# Supplementary material for: Application of time lags between light and temperature cycles for growth control based on the circadian clock of Lactuca sativa L. seedlings
Source: Front Plant Sci. 2022 Oct 13;13:994555. doi: 10.3389/fpls.2022.994555 (PMC9802636; doi:10.3389/fpls.2022.994555)
Supplement: Supplementary file 1 [file DataSheet_1.zip]

Archive with 40 entries (36 files):
- Figure 2AB.xlsx
- Figure 2C.xlsx
- Figure 4, S5-7.xlsx
- Figure 5-7.xlsx
- Pictures.pptx
- Raw bioluminescence data/SR (Figure 1, S3)/
- Raw bioluminescence data/SR (Figure 1, S3)/4h +10C.csv
- Raw bioluminescence data/SR (Figure 1, S3)/4h -10C.csv
- Raw bioluminescence data/SR (Figure 1, S3)/8h DP.csv
- Raw bioluminescence data/Timelag (Figure 3, S4)/
- Raw bioluminescence data/Timelag (Figure 3, S4)/L12D12_12h12C_Dt=0h.csv
- Raw bioluminescence data/Timelag (Figure 3, S4)/L12D12_12h12C_Dt=12h.csv
- Raw bioluminescence data/Timelag (Figure 3, S4)/L12D12_12h12C_Dt=18h.csv
- Raw bioluminescence data/Timelag (Figure 3, S4)/L12D12_12h12C_Dt=6h.csv
- Raw bioluminescence data/Timelag (Figure 3, S4)/L12D12_12h32C_Dt=0h.csv
- Raw bioluminescence data/Timelag (Figure 3, S4)/L12D12_12h32C_Dt=12h.csv
- Raw bioluminescence data/Timelag (Figure 3, S4)/L12D12_12h32C_Dt=18h.csv
- Raw bioluminescence data/Timelag (Figure 3, S4)/L12D12_12h32C_Dt=6h.csv
- Raw bioluminescence data/Timelag (Figure 3, S4)/L12D12_ctrl.csv
- Simulation/Cos (Figure S8)/
- Simulation/Cos (Figure S8)/L12D12_12h12C_Dt=0h_Cos.csv
- Simulation/Cos (Figure S8)/L12D12_12h12C_Dt=12h_Cos.csv
- Simulation/Cos (Figure S8)/L12D12_12h12C_Dt=18h_Cos.csv
- Simulation/Cos (Figure S8)/L12D12_12h12C_Dt=6h_Cos.csv
- Simulation/Cos (Figure S8)/L12D12_12h32C_Dt=0h_Cos.csv
- Simulation/Cos (Figure S8)/L12D12_12h32C_Dt=12h_Cos.csv
- Simulation/Cos (Figure S8)/L12D12_12h32C_Dt=18h_Cos.csv
- Simulation/Cos (Figure S8)/L12D12_12h32C_Dt=6h_Cos.csv
- Simulation/Cos (Figure S8)/LD_ctrl_Cos.xls
- Simulation/Figure S10.xlsx
- Simulation/GW (Figure S9)/
- Simulation/GW (Figure S9)/L12D12_12h12C_Dt=0h_GW.csv
- Simulation/GW (Figure S9)/L12D12_12h12C_Dt=12h_GW.csv
- Simulation/GW (Figure S9)/L12D12_12h12C_Dt=18h_GW.csv
- Simulation/GW (Figure S9)/L12D12_12h12C_Dt=6h_GW.csv
- Simulation/GW (Figure S9)/L12D12_12h32C_Dt=0h_GW.csv
- Simulation/GW (Figure S9)/L12D12_12h32C_Dt=12h_GW.csv
- Simulation/GW (Figure S9)/L12D12_12h32C_Dt=18h_GW.csv
- Simulation/GW (Figure S9)/L12D12_12h32C_Dt=6h_GW.csv
- Simulation/GW (Figure S9)/LD_ctrl_GW.csv
