# Supplementary material for: Application of time lags between light and temperature cycles for growth control based on the circadian clock of Lactuca sativa L. seedlings
Source: Front Plant Sci. 2022 Oct 13;13:994555. doi: 10.3389/fpls.2022.994555 (PMC9802636; doi:10.3389/fpls.2022.994555)
Supplement: Supplementary file 1 [file DataSheet_1.zip › Figure 2AB.xlsx]

## Sheet: Period
No	Cos	GW	Arabidopsis Col-0
1		25.6667	22.6667
2	22.75	23.0833	22.6667
3		20.9167	22.25
4	22.0667	25.3334	22.6667
5	26.8667	25.5333
6	25.0667	25.9333	22.6667
7	24.5333	23.4444	22.75
8	25.7778	24.5333	22.5
9		24.1667	22.6667
10	21.8333	21
11	22.6667	25.1333	22.9167
12	24.6	24.5333	23
13	23.5333	25.4	22.5833
14	23.6667	24.6667	22.9167
15	24.6	26.4
16	22	25.3333	23
17	23.8333	24.2667	23
18	23	24.6667	22.1667
19	24	22.4167	22.8333
20		22.1667
21		23.6667	22.9167
22	21.3333	24.5555	22.5833
23		26.0833	22.75
24	22.5	21.2667	21.9167
25	24.4444	21.4667
26		23.7778	22.75
27	21.5	27.2	22.9167
28	24.4444	26.6667
29	23.7778	26.3333	23.1667
30	24.1111	25.5833
31	23.6667	25.1667	22.5833
32	23.6667	26.0833	24
33		24.7778	22.6667
34	26.25	25.8333	22.75
35		22.5833
36	24	23.5556	22.9167
37	23.6667	24.4445	22.75
38	24.2222	23.1667	22.8333
39	25.1667	23.4444	23.25
40	25.3333	22.9167
ave	23.8348	24.3292	22.7742
sd	1.34729	1.62054	0.354988
a	0.0565261	0.0666091	0.0155873
sem	0.24198	0.256231	0.0637578

## Sheet: Amplitude
No	Cos	GW	Arabidopsis Col-0
1		0.774997	1.00265
2	0.5404	0.762864	0.927422
3		0.703382	1.01913
4	0.459371	0.856887	0.987129
5	0.568805	0.865251
6		0.552329	0.973857
7	0.438381	0.794209	0.977728
8	0.522337	0.482605	0.929186
9	0.398572	0.561594	0.953395
10	0.476624	0.699211
11	0.480042	0.627781	1.16799
12	0.511919	0.521259
13		0.620305	0.970076
14	0.537404	0.775313	1.10058
15		0.843702
16	0.516376	0.567009	1.21617
17	0.477669	0.697479
18	0.448872	0.486074	0.960152
19	0.281753	0.886792	1.09272
20	0.893326	0.623062
21		0.79413	0.890367
22	0.654401	0.748439	1.01821
23		0.721285
24	0.57215	0.585109	1.07768
25	0.56505	0.748612
26	0.386666	0.769244
27	0.959489	0.786085	1.00309
28	0.541798	0.507731
29		0.675346	0.970303
30	0.43138	0.524394
31	0.381571	0.679678	1.01477
32	0.343136	0.558436	1.10846
33	0.627479	0.751784	0.933545
34	0.597034	0.456856	1.04991
35	0.598527	0.733432
36	0.503652	0.734999	1.06559
37	0.491163	0.836999	0.968996
38	0.969436	0.840656	1.11042
39	0.637847	0.679659	0.85993
40		0.904587
ave	0.542343	0.693489	1.01294
sd	0.158367	0.124476	0.0834441
a	0.292005	0.179493	0.0823779
sem	0.0284435	0.0196814	0.0160588
