# Supplementary material for: Application of time lags between light and temperature cycles for growth control based on the circadian clock of Lactuca sativa L. seedlings
Source: Front Plant Sci. 2022 Oct 13;13:994555. doi: 10.3389/fpls.2022.994555 (PMC9802636; doi:10.3389/fpls.2022.994555)
Supplement: Supplementary file 1 [file DataSheet_1.zip › Figure 2C.xlsx]

## Sheet: Amplitude
No	4h +10C Cos	4h -10C Cos	8h DP Cos		4h +10C GW	4h -10C GW	8h DP GW
1			0.400469		0.312144	0.114279	0.260911
2	0.287364	0.133599			0.304198	0.0937131	0.232486
3			0.365728		0.297893	0.125054	0.401616
4	0.351644	0.170823			0.292103	0.145106	0.260031
5	0.345076	0.137334	0.25204		0.280647	0.123183	0.257299
6		0.197172	0.234206		0.348978	0.12995	0.153078
7	0.336184	0.181525	0.28315		0.301981	0.123392	0.250389
8	0.314919	0.114586	0.341691		0.28694	0.133966	0.260827
9	0.305796				0.30044	0.108816	0.324895
10	0.342451	0.215597			0.267201	0.121764	0.227017
11	0.271333	0.148184			0.273495	0.12722	0.289583
12	0.360603	0.143845	0.519528		0.278221	0.130756	0.167486
13		0.112916			0.305762	0.134575	0.243391
14	0.434926	0.0950632	0.357428		0.275501	0.122385	0.33544
15		0.142415	0.274642		0.290918	0.157617	0.285164
16	0.343297	0.130703	0.366964		0.276282	0.0987573	0.323582
17	0.375166	0.135486	0.393344		0.276873	0.0840272	0.309573
18	0.280317	0.175379	0.27913		0.359224	0.121825	0.260467
19	0.333059	0.502127			0.278985	0.0865446	0.397148
20	0.330403		0.276027		0.311488	0.114627	0.279382
average	0.334169	0.171047	0.33418		0.295964	0.119878	0.275988
sem	0.00986194	0.0220514	0.0201939		0.00511792	0.0039403	0.0132963

## Sheet: Phase
No	4h +10C Cos	4h -10C Cos	8h DP Cos		4h +10C GW	4h -10C GW	8h DP GW
1			0.878937		0.0882055	0.654039	0.795828
2	0.0742137	0.640048			0.102239	0.682065	0.726557
3			0.85122		0.102239	0.724082	0.920491
4	0.130223	0.415927			0.116231	0.696057	0.892774
5	0.116231	0.626014	0.809666		0.0882055	0.654039	0.823545
6		0.738074	0.754274		0.158249	0.626014	0.837382
7	0.102239	0.668031	0.781991		0.0882055	0.59803	0.809666
8	0.0882055	0.752066	0.740436		0.116231	0.654039	0.906653
9	0.0742137				0.130223	0.682065	0.768112
10	0.130223	0.640048			0.0882055	0.682065	0.809666
11	0.116231	0.654039			0.102239	0.626014	0.781991
12	0.17224	0.654039	0.906653		0.116231	0.626014	0.823545
13		0.640048			0.0742137	0.654039	0.837382
14	0.116231	0.612022	0.740436		0.102239	0.724082	0.878937
15		0.583996	0.740436		0.121133	0.763431	0.903667
16	0.0742137	0.682065	0.878937		0.162404	0.639616	0.917142
17	0.130223	0.668031	0.671166		0.121133	0.694632	0.930616
18	0.0882055	0.59803	0.740436		0.162404	0.72216	0.863205
19	0.130223	0.668031			0.107348	0.708416	0.930616
20	0.116231		0.781991		0.148619	0.694632	0.795754
Circular mean	0.111259	0.64434	0.791354		0.111629	0.6721	0.841645	(rad/2π)
