# Supplementary material for: Application of time lags between light and temperature cycles for growth control based on the circadian clock of Lactuca sativa L. seedlings
Source: Front Plant Sci. 2022 Oct 13;13:994555. doi: 10.3389/fpls.2022.994555 (PMC9802636; doi:10.3389/fpls.2022.994555)
Supplement: Supplementary file 1 [file DataSheet_1.zip › Figure 4, S5-7.xlsx]

## Sheet: Fresh weight (mg)
	Cos									GW
	+10 °C				-10 °C				Ctrl	+10 °C				-10 °C				Ctrl
No/Time lag (h)	0	6	12	18	0	6	12	18	-	0	6	12	18	0	6	12	18	-
1	58.8	37.1	30.4	42.8	29.4	29.8	36.5	32.8	43.1	130.8	53.2	62.5	73.1	37.8	53.2	53	31.2	56.6
2	37.4	64.2	32.5	46.4	19.1	32.8	36.4	31.9	43.2	90.9	72.7	80.8	100.8	34.7	43.1	55.5	35.6	55.5
3	53.9	67.1	29.7	38.2	33.5	33.1	19.7	29.4	42.8	81.9	70.8	45.7	55.7	32.8	35.1	33.4	42.8	26.9
4	61.8	39.7	29.2	30.1	25	32.6	34.5	29.7	30.8	108.4	70.8	49.9	101.9	35.5	35.2	43.2	29.2	42.8
5	69.8	70.6	63.3	51	18.1	32.6	35.3	28	44.9	107.1	93.4	51.8	95.3	19.6	36.8	52.6	39.6	46.7
6	70.1	40.9	31.9	66.2	29.2	24	39.7	26.3	44.6	71.2	90	61.1	78	18.7	47.4	42	39.5	25.5
7	65.9	37.1	47.8	50.7	21	38.5	32.9	27	50.6
Average	59.6714	50.9571	37.8286	46.4857	25.0429	31.9143	33.5714	29.3	42.8571	98.3833	75.15	58.6333	84.1333	29.85	41.8	46.6167	36.3167	42.3333
SD	10.5881	14.3114	11.9969	10.5392	5.44659	4.02862	5.98635	2.24117	5.51255	19.5524	13.4117	11.566	16.7627	7.71076	6.78798	7.77955	4.83543	12.3675
SE	4.00192	5.40921	4.53439	3.98346	2.05862	1.52268	2.26263	0.847084	2.08355	7.98225	5.47529	4.7218	6.84335	3.1479	2.77118	3.17599	1.97406	5.04902

## Sheet: Projected leaf area (mm^2)
	Cos									GW
	+10 °C				-10 °C				Ctrl	+10 °C				-10 °C				Ctrl
No/Time lag (h)	0	6	12	18	0	6	12	18	-	0	6	12	18	0	6	12	18	-
1	139.058	162.058	109.423	139.83	91.2597	117.177	129.45	116.831	136.112	345.765	210.075	240.794	266.113	81.3402	108.426	132.017	116.224	140.966
2	94.4472	245.502	98.6549	195.527	50.8554	80.1362	82.7937	82.8291	142.67	253.647	365.317	240.529	327.26	171.509	272.178	230.418	54.3125	223.73
3	176.362	120	102.584	152.668	105.629	122.224	66.242	109.29	89.6634	216.276	241.644	153.895	206.717	148.16	173.623	262.695	126.952	274.306
4	196.943	137.232	87.7229	85.7195	53.0909	97.6257	114.447	118.17	121.318	489.611	258.86	144.342	223.029	137.192	169.284	131.266	112.599	113.857
5	172.495	170.973	122.93	160.723	55.5742	132.317	91.9737	108.265	172.977	296.725	410.139	162.867	211.424	147.339	110.476	210.724	164.71	171.682
6	161.441	113.813	112.394	233.362	70.2402	107.498	119.058	93.0088	95.4689	268.29	428.328	157.99	208.232	94.3833	144.712	320.324	174.44	189.817
7	122.93	149.188	163.407	166.249	25.8973	78.0576	116.693	86.2031	102.29					52.4238	241.464	221.799	148.181	121.319
Average	151.954	156.966	113.874	162.011	64.6496	105.005	102.951	102.085	122.928	311.719	319.061	183.403	240.463	129.987	163.117	214.574	124.873	185.726
SD	32.6177	40.952	22.6795	42.483	24.8616	19.2573	21.2367	13.4784	27.6652	88.8795	85.5079	40.8679	43.8108	31.7318	54.9905	67.7255	39.2693	52.7151
SE	12.3283	15.4784	8.57206	16.0571	9.39678	7.27857	8.02671	5.09436	10.4565	36.2849	34.9085	16.6843	17.8857	12.9545	22.4498	27.6488	16.0316	21.5209

## Sheet: Amplitude
	Cos									GW
	+10 °C				-10 °C				Ctrl	+10 °C				-10 °C				Ctrl
No/Time lag (h)	0	6	12	18	0	6	12	18	-	0	6	12	18	0	6	12	18	-
1	1.30111	0.845978	0.410741	0.558166	0.301932	0.685409	1.02293	0.852641	0.63298	0.990545	0.754048	0.543797	0.986586	0.157272	1.04398	1.07899	0.961713	0.990852
2	1.02921	0.944385	0.521093	0.466939	0.459829	0.975894	1.02342	0.863084	0.796582	1.12824	0.830004	0.619123	0.881481	0.391266	1.03543	1.10512	0.798824	0.64329
3	1.39531	0.966516	0.489013	0.740179	0.17751	0.695118	0.596882	0.903129	0.877004	0.884893	0.865579	0.526717	0.791859	0.398167	0.633958	1.20501	0.98624	0.856296
4	1.10584	1.02848	0.515404	0.444506	0.245009	0.860518	0.950653	0.744601	0.680729	0.9709	0.895929	0.555722	1.22789	0.386963	1.03156	1.02172	0.739774	1.01763
5	1.30329	1.17533	0.434787	0.708389	0.432184	0.809359	1.10398	0.760524	0.643979	1.07728	0.84634	0.454898	0.977027	0.341738	0.666718	1.12164	0.695152	1.04602
6	1.15218	0.802265	0.546196	0.632088	0.185097	0.710737	1.15024	0.986313	0.714414	0.522444	0.407035	0.215174	0.516197	0.421515	1.04236	0.993144	0.780266	0.935001
7	1.13317	0.812063	0.485493	0.551185	0.412653	0.741793	0.955378	0.81338	1.05939
Average	1.20287	0.939288	0.486104	0.585922	0.316316	0.78269	0.971925	0.846239	0.772154	0.929049	0.766489	0.485905	0.89684	0.349487	0.909001	1.08761	0.826995	0.914849
SD	0.121754	0.124272	0.0447462	0.10492	0.110246	0.098618	0.167276	0.0774033	0.142219	0.197677	0.166506	0.130317	0.216111	0.0891761	0.183193	0.0690273	0.109145	0.136091
SE	0.0460188	0.0469704	0.0169125	0.0396559	0.0416691	0.0372741	0.0632245	0.0292557	0.0537536	0.0807013	0.0679759	0.0532018	0.088227	0.036406	0.0747883	0.0281803	0.0445581	0.0555591

## Sheet: Phase (rad)
	Cos									GW
	+10 °C				-10 °C				Ctrl	+10 °C				-10 °C				Ctrl
No/Time lag (h)	0	6	12	18	0	6	12	18	-	0	6	12	18	0	6	12	18	-
1	0.509795	1.71317	2.42678	-0.18501	4.06674	0.382772	1.18259	2.32127	1.30635	0.635798	1.46978	2.57888	-0.714523	3.76267	6.15033	0.968916	2.02852	0.622824
2	0.66106	1.8273	2.40328	-0.195394	4.52791	0.119959	1.18592	2.20185	1.10485	0.536357	1.34364	2.49398	-0.619653	3.83683	0.031561	0.970272	2.01421	1.11934
3	0.443572	1.49111	2.29697	-0.551842	3.39593	0.255381	1.61029	2.22919	1.25792	0.64989	1.38194	2.31701	-0.453916	3.7584	0.099541	0.868273	1.91799	0.777635
4	0.54313	1.63527	2.30406	0.0904676	3.78736	0.135875	1.25088	2.50349	1.25452	0.633552	1.49812	2.57819	-0.747836	3.42338	6.23699	0.981797	2.4778	0.606452
5	0.452884	1.35953	2.49441	-0.508544	4.12725	0.234683	1.05148	2.36243	1.19529	0.462473	1.45002	2.49138	-0.603914	4.24323	0.0968275	1.0196	2.28836	0.627175
6	0.529645	1.7018	2.31309	-0.371729	3.61975	0.299694	1.06795	2.06024	1.19303	0.43263	1.52959	2.68943	-0.718264	4.10925	6.21834	1.03542	2.10885	0.802822
7	0.650632	1.72795	2.28354	-0.276066	4.06962	0.234409	1.11633	2.21244	0.792545
Circular mean	0.541499	1.63697	2.36026	-0.286027	3.94181	0.237524	1.20798	2.27004	1.15883	0.558484	1.44553	2.52493	-0.643154	3.85585	-0.00264921	0.974071	2.1385	0.758301
