# Supplementary material for: Application of time lags between light and temperature cycles for growth control based on the circadian clock of Lactuca sativa L. seedlings
Source: Front Plant Sci. 2022 Oct 13;13:994555. doi: 10.3389/fpls.2022.994555 (PMC9802636; doi:10.3389/fpls.2022.994555)
Supplement: Supplementary file 1 [file DataSheet_1.zip › Figure 5-7.xlsx]

## Sheet: Summury
Variety	Temperature (°C)	Time lag (h)	Amplitude (experiment)	sd	sem	Phase (experiment)	Fresh weight (mg)	sd	sem	Phase difference	Amplitude (simulation)	Phase (simulation)	Predicted amplitude	Predicted fresh weight (mg)
Cos	+10	0	0.939288	0.124272	0.0469704	0.260532	50.9571	14.3114	5.40921	0.0753285	0.715558	0.437114	0.802465	48.6907
		6	0.486104	0.0447462	0.0169125	0.375648	37.8286	11.9969	4.53439	0.190444	0.657672	-0.131824	0.746228	47.2048
		12	0.585922	0.10492	0.0396559	-0.0455226	46.4857	10.5392	3.98346	0.230726	0.917745	0.0478805	0.998889	53.8807
		18	1.20287	0.121754	0.0460188	0.0861823	59.6714	10.5881	4.00192	0.0990211	0.914168	0.221873	0.995414	53.7888
	-10	0	0.78269	0.098618	0.0372741	0.0378031	31.9143	4.02862	1.52268	0.1474	0.767787	0.107757	0.853205	31.4357
		6	0.971925	0.167276	0.0632245	0.192257	33.5714	5.98635	2.26263	0.00705332	0.818108	0.215785	0.902092	32.019
		12	0.846239	0.0774033	0.0292557	0.361288	29.3	2.24117	0.847084	0.176084	0.619975	0.33752	0.709606	29.7226
		18	0.316316	0.110246	0.0416691	-0.372641	25.0429	5.44659	2.05862	0.442156	0.432761	0.0917375	0.527727	27.5528
	ctrl	-	0.914849	0.136091	0.0555591	0.185203	42.8571	5.51255	2.08355		0.663215	0.143828
GW	+10	0	0.766489	0.166506	0.0679759	0.230063	75.15	13.4117	5.47529	0.0456299	0.582841	0.479933	0.67353	71.5762
		6	0.485905	0.130317	0.0532018	0.401855	58.6333	11.566	4.7218	0.217421	0.67858	-0.115629	0.76654	78.8382
		12	0.89684	0.216111	0.088227	-0.102361	84.1333	16.7627	6.84335	0.286795	0.89309	0.0455261	0.974937	95.1092
		18	0.929049	0.197677	0.0807013	0.0888855	98.3833	19.5524	7.98225	0.0955481	0.860217	0.227292	0.943001	92.6157
	-10	0	0.909001	0.183193	0.0747883	-0.000421635	41.8	6.78798	2.77118	0.184855	0.713562	0.0696082	0.800525	38.8045
		6	1.08761	0.0690273	0.0281803	0.155028	46.6167	7.77955	3.17599	0.0294054	0.750362	0.169089	0.836277	39.5884
		12	0.826995	0.109145	0.0445581	0.340353	36.3167	4.83543	1.97406	0.15592	0.528604	0.261309	0.620839	34.8649
		18	0.349487	0.0891761	0.036406	-0.386323	29.85	7.71076	3.1479	0.429243	0.38764	0.0516023	0.483892	31.8623
	ctrl	-	0.772154	0.142219	0.0537536	0.184434	42.3333	12.3675	5.04902		0.592393	0.108485
