# Supplementary material for: Application of time lags between light and temperature cycles for growth control based on the circadian clock of Lactuca sativa L. seedlings
Source: Front Plant Sci. 2022 Oct 13;13:994555. doi: 10.3389/fpls.2022.994555 (PMC9802636; doi:10.3389/fpls.2022.994555)
Supplement: Supplementary file 1 [file DataSheet_1.zip › Raw bioluminescence data/SR (Figure 1, S3)/4h +10C.csv]

time (second)	Cos_No1	Cos_No2	Cos_No3	Cos_No4	Cos_No5	Cos_No6	Cos_No7	Cos_No8	Cos_No9	Cos_No10	Cos_No11	Cos_No12	Cos_No13	Cos_No14	Cos_No15	Cos_No16	Cos_No17	Cos_No18	Cos_No19	Cos_No20	GW_No1	GW_No2	GW_No3	GW_No4	GW_No5	GW_No6	GW_No7	GW_No8	GW_No9	GW_No10	GW_No11	GW_No12	GW_No13	GW_No14	GW_No15	GW_No16	GW_No17	GW_No18	GW_No19	GW_No20
1200	22.8	11027.2	18.3333	13728.8	12547.1	24.4	11589.6	16715	7882.8	19991.7	11050.4	14135.6	36.25	16559.6	38.3333	24836	32919.2	13483.6	12069.2	33793.3	33479.2	77292.1	100504	135509	139472	85088	132560	49273.2	97069.2	75696.8	73734	89551.7	79717.2	129379	114308	111856	87630.8	39304.4	165448	72671.2
2400	83.2	14174.2	50	18791.7	14955.2	77.5	12947.2	22787.2	10777.9	30321.2	15608.8	17404.4	74.4	20338.8	48.8	33076.7	43598.4	15879.2	12491.2	48022.8	45749.2	94830.4	110657	159118	166528	84333.8	146498	51573.6	113547	83282.8	86906	103693	94857.2	145685	141943	101684	104995	38956.4	201936	90621.6
3600	86.25	16415.6	65.2	23086.7	16252.4	83.75	12060.4	26436	11074.2	36764	17760	19689.2	74.1667	21647.6	67.2	35017.5	41755.6	15729.2	12393.2	69205.6	48432.5	114859	133153	209939	211720	98108.4	186424	47310.8	132589	101178	112426	121843	122735	180282	181509	112004	121274	38718.3	260256	103579
4800	100.8	17670.4	72.8	24724	19417.5	88.4	12137.9	27150.4	12665.6	37627.1	19021.6	22520	66	23709.6	62.8	40967.6	42979.2	17226.8	12480.8	91695.6	61659.2	124720	165967	279482	234674	114214	240143	57540.8	161336	107931	143921	128844	131158	212260	189131	129690	127754	45088.8	296140	122548
6000	92.5	19986.4	74	28139.6	22878	75.8333	13252.8	29902.5	15252.4	41577.2	22553.3	23301.2	71.6667	26238.4	58.8	48601.3	48742.8	19463.8	12635.6	101175	75336.4	139482	176265	350014	245684	126347	287625	67687.5	184783	122905	152370	142426	151505	216824	193257	143843	142100	52924	321124	140010
7200	82.4	23162.1	71.2	30427.2	24871.7	71.2	14160.4	33823.6	17068	44742.1	24931.2	23194.6	67.2	28298.8	46.25	53606.8	51760.4	21161.6	12959.6	99233.2	86810.4	156705	183203	376034	268118	135698	289529	77546.8	200403	133332	159122	150005	166146	223337	198836	150299	156965	58067.2	341665	147204
8400	85.8333	24238	55.6	32470.8	26010.8	75	14818.8	36319.6	18486.4	46678.4	26593.8	23741.2	59.1667	30254.8	51.6	55666.7	54551.6	22465.8	12894	97867.6	97525	169564	191993	382744	277548	138043	282387	83504.2	209817	141148	163138	159398	181483	238738	204480	154620	168201	60818	372756	152324
9600	80.8	24351.7	60.4	33953.6	27297.9	69.2	15508.3	38347.2	19534.8	47587.9	27357.2	23180.4	54.8	30817.9	48.4	56223.6	56387.1	23162.4	12822.9	96926.4	106344	183858	196346	383831	275825	138710	271328	86329.6	213568	150534	170891	164480	192046	258201	207856	152428	173101	61738.4	386025	151850
10800	70	24231.2	62.5	34104.8	28265.2	62.5	15896.4	39188.8	20300.8	48044.4	28580.4	23069.6	54.5833	31435.6	46.8	55265.6	56478.4	23598.3	12913.6	96087.5	111500	191515	202433	385668	262138	134588	265773	85544.6	210634	156954	176408	162006	188032	268282	207222	148004	170342	62419.2	381092	149058
12000	70.4	23777.9	51.6	33717.2	27592.1	57.6	16182.5	40188.4	20757.5	47001.2	28445.6	22542.5	52.4	31431.7	40	53547.2	54287.1	23275.2	12609.2	91913.6	113935	189752	207852	381785	245356	130605	264899	84410.4	204070	158408	178335	156057	178182	264772	200902	142688	163672	62816.7	358398	144155
13200	65	23044	51.6667	32532.8	26478.4	68.3333	16164.8	39698.8	20188.4	45197.2	27501.2	21862.8	52.9167	30960.4	41.6667	51519.6	51904.4	22713.8	12862.8	88439.6	114497	182498	208283	368413	227156	125887	263246	81613.2	194615	154655	173772	149200	165856	247838	190661	136251	154785	62314.8	326607	135724
14400	58.8	21919.2	39.6	30915	25186	62.8	15865.4	38309.6	20034.2	42894.4	27299.2	21072.1	62	30605.8	43.6	49527.9	49936.8	22029.2	12629.6	82096.8	110062	170898	201809	343693	206618	120315	255694	79036	184568	149463	166141	141551	153512	226686	179308	130935	143406	61597.9	296918	127721
15600	67.0833	21090.4	50.4167	29207.6	23935.6	56.4	15591.2	36847.1	18922.4	40612.5	26103.2	20190.8	52.0833	29314.4	42.9167	47267.6	47108	20749.2	12286	74833.8	105803	157801	189881	317994	188071	116581	246341	76038.4	176716	143648	157663	136614	142838	204356	167496	123744	132269	59649.6	268657	118995
16800	50.8	20130	47.6	27351.7	22615.6	54.4	15333.8	34632.8	18537.5	37725.6	25165.8	18899.2	43.6	28341.7	40.8	45551.3	44741.6	19934.4	12184.6	67718	101100	144070	175952	292024	169459	110411	233093	73209.2	167376	135698	147756	130610	132120	181609	156136	117538	121240	58013.8	245103	112024
18000	63.2	18952.8	55	26274	21697.1	57.2	14755.2	32773.8	18070.8	35344.6	24030	17902.4	50.4	27346	44.5833	44127.2	42833.3	18600	11791.6	60518.8	95722.4	130342	161197	268368	153149	105364	217982	71068.4	160499	127336	138728	124719	123360	162327	144912	112036	111066	56140	222651	105567
19200	56	18180.8	45.2	24784.6	20672.4	61.25	14067.6	30769.6	17145.4	32683.6	22891.3	16899.2	44.4	26315	32	43156.7	40370.4	17769.6	11462	54519.6	90079.2	119830	148850	246651	138088	100589	201536	68117.1	151972	118134	129108	118619	115675	145772	134030	105338	100858	53353.8	201593	98632.1
20400	58.4	17176.8	40.4167	23651.2	19656.7	48.8	13485.2	28981.2	16809.2	30711.7	22381.6	15840.4	42.4	25606.8	42.0833	41949.6	38307.5	17333.6	11075.6	48511.7	83859.2	109741	137025	223345	123746	94494	183376	65276.8	143001	107664	120002	111555	109106	132197	125282	99888	92820.4	51652.4	185278	92522
21600	52.0833	16398.8	55.6	22532.1	18691.6	60.4167	13155.2	27078.4	15953.8	28477.6	21363.3	14981.2	46.25	24494.8	45.6	40130	36208.4	16380	10753.6	43276.8	78320.8	100869	126832	205298	112843	90889.2	166750	62621.7	136029	98954.6	111847	106461	102997	120204	115972	94442	84376.8	49931.3	167692	86121.7
22800	54.4	15656	46	21153.6	17488.8	50	12642.1	25612	15549.6	26477.9	20687.6	13905.4	40.4	23208.8	38.3333	38759.6	34232.5	15664.8	10311.7	38456.4	72180	92793.3	118317	185970	102107	85780	151735	60073.2	127359	89838	102968	100538	96379.2	109363	107859	89680.8	76986	48052	153566	80247.6
24000	50.8333	14724.8	35.6	20018.3	16704.8	52.0833	12111.6	24069.2	14772	25098.4	19758.3	13212.8	47.9167	21827.6	36.4	36410	32358.8	15009.2	10070.4	34318	66860.8	85608	109689	168660	92397.5	81823.2	138886	57707.1	121034	82830.8	96296.4	96022.8	91867.5	100376	99120	84917.6	70636.7	46517.2	139696	75294.2
25200	51.2	14057.9	44	18838.4	15961.3	44.8	11685.8	22709.2	14293.6	23458	18989.2	12652.1	46.4	20541.7	40.4	34763.2	30600.4	14614.8	9717.5	30514.8	62736.4	78423.3	102741	153622	83686.8	77230	126357	55307.2	113763	76390	89190.4	91401.6	86603.6	91055.4	90464.8	79848.3	64660	44610.8	126624	70273.2
26400	60.4167	13326.4	46.6667	18065.2	15351.6	49.5833	11251.2	21408.8	13828	22142.8	18165.8	11673.2	45.4167	19482	41.6	33475.2	29300.4	13975.4	9418.8	27305.4	58379.2	72285.6	95317.5	138987	75814.2	73434.8	115406	52773.8	106768	70487.1	81932.8	86553.8	81136.8	83550	82192.1	76755.6	59491.7	42904.4	116752	65591.7
27600	56.8	12555.8	37.2	17345.6	14734	50.4	10910.8	20113.2	13203.3	21057.6	17394	11335.8	40.4	18278.8	33.6	32296.8	28057.1	13427.2	9380.83	24624.4	54717.1	66916.4	89097.6	127075	69038.8	70161.3	105939	50884.8	100978	65386	75994.2	82363.2	76529.2	76209.6	74041.6	72653.8	54445.2	40773.8	105020	61106.4
28800	46.6667	12126.8	32.0833	16472	14141.2	41.25	10590.8	18896.7	12722.4	19794.2	16934.4	10712.4	37.0833	17053.2	37.0833	31257.2	27190.4	13019.2	9263.6	22123.3	50818.8	61674.8	83362.8	114936	62147.9	66480.4	96810.8	48535.2	94890.8	60223.8	70009.2	77967.5	71515.2	70002	66378.8	69249.2	50237.5	39083.2	95926	57140.4
30000	48	11505.8	40.8	15802.9	13606.8	52.8	10081.3	17758.4	12177.5	18863.2	16246.8	10150	49.6	16240	33.2	29977.9	26162.8	12610.8	9018.33	19818.8	47003.3	57016	78272.8	104643	56559.6	63503.3	88633.6	46684	89842.8	56000.8	64790.4	74610	67663.3	64125.2	60010	66321.7	46405.6	37642.1	87197.6	53600
31200	50	11191.2	39.1667	15103.2	12932.1	50	9707.2	16682.1	11770	18067.5	15696	9613.2	35.4167	15262.8	37.0833	29000.4	25168.4	12220.4	8892	18043.8	44061.2	53070	73456	95860	52000.4	60538.8	82198.8	44536.8	85036.4	52158.3	60027.6	71707.5	63841.6	58822.5	53844	62828.4	42651.7	36113.6	79695.8	50171.6
32400	46.4	10653.8	35.2	14658.3	12429.6	49.6	9171.2	15962	11350.8	17557.6	15034.6	9142	46	14456.3	44.8	27817.9	24646.4	11846	8712.5	16346.4	40800.8	49304.8	68933.8	85975.2	47004.8	57268.8	75434.4	42558.3	80363.2	48990	56011.7	68814.8	60224.2	54160.4	49046.4	61002.8	39938.8	34532.5	73066.4	47208.3
33600	49.6	10382.4	37.9167	14076	11985.4	36.8	8860	15123.8	10947.6	16724.2	14481.6	8832	38.4	13680.8	29.5833	26845.2	23339.2	11289.6	8515.6	14605.8	38146.4	45736.7	64683.6	78304.4	43092.9	54788.4	69642.5	40747.2	76637.1	46025.2	52056	66195	56734.4	49870.4	44061.6	58140.8	37082.9	33453.6	66225.4	44421.2
34800	51.6	9890	38.4	13486.3	11266.8	42.5	8313.2	14288.4	10551.3	16110.8	14117.1	8189.6	44	13017.9	35.6	25955	22643.6	11124.6	8403.6	13361.6	35627.5	42706	60905	71375.2	39244	52144.2	64154.8	38882.9	73034.4	43055.2	48478.4	63488.4	53486.7	46076.8	39876.3	56026.8	34538.4	32393.3	61339.6	41851.3
36000	41.6	9636.8	35.4167	13201.6	10994.6	41.6	7986.67	13568	10471.6	15577.9	13655.2	7919.17	37.6	12504.4	40	24962.8	21732.9	10656.4	8205.2	12074.8	33421.2	39670	57137.6	64671.3	36055.6	49843.6	59435.4	37519.6	70167.5	40884.8	45243.6	60627.1	50763.2	42836.7	36548.4	53781.6	32152.4	31450	56365	39568.4
37200	50	9423.2	36.8	12646.3	10500	55.8333	7538.4	12822.8	9975.6	14946.8	13095	7730	39.1667	11847.2	28	23972.1	21138	10390	8127.2	11084	31903.8	37243.6	54460	59361.6	33312.4	48226.4	55078	36468.8	66862	38786.3	42550.8	58602.8	48250	39865.6	33433.3	51633.2	30030.8	30263.8	51348.8	37163.3
38400	40.8	9074.17	28.8	12160.4	9992.92	36.8	7285	12235.2	9923.2	14483.8	12749.6	7345.83	38	11398.8	41.6	23422	20526.3	10258	8014.17	10160.4	29878	34990.4	51616.8	53847.1	30456.4	46052.8	50948.3	35122.4	63842.5	36848.4	39904.6	55982.8	46165.6	36904.2	30706	50207.5	28126.8	29223.6	47935	35704.8
39600	45	8745.6	38.4	11825.6	9541.2	44.5833	7010.4	11757.5	9638.8	13754	12315	7076.8	37.0833	11036	33.2	22316.3	19615.2	9847.5	7908.8	9272.92	28247.6	32586	49310.8	49321.2	28545.4	44448.4	47488.4	34071.3	61592.4	35493.8	37682.4	54034.4	43750.8	34462.4	28246.7	48356.4	26448.3	28110	44375.2	33948.8
40800	49.2	8459.58	37.2	11657.2	9171.25	44.8	6601.67	11221.6	9509.2	13355.6	12102.8	6893.33	33.6	10672.5	35.2	21843.6	18899.6	9604.8	7796.25	8524	27145.6	30691.7	46579.6	45047.5	26432	42838.3	44299.6	33014.8	58981.3	34008.4	35226.3	52170	41604.8	32010.4	26104.4	46893.8	24980.8	27400.4	41099.6	32354.8
42000	47.9167	8270.4	31.25	11177.2	8720.8	41.6667	6440	10675.4	9294.8	12894.8	11551.7	6625.6	46.25	10302.8	39.1667	21109.6	18461.6	9455.83	7820	7876.25	25442.4	28476.8	44491.7	41012	24310.4	41004.8	41122.8	32224	57114	32752.5	33892.8	50777.9	39723.6	30211.2	24132.5	45616.8	23703.8	26244.8	38556.8	31008.3
43200	39.2	8092.08	39.2	10881.3	8448.4	43.6	6277.08	10152.8	9175.42	12410.8	11202.4	6313.75	35.6	9752.08	40	20442.8	17713.2	9180	7763.33	7190.8	24730.4	26824.8	42637.6	37932.1	22838.4	39895.4	38304	31310	55003.3	31452	31883.3	49437.2	38070.8	28429.2	22462.4	43755.4	22074.4	25534.2	35782.4	29665.2
44400	46.25	7666.4	35	10687.6	8097.6	43.2	5974.8	9684.17	9062.4	12160.8	11061.2	6156.4	34.1667	9686.8	37.5	19886	17196.4	9139.58	7649.6	6704.58	23219.2	25433.2	40424.4	34937.2	21098.3	38062.8	35680.4	30040.8	52655.2	30072.9	29900.8	47922.5	36488.8	26453.6	20489.2	42042.8	20970	24498	33675.8	28414
45600	49.2	7348.75	36.8	10399.6	7729.2	43.2	5972.92	9523.2	8896.25	11928.4	10558	6169.6	37.6	9203.75	30.4	19071.7	16742	8707.2	7630.83	6098.4	22085	23862	38980.8	32189.2	19624.8	36812.5	33232.8	29056.3	50681.2	29156	28749.2	46609.2	34819.6	25025.6	19193.2	40567.5	19705.2	23813.3	31557.2	27083.6
46800	42.8	7136	47.0833	10186.8	7368.75	37.6	5755.2	8993.75	8724.8	11384.2	10328.4	5890.4	39.1667	8902	30.8333	18467.2	16258.3	8698.8	7310.8	5784.17	21264	22484.6	37221.2	29830.8	18353.3	35298	31090	28022.8	49007.2	27807.2	27159.6	45099.6	33017.6	23453.8	17952.8	38578.4	18656.7	22752.8	29440.8	26093.2
48000	39.6	6799.58	34.8	9836.67	7045.2	44.8	5519.6	8659.2	8705.42	11258	10235.8	5725.2	38.4	8793.75	36	17741.3	15547.2	8356	7200.4	5316.4	20067.1	21277.2	35760.8	27609.2	16953.6	34043.8	28929.2	27213.3	47278.8	26837.2	25832.5	42844.8	31655.8	22354.4	16910	37412	17726	22381.7	27558.4	24883.3
49200	44.8	6544.4	39.1667	9540.4	6790	30.8	5420.8	8360	8473.2	10907.1	9651.6	5463.75	34.8	8359.6	32.5	17000.4	14965.4	8033.6	6991.6	4965.42	19184.4	19930.8	34259.2	25618.8	15804.8	32661.2	27195	26488	45501.7	25718.4	24552	40592.1	30108.4	21137.1	16033.6	35709.2	16760	21526.8	25934.6	23995.6
50400	40.8333	6234.4	30.4	9265.42	6488.8	35.4167	5258.8	7972	8220	10439.6	9569.58	5354	34	8142.8	36	16531.7	14429.6	7969.58	6800.8	4614	18149.2	18712.4	33104.2	23880.4	14801.2	31122.5	25462.8	25335	43396.8	24559.6	23274.4	38103.6	28901.3	19921.6	14778.3	34436.4	15772.8	21036.3	24275.6	23161.3
51600	44.4	5945.6	40	9003.2	6265.83	44.4	4995.83	7819.2	7959.2	10215.8	9198.8	5247.5	36.8	8018	31.6667	15727.2	13850.4	7730.4	6665.6	4286.8	17234.4	17628.8	31891.2	22395.8	13830.8	29734.4	23480.4	24576	41215.8	23499.6	22319.6	35818.3	27460	19003.3	14122.8	33657.1	14929.2	20461.6	23350.8	22233.2
52800	42.0833	5747.6	40.8	8664.17	5990	40.4167	4952.8	7508.8	7770	9826.8	8956.67	5106.4	30.4167	7593.6	26	15180	13320.8	7503.75	6693.6	3934.4	16455.4	16766.4	30411.7	20908.8	13043.8	28624	22257.2	23836.7	39358.8	22369.6	21131.6	34114	26440.4	18132.4	13270.4	32090.4	14225.6	19686	21613.2	21149.6
54000	40.4	5327.92	38.4	8446	5837.92	41.6	4787.5	7212.4	7624	9499.17	8598.8	4877.5	39.2	7331.67	26.8	14589.2	12941.3	7167.2	6709.58	3690	15588.8	15802.1	29313.6	19422.1	12275.6	27410.8	20973.2	22871.6	37468.8	21138.8	20107.9	32995.6	25414	17116.3	12669.6	30818.8	13673.2	18838.8	20630.8	20227.2
55200	43.3333	5216	35.4167	8243.6	5569.6	41.6667	4591.6	6969.58	7429.2	9264.4	8375	4623.6	32.0833	7143.2	32	14048.4	12244.4	6895	6647.6	3507.5	15035.6	14918.4	28147.1	18201.6	11405	26300.4	19551.6	22233.8	35701.2	20677.1	19227.2	32991.6	24481.6	16362	12112.5	29876.4	13030.8	18163.6	19581.6	19521.3
56400	46.4	5065.42	42.8	7792	5377.08	52	4465.42	6669.2	6925.42	8930.8	7964.8	4416.67	29.2	6896.67	33.2	13469.2	11884.2	6631.6	6570.83	3218.8	14337.2	13965.6	27096.4	17251.7	10974.4	25403.8	18324	21496.8	33932.1	19576.4	18251.3	31872	23184.4	15561.7	11476.8	28203.8	12258.4	16985	18403.6	18532.4
57600	46.25	4923.2	37.0833	7475.2	5154	35.4167	4314.4	6449.58	6781.6	8648.8	7732.8	4305.6	30	6649.2	34.1667	12854	11616	6493.75	6520.4	3108.33	13686.4	13255.6	25880.4	16226.4	10329.2	24038.8	17074.2	20339.6	32442	18514.6	17548.8	30093.3	22259.6	15012	10950.8	27198	11799.2	16408	17569.6	17758
58800	43.6	4687.5	32.4	7133.33	4915.2	37.6	4296.67	6128.8	6569.17	8370.8	7367.2	4127.92	42.8	6292.5	31.6	12171.6	10861.6	6090.4	6218.33	2857.2	12973.8	12763.2	24883.6	15342.5	9762	23233.3	16518	19802.8	31027.6	17895.2	16741.3	28854.8	21109.2	14290	10628.4	25972.5	11458.8	15637.5	16696.4	17123.2
60000	39.5833	4528.8	28.75	6845.2	4748.8	42.8	4065.6	6001.67	6269.2	8106.25	6975.6	4048.8	49.5833	6049.2	31.6667	11604.8	10596.8	6004.17	6160.8	2776.25	12441.2	12213.8	23830.8	14721.6	9422.92	22296.8	15574.6	19078.4	29614	17014.6	15840	26934.2	19992	13803.6	10252.8	24740	10855.4	14849.2	15667.9	16362.8
61200	36.8	4350.83	35.6	6436.67	4625.2	34.8	3971.25	5608	6127.08	7790.4	6797.08	3878.4	38.4	5879.58	31.6	11005	10028	5849.6	5917.08	2582	11805	11567.6	23068	13817.2	9046.8	21327.1	14842	18199.2	30582	16288	15362.1	25594.4	19159.6	13158.4	9794.4	24257.1	10540	14541.7	14966.4	15880.4
62400	38	4250.4	34.1667	6334	4387.08	36.4	3733.2	5470	5852.4	7475	6618	3753.6	32	5621.2	35	10626.4	9653.33	5581.6	5780.4	2555.42	11396.8	11145	22083.6	13199.6	8605.42	20390	14308.8	17762.4	29301.2	15569.2	14591.6	24895.8	18608	12665.4	9527.6	23098.4	10197.9	14260.4	14245.8	14989.6
63600	42.8	3993.33	40.8	6346.67	4160.8	39.5833	3680.4	5305.2	5725.42	7343.2	6200.83	3677.2	40	5456.25	27.6	10254.6	9228	5420.8	5615.6	2445.6	10793.8	10869.6	21217.9	12905.2	8604.8	19313.3	13814	16946.3	27812	14921.6	13990.4	24517.2	17932.1	12083.2	9089.58	22004	9812.8	13900.8	13880.4	14532.5
64800	40	3804.4	41.25	6364	4147.5	38.4	3578.4	5141.6	5468	7132.08	6005.6	3617.5	38	5341.2	25	9708.8	9027.08	5184.4	5304.8	2339.58	10290	10146.7	20440	12533.8	8366.4	18740.4	13702.9	16463.6	27408.3	14259.2	13501.2	24328.3	17175.6	11920	8939.6	21388	9764	13680	13408.3	13915.6
66000	40.8333	3701.6	34.4	6153.33	3989.6	37.5	3468.8	5005.2	5329.17	6890.8	5686.25	3504.4	35.2	5072.8	27.2	9460.83	8561.2	4981.25	5074	2257.6	9999.58	10023.2	19798.3	12108.8	8275.6	18200.8	13692	15942.5	26710.4	13937.1	13046.4	24271.6	16448.8	11611.2	8720.42	20500.8	9494.4	13424.2	12797.2	13232.5
67200	39.6	3416	32	5920.4	3862.92	41.2	3272.5	4860	5187.2	6639.17	5611.2	3516.67	26.8	5003.6	35	8992	8465.83	4867.2	5015.83	2300.8	9518	9984.17	19130	12092.9	8367.6	17608	13816.7	15186.4	25911.7	13258.4	12618	23586	15933.2	11311.3	8603.6	19851.7	9436.4	12992.8	12716.3	12928.8
68400	44.5833	3330.8	30.8	5644.17	3872.8	41.25	3184.4	4834.58	5112.8	6474.4	5395.83	3294.8	39.1667	4807.2	28	8819.17	8102	4659.17	4848.8	2264	9224	9795.6	18833.3	12274.8	8465.83	17019.2	14524.8	14795	25458	13054.2	12226.8	23747.2	15600	11143.6	8521.25	19175.6	9390	12320.8	12582	12261.7
69600	44.4	3285.83	32.8	5404.8	3784.58	44.4	3112.92	4605.2	4972.8	6210.4	5191.6	3274.58	33.2	4789.58	32	8616	7870.83	4580.8	4853.33	2414.4	8915.6	9622.5	18296	12797.1	8963.6	16598.4	15214.4	14278.8	24971.7	12826	12077.1	23248.8	14953.2	10924.2	8472.8	18410	9562	11897.6	12544.2	12040.4
70800	32.9167	3275.6	37.5	5141.2	3663.2	31.25	3058	4489.17	4779.6	6151.2	5014.58	3246.4	35.4167	4619.2	40	8296	7811.2	4485	4831.6	2543.75	8596.4	9749.6	18189.2	13340.4	9575.83	16233.6	16284	14204.2	24870.4	12543.3	11568	22672.9	14795.2	11061.2	8606.25	18078.8	9868.75	11724.4	12914.4	11909.2
72000	48.4	3328.33	31.6	5071.6	3584	31.6	2919.17	4496	4527.92	6102.4	4862.4	3192.08	42.8	4530.42	33.2	8154.8	7737.5	4361.6	4700.42	2670.8	8660.83	9936.8	18249.2	14353.3	10684.4	16160	18260.8	14111.6	24914.6	12690.4	11482.9	22286.8	14540.4	11184.4	8854	17790	10130.8	11639.2	13818.4	11770
73200	38.75	3238.8	26.6667	5112.8	3520.8	36.25	2868.8	4440.42	4496.4	5978.33	4807.2	3134.4	29.1667	4583.6	36.6667	8004.4	7678.4	4314.17	4555.2	2936.67	8760	10230.8	18585.6	15702.8	11952.5	15953.6	20390.4	13790.8	25136	12848.3	11454.4	21925	14664.8	11507.6	9412.92	17893.6	10795.8	11498.8	15156.8	11753.6
74400	41.2	3300.83	31.6	5197.08	3590.8	42.4	2732.08	4434	4415.83	5853.2	4704.4	3142.92	34	4442.08	26.4	7915.42	7540	4077.2	4355.42	3212	9132.92	10514.4	18787.2	17675	13594.8	16020.4	22719.6	13922	26027.6	13394	11987.9	22044.4	14670.8	12440.8	10202.4	17912.9	11862.4	11408.3	17224.8	12133.2
75600	34.1667	3347.6	28.3333	5175.2	3575.83	42.4	2772	4491.67	4227.2	5957.92	4654.8	3154.8	31.25	4338.4	34.5833	7768.8	7603.6	4190.8	4082.8	3707.92	9804.4	11296.3	19754.8	20299.2	15847.9	16569.2	26007.1	14128	27004.4	13868.3	12421.6	22516.3	14968.4	13328.8	11217.2	18512	13000.8	11757.2	19584.6	12570
76800	57.6	3275.42	30.4	5240	3598	39.6	2649.2	4536.4	4205.42	6035.6	4890.42	3152	30.8	4511.25	31.6	7774.58	7604	4190	4241.67	4242.8	10699.2	12292.8	21015.6	23482.4	18412.4	17084.2	29181.6	14321.7	28515.6	14885.6	13085.4	22312.8	15610.8	14789.6	12579.6	19135.6	14634.8	12251.3	23072.8	13261.3
78000	42	3344.4	28.75	5243.2	3860	41.6	2743.2	4715.83	4144.8	6172.92	4890	3296.8	45.6	4547.6	31.25	7975.2	7801.25	4188.8	4123.2	4836.25	11783.2	13470.8	22352.4	27368	21562.9	17948.4	33584.6	14914.4	30484.6	16012.4	13967.6	23562.1	16514	16521.3	14491.6	20154.8	16302.9	12870.8	27292.5	14262.8
79200	45.2	3365.6	32.4	5403.75	3921.6	40.8333	2774	4860.4	4187.08	6356.8	4993.75	3402.8	33.6	4723.33	27.6	8267.5	8093.2	4377.92	4179.2	5380.8	13698.8	15016.8	24639.6	32271.2	25196	19110.4	37988.8	15735	32588.8	17636	15314.4	24504.8	17247.1	18666.4	16678.3	21454.4	18156	13497.1	32070.4	15401.7
80400	40.8	3488.8	32.9167	5526.4	4147.5	36.8	2859.17	5038.8	4399.2	6720	5273.6	3594.58	31.6	4956.8	29.1667	8755.6	8352.92	4528	3995.6	6332.4	15587.6	16577.5	26939.6	36885.4	28940.4	20368.8	42566.3	16678	35229.2	19410.8	16946	25754.2	18574.4	21536.3	19437.2	23394.8	20404.4	14613.2	37725.4	16825.2
81600	40.8333	3680.4	30	5844.58	4354.4	45.4167	2847.2	5346.4	4493.75	7048	5598.75	3750.4	34.1667	5244	29.2	9236.25	8550.8	4642.92	4117.2	7200.8	18324.6	18788.4	30214.2	42641.2	33471.2	22296.8	47996.4	17824.2	38644	21750.4	18715.2	27747.6	20112.5	24550.8	22553.8	25417.2	22846.4	15389.2	43884.4	18390.4
82800	42.4	3952.08	30	6100.4	4568.33	44.8	3012.08	5595.6	4707.6	7393.75	6006.8	4097.08	32.8	5685.2	32	9902.4	8961.3	4896	4045.2	8252.5	21211.6	21328.8	33920.8	48550	38070	24004	53566.7	19129.6	41644.2	24069.6	20874.4	29678.8	21975.6	27639.6	26092.8	27962	25578.3	16859.6	50465	20391.2
84000	42	4225.6	38	6497.08	4946.4	39.5833	3099.6	6082	4937.5	7958	6299.58	4440.4	31.6	5732.5	31.6	10644.6	9481.6	5207.5	3968	9473.2	24072.9	23747.6	37791.7	54732	42416	26106.7	59192.8	20587.5	45442.8	27107.6	23469.2	32418	24060.8	31486	30105.4	30684.4	28571.2	18247.1	58015.2	22565
85200	36	4673.2	29.5833	6930	5388.75	39.2	3171.25	6466.8	5134.8	8390.83	6612.8	4724.58	30.8	6072	22.9167	11262.4	10155.4	5535.6	4031.6	10826.4	27854.8	26708.3	42410.8	61515.8	47786.8	28668.4	65104.2	22201.2	49385.4	30103.2	25970.4	35188.3	26468.8	35105	34688	33654.6	31198.8	19612	65087.1	24646.8
86400	41.25	5026.8	26.8	7225.83	5912.4	42.0833	3426.8	6962	5414.4	8990.4	6992.08	5136.4	33.75	6450	30	12037.5	10788.8	5843.33	4266.4	12194.2	30746.8	29774	47001.3	67610.8	51775	30565.2	69835.6	23488.8	52220.8	33389.2	28618.8	37577.5	28516.4	38833.6	39105	36762.4	33642.1	21294.4	72750	26802.9
87600	40.4	5216.67	37.6	7760	6640.83	40.4	3655.83	7515.6	5827.2	9661.25	7358.8	5653.33	28	6918.4	32	12980	11663.3	6157.6	4310.42	13498	34164.4	33217.1	51812	73314.6	56843.2	33322.4	75543.8	25531.6	56010.4	36902	31631.3	40232.8	31344.8	42900.8	43868.4	39912.1	36798.8	22948.4	80061.7	28977.6
88800	40	5690	32.4	8066	7081.6	36.6667	3733.2	7850.83	6045.2	10135.6	7605.42	5891.6	33.3333	7337.6	36.4	13785.8	12568.4	6428.33	4335.6	14921.6	37714.8	36520	56643.8	79405.6	61598.8	35593.6	81136.4	27043.8	59326.4	40307.9	34630.8	43028.4	33610	46318.8	48285	42747.6	39016.3	24146.8	86034.8	31033.3
90000	40.8	5938.75	29.6	8437.2	7671.25	34	3929.58	8310.8	6426.4	10602.8	8086.8	6382.92	28.4	8623.33	31.2	14821.2	13186.7	6843.6	4595.42	16500.4	40385.6	39614.2	61216.4	83776.7	65251.2	37651.3	85429.2	28424.4	62226.3	43617.2	37228.3	45265.6	36165.6	49999.2	53207.6	45997.5	41355.2	25726.4	93275.2	33265.6
91200	45.8333	6420.4	29.1667	8847.2	8304	42.9167	4210.8	8835.83	6504	11334	8575.42	6784.8	31.6667	9152	27.5	15695.2	13709.2	7121.25	4485.2	17967.9	43149.2	42921.2	65305.8	88880.8	69244.6	39934.8	90558	30250.4	64651.2	46760.8	39893.2	48542.5	39106	54155.6	57705.8	48290.8	43551.3	26950	98372.4	35269.2
92400	38.8	6986.67	33.6	9272.92	8795.2	36	4394.17	9340.8	6852.5	11764.8	8963.2	7003.75	30	9634.58	24.4	16714	14294.4	7463.6	4796.67	19634	46004.6	46156.4	69422	92782.1	72289.2	41818.3	94550	31295.2	66573.8	49393.2	42229.6	50324.8	41321.7	57898.4	61037.2	50477.9	45382.4	28254.2	104178	36982.8
93600	33.75	7366.8	37.9167	9804.8	9463.6	40	4706.8	9895.42	7126.8	12384.6	9608.4	7444	37.0833	10037.6	33.75	17502.8	14938.4	7887.08	4817.2	20663.8	47652.8	48912.4	72924.8	95636.4	74680.8	43186	98425	32812	68902	52303.3	44752	52540	43994	61696	65039.6	53145.2	46907.1	29517.6	108880	38893.6
94800	44.8	7749.58	34	10155.4	9967.6	36.8	4899.17	10342	7127.5	12748.4	9879.6	7668.4	41.2	10196.7	22.8	18279.6	15238.4	8153.6	4912.5	21931.2	50294.2	52044	76411.6	98912.5	77585.6	45318.8	101852	33730.4	70656	55142.8	46722.1	54846	46362.1	64490	68362.8	54690.8	47890.8	30512.9	111564	40094.8
96000	46.4	8098.8	32.0833	10356.8	10587.1	34.4	4994.8	10592.1	7502.4	13531.7	10242.8	8019.2	28.75	10584	35.4167	18884	15836.3	8458.8	5196	23287.1	51633.2	54858.8	79012.8	100964	78917.9	45737.2	104108	34789.6	71677.6	56725.2	48502.4	56411.3	48426.4	67374.2	70910	56898.8	49136.3	31478	115799	41690
97200	39.2	8388.33	20	10579.6	11052	40	5306	11304	7592.08	13919.2	10465	8262.4	34.4	10780.8	30	19552.9	16272.8	8610	5328.8	23906.4	52478.3	57507.6	81640.8	102835	81157.6	47459.2	106276	35553.3	72702.8	58614.8	50225	58301.2	50652.5	70106	73982.8	57630.4	49704.8	32104.6	117291	42919.6
98400	36	8730	28.4	10730.4	11357.9	43.2	5429.58	11535.2	7808.8	14294.2	10676	8422.92	36.8	11342.8	20.4167	20422	16825.8	8995.6	5487.6	24958.8	53553.8	59484.2	84091.2	103062	81384.4	48071.6	108022	36266	72387.9	59507.6	51220	59532.9	52301.2	72052.1	75044.4	58467.2	49997.1	32244.4	118412	43821.6
99600	45.6	8850.4	38.4	10827.1	11887.6	38.3333	5643.2	11903.6	7850.42	14686.4	10910.8	8708.8	30.8	11625	28.8	20607.1	17229.6	9171.67	5678.4	25609.6	53629.2	61106.8	85308.8	103732	82028	48450	109182	36299.2	72919.2	60246.4	52584.8	60231.6	53680	73895.6	77196.7	59551.6	50382.8	32575.8	120025	44725
100800	37.2	9162	26.25	11109.2	12242.5	36.8	5760	12231.6	8088.4	14699.2	11007.6	8788.75	32.4	11977.6	34.5833	21136.8	17543.8	9258	5824	26032.4	53674.4	63347.1	86234	103898	82459.2	49006.4	109744	36738.4	73176.3	60972	53715.2	61182.9	55129.6	74931.3	78204	59582.1	50256	32505.6	119011	45311.2
102000	37.9167	9222	24	11307.1	12366.8	35	5873.6	12237.2	8296.8	14913.2	11277.1	8861.6	35.4167	12273.6	29.6	21617.1	17808	9515.83	5864	26490	53761.7	65302.8	86778.3	102468	82038.3	48978.4	109536	36857.1	72450.4	60731.3	54316.4	60788.8	55174.6	75932	78487.9	59939.6	50213.6	32405.2	118967	45347.1
103200	45.6	9421.67	26	11409.6	12594.2	34.4	6020.83	12546.4	8475.6	15175.4	11248.8	8819.17	37.2	12211.6	30.8	21491.6	17822.1	9420	5905.83	26521.6	53182.8	65641.3	86630.4	101458	81385.2	49759.2	110062	37120.4	72695.8	60984.8	54945.8	61485.2	55678.4	76968.3	79423.2	59610.4	49800.4	32390.8	117695	45953.6
104400	27.9167	9559.6	29.6	11522.8	12693.6	40.4167	5976.4	12572.9	8493.6	15166.4	11302.9	8781.2	40.4167	12320.8	21.6	22178.8	17888.4	9414.17	6173.2	26843.3	52688.4	66349.2	86570.8	100110	80738.8	49650	109904	37050.8	71700.8	60791.7	55280.8	61252	55465.6	76410.4	78555	59193.2	49106.7	32150.8	115036	45714.2
105600	40	9540.83	31.6	11729.6	12794.2	34	6026.25	12682	8727.92	15114	11489.6	8906.25	29.2	12010	28.4	22160	17935.4	9375.6	6178.75	26755.6	51438.8	66116.8	85042	97435.8	78674.4	48832.1	108194	36448	70293.8	60168.8	55509.2	61638	55590.4	76495.8	77686.8	59473.3	48523.2	32093.2	113434	46166
106800	40.4167	9633.6	24.1667	11461.2	12871.6	39.1667	6210.8	12715	8631.2	15100	11225.2	8738.4	33.75	11807.2	36.25	22196.4	17643.6	9291.25	6298.8	26627.1	50642	66352.8	83550.4	96047.2	77075.4	49243.6	107489	36174.8	69439.6	59688.3	55009.2	61401.3	55573.2	76299.2	76676.3	58727.6	47322.9	32260.8	110590	45443.8
108000	30.4	9640	25.2	11347.9	12790	38.4	6239.58	12548.4	8799.58	15059.2	11310.4	8554.58	35.6	11858.8	28.4	22498.8	17644.4	9254.4	6337.08	26261.6	49595.4	66340.4	82598	93622.5	75300	48922.9	104372	35948.4	68242.9	58237.6	54910.4	60379.6	54785.8	75103.6	74939.2	57660.8	46564.8	32007.1	107896	45304.8
109200	41.25	9666	30.8333	11248	12723.2	43.2	6270	12508.3	8695.2	15053.8	11186	8449.2	27.5	11616.8	35.4167	22376.4	17492.4	9134.58	6268.8	25564.2	48025.2	64833.3	80651.6	90418.8	72772.5	48366.8	102613	35508	66577.6	57551.3	55552.4	59606.7	54552	74962.8	74074.4	57358.4	45600.4	32181.2	104903	45072.8
110400	34.4	9536.25	38	11130.8	12549.6	29.6	6129.58	12376.8	8714.17	14780.8	10859.2	8170.4	29.6	11659.2	32	22467.1	17269.2	9160.4	6402.5	25113.2	47032.5	64486.8	79247.2	88190.4	70450.8	47587.9	100501	35282.5	64997.6	56462.8	55845.4	57890.8	53862.5	73312.8	72169.6	56198.3	44284.8	31319.6	101057	43860.4
111600	41.6	9375.6	25.8333	11049.6	12284.2	37.2	6092	12277.1	9086	14624.2	10811.2	8054.4	37.0833	11577.2	23.75	22142	17126.7	9012.8	6433.2	24541.7	45651.6	62910	77313.6	85217.6	67954.2	46713.2	97118.8	34725.6	63058.8	54837.2	55971.6	56123.3	52862	71822.9	70094.4	55403.2	43365.4	30974.8	98055.8	43205.2
112800	31.2	9312.08	30.4	10780.4	12199.2	37.5	6212.8	12123.2	8891.25	14487.2	10675.4	7963.6	26.8	11417.1	31.6	21719.6	16784.4	8871.2	6281.2	23646.4	43961.3	61418	74782.9	82118.8	65468.8	46461.7	94208.8	34161.3	61573.2	53758	56888.8	54615.6	52317.9	70187.6	68528.4	54486	42207.6	30340.4	94340.4	42810.8
114000	34	9073.6	25.8333	10732.4	12053.3	35.6	6116.8	11905.6	8898.4	14107.1	10539.6	7813.33	33.2	11341.6	25.8333	21416.4	16675.4	8691.6	6256	23121.7	42726.4	60408.3	72739.6	78899.6	63070.4	45058	91067.1	33733.6	59247.9	52319.2	56843.6	52884.6	50734.4	68118.8	65840.8	52929.2	40698.8	29590.4	89880	41123.2
115200	35.4167	8859.2	28.4	10737.5	11862	37.0833	6034.8	11644.4	8971.67	13851.2	10456.7	7598.4	27.2	10914	26	21026.3	16431.6	8481.67	6173.2	22157.6	41044.2	58658.4	70440.8	75754	59940.4	44035.8	87942	33130.4	57724.4	50574.2	56554.4	52006.8	49440	66554	63726.7	52580	39969.2	29345.4	87158.4	40160.8
116400	40.4	8717.6	29.6	10460.8	11590	38	5939.17	11518.4	8721.6	13634.2	9969.2	7448.75	33.2	10385.6	32.9167	20449.2	15863.8	8435.2	6037.08	21298.4	39630.8	56937.5	67898.4	72679.2	57547.2	43215.6	84566.7	32375.2	55917.1	49261.2	55517.2	51036	48886	64401.3	61883.2	51057.5	38359.6	28873.6	82236.7	39006.8
117600	36.6667	8425.2	23.2	10360.8	11204.4	43.3333	5840.4	11238.8	8744.4	13313.2	9961.67	7285.6	28.75	10204.8	29.2	20125	15908.4	8306.67	6337.6	20479.6	38209.6	55350.4	65298.3	69542.8	54670.4	42093.6	80954.8	31859.2	53884	47237.5	53746	49579.2	46697.1	61844.4	59351.3	49888.4	37408	28207.2	79373.6	37590.4
118800	36.4	8310.42	32.4	10034	11025	32.8	5744.58	11086.8	8670.4	13027.5	9774	7112.92	33.6	9806.67	25.6	19590	15410.8	8120	6232.92	19680	36584.8	53130.8	62724.8	66292.9	52253.6	40653.2	77795.6	31122	52225	45717.6	52645.8	48496	45623.6	60035.4	57287.2	48506.7	36434.4	27894	75464.2	36588.8
120000	42.5	8187.2	30	9782.8	10679.6	30	5604.8	10847.9	8396	12636	9435.42	6964	30.8333	9382.8	32	19122.4	15036.8	7948.75	6225.2	18604.2	35528.8	50948.4	60522.9	63423.6	49882.1	39713.6	75094.4	30534.6	50521.6	44140	52394.8	47175	44674.8	57668.8	55149.2	47110.8	34988.3	27292.4	71823.2	35336.7
121200	34.8	7830.83	29.6	9368.8	10346.8	38.4	5402.08	10474.8	8317.08	12316	9294	6686.25	29.6	9372.08	34.8	18876.4	14645.8	7716.8	6177.5	18090.4	34070.4	49349.2	58132.8	60210.4	47578	38620	71833.2	29966.4	48602.9	42226.4	50437.5	45718	42954.4	55076.7	52721.2	45680	34102.4	26780.8	68450.4	33694.4
122400	42.5	7608.8	26.25	9150.4	10195.2	40	5310.8	10253.8	8189.2	12038.3	8945.2	6621.2	32.5	9023.2	20.8333	18217.2	14326.4	7466.25	6075.2	16832.1	32193.6	47208.8	55766.8	56867.2	45285.4	37314.8	67830	29057.2	47101.2	40495.8	48891.2	44951.3	41685.2	52881.6	50698.3	44332.8	33004.2	26194	65209.2	32721.6
123600	31.6	7493.75	30.8	8960	10253.6	35.6	5172.5	9970.8	8117.92	11596.8	8716	6415.2	27.2	8844.17	26.8	17801.3	13949.2	7403.6	5945.83	16065.2	31496.7	45137.2	54418.4	54486.3	42981.6	36306.3	65062	28469.2	45475.6	38925.2	46445.4	43495.6	40303.3	50178.8	48064.8	42899.6	31810.8	25453.8	61790.4	31554.8
124800	27.9167	7191.6	28.75	8609.2	10044.2	32.8	5109.2	9680	7850.4	11316.3	8491.6	6325.6	30	8638.8	34.1667	17388.4	13496.4	7154	5758.8	15371.7	29972.8	43319.6	51918.8	51803.2	40964.2	35088.4	61741.7	27669.2	43447.6	37069.2	44412.8	42283.8	38492.4	48480	46272	41987.6	30964.6	24890.8	58477.1	30509.6
126000	40	7032.92	28.8	8453.75	9881.2	40.4	4952.8	9445.6	7738.33	11121.2	8369.17	6083.6	30.8	8421.25	24.4	16935	13161.2	6971.6	5847.08	14606.4	28751.7	41521.2	49391.7	49028.8	38812.4	33865.4	58917.2	26981.7	42256.4	35667.2	42739.6	41521.6	37258.8	45876.8	44263.2	40484	29947.2	24312.1	55828.8	29400
127200	33.6	6729.6	29.5833	8221.6	9565	39.6	4830.4	9124.58	7464	10682.1	8082.8	5867.6	32.8	8130.4	33.3333	17127.6	12701.3	6757.2	5670	13896.3	27854.8	40010.4	47781.2	46732.4	36989.6	32587.2	56037.1	26202.4	40621.7	34218	41085.6	39997.1	35750.8	43587.1	42192.4	38786.4	28710	23447.6	52726.7	27985.2
128400	41.6	6547.6	27.2	7941.25	9393.2	44.1667	4824.8	8790	7367.5	10485.2	7791.67	5820	34.4	7610.83	36.4	16191.3	12360	6467.92	5658	13148.4	26467.1	38110.8	45527.1	44546.8	34926	31470.8	53214.8	25464.2	38688.4	32884.4	39552	39598.4	34405	41586.8	40128.8	37959.2	27924.8	23134.2	50448.4	27007.9
129600	44	6446	30.4167	7697.2	9126.25	33.2	4644.58	8517.6	7145.2	10111.7	7422.4	5659.58	31.2	7206.8	29.1667	15876.8	11906.7	6304.8	5506.4	12317.2	25330.8	36622.1	43749.2	42443.3	33776	30428.4	50889.2	24993.2	37784.6	31473.6	37408.4	38507.1	33429.6	39567.1	38573.2	36322.8	27048	22543.6	47962.5	25910.8
130800	37.5	6093.6	24.4	7392.5	8766.4	36.6667	4573.2	8178	7203.6	9740.4	7342.92	5451.6	36.6667	7002.8	28.4	15532.5	11652.4	6058.33	5514.4	11808	24277.5	35243.6	42625.8	40160.4	31892.4	29075.6	47973.2	24180.4	36463.2	30075.4	35414	36936.8	32250.4	37606.4	36468.3	35276	26059.2	21990.4	44975.6	24790.4
132000	37.2	5941.67	31.6	7154.4	8391.67	32	4523.75	8045.2	6984.4	9613.33	7130.8	5345.42	27.6	6815.6	26	15036	11274.2	6025.6	5310.83	11070	23167.2	33805.8	40468	38341.7	30258	27949.2	45834.2	23516.4	35560	29017.6	33793.3	36203.6	30931.6	35862.9	35062.8	34495	25431.2	21357.6	43051.3	23846
133200	34.5833	5823.2	32.4	6869.6	8435.6	34.1667	4482	7730.83	6870	9262.4	6876.67	5218.8	27.0833	6619.2	24	14760	10950	5885.42	5249.2	10597.5	22504	32538.8	39301.7	37010.8	28884.2	27142.4	44097.6	23130.8	34694.4	27905	32481.6	35027.2	29888.4	34640.8	33326.7	33138.8	24652.1	20794	40481.6	23135
134400	35.6	5582.92	32.4	6750.4	8046.67	31.6	4274.17	7480.8	6801.2	9058.4	6728.4	5145	25.2	6436.25	30.4	14290	10583.8	5728.8	5111.67	10040	21602.8	31416.7	37869.2	35135	27937.6	25952.5	41916.8	22299.6	33343.8	26615.2	31336.7	34126	28741.6	32538.8	31611.6	32063.8	23739.2	20072	38963.6	22226.8
135600	37.5	5438.4	27.9167	6582	7698	38.3333	4233.6	7352.92	6606.4	8812.8	6577.92	5008	32.0833	6349.6	31.6667	13765.2	10211.2	5657.92	5036.4	9312.92	20676.4	29823.2	36217.9	33698	26946.3	25316	40209.2	21972.8	32532	25772.1	30143.6	33442.1	28021.6	31404.4	30410.8	31322	22927.9	19526.8	37230	21637.5
136800	34.4	5303.75	26	6516.25	7471.6	34.8	4183.33	7092	6535.42	8518.8	6356.8	4893.75	36.4	6240	25.2	13457.6	10020.8	5462.8	4992.92	9047.6	20436.7	28697.2	35288.8	32499.6	25950	24450.8	38390.8	21523.2	31106.3	24834.4	28777.5	32293.6	26886.7	29914.8	29222.8	29847.1	22200	18773.8	35210.8	20541.6
138000	30.4167	5029.2	24.1667	6303.6	7294.4	36.4	4136.4	6799.58	6360.8	8312.92	6306	4764	36.25	6104	32.0833	13121.2	9574	5271.25	4968.4	8692.92	19404	27594.4	34093.2	31629.6	24946.3	23369.6	36706.3	20998.8	30544.8	23689.2	27625.2	31263.8	26264.4	28709.2	27955.8	29336.4	21581.7	18540.4	33653.3	19806.8
139200	37.2	4993.33	19.6	6241.67	7075.2	42.4	4035.83	6543.2	6141.67	8140.4	6029.2	4720.8	34.4	5812.92	22.8	12484.6	9422.8	5100.4	4890.42	8275.6	18855.4	26853.2	32799.2	30526.3	24467.2	22977.5	36288.4	20502.5	29514.8	22945.6	27003.8	30534.4	25341.7	27552.4	26741.2	28279.6	20805.6	17775	32331.2	19092.4
140400	36	4750.8	22.9167	6090.4	6846.67	36	3834.4	6315	6081.6	7842.92	5798.8	4642	27.9167	5661.6	31.25	12258	9153.75	4942	4766.8	7927.08	18228.4	25825.8	31665.6	29484.4	23845.8	21961.2	34838.8	19898.8	28490	21848.4	26058.4	29861.3	24770.8	26112.1	25941.6	27570.4	20200.4	17365.2	30734.2	19137.6
141600	36.4	4681.67	28	5942.5	6711.2	39.2	3855.6	6279.2	5945	7739.2	5691.25	4536.4	28.8	5510.83	28	11670.4	8977.6	4836	4741.2	7589.2	17346.3	25131.6	30606.3	28708	23356.8	21412.1	33434.8	19557.1	27845.2	21317.6	25014.2	29014.8	23800	25546.4	25440	26803.2	19733.6	17221.3	29684.4	19061.7
142800	43.6	4643.6	30.4167	5853.2	6568.75	36	3737.2	6082.92	5834	7522.5	5548.4	4404.17	32.4	5191.6	25	11271.2	8728.33	4738.8	4640.8	7210.42	16957.6	24306.7	29830.8	28180	22943.2	20815.2	32890.4	19005.6	26837.9	20611.2	24118.4	28278.8	23270	24415.4	24708.8	26030.4	19112.1	16538.8	28164.2	19216.8
144000	39.1667	4378.8	28	5522.5	6376.8	40	3684	5908.4	5756.25	7328.4	5426.67	4370.8	28	5164.4	26.4	11009.6	8517.2	4595.83	4621.6	6951.2	16225.8	23627.6	28993.8	27581.6	23024.4	20039.6	31776.8	18649.2	25917.2	19845.8	23537.6	27325.2	22643.3	23733.2	23767.5	25563.2	18782.8	16222.9	27403.2	19340.4
145200	35.6	4362.8	26	5447.2	6226.25	29.6	3633.33	5740.4	5476.8	7204.58	5232.4	4278.75	24	5013.2	22.5	10529.6	8184.58	4492.4	4459.2	6551.2	15628	22976.7	27846.8	27212.9	22724.8	19658	31570.4	18172	25358.8	18973.6	23212	26730	22056.8	22732.5	23394.8	24727.9	17980.4	15588	26286.3	19128.4
146400	45.4167	4168	27.6	5317.92	6151.2	31.6667	3562.8	5558.8	5517.2	7068.8	5061.25	4185.2	28.75	4996.8	25.2	10347.1	8123.2	4341.25	4466.4	6328.4	15281.7	22482.8	27263.8	27031.6	23092.1	19156.4	31170.4	17904.2	24675.2	18405.4	22658.8	26009.6	21442.1	22050.4	22558.3	23924.8	17682	14965.2	25242	18833.8
147600	34	4194.58	27.2	5277.6	5978.75	32.4	3480.83	5420	5318	6902.08	5044.4	4110	22.4	4884.17	26.4	9953.6	7945.83	4234.8	4400	6185.6	14499.2	21824.2	26274.8	27032.5	23149.2	18389.2	30517.2	17464	24097.9	17720	22314.2	25341.2	20931.2	21342.5	21966.4	23649.6	17448	14882	24596.3	18875.2
148800	37.9167	4062.8	30	5123.2	5940	30.8333	3477.6	5269.58	5301.2	6828.4	4810.42	4024.4	35.8333	4735.6	27.2	9588.8	7773.2	4213.33	4302.8	5919.58	14286.4	21376.4	25810	27308	23939.2	18155.2	30820	17174.2	23632.8	17367.9	21894	24626.8	20486.4	20688	21311.3	23276	16981.7	14428.4	23816.8	18590
150000	34.4	3965.83	28	5028	5639.17	34.4	3397.08	5124.4	5132.92	6675.2	4785.2	3920.83	28	4770.42	24	9537.2	7604.58	4117.6	4237.5	5820.4	14004	21133.2	25242.8	27842.5	24585.2	17685.8	30998.4	16812	23184.6	16554.4	21619.6	23996	19978.8	20130.4	20740	22652.5	16764.8	14007.5	23310	18302.8
151200	41.25	3932	37.0833	4884.8	5689.2	44.5833	3333.2	5135.83	5092.8	6634	4674.4	3940	34.1667	4687.6	22.9167	9322	7520.4	3942.92	4102	5637.92	13432	20736.8	24717.5	28371.2	25047.1	17212.4	31583.8	16746	22584.8	16407.1	20980.4	23426.7	19732.8	19826	20181.7	22452	16498.8	13787.6	22830.8	18050.8
152400	25.2	3762.08	30.4	4906.67	5590	34	3257.5	4857.6	4931.25	6459.6	4462.4	3848.75	23.6	4561.25	31.6	9298.4	7407.6	3967.6	4179.58	5539.6	13263.8	20645.6	24460.4	29197.1	25891.6	17037.1	32178.4	16457.2	22272.9	16107.6	20421.7	23070.4	19485.8	19420.8	19717.6	21901.3	16210.8	13436.3	22310.8	17662.8
153600	37.0833	3677.2	27.0833	4762.8	5408.8	33.2	3226.8	4816.67	4876	6285.83	4452.4	3804	22.5	4518.4	28.3333	9280.4	7299.2	3891.25	4102.8	5552.92	12995.2	20529.2	24040.8	30119.6	26698.3	16780.4	32568.3	16303.6	21765.6	15278.3	20191.2	22571.3	19062	18864	19330.8	22015.6	16217.5	13224.4	22050	17502
154800	38	3611.25	28.8	4730.83	5428.4	40.4	3195.42	4816	4702.08	6170.8	4429.17	3856.4	29.2	4475	25.6	9060.42	7265.2	3850.4	3998.33	5474.8	12850.4	20554.4	23883.6	31204.8	28274.4	16717.1	34067.2	16216.7	21669.2	15604	20002.1	22468	19046.7	18968.8	19242.4	22505	16387.2	13053.8	21910	17464.6
156000	29.2	3590.4	33.3333	4596.4	5376.67	43.2	3170.8	4602.5	4646	6187.92	4368.4	3700	34	4570	27.5	9076.4	7361.25	3837.2	4013.6	5465.42	12791.2	20550	23824.8	32502	29750.8	16530.4	35223.8	16154.8	21498	15341.2	19810.4	22184.6	18854.8	18650.8	18924.8	22683.2	16418.8	13078.8	21951.7	17186
157200	38	3530	30.4	4580.83	5352.8	38.3333	3109.2	4574.8	4632.92	6047.2	4286.67	3864	33.2	4571.67	32	9020	7312	3803.2	3901.6	5450.4	12865.8	20606	23810.8	33637.6	30706	16633.3	36355.6	15865.4	21229.6	15166.4	19826.7	21988	18954.6	18558.8	19022.1	23044.8	16527.6	13138.8	21940.4	17267.9
158400	28.4	3531.2	27.5	4547.6	5302.92	40	3084.4	4485.2	4477.2	6194.17	4298	3827.08	24.4	4583.2	28.75	8926.8	7317.92	3672.8	3900.4	5468.75	13133.6	21019.6	24163.6	35435.4	32404	16979.2	38057.1	16195.6	21481.7	15376.4	19863.2	22159.6	19057.6	18687.5	19074.4	22953.6	16827.2	13081.2	22291.3	17355.2
159600	41.6667	3459.6	27.6	4560	5375.2	36.25	3092	4466.8	4470.42	6100.8	4370	3870.8	23.2	4629.2	27.2	9121.67	7407.2	3772.5	4044	5617.2	13541.7	21667.2	24948.3	37068.8	34097.2	17050.8	39619.6	16292.5	21528	15429.2	20054.4	22055.2	19145.8	19072.8	19263.8	22870.4	17278.4	13477.9	22886	17287.5
160800	35.6	3506	30	4579.2	5489.17	32.4	3132.92	4429.2	4466	6097.92	4510.8	3998.75	25.6	4728.4	17.9167	9068.4	7612.08	3746.8	4020	5688.4	13914.8	21828.3	25510.4	38768.3	35504	17358	41220.4	16361.6	22233.3	15803.6	20357.2	22531.6	19512.4	19267.1	19725.6	23275.8	17594.8	13821.6	23485	17608.4
162000	41.6667	3591.2	25.2	4655.83	5599.2	29.1667	3100.8	4490.83	4346.8	6206	4624.17	4060	36.6667	4861.2	23.6	9167.5	7834.8	3860	4057.6	5910	14796.8	22946.4	26495.4	40788	37262.5	18086	42988.8	16832.1	22910	16103.3	21009.6	23073.6	19669.6	19856.8	20463.3	23519.6	18270	14210.8	24284.8	17959.6
163200	38	3573.33	31.6	4679.6	5679.17	36.8	3187.08	4386.8	4404.8	6228.4	4716	4175	29.6	4968.33	34.4	9362.8	8000.42	3924.8	4056.25	6205.6	15695.6	24110.4	27591.6	42413.3	38681.6	18557.2	44595.2	17296.8	23274.6	16750.8	21775.8	23526.8	20237.2	20409.2	21259.6	24233.8	19066.4	14854.4	25518.3	18583.6
164400	35.4167	3618.8	30.8333	4822	5843.2	37.0833	3258.8	4554.17	4476.4	6307.2	4766.25	4265.6	29.1667	5203.2	23.6	9424	8238	3992.5	4468.8	6572.92	16852.4	25247.2	28487.1	43790.4	40475	19770.8	46928	17806.3	24192	17434.6	22926.8	24379.2	20935.6	21427.2	22532.9	24898	19935	16013.6	26900	19423.3
165600	36	3704.17	28	4910.4	6002.8	36.8	3315.83	4524	4564.17	6371.2	4908.8	4406.25	30	5430	23.6	10084.4	8483.75	4204	4708.75	6834.4	18455.4	26830.4	29888.4	45307.1	41959.2	20376.7	48844.8	18488	25207.9	18278.8	24422.1	24975.6	21575.6	22154	23937.2	25639.2	20877.2	16889.2	28251.6	20164.4
166800	37.0833	3722.4	26.25	4989.6	6297.2	37.0833	3398.4	4539.58	4510.4	6403.6	5154.8	4538.4	32.9167	5857.2	17.9167	10349.6	8882.8	4355.83	4713.6	7170.42	19803.6	28410	31480.4	46526.8	43256.3	21361.2	50296.7	18968	26336	19164.6	25736	26031.3	22570.8	23670	26014.2	27138.4	22023.8	18232.4	30278.8	21234.8
168000	35.6	3818.33	31.6	5189.17	6493.6	33.6	3527.08	4637.2	4610.83	6552	5223.2	4635.42	28.4	5965	25.6	10599.2	9156	4523.6	4950	7594.4	21800.4	30453.6	33638.4	47947.1	44924.8	22597.1	52126.8	20054.4	27646.4	20312	27322.5	27026.8	23410.4	25134.8	28210.8	28210.4	23053.6	19397.1	31865.6	22043.6
169200	30.4167	3975.6	27.9167	5403.2	6756.25	41.2	3650.8	4725.42	4717.2	6751.67	5467.6	4833.6	25.4167	6249.2	19.5833	11364.8	9708.8	4846.8	5002.4	8017.92	23685.2	32757.9	35160.4	48828	46363.8	23864.4	53604.2	21017.2	29064.8	21745.4	29343.6	28150.8	24478	26864.6	30294.8	29693.3	24337.2	20844.4	34016.7	23204.8
170400	31.6667	4089.6	29.6	5537.92	7126	37.0833	3783.6	4984.8	4834.4	7029.2	5727.39	5023.6	30.8	6620.83	24.4	11910.8	10078	4997.2	5316.25	8504	25485.4	34612.4	37045.4	49656	47878.4	25513.3	55522.4	22239.2	30745.6	23348.4	31251.7	29650	25606.3	28937.6	33126.4	31281.6	25432	22233.8	36566	24665.4
171600	38	4238.4	38.3333	5662.8	7400.83	36.8	3923.6	5098.33	4967.6	7144.58	5971.2	5178.75	30	6759.2	24.1667	12834	10697.9	5336.4	5492.8	9152.92	28283.2	37456.3	39315.6	51057.2	49545.2	26752.4	57310.4	23526	32193.3	24938.8	33310.4	30697.9	26983.2	30484.2	35540.4	33159.6	26087.9	23362	38586.7	25927.6
172800	36.8	4348.4	26.8	5861.67	7565.2	34.1667	3960	5312.4	5098.33	7435.6	6360.83	5492.4	24.8	7233.75	28	13796.3	11346.8	5541.67	5684	9786	30078.3	39474.4	41185.4	51582.8	50191.6	27839.2	58652	24220.4	33821.6	26405.6	35248.8	32024.4	28475.8	32738.4	38153.3	35389.2	27692	24817.9	41095.2	27103.8
174000	37.6	4461.6	20.4167	6148.4	7979.17	35.6	4095.42	5489.2	5340.8	7917.5	6667.6	5856.67	28	7534	28.75	14321.2	12074.2	5862.4	5996.67	10316	32360	41938.8	43501.2	52794.6	51695.6	29386.4	60455	25783.6	35569.6	28260.8	37466.3	33611.2	29714.4	35080.4	41049.6	37317.1	28956.4	26084.4	43581.3	28271.6
175200	36.6667	4821.6	25.2	6379.2	8348.4	35.4167	4140.8	5636.25	5537.2	8115.6	6877.5	6222.8	29.1667	8101.6	25.2	15118.3	12400	5962.92	6273.6	11028.4	34978.4	44615.6	45955.4	53764	52761.7	31140	62490.8	27052.9	37311.2	29830.4	39620	34823.6	31453.8	37376.8	43102.1	38985.2	29998.3	27111.2	46182.4	29642.9
176400	36	4754.17	28.4	6762.4	8742.92	27.2	4350.83	5884.4	5775.2	8528	7355.6	6573.33	32.8	8542.92	25.6	15698.4	12922.9	6286	6450.83	11587.6	36839.6	46959.6	47826.4	54180.9	53341.2	32263.2	63583.3	27794.8	38614.6	31811.6	41823.2	36602.8	33094.4	39751.3	45256.8	41332.5	31156.8	28234	48885.4	30804
177600	39.5833	5134	31.6	7013.33	9117.6	35.8333	4481.2	6176.67	5980.8	8735.6	7492.08	6857.2	27.0833	8886.8	31.2	16393.3	13391.6	6584.58	6548	12364	39308.4	49291.6	50451.3	55069.2	54194.2	33756	65028	28722.5	40384.8	33816.7	43846.8	37635.6	34297.1	41976	47367.9	42822.4	32101.7	28562	51028.8	31985.4
178800	32.4	5214.58	23.2	7306.4	9335.83	34	4680.83	6481.2	6248.8	8978.8	7912	7037.08	28.4	9388.33	30.8	17223.2	13924.6	6768.4	6692.5	12910.4	41138.4	51921.3	52714.8	55780.8	54644.4	34690.8	65738.8	29377.2	41415.4	35192.4	45571.7	38812	35892	44609.2	49068.4	45067.5	33062	29871.6	53631.6	33168
180000	47.5	5417.6	20.8333	7602.8	9828	32.9167	4918.8	6769.17	6612.8	9411.2	8275.83	7383.6	24.5833	9654	26.4	17646.4	14211.2	6972.5	6829.6	13492.9	42489.2	53362	54492.1	56110	55137.9	36162.8	67350	30461.2	43141.2	37152.5	47620.8	40334.6	37506	47071.6	50854.6	47084.8	33842.9	30953.6	55830.8	34347.1
181200	35.2	5577.5	23.6	7849.2	10154.8	34	5167.08	6960.8	6753.75	9546	8448.4	7624.17	26.8	9810.83	24	18248	14832.5	7354.8	6822.08	14225.2	44140.8	55418.4	56889.2	56817.9	55555.2	37243.8	68318	31161.2	44445.8	38641.2	48639.6	41489.2	38928.4	48948.4	52080	48401.3	34533.6	31475	58436.8	35057.6
182400	33.75	5685.6	27.5	8079.2	10531.6	28.75	5552.4	7383.75	7048.8	9826.25	8745.6	7862.4	31.25	9940.4	27.9167	18874	15131.2	7748.75	6823.6	14607.1	44785.2	56725.6	58719.2	56793.6	55489.6	37289.2	69069.6	31463.6	44879.6	40279.6	50641.2	42746.7	40490	51138	53660.8	50650.8	35077.5	32001.2	60430.8	36120.8
183600	35.2	5961.67	30	8365.42	10820.8	30	5699.58	7753.6	7456.67	10100.4	8872.4	8029.6	36.4	10133.8	21.6	19503.8	15400	7864	6852.92	15183.2	46441.7	58894.4	60407.6	57675.8	55862	38316.3	69841.2	32178.4	46418.8	41800	51590.4	43842.8	41833.8	52850.4	55171.2	51887.1	35580.4	32279.6	62316.4	36707.2
184800	32.9167	6009.6	28.75	8551.6	11137.5	32.8	6069.6	8021.25	7694.4	10407.9	9212	8193.6	31.25	10472	21.25	20126.8	15984.4	8128	6898.8	15577.5	47282.8	60680	62019.2	57580	56385	38880	70274.2	32247.2	46760.8	43062.1	52439.6	44855.8	42886.8	54186.3	55679.2	53363.2	35863.3	32486.8	63942.1	37746.4
186000	41.2	6267.5	32	8783.33	11505.6	29.2	6334	8367.2	7977.92	10756.4	9376.67	8560.4	30	10949.6	25.6	20294.6	16193.6	8128	6865.42	15894	47201.7	61256	63752.5	57670	56055.2	39160.8	70774.4	32235.4	48080	44085.6	53902.1	45958.8	44177.9	55692	57297.2	54533.6	36263.6	33022.1	65484.8	38175.4
187200	28.4	6353.6	26.6667	9025.2	11720.8	32.4	6367.2	8677.92	8134.8	10822.5	9689.6	8692.4	27.6	11201.2	34.1667	20617.2	16465.8	8434.8	6813.6	16118.8	48127.6	62503.8	64514.8	57714.4	55786	39608.4	71042.5	32751.2	49267.9	45181.6	54646.8	46605.8	45177.2	56917.1	57649.6	54807.2	36370	32942.8	66763.3	38645.2
188400	37.2	6384.8	24.8	9313.75	12049.2	31.25	6640.4	8655.6	8578.75	10982	9935.42	8750.8	30.4	11626.7	24.8	20600.4	16501.2	8653.33	6912	16534.4	47780.4	64134	65491.3	57645.2	55298.4	39770	70706.4	32262.5	49837.6	45731.6	54788.4	47418	45674.6	57723.2	58229.6	55268.4	36857.2	33030.4	67448.8	39187.5
189600	48.4	6501.6	29.1667	9481.2	12061.7	30.4	6592.5	8988.8	8648.8	11397.9	9933.6	8757.5	23.6	11517.2	30	20387.2	16657.5	8723.6	6887.2	16642	47966.8	64709.6	66218.4	57362.9	55616	40297.6	71372.9	32169.2	51162.5	46458	55765.2	48206.7	46676.8	58808.3	58752.4	55382.1	36857.2	33191.6	68318.3	39229.6
190800	36.25	6560	24.8	9627.92	12194.8	35.8333	6682.4	9006.8	8810	11388	10067.9	8904.4	18.75	11459.2	21.2	20828.8	16935.2	8642.5	6992	16797.6	47777.5	65874.4	66778.8	57343.2	55144	40388.4	70988.8	32128.8	51222.4	46780.8	55780	48539.6	47112.5	59311.2	58599.2	54934	36756.4	32916.7	68647.2	39207.1
192000	32.4	6698.33	33.2	9806	12425.8	34	6699.17	9257.6	9132.4	11402.5	10044	8977.08	24.8	11533.2	23.6	20658	16742.9	8657.6	7000.83	16876.4	46855.2	65552.5	67206.4	56629.6	53924.8	40250	70897.5	31418	51424.2	47113.2	56851.7	48780.4	47440	60637.5	58796.8	55354.6	36683.6	32714.8	69442.1	39320.8
193200	34.1667	6798.4	25.2	9754.8	12516	31.6667	6802	9511.67	9206.4	11582.4	10062.9	8904.4	28.75	11323.2	21.6	20431.3	16870.4	8532.08	7090.4	16761.3	47053.6	65457.2	67146.7	56330.4	53700.8	40579.6	70674.8	31245	51740.4	47233.3	57023.6	49184	48103.6	61000.4	58540.8	54612.4	36607.1	32561.2	69134.4	38923.3
194400	32	6816.25	19.6	9851.2	12617.1	33.6	6989.58	9502.4	9302.92	11523.2	10240.4	8876.67	24.8	11289.6	22.4	20573.2	17111.7	8473.2	7343.33	16846.4	46206.4	65957.6	67197.2	55572.1	52925.6	40370.4	70202	30636.4	51419.2	47145.6	56907.1	49073.2	47922	61352.9	57843.2	54377.5	36458.8	32444	69703.2	39118.8
195600	35.8333	6930.4	29.5833	9898	12658.4	30.4167	7021.6	9619.17	9428.8	11625.6	10127.1	9014	27.5	11222.4	22.0833	20212.8	16666	8408.75	7309.2	16485	45147.6	64543.2	66917.5	54934	52122.5	40242	69602	30263.2	51458.4	47282.5	57356.8	49324.6	48244	61650.8	57621.3	53864.4	36156.3	32280.8	69034	38989.2
196800	40.4	7047.5	30	9830.42	12632	24.8	7105	9785.6	9514.17	11413.6	10069.2	8888.33	25.6	11507.1	29.6	20244	16760	8352.4	7278.33	16540.4	44731.7	64628	66205.2	54392.5	51512.4	39969.2	68936	30071.2	51351.3	46670.8	56986.7	49174.8	48182.1	61377.6	56723.6	52575.4	35260.4	31790.4	68232.4	38648
198000	35.4167	6833.2	25	9857.2	12617.2	30	7115.6	9806.25	9612.4	11501.3	10119.2	8837.2	37.0833	11489.6	23.75	20205.2	16579.2	8308.75	7206.4	16377.5	43706.4	64134.4	65530.8	53855.6	49997.1	39299.6	67956.3	29160.4	50909.2	46309.6	56935.2	48517.9	48356	61212.4	56168.4	52408.4	35093.8	31506.8	67867.5	38354.4
199200	34.8	7042.08	27.6	9876.25	12659.6	28.8	7198.75	9820.4	9598.33	11525.2	9827.6	8720	30.4	11220.8	28.4	19962.1	16348	8071.6	7185.42	16096.4	42807.1	62830	64604	52873.8	49115.2	39192.5	66911.6	28776.3	50816.8	45738	56436.3	48556	48175	60810.8	55453.6	51602.9	34888.4	31018.8	66887.2	38025.2
200400	31.6	6962.8	28.3333	9774.8	12473.8	37.2	7246	9872.08	9665.2	11530.4	9960.8	8606.4	32.0833	11230.4	21.6667	19789.6	16226.7	8100.4	7257.2	15907.5	42448.8	62675	64176	52203.2	48452.1	39009.2	66041.3	28894	49982.4	45030	55517.2	47638.3	48076.8	60196.3	54409.6	50407.2	34445.4	30674.4	65956.7	37569.6
201600	34.8	6805.83	29.2	9932.08	12548.8	31.6667	7001.2	9927.6	9592.5	11607.6	9812.5	8646.4	28.4	10900	25.2	19239.6	16211.2	7828.4	7075.6	15626.8	40964.2	61097.6	62541.3	51194.8	46956.8	38711.7	65229.2	29177.9	49438.4	44522	55326.3	47334	47806.3	59762	53609.6	49802.8	34017.2	30280	65886	36997.1
202800	30	6833.6	29.1667	9901.6	12257.5	26.4	7010	9851.67	9435.6	11482.1	9544.8	8375.42	37.2	10522.4	22.9167	18957.6	15924.2	7708	6918.8	15349.2	40339.2	60470	61342	50375.6	46200.8	38748.4	64305.4	29341.2	48724.2	43852.4	54294.4	46898.3	47311.2	58550	52911.6	48697.6	33230.8	29556.8	64285	36521.2
204000	32.0833	6768.4	25.2	9884.58	12391.6	30.4167	6854.4	9791.2	9485	11436	9569.58	8454	30	10411.2	24.8	18884.6	16049.2	7638.75	6882.4	14944	39251.7	59557.2	59720	49291.2	45316	38656.3	63291.2	28794.6	48084	42851.7	53488	45966.8	46684.2	57682	51449.6	47188.8	32824.8	29329.6	63147.2	36176.7
205200	34	6772.8	22.8	9834	12006.7	31.2	6753.75	9612.4	9241.6	11555	9440.4	8268.33	24	10213.2	22.5	18202.8	15642.5	7485.2	6728.33	14618.8	38112.8	58045	58275.6	48000.8	44214.4	38752.4	61960	28616.4	47272.5	42528	52563.6	45825.2	45843.6	56765.4	50794	46292.5	32224.4	28831.6	61950	35435.6
206400	33.3333	6638	23.6	9673.75	11956	32.0833	6598	9467.6	9161.6	11332.8	9277.08	8049.2	22.5	10098.8	27.6	18060.8	15698	7422.08	6709.2	14334	37330.8	57244	56635.8	47479.6	43477.9	38653.6	60798.4	28175	46641.2	41636.3	51678.4	44826	45232.5	55974.8	49368.3	44693.6	31619.2	28211.6	60353.2	34783.8
207600	40	6620.42	24.4	9558.4	11706.3	30.4	6572.92	9546.4	9057.6	11298.8	9123.2	7934.17	26	10052.1	20	17853.6	15444.6	7210	6631.25	14092	35830	55804.6	55345.2	45879.2	42168.4	37883.6	59235.6	27316.8	45152.9	41016	49882.9	44226.4	44403.6	54909.6	48319.6	44156.7	31020.4	28035.6	59224.2	34257.6
208800	39.1667	6482	24.5833	9380.4	11537.6	34.1667	6436.8	9480.83	8955.2	11098.8	9070.83	7862.8	29.1667	9695.6	20	17277.2	15154.8	7017.08	6558.8	13561.3	34997.6	54578.4	53289.2	45180	41112.5	38081.6	58129.2	26715.4	44514.8	40450	49111.2	43588.8	43618.4	53582.4	46795	42938	30387.5	27350	57372	33477.1
210000	35.6	6447.08	25.2	9317.2	11179.2	32.4	6402.5	9376.8	8805	10928.8	8894	7841.67	24.4	9547.5	28.8	17166	14931.7	6954.4	6630	13396.8	34209.6	53172.8	52107.6	43982.5	40369.6	37307.1	57022.4	26260.4	43122.9	39317.6	47241.7	42652.8	42794.8	52196.7	45615.2	41553.3	29862	26851.7	55920.4	32673.2
211200	30.8333	6294.4	24.5833	9152	11015.6	33.3333	6361.6	9284.58	8658	10706.8	8767.6	7680.8	24.5833	9438	20.4167	16718.4	14796	6730.83	6463.2	12784.2	32994.4	51660	50033.8	43106.4	39442.1	36672	56142.9	25621.6	42244.8	38520.4	46174.8	41916.3	41832.8	51157.6	44457.1	40479.2	29217.5	26378.4	54662.8	31952.4
212400	31.6	6302.92	24	8957.5	10742.4	22.8	6324.17	9260.4	8589.17	10361.2	8563.2	7422.92	35.6	9100	29.6	16297.5	14588.4	6657.2	6532.08	12487.2	32485	50262.4	48786	42273.8	39064	36241.7	55074.8	25298	41494.8	37518.4	44935.8	41410	40620.8	49864.4	43088.8	39421.3	28717.6	25500.8	52994.4	31228
213600	32.0833	6157.2	30.8333	8725.2	10730.8	32	6274	9144.17	8824	10194.6	8475.6	7292.4	27.5	9038	24.5833	15909.2	14534	6516.67	6406.4	12298.3	31106	49107.9	47032.8	40996.8	38105.8	35356.4	53599.6	24572.8	40085.6	36635	43327.6	40248.8	39555.2	48091.6	41782	38282.4	28265.8	25330	51895.4	30619.2
214800	34.8	6078.33	29.6	8647.5	10549.2	29.2	6104.17	8806.4	8302.5	10272	8204.17	7268.8	30.4	8573.75	23.6	15518.8	14366.8	6450.8	6294.58	11808.4	30095	47732	45398.4	39898.8	37429.2	34941.7	52606	24021.3	39297.2	35834.8	42513.8	39993.2	38972.1	47189.6	40939.2	37311.3	27800	24519.6	50183.2	29700.4
216000	32.8	5935.2	30	8352.4	10172.5	37.6	6002.4	8742.92	8043.2	9852.08	8098.4	6937.6	22	8496.4	26.6667	15379.2	14265.4	6511.2	6314.4	11413.3	29508	46117.1	44108.4	39400	37243.3	34109.6	51677.5	23672.4	38390.4	34727.6	40965.6	38925	37654.4	45652.5	39347.2	36308.8	26945.8	23883.2	48344.2	29097.6
217200	37.6	5861.2	29.2	8439.58	9819.2	35.8333	5993.2	8612.4	8062.08	9794.4	8047.5	6946.4	24.4	8327.08	23.6	14858.8	14131.2	6550.4	6113.6	11056	28526.7	44722.4	42294.6	38635.6	36772.8	33370.4	50804	22781.7	37153.6	34133.6	39546.3	37977.6	36720.8	44607.6	38244.2	35431.6	26778.4	23545.8	47008.8	28254.6
218400	36.8	5757.6	20	8257.6	9700.83	32	5959.2	8400.8	7801.2	9657.08	7778.8	6685.83	29.6	8074.4	24.1667	14618.4	13948.8	6574	5970.8	10809.6	27602.8	43342.5	40660	37788.3	36615.6	32917.2	49992.5	22426	36267.1	33280.4	38677.6	37166.3	35802.8	43117.9	37015.2	34348.4	26130	22693.2	45404.2	27525.6
219600	30.8333	5659.6	22.8	8111.67	9482.4	26.25	5800.8	8408.8	7699.17	9612	7527.92	6484.4	24.1667	7991.6	22	14347.9	13738.8	6612.08	5935.2	10477.6	26802.1	41990.8	39498.8	37017.2	36592.8	31882	48934.4	21765.8	35257.6	32272.1	37473.6	36004.8	34614.2	41281.6	35641.7	33187.6	25760.4	22295	44138.4	26548.3
220800	34.4	5626.4	20.8	7852.4	9308.75	33.2	5606.25	8175.6	7575.6	9789.58	7426.4	6368.33	27.6	7633.2	25.8333	13952.4	13487.9	6582.8	5816.25	10184.4	26093.2	40290.4	38099.2	36680	36338.4	31057.6	48561.3	21545.2	34147.1	31359.6	36829.6	35341.6	34029.2	40241.7	34550.8	32697.1	25205.6	21815.6	42943.3	25914.4
222000	31.6667	5555.2	26	7728.33	9166.8	35.4167	5350.8	8107.08	7488.4	9501.2	7325	6158.4	27.0833	7453.6	20.8	13902.1	13403.6	6547.08	5672	9962.8	25422.8	39096.4	36810	36296.4	37057.9	30468.4	47571.6	21034.2	33298.8	30580.4	35623.6	34489.2	32938.8	38757.2	33494.2	31330.8	24505	20903.6	41387.6	25262.9
223200	37.2	5480	30.4	7498.8	8855	28.8	5274.17	7847.6	7230	9216	7229.2	6021.67	24.8	7356.25	25.2	13917.6	12951.3	6450	5589.17	9759.2	24680	37762.9	35249.2	35600	37387.2	29587.5	46495.6	20501.2	32227.1	29787.6	34624.6	33563.6	32085.2	37468.3	32170	31091.3	24285.6	20710.8	40240.8	24530.4
224400	40.8333	5293.2	25.8333	7262.8	8641.6	24.1667	5190	7782.08	7066	9096.8	6975.42	5928	24.5833	7130.8	24.8	14231.6	12653.6	6262.5	5537.6	9387.5	23674.4	36525.6	34135.8	35062	38170.8	29088.4	46428.4	20487.9	31616	28838.3	33469.6	32899.6	31169.6	36274.4	30977.5	30248	23742.5	20082.4	38926.8	23697.5
225600	33.2	5219.58	25.2	7037.6	8478	35.6	5022.5	7602.4	6906.25	9015.6	6870	5790.42	24.8	6900.42	28.8	14150	12256.3	6177.6	5437.5	9213.6	23192.9	35411.2	33130	35389.6	38791.2	28407.9	46160.4	20716	30638.3	28310	32697.9	32098	30509.2	34924.4	30050.8	28967.1	23406.4	19474.6	38258.4	23188.4
226800	33.75	5175.2	22.0833	7044.4	8317.2	33.3333	4933.2	7545	6784	8967.5	6684.4	5562.4	23.3333	6850.8	22.5	13997.2	12044.8	6009.17	5357.6	9052.5	22369.2	34300.8	32009.2	35396	39264.6	27772.4	45810.8	20837.2	29750.4	27405.4	31689.2	31376.7	29443.6	34040.8	28967.5	28567.6	23058.3	18953.2	37294.8	22538.8
228000	33.6	5001.67	27.2	6797.08	7965.6	36.4	4850	7389.6	6588.75	8597.6	6475.2	5494	26.8	6656.67	25.6	13901.3	11583.2	5890	5271.25	8683.6	22203.8	33309.2	30999.6	35681.7	40608.4	27423.8	45540.8	20786.8	29213.6	26817.6	30662.1	30993.2	29217.1	32542	28143.2	27485	22649.6	18385	36361.2	22174.4
229200	36.6667	4944.4	19.1667	6660	7802.5	36	4721.6	7176.67	6415.2	8429.58	6375.6	5281.6	29.1667	6471.6	20	14229.6	11413.6	5766.8	5172	8524.58	21480.8	32648.3	30254.8	35970.8	41887.1	26580	45055	20968.8	28561.2	26117.5	29676.4	30113.8	28430	31907.5	27373.6	27217.6	22293.3	18054	36006.7	21690.8
230400	34.4	4912.5	26	6503.75	7643.2	22.8	4637.2	7025.2	6294.17	8202	6304.58	5206.8	26.8	6292.92	21.6	14164.2	10964	5607.2	5076.25	8188.8	20926.7	31547.2	29254.6	36232	43450.4	26047.1	45304	21031.3	28039.2	25501.6	29143.3	29749.2	27913.8	31058.8	26486	26805.2	22044.4	17568.3	35292.8	21177.9
231600	30.4	4860.4	31.25	6305.6	7392.08	34.4	4590.4	6929.17	6174.8	8074.58	6168.8	5031.6	36.8	6097.6	22.0833	14102.8	10827.1	5394.4	5045.6	8030.83	20624	30910.8	28687.6	37133.6	44727.9	25593.2	45398.3	21473.2	27517.5	25012	28157.6	29129.2	27328.4	30260.8	25913.6	26152	21790.8	17316.4	35234.6	20734.8
232800	38.4	4846	23.6	6224.17	7254.4	37.9167	4542.4	6900	6114.17	7905.2	6105	4995.6	31.6	6164.58	26.4	13859.2	10668	5391.25	4858.8	7942.4	20083.3	29922.8	27897.9	37670	46122	24762.5	45202.8	20718.8	27133.6	24593.6	28057.6	28588	27062.5	29718.8	25470.4	25858.8	21482.4	16922.1	34903.2	20232.5
234000	35.6	4830	28.75	6177.2	7068.75	30.4	4539.17	6700.8	5973.6	7842.08	5950.4	4840.83	23.2	6011.2	21.25	13599.2	10323.3	5206	4780.8	7545.6	19977.6	29592.1	27532.8	38704.6	48072.4	24445.6	45252.1	20568.4	26421.7	24268.4	27197.6	28332.5	26515.2	29080	25012.4	25458.4	21421.2	16629.6	34637.5	19808
235200	33.3333	4708.8	23.6	5977.5	7093.6	37.9167	4346	6654.8	5876.8	7630.4	5879.17	4910	31.6667	5915.2	28	13660	10085.2	5046.67	4834	7593.2	19580.8	29062.4	27093.3	39576.8	49324.4	24041.2	44948	20761.7	26108	23790.8	26894	27780	26001.7	28216.8	24634.6	25287.6	20951.2	16470	34697.2	19592.5
236400	38.4	4619.58	32	5843.2	6930	22.8	4452.92	6516.4	5754.8	7677.92	5840.4	4881.67	23.2	5883.6	25.2	13504.8	9962.08	4978	4671.67	7447.2	19331.6	28584.6	26628.4	40727.5	51090.8	23475.6	45609.6	20556	25853.3	23764	26406.7	27470	25710.8	28095	24240.4	24939.2	20804.8	16166.4	34857.1	19410.8
237600	28.3333	4608	26.8	5682.8	6805.6	33.75	4338.8	6230.42	5676	7440.8	5767.92	4821.6	23.3333	5722.4	27.6	13512.5	9856	4813.75	4574	7261.25	19198	28171.6	26455.8	42184.4	52802.5	23089.2	45332.8	20635.8	25615.2	23509.2	26142	27190.8	25238.8	27441.6	23992.1	24958.8	20648.8	16106.8	34808.4	19255.4
238800	34.4	4536.25	23.6	5790.8	6780	33.2	4339.17	6195.2	5525.2	7648.4	5718	4894.17	23.6	5718.75	25.6	13374.4	9725	4827.6	4548.75	7234.8	18850	27949.2	26354	42969.6	53889.6	22907.5	45498.8	20576.8	25092.5	23511.6	25893.3	27090.8	25001.6	27469.2	24013.2	24714.6	20696.4	16238.4	35333.6	19158.8
240000	30.8333	4596.4	20.4167	5560.4	6737.2	32.0833	4388	6080.42	5466	7596.8	5587.5	4772	26.25	5586.4	22.5	13244.4	9476.4	4749.58	4569.2	6981.67	18948	27857.6	26328.3	44298.8	55571.7	23049.6	45851.6	20521.6	25094	23422.5	26021.6	27081.3	24869.6	27259.2	24145	24289.2	20562.1	16067.6	35378.4	19246.7
241200	31.2	4579.17	22	5418.33	6508.4	38.8	4411.25	5895.2	5448.33	7536.8	5618.4	4854.17	24.8	5592.08	27.6	13252.4	9394.4	4750.8	4487.92	7036	19289.2	27851.2	26554.4	45139.2	56456.4	22746.3	45969.6	20290.4	24997.5	23602.4	25936.3	26903.6	24509.6	27179.2	24131.6	24146.7	20623.6	15997.9	36306.8	19372.8
242400	40	4603.2	21.6667	5316.4	6546.4	27.2	4376.4	5808.33	5314.8	7619.17	5558.4	4901.2	28.3333	5624.8	24.1667	13113.2	9248	4574.58	4458.4	6794.17	19261.6	27951.6	26677.6	46216.4	57325	22825.2	46425.8	20288.8	24917.2	23547.5	26125.6	27058.3	24596.4	27240	24353.3	24443.2	20747.1	16097.2	36780.8	19415.6
243600	37.6	4553.75	21.6	5382.08	6504.8	28.4	4368.75	5846.4	5162.92	7530	5536	4940	22.8	5582.08	23.6	13218.3	9139.6	4514.8	4402.5	6836.8	19792.5	28145.2	27121.6	47226.3	58198	23046.7	46300.8	20226.3	25062.8	23658.4	26362.9	27113.6	24388.3	27110.4	24499.2	24487.5	20769.6	15965	37466	19707.6
244800	32.8	4387.6	27.9167	5235.2	6482.5	30	4461.6	5626.67	5084.8	7634.58	5632.4	5042	29.1667	5701.6	21.6667	13223.6	9197.08	4515.2	4458.4	6722.5	19670.4	28400.4	27389.6	47645.2	58312.1	23276.8	46112.5	19882.8	25150.4	23800.8	26815.6	27129.2	24440.4	27291.3	24972	25145.6	21381.3	16245.2	38211.3	20059.2
246000	36.8	4528.33	21.2	5307.5	6505.6	29.6	4513.2	5567.6	5161.25	7590.4	5418.33	5159.6	22.4	5686.67	20.4	13152.9	9033.2	4425.6	4393.6	6644.4	20484.2	28998	27880	48333.2	59571.6	23912.9	46783.2	20074.6	25553.6	24304.4	27634.2	27387.6	24405.4	27527.6	25402.4	25595.6	21380.8	16671.7	38802.8	20217.9
247200	35.2	4663.2	24.5833	5172.4	6431.25	33.6	4614.4	5685.83	5100.4	7487.92	5578.4	5305.83	24	5769.2	21.25	13236	10040.4	4410.4	4390.8	6632.5	21151.2	29657.9	28622	48971.6	59356.8	24138	46430	20060.4	25604.2	24596.8	28035.2	27543.3	24384	27857.5	25813.2	26126.4	21777.9	16963.2	39542.5	20552.8
248400	31.6667	4524	25.6	5295.83	6484.8	28.3333	4596.4	5609.2	5038.75	7423.2	5537.5	5450	26.8	5830.4	29.2	13297.1	10975.2	4518.75	4498	6542	21620.4	30290.8	29175.4	48983.2	59420	24737.5	46408.4	20115	25848.4	25041.7	29459.6	28094.8	24401.3	28260	26487.9	27217.2	22210.4	17502.5	40284.8	20802.5
249600	34.4	4640.4	24.8	5308.4	6518.33	26.4	4762.92	5559.6	4905.6	7372.08	5577.2	5470.83	26.8	5880	27.0833	13726	11679.6	4494	4520	6631.2	22444.8	30975.4	30130.4	49650	59533.2	25440	46448.3	20358.4	26565	25568.4	30157.6	28266.7	24696	28759.2	27042	27587.9	22509.2	18083.2	40912.5	21498
250800	34.1667	4703.6	22.8	5333.75	6748	27.0833	4845.2	5478	5028.8	7416	5676.67	5600	23.75	6103.2	24.4	13902.9	12538	4552.5	4629.6	6684.8	23274.2	32024.8	30884.6	49637.2	58820.8	26229.6	46092.8	20485	27058	25820	31066.4	28490	24695.4	29386	27590.8	28081.6	23186.4	18984.4	41874.4	22140.4
252000	30.4	4857.92	22.4	5365.2	6750.83	30.8	4955.83	5572.8	5153.6	7562.5	5630.4	5880	32.8	6132.08	21.2	14002.4	13010	4508	4652.92	6666.8	24190	32457.1	31700.4	49730.8	59039.2	27156.4	46519.2	20896	27864.6	26301.6	32157.9	29132.8	25215.6	29755	28294.4	28772.1	23701.2	19842.4	42327.1	22586.4
253200	23.3333	4790.8	30	5439.2	6872.4	27.5	4979.2	5611.67	5013.2	7786.4	5748.33	5770.4	22.5	6290	21.2	14388.4	13914.4	4552.5	4774.4	6659.58	25070.4	33634.4	32878.8	49468.4	58408.3	28274.4	46100.4	21122.9	28696.8	27220.4	32904.8	29378.8	25563.2	30681.2	29059.2	29505.2	24124.6	20442.8	42924.8	23257.1
254400	27.6	4950.42	31.2	5395.6	7027.92	40.4	5035.83	5646.4	5107.08	7953.2	5832.8	6020	24.8	6356.25	26	14832	14383.3	4600	4911.67	6745.2	25978.4	34614.4	33890.4	49409.6	57610.8	29025.8	45899.2	21754	29098.3	27614.8	34535	29936.4	25846.4	31197.5	29464	30142.5	24774.8	21338.8	43870	23707.2
255600	40	5090.8	24.5833	5590.4	7240.4	26.6667	5177.2	5707.92	5120	8547.6	5918	6097.6	26.6667	6701.6	26.6667	15156.4	14934	4624.17	5009.6	6768.75	27436.4	35663.6	34987.5	49612.4	57351.7	30136	46044.6	22295.6	30098.4	28460.4	35728	30515.8	25945.6	32131.2	30517.1	31014.4	25337.9	21906.8	44022.4	24183.6
256800	33.2	5165.42	20.8	5673.33	7350.8	28.4	5150.42	5651.2	5158.33	8821.2	6132.4	6230.42	40.4	6797.5	24.8	15645.6	15389.6	4794.8	5157.92	6908.4	28297.5	36898.8	36283.2	49239.6	56668	30680	45850.8	22927.2	30920.4	28807.6	36848.3	30534.8	26373.8	32933.6	30889.6	32267.5	26085.2	22591.7	44774.8	24810.8
258000	40	5279.6	19.5833	5772.4	7584	28.8	5252.8	5698.75	5152	8940.83	6172.8	6552	21.6667	7013.6	27.9167	15926.8	16099.2	4912.5	5368	7021.25	29284	37930.8	37298.4	49039.2	56003.8	31826	46042.9	23848	31979.2	29680	38418.8	31313.8	26955.2	33939.2	31703.6	33369.2	26542.1	23441.2	44973.8	25355.6
259200	32.8	5453.75	24.4	5787.08	7586.8	33.2	5354.58	5836.4	5187.08	9104	6167.5	6551.2	25.6	7176.67	27.2	16738.3	16852.4	4961.6	5428.33	7033.2	30676.7	38944.4	38820.8	49077.6	55002	33138.8	46330	24340.8	32914.4	30595.2	39378.8	31785.6	27407.5	34701.2	32332.4	34513.8	27032.4	23740.8	45518.4	25767.9
260400	38.4	5607.6	27.9167	6179.2	7849.17	35.6	5484	6001.67	5248	9098.75	6322	6675.2	26.4	7398	23.75	17098.4	17888.8	5082.8	5689.2	7152.08	31298.4	40077.9	39770.4	48753.2	54440.8	33951.6	46183.3	24892.8	33636.8	31091.6	40816.4	31972.1	27986.4	35536.7	32818	35919.2	27885.8	24441.2	46214.6	26459.2
261600	41.6	5667.08	23.2	6148.75	8133.2	36.25	5476.8	6166	5375.42	9121.2	6567.5	6879.6	26	7560	18.4	17461.3	18700.4	5155.2	5754.4	7219.2	32642.1	41270	41033.8	48479.6	54064.4	34900.4	46670.4	25733.3	34713.2	32030	42125.8	32918	28481.3	36660.8	33813.8	36770.8	28316.4	25088.8	46654	26951.7
262800	43.6	5881.6	21.6667	6299.2	8127.08	28	5607.2	6218.8	5443.6	9207.08	6574	7044.17	30.8	7751.6	22.9167	18047.6	20243.8	5328.4	5893.2	7483.75	33727.2	42487.1	42144.8	48155.4	53564	35736.8	47102.1	26330.8	35606.7	32722.8	43171.2	32957.1	28853.2	37386.7	34394.8	37792.4	28699.2	25639.2	47154.2	27644.8
264000	34.1667	6052	26.8	6405.42	8428	33.75	5700.4	6323.2	5704.17	9264.8	6733.33	7170.4	29.2	8011.2	27.2	18547.9	21398.8	5375	6020.4	7525.6	34185.4	43219.2	43161.7	47670.4	52416	36009.2	47171.2	26743.3	36626	33687.5	44739.2	33567.6	29593.8	38592.8	34702.5	38476	29423.2	26436.3	47386.8	28321.3
265200	31.2	6087.6	26.4	6484	8451.25	33.6	5922.08	6472	5690.4	9298.33	6828	7312.92	24.4	8098.8	20.8333	18908.4	22515.8	5469.2	6148.33	7566.4	35326.4	44452.9	44288.4	47788.8	52320	37031.6	47565	27665.2	37474.6	34320	45422.4	34085.6	30118.4	39497.9	35126.4	38762.9	29581.2	26691.6	47480	28673.2
266400	32.0833	6139.2	25.2	6751.67	8687.6	27.9167	5856.4	6540.83	5879.2	9387.2	7002.92	7341.2	22.9167	8412.4	22.4	19263.3	23450.4	5639.58	6263.2	7861.2	36260.4	45698	44837.1	47723.6	51350.4	37753.2	47618.8	28166.7	38220.4	35074.2	46520.8	34249.6	30463.3	40448	36143.3	39843.6	30158.8	27470.4	48051.2	29176.3
267600	33.2	6391.25	21.6	6832.4	8872.08	29.2	5798.33	6704	6052.8	9336.4	6928.8	7460	22	8446.25	19.6	19739.2	23983.8	5620.4	6401.67	7796.8	36923.2	46413.8	45824	47483.3	51145.6	38674	48235.6	28595.2	39445.4	35724.8	47919.6	34836.4	31002	41209.6	36564.8	40495.8	30458.4	28226.4	48118.3	29398.4
268800	26.6667	6400.4	23.3333	6872	8848.8	37.0833	5836.4	6784.17	6098.8	9612.8	7185.42	7547.2	30.4167	8700.8	17.6	20237.6	24407.2	5712.92	6450.8	7981.25	37680.4	47685.2	46686.7	47436.8	50521.7	39013.6	48501.6	28887.1	39810.4	36468.8	48294	35032.5	31532	41790.8	36344.6	41313.6	30682.5	28110	48306	29788.3
270000	23.2	6437.08	19.2	7093.2	9009.2	32.4	5890.83	6882.8	6319.58	9804	7167.2	7582.5	28.4	8805.83	21.6	20416	24415	5747.6	6462.08	8130.4	37635	47931.6	46923.2	47123.3	49687.6	39479.2	48655.2	29190.4	40682.1	37199.6	49394.2	35281.6	32120.4	42667.2	36868	42039.2	31001.6	28523.3	48639.6	30330.8
271200	37.5	6498	27.9167	7072.4	9204	28.75	5778.4	6986.25	6292.8	10062.9	7261.2	7615.6	18.75	9086.8	25.8333	20788.4	24384.8	5828.33	6488.8	8182.08	38740.4	48818.4	47840	47296.4	49432.5	39937.2	49135	29771.2	41484.8	37693.8	49650	35711.3	32526.8	42935.6	37294.2	42381.6	30832.1	28499.6	48702.4	30410.8
272400	28.8	6566.25	30.8	7357.08	9098	34	5855.42	7150.8	6258.33	10296	7384.8	7570	22.4	9191.67	27.2	21048.8	24794.4	6019.2	6673.33	8430	38623.8	49735.2	48468.8	47029.6	48711.2	39959.2	49464.8	29629.2	41836.4	38390.4	50611.3	35825.6	32949.6	44171.6	37648.8	43102.1	31214.4	28947.5	48971.6	30932.8
273600	32.0833	6580	28.3333	7454.4	9277.5	29.6	5939.2	7396.67	6391.6	10396.7	7401.2	7578.8	25	9115.6	20.4167	21149.6	24610.4	6124	6816.8	8267.92	38401.6	50176.7	48662.4	46898.8	48468.3	40419.2	49649.2	30041.6	42460.4	39110	51238	36174.2	33621.2	44835.4	38242.4	43500.4	31557.9	28644.4	48842.1	30842.8
274800	39.6	6697.5	21.2	7521.67	9343.2	26.4	5928.8	7352.8	6499.17	10424.8	7300	7604	21.6	9259.17	16.8	21822.1	25146	6168.4	6818.33	8360.8	38907.1	50680	48886	46918.4	48294	40690.4	49732.8	30262.5	42830.4	39396.8	51232.1	36177.6	33762.1	44867.2	38222	43154.4	31548.4	27970	49033.6	31074.2
276000	34	6613.6	28.3333	7610.8	9460	32.4	5905.6	7350.83	6665.2	10294.2	7387.2	7643.2	26.8	9349.2	28.75	21817.6	25393.3	6219.6	6808.4	8437.5	38380.8	50603.3	49096.4	46515.6	47431.3	40112	49905	29975.6	43223.3	39488	52060.8	36595	34370	45627.9	38355.6	43416.8	31900.4	27952.4	49282.1	31220
277200	34.4	6621.6	17.6	7676.25	9378.8	36.25	5848	7498.8	6660.42	10380.8	7244.17	7609.6	24	9317.08	20	21863.3	25482.4	6242.5	6911.6	8654.8	38059.2	50797.6	48985	46702.8	47133.2	40420.4	50420	29585	43536.8	40059.6	51746	36523.6	34640	45834.4	38725	43127.2	31752	27545.8	49272.8	31275
278400	35.2	6522	29.1667	7690.4	9384.17	23.2	5816.25	7479.2	6635.6	10288.8	7407.6	7677.08	31.6	9443.2	17.5	22118.4	25773.3	6428	6815.2	8519.2	38115.2	51500.8	49209.6	46237.5	46963.2	40030.8	50482.1	29776	43684.6	40200	51484	36607.9	35131.6	45845.4	38466.8	43073.2	31648.4	27241.6	49415.4	31498
279600	34.5833	6638.4	28.8	7801.25	9330.4	23.75	5742.8	7654	6828.33	10300.8	7206.25	7634.8	20.8333	9510.4	26.8	21793.8	25414.4	6520	6863.2	8693.2	37271.3	50946.4	48756.3	46179.2	46343.2	39686.4	50423.6	29185	43959.6	40558.8	51576.4	36659.6	35287.5	46162	38420.4	43330.4	31985.6	26996.7	49284	31125
280800	34	6745	27.2	7933.6	9320.42	28.8	5645	7587.2	6823.2	10262.1	7248.4	7482.5	19.6	9415.6	21.6	21869.6	25138.8	6462	6889.58	8660.8	37383.2	51194.6	48946.8	46192.9	45810.8	39867.6	50699.2	29532.4	43920	41156	51493.8	36956.4	35718.8	46334.2	38310.4	42596.7	32054	26685.2	49109.6	31136.4
282000	29.5833	6575.6	25.2	7979.2	9181.2	30.8333	5672	7631.67	7014.8	10888.8	7345.83	7558.4	28.3333	9444.8	21.6	21810.8	24758	6591.25	6987.2	8838.4	36777.6	51159.6	48381.7	45903.6	45524.6	39189.6	50982	28838.8	43748.4	40737.5	51223.6	36970.4	35826.8	46129.2	38361.7	42992	31809.2	26411.2	48950.4	30996.3
283200	32	6604.17	22	8088.8	9428.33	31.2	5674.17	7706	6985.2	11832.8	7169.2	7512.92	36.4	9414.58	26	21328.8	23976.7	6632	6831.67	8798.8	36286	51021.3	48152	45550	45515.6	39137.9	50893.6	28644.4	44386.7	40866.4	51282.1	37056	35801.2	45939.6	38310.8	42660.8	31494.4	26786.8	48279.2	30779.6
284400	32.0833	6511.2	21.25	8189.2	9815.2	32.9167	5514.4	7662.08	6921.6	12688.4	7301.67	7352.4	22.0833	9574	20	21668.4	23258.8	6703.75	6725.6	8902.92	35471.2	51042.4	47728.3	45501.2	44702.1	38418.4	50881.6	28674	43823.2	40940.4	50645.2	36968.3	35630.4	45825.6	38335.4	42236.4	31220.8	26598	48486	31057.9
285600	31.6	6530.42	17.2	8178.75	10072.8	32.8	5540.83	7688	6986.67	13556	7216.4	7153.33	22.8	9377.5	24	21471.2	22782	6737.6	6637.5	8871.2	35102.5	50733.6	47340.8	45359.2	44630.8	38099.2	50993.6	28501.2	43864.6	40504.4	50736.3	36957.2	36169.6	45890.8	37827.2	41716.7	31338.8	26603.8	48249.2	30642.4
286800	40	6419.6	28.75	8216	10007.2	30	5511.6	7658.33	6991.2	14307.1	7139.6	7102	25	9330	25.8333	21504.8	22252	6774.17	6808	8977.92	34795.6	51416	46984.8	44945.2	44452.9	37780.8	51009.6	28204	43520.4	40280.4	50018.8	37085.8	35918	45550.8	37829.6	40953.2	30955.8	26125.2	47759.2	30384.4
288000	35.6	6435.42	23.6	8327.92	9993.2	33.2	5617.92	7710.4	6931.25	14713.6	7144	7134	21.2	9274.58	19.6	21218.8	21895.6	6774	6762.92	8952	33925	52589.2	45897.2	44620.8	43896.4	37317.1	50798	27816.7	43149.6	40171.6	49695.8	37152	35359.6	45386.8	37362.4	41022.9	30864.4	25722.5	47826	30310.4
289200	40.8	6371.2	23.75	8254	9952.08	31.2	5473.2	7668.33	6799.2	14732.1	6989.2	7022	23.75	9122	24.5833	20972	21357.9	6716.8	6745.6	8888.33	33496	53256.7	45292	44465.2	43881.7	37065.2	50635.8	27526.4	42868.8	40078	49294	36806.7	35398.8	44900.4	37059.6	40296.4	30866.3	25309.2	47123.8	29917.2
290400	24.4	6356.67	28	8277.08	9928.4	35.6	5398	7711.6	6757.5	14719.2	6935	6978	22	9153.33	20	20844.2	20985.2	6867.2	6626.25	9019.2	32877.9	53730.8	44781.3	44191.2	43652.4	36427.9	50312.8	27092.5	42647.2	39253.6	48370.8	36825.6	35167.5	44445.6	36563.6	39854	30628.4	24895	47106.8	29865
291600	28.8	6247.6	21.6667	8373.2	9716.25	27.2	5383.6	7727.5	6686.8	14760.8	6979.2	7016.25	28.4	9148	22.9167	20466.8	20634.2	6843.6	6607.2	9003.75	32245.6	53776.3	43766	44226	43539.6	36322.4	50350.8	26509.6	42276.3	38927.2	48420.4	36484.6	34906.4	44402.5	36307.6	39278.8	30515	24364.4	46430	29655.6
292800	26.6667	6200.4	18.8	8803.33	9610	36.25	5358.4	7567.2	6674.17	15196.8	6846.67	6918	27.2	8867.6	19.6	20281.3	20194.8	6835.42	6659.2	8800	31725.8	53193.2	43052.5	43753.2	43688.4	35900	49995.2	26159.6	41950.8	38565.2	47465.6	36710.4	35003.3	43686.4	35691.3	38271.2	29868.4	23852.1	46105.2	28906.7
294000	37.6	6203.6	26.4	8904.8	9418.75	28	5308.33	7526.4	6629.2	15980	6917.6	6715	20.4	8940.4	19.5833	20136.8	19882.5	6706.8	6648	8878.8	31181.2	53111.7	42103.6	43508.8	43499.6	35099.2	49800	25471.6	41525	38404.8	46960	36640.8	34534.8	43252.5	35502.8	38235	29866.4	23566	45779.6	28630.4
295200	29.5833	6140.4	26.8	9110.42	9216.4	27.9167	5200.4	7522.8	6601.2	16702.4	6833.75	6694.4	34.1667	8880.4	24.8	19815	19123.6	6706.25	6622.8	8734.8	30778.8	52159.2	41268.8	43444.8	43755.4	35112	49540	25315	41196	37854.6	46671.6	36632.4	34247.9	42682.8	34932.9	37292	29395.2	22942.8	45132.8	28477.9
296400	44	6150	32.4	9143.2	9130.42	26.4	5137.08	7520.8	6535.2	17363.8	6872.8	6574.17	24	8726.25	18.8	19906.4	18783.8	6674	6620.42	8747.2	30198	51611.7	40452.8	43162.1	44027.6	34594.4	49298.8	24788	40534.2	37268.8	45747.5	36365.2	33800.8	41988.8	34450	36547.5	28826.4	22290	45008.3	28197.2
297600	34.1667	6048.8	24	9223.6	9125.6	39.1667	5044.8	7448.75	6338.4	17647.6	6801.25	6576	29.5833	8712.4	18.4	19335.4	18332	6717.5	6520	8748.33	29317.2	50523.6	39595	42778.4	43900.4	34419.2	49335.6	24389.2	40575.6	36899.2	45501.6	36373.6	33570.8	41849.6	34024.6	36079.6	28567.5	22072.4	44590.4	27578.3
298800	37.6	6002.08	28.8	8997.6	8876.67	28	5099.58	7385.2	6320	17614.4	6667.6	6322.92	28.4	8528.33	18	19273.6	17753.3	6712	6569.58	8595.6	29429.6	49625.2	39032.8	42476.7	44100.4	34302.1	49140.8	24022.8	40033.3	36648.8	44883.8	36378	33244.4	41260	33535.2	35289.2	28003.6	21747.5	43676.8	27408.8
300000	34.1667	6014.4	25.4167	9064.4	8744.8	25.4167	4967.6	7313.33	6316	17296	6639.2	6309.2	25.4167	8298.4	20.8333	19034.8	17321.2	6762.92	6610.8	8776.67	28489.2	48851.6	38202.9	42482	44351.7	33546	48905.4	23484.8	39518.8	35640	44164.8	36102.1	32837.2	40796.8	33185	34918.8	27720	21694	43639.2	27140.8
301200	33.2	5905.42	27.2	8970	8704.4	27.6	4907.92	7393.2	6297.08	16587.6	6595.6	6253.33	24.4	8252.5	26	18667.9	16626.8	6584.4	6397.5	8635.2	28068.8	47987.6	37575.6	42431.3	44712.8	33360.4	48455.6	22768.8	39076.7	35598.8	43846.7	35996.8	32393.3	40170.4	32790.8	34582.9	27552.4	21618.3	43257.6	26681.2
302400	27.5	5876	23.3333	8713.2	8607.2	35.6	4828.4	7252.92	6122	16110.8	6644.4	6086.4	32.0833	8318.8	17.0833	18632	16516	6558.33	6519.6	8565.42	27702	46638.8	36618	42385.2	45255.4	32918	48283.3	22482.4	38746.4	34830.4	42856.8	35553.8	31734	39288.4	32139.2	33797.2	26997.5	21118.8	42413.3	26262
303600	30.8	5782.08	25.6	8640.42	8617.6	31.2	4840.83	7214.8	6081.67	16126.4	6484.58	6160	24.4	8177.5	25.2	18232.5	16031.6	6392.4	6470.83	8553.6	27194.6	45563.6	35766.8	41770.8	45248	32666.3	48191.2	22036.7	38219.2	34441.2	42752.5	35194.4	31842.1	39320	31604.4	33407.1	26659.6	21081.3	42004.4	25959.2
304800	35.6	5811.2	25.4167	8452.4	8455.83	24	4716.8	7174.58	6102	16145.4	6414	5992.8	22.4	8082.8	20.8333	18187.6	15648.3	6429.2	6352.8	8457.92	26798	44136.7	35468.4	42324.4	46027.5	32480	47896.3	21886.4	37776.4	34011.6	41979.2	34830.4	31508.8	38712.5	31307.6	32842.8	26117.5	20676	41812.9	25531.6
306000	35.2	5733.75	33.6	8304.58	8343.2	26.25	4696.8	7132.8	5921.25	16441.2	6433.75	5927.2	23.6	7910.42	22.4	17941.3	15409.6	6449.6	6382.8	8508.4	26077.9	43406.4	34637.9	42041.2	45756.8	31742.5	47801.2	21340.8	37183.2	33532.8	40972.1	34567.6	31137.5	38114.8	30774.6	32343.2	25854.4	20178.8	41482	25337.1
307200	30	5728	20.8333	8177.6	8380.42	30.8	4754.4	7017.2	5843.2	16254.6	6368.4	5921.25	22	7925.6	25.8333	17640	15042.9	6233.2	6332	8247.08	25686.4	42004.6	33870.4	42315.8	46741.2	31662.4	47961.3	21266.4	37139.2	33152.8	40877.6	34606.7	29704.4	37650.4	30287.2	32053.6	25541.6	19895.6	40962.5	25046.4
308400	35.8333	5710	20.8	8006.25	8431.6	27.9167	4497.2	7036.4	5901.25	16102	6310.42	5872.8	30.4	7793.6	21.2	17681.7	14722.4	6346.25	6369.2	8128.4	25570.8	41260	33437.1	42432.8	47260	31237.9	47464.8	20881.3	36459.2	32687.5	40416.4	34191.6	29415.4	37132.8	29954.2	31400	25026.4	19247.9	40713.6	24755.4
309600	31.6	5640.8	22	7822.8	8428.33	25.6	4586.67	6938.4	5825.2	15776.7	6346.8	5804.58	23.2	7748	25	17322.4	14517.9	6208	6334.17	8064	24978.4	40018.8	32782.8	42372.1	47242	30793.6	47254.6	20418.4	36277.1	32268.8	39830.8	33933.2	29310.4	36933.3	29453.2	31587.1	24796.4	18989.6	40510	24456.4
310800	31.6667	5684.4	24.4	7761.25	8535.2	35	4514.4	6894.17	5708	15162.4	6243.75	5665.2	20.8333	7744	19.6	16816.3	14076.8	6170.83	6436.8	8077.2	25347.2	39582.8	32377.1	42598.4	47579.2	30756.4	47088.8	19992.1	35726.8	32008.3	39155.6	33420.8	29230.8	36459.2	28993.3	30787.2	24286.7	18355.6	40233.2	24021.3
312000	25.2	5512.92	26.8	7582.4	8403.75	26	4538.75	6783.2	5738	14754	6277.2	5642.5	24.8	7823.75	20	16700.8	13755.4	6174.8	6340	8125.2	24759.6	38777.5	31950.4	42679.2	47721.6	30325.2	46360.8	19857.6	35081.7	31490.4	38991.7	33004	28874.4	36021.7	28865.6	30921.7	24214.4	18268	40103.3	23860.8
313200	31.25	5618.8	27.5	7452.4	8469.6	25.4167	4565.6	6797.08	5736	14263.6	6119.17	5464.8	30.4167	7773.6	23.2	16404	13218	6082.92	6314.4	7750	24698.4	37759.2	31431.7	43145.2	48374.2	30162	45927.2	19469.2	34765.2	31159.2	38825.6	32799.6	28594	35822.8	28481.3	30974.8	23869.6	17879.6	39877.6	23398.8
314400	32	5625.42	23.2	7368	8462.4	29.6	4521.25	6672.4	5566.67	14150.4	6068.4	5423.33	20	7731.67	19.2	16428.8	12944.6	5946.4	6284.17	7854.8	24687.9	36854.8	31126.4	43227.1	48546.4	29739.6	45711.6	19330	34520.8	30662.8	37932.9	32210.4	28082.4	35464.4	28282	30402.9	23356	17872.9	39510.8	23356.8
315600	30.4167	5532	26.25	7160	8631.2	30.4167	4484.8	6651.25	5595.2	13992.8	6011.6	5436.8	26.6667	7672	18.75	16100.4	12822.8	5808.75	6263.2	7706.25	24399.2	36092	30816	43204.4	48371.3	29068.4	45161.7	18976.4	34212.8	30496.7	38070.8	31992.9	28162.4	35338.8	28621.7	30764	23264.6	17997.2	39822	23102
316800	36.4	5572.92	30	7125	8680	25.6	4551.25	6696.8	5425	13550.8	5889.6	5351.67	27.6	7727.5	18.8	16102.1	12342.4	5794	6187.08	7653.2	24907.5	35288	30502.4	43835.4	48695.2	28860.4	45318.8	18748.4	33698.4	30080.4	37295.4	31709.6	27557.1	34964	29079.6	30593.3	23022.4	18036.3	39512.4	22812.8
318000	31.25	5516.4	22.5	6972.4	8647.92	33.2	4600.8	6521.25	5401.2	13475.4	5904.4	5359.2	22.5	7643.6	30.8333	15751.6	12327.2	5829.6	6232.4	7585.42	24562	34994.2	30506.8	43755.6	48709.6	28621.6	44672.1	18508.4	33267.2	29768.3	37108.8	30984.2	27251.6	34706.3	29499.6	30909.2	23010.8	18379.6	39827.5	22907.6
319200	26.4	5400	19.2	6868.33	8559.2	26.4	4560	6540	5306.67	13377.2	5842.5	5348.8	24.8	7574.17	24.8	15640	12072.4	5700.8	6136.25	7474.4	24474.2	34231.2	30262.4	44097.6	48584	28309.6	44393.6	18111.3	32880	29743.6	36679.2	31005.6	27334.6	34515.2	30127.2	30890	22783.2	18462.1	39618.8	22767.9
320400	32.4	5498.8	25	6791.2	8500	36	4534.8	6431.25	5296.8	13037.9	5802	5254	29.6	7604	29.5833	15698	11782.5	5546	6080.4	7508.75	24874.8	33902.9	30192.4	44177.2	48372.9	28058.4	44126.3	18053.6	32486.3	29375.6	36218.8	30370.4	26970	34095.4	30415.6	30908	22705.4	18430	39338.8	22666.8
321600	36.4	5426.4	24.4	6700.42	8409.6	27.5	4559.2	6356.4	5159.58	12876	5767.5	5240	27.2	7595.42	31.6	15486.7	11851.2	5534.58	5956.4	7382	24901.7	33668.8	29909.2	44379.2	48268.8	27727.1	43636	17593.3	32146	29340.8	36234.4	30114	26784.6	33980	31139.2	31381.6	22477.6	18457.9	39940.8	22538.8
322800	37.6	5423.2	30.4167	8084	8377.08	28.8	4552.5	6358.4	5154.8	12661.3	5681.2	5236.67	28.8	7390.4	27.9167	15398.4	11585	5428.8	5938	7230.8	24932.8	33137.1	29711.2	44447.9	48408.4	27694	43376.3	17492.4	32072.9	29117.6	35868	29878.3	26483.6	33727.1	31686	31491.6	22556.4	18260.4	39587.5	22467.6
324000	39.1667	5430	27.6	11347.1	8151.6	28.75	4598.4	6285.2	5137.92	12423.6	5728.33	5242.4	33.3333	7281.6	16.8	15407.1	11502.4	5321.67	5988.4	7241.6	25170.4	33136.8	27955	44798	48051.2	27422	42764.4	17270.8	31867.2	28889.2	35396.8	28972.8	26140.8	33360	32149.2	31658	22274.4	18140.8	39930.4	22457.5
325200	28.4	5455	23.2	12463.2	8044.58	26.4	4636.67	6226	5147.2	12343.3	5544.4	5298.33	22.4	7242	26.8	15352.4	11311.7	5340	5877.08	7093.6	25146.4	32468.3	27012.8	44664.6	47565.2	27216	42542.1	17068	31724.2	28799.2	35419.2	29072.4	25959.2	33260.8	32694	31670.8	22468	18191.2	39975	22528
326400	36.25	5426.4	25.2	13384.8	7928	19.5833	4642	6094.17	5116.8	12030.8	5544.17	5344	27.9167	7150	19.2	15480	11260.8	5222.92	6039.2	7012.4	25487.2	32434.8	27502.9	44942	47227.5	27015.2	42304.8	17019.2	31548.8	28494.6	35408	28426	25868.8	33077.2	33101.3	31616.8	22425	17944.8	39940	22384.2
327600	31.2	5373.33	30.8	14071.6	7937.92	31.6	4666.67	6156.4	5010	12003.6	5489.6	5286.25	18.8	7009.17	20.4	15453.2	11289.6	5196	6131.67	6941.6	25580.8	32299.6	27862	44511.7	46702.4	27214.6	41595.2	16800.4	31420.4	28588.4	35137.9	28292	26058.4	33147.1	33667.2	32375.8	22462.8	18170	40212	22584.8
328800	37.5	5627.6	22.9167	14362.4	7820.4	30.8333	4750.4	6061.25	5039.6	11986	5451.67	5277.6	21.25	6934.8	22.5	15253.2	11088.4	5159.58	5927.2	6849.58	26085.2	32554.4	28050.8	44679.6	46663.8	27394.4	41160.8	16667.6	31171.6	28501.3	35528.8	28167.1	26049.2	33076	33812.9	32096.8	22575	18368	40035.2	22765.8
330000	30	5489.17	20.4	15332.1	7730.8	33.2	4694.58	5862	5045.42	11968.8	5508	5402.08	23.2	6971.25	22.8	15324.4	11205.6	5128	5823.75	6832.8	26000.4	32961.2	28988	44552.1	46176.4	27187.1	40757.2	16488	31031.3	28322	35519.2	27708.4	26306.4	33033.6	34031.6	32614.6	22528.4	18750.4	40176.4	22860
331200	37.0833	5540	27.5	16006.8	7684.8	34.1667	4801.6	5896.67	5020	12028.8	5469.2	5451.2	28.75	7020	22.0833	15160.4	11168.8	5051.25	5671.6	6655	25967.6	32727.6	29554	43963.2	45540.8	27506.4	40142.9	16292	31356.4	28351.3	36186.4	27550.8	26578.8	32856.8	34466.3	32567.6	22852.5	19198	40214.6	23064
332400	33.2	5687.08	28.4	16053.3	7446.8	24	4970.42	5860.8	5011.67	12008.8	5442.8	5384	26.4	6937.92	30.4	15371.3	11208	5047.6	5552.08	6609.6	26840.4	33170.4	29938.8	44101.3	45354.8	27556.7	39980	16483.8	31283.6	28546.8	36045	27208	26446.3	32853.6	34400	32553.3	22936	19426.7	40462.8	22781.2
333600	30	5650.4	20	15785.2	7345	29.2	4999.2	5759.58	4950	12070.4	5441.2	5504	21.6667	6886	22.9167	15394.8	11240.4	5014.4	5478	6555.42	26533.2	33479.2	29994	43652.8	44568.3	27791.6	39642.1	16340.8	31126	28446.4	36687.6	27116.7	26362	33011.7	34651.6	33131.2	23047.5	19807.2	40495.4	23144
334800	30.4	5655	23.2	15380	7437.2	32	4926.4	5818.4	4879.58	12050.4	5487.08	5554.4	24.4	6908.33	21.6	15355.8	11306.4	5068.8	5393.75	6450	26757.1	34307.6	30469.2	43640.4	44605.6	28036.3	39460.4	16332.9	31592	28575.6	37057.9	26868.4	26310.8	33058	34546.4	32691.6	23305.2	20308.3	40428.4	23175
336000	29.2	5669.2	22.9167	14885.2	7415	29.6	4991.6	5764.58	4965.6	12127.1	5451.6	5572.92	22	6932.4	23.75	15498.8	11510.8	5116.4	5253.6	6392.5	27036.8	34560.8	30524.8	43185.2	44036.4	28248.8	39120.4	16532	31505	28513.6	37405.6	26708.8	25991.2	32891.3	34509.6	33087.6	23318.8	20368	40660	23393.6
337200	32.0833	5680.4	29.6	14811.3	7306.8	30.8333	5092.8	5757.6	5053.75	12230.4	5484.58	5598.4	27.6	6908.4	18.4	15344.6	11749.2	5053.75	5138.4	6294.8	27080.4	35132.4	30726.3	42925.2	43014.8	28494.6	38852.8	16090.4	31772	28718.4	38232.4	26682.8	26036.3	33175.6	34664.2	32826.8	23760.8	20357.5	40392	23450
338400	32	5784.4	24.5833	14491.2	7411.25	23.6	5073.33	5772.4	4944.4	12139.6	5575.2	5615.42	20.4	6792.8	20.8333	15289.2	11806.3	5084.8	5046.4	6219.6	27488.4	35853.8	31132.4	42533.8	43075.6	28987.6	38689.6	16310.8	31984.6	29090.4	38627.2	26479.6	26206	33460.8	34308.4	33190.4	23938.8	20315.6	40677.1	23570.8
339600	27.9167	5728.4	24.4	14277.1	7291.6	27.9167	5136	5694.4	4886	12221.6	5510	5555.2	25.8333	7064	25.2	15496.3	12043.2	5193.33	5078.4	6215.6	27503.8	36292.4	31273.8	41935.6	42201.3	29239.6	38295.2	16385.4	32153.2	28956.7	39157.6	26416.4	26265.8	33239.6	34460.8	33347.6	24229.6	20462.4	40503.6	24135
340800	26.8	5737.5	22.4	13982.4	7415.83	34.4	5296.25	5799.6	4992.4	12368.8	5610.8	5610	20.8	7201.25	22.8	15334.8	12161.3	5134.4	5047.5	6156	28173.2	36950.4	31558.8	41815	42064.4	29495.6	37988.4	16515.6	32358.8	29204.8	39814.2	26415.6	26386.4	33629.6	34534	33477.1	24754	20567.2	40567.9	24343.6
342000	32.9167	5815.2	22.8	13508.8	7389.6	26.25	5200	5717.5	4829.6	12623.6	5670	5653.6	16.6667	7278.4	22.8	15575.4	12206	5148.75	4990	6187.08	28228.8	37491.6	32032.1	41311.2	41868.3	29640.8	37870	16702.9	32559.2	29549.6	40220.4	26403.6	26184.4	33402.4	34339.6	33410.4	25190.8	20698.4	40548.8	24508.8
343200	24.4	5837.5	23.6	13569.6	7468.75	33.6	5320.42	5756.8	4966.25	12803.2	5619.6	5750.83	26.8	7394.17	20.8	15374	12258.3	5155.6	4951.67	6261.6	27992	37884.8	32356	41301.7	41123.2	30130	37516	16872	32935	29629.2	41242.1	26321.2	26539.6	33825	34550.4	33896.7	25580.4	21025.4	40557.2	24598.8
344400	35.4167	5822.8	20.8333	13278.8	7520.4	30	5255.6	5738.75	4988.4	12807.2	5622	5706.4	27.0833	7377.2	20	15518	12276	5157.08	4957.2	6114.17	28360	38661.6	33306.3	41040.8	41114.6	30531.2	37632	17021.2	33194	29810.4	41831.6	26645.4	26564.8	34079.6	34312.5	33610.4	25649.2	21049.2	40056	24935.6
345600	28.4	5845	22.4	13140.8	7550.4	34.4	5212.08	5740.8	4942.5	12936.4	5672.4	5796.67	23.6	7399.17	24.8	15546.8	12627.6	5262	4967.08	6031.6	28455	39442.8	33298	40620.4	40700	30640	37540	17310	33430	29911.2	42410.8	26384.8	26525	34420.4	34399.6	34085.4	26369.2	21753.3	40355.2	25217.2
346800	30.4167	5977.2	24.1667	13220.4	7728.4	28.8	5403.2	5826.25	4992.4	12993.3	5670.4	5845.2	22.0833	7436.8	20.4167	15386.4	12617.6	5166.25	4927.6	6080.42	28742.8	39694.6	33483.6	40788.4	40454.6	31276.4	37465.4	17369.2	34041.6	30251.3	43590	26481.7	26985.6	34788.8	34372	34159.6	27016.3	22178.8	39772.1	25476.4
348000	30.4	5966.67	32.4	12972.9	7773.6	27.2	5386.67	5903.6	4943.33	13182	5787.08	5848	25.2	7614.17	30	15747.1	12625.6	5314.4	4898.75	6086.8	28908.3	40523.2	34030	40358.8	39930.4	31517.1	37355.2	17558.3	34128.4	30335.2	44032.1	26449.2	27606.3	34868.8	34358.4	34195	27035.2	22249.2	40019.2	25677.6
349200	33.2	5871.2	30.8333	13020	7756.67	25.2	5254.4	5850.83	4922	13148.8	5818.4	5914	21.25	7644.4	27.9167	15673.2	12953.8	5254	4999.6	5969.17	28964	40960	34082	40323.6	39766.3	31545.2	37414.2	17818.8	34440.8	30417.2	45118.8	26663.8	28012	35511.7	34169.2	34622.8	27534.6	22776.8	40225.4	26271.6
350400	25.2	5932.92	31.2	12886.3	7820.8	27.5	5345.2	5871.6	5014.17	13193.2	5698.33	5942	25.6	7839.17	22.4	15746.7	13105.6	5346.8	5057.6	6007.6	29395	41646.4	34243.3	40560	39670.4	32145.4	37543.2	18239.2	34869.2	31071.2	45547.5	26664.8	27750.8	35785.6	34125.8	34380.8	27898	22546.7	39960	26055.8
351600	26.4	5961.2	29.5833	12846	7880.42	29.2	5268.4	5994.4	5060.8	13210.4	5868.4	5956.25	28	7939.6	22.0833	15968.8	13343.8	5390.4	5205.2	6017.08	29208	42227.5	34498.4	40561.3	39379.6	32005.2	37420.8	18416	34922.5	31105.2	46218.4	26972.9	27624.8	36044.6	34051.2	34970.8	28566	22743.2	40290	26516.8
352800	35	5897.2	23.6	12735.8	8087.2	27.9167	5236.4	6068.4	5041.67	13266	5860.83	6126.4	22.4	7989.2	19.6	15829.2	13359.2	5365.42	5189.6	6062.8	29390.4	42559.2	34963.8	40366.8	39528.4	32411.3	37588.8	18580.8	35313.2	31346.7	47093.6	27041.6	27430	36363.2	34220	34742.4	28818.8	22939.6	40188	26722.1
354000	30.8	5909.2	17.2	12665.6	8027.92	28.4	5232.08	6073.6	5090	13348.8	5911.6	5948.75	20.4	8128.4	25.4167	15949.2	13521.3	5379.6	5316.67	6137.2	29755.6	43556.7	35227.6	40757.5	39492	32448.4	37667.5	18816.8	35257.9	31462.8	47250	27292	27541.6	36710	33961.2	35014.6	28935.2	22885.6	40337.1	26827.6
355200	27.0833	5972	24.8	12614.2	8156.8	22.9167	5195.6	6215.83	5140	13442.4	5889.17	6005.2	21.6667	8134	17.2	15952.9	13672.8	5405	5483.2	6070.8	29715.2	43714	35273.3	40441.2	39217.5	32736.4	38122.8	19162.9	35436.8	31780	48183.2	27290.8	27705	37141.6	33935.4	35320.4	28771.6	22949.6	40541.2	27149.6
356400	24.8	5933.33	22.4	12303.6	8100	28.8	5195.42	6205.2	5178.4	13178.8	5921.2	6075.83	36	8140.42	18.8	16100.8	13566.7	5473.2	5547.92	6068.8	29804.8	43844.6	35675.2	40754.2	39359.6	32943.2	38103.2	19539.6	35935.8	31666.4	48295.8	27862.4	27868	37422.5	33888.4	34985.8	28641.6	23019.2	40499.2	27250
357600	36.25	5891.6	27.5	12294.8	8182.8	18.3333	5228	6185.42	5306.8	13288.4	5962.5	6030	27.5	8220.8	24.4	16456	13751.6	5507.08	5603.2	6158.33	29868	44823.6	35619.2	40850	39182.1	32932.8	38285.2	19648.8	35930.4	31742.5	48769.2	27903.3	27862.8	37672	34041.3	35528.4	29128.8	22899.2	40808.4	27570.8
358800	39.2	6005.42	28	12156	8299.6	35.6	5184.58	6298.8	5120	13346.4	5916.4	6125	29.2	8162.5	17.6	16217.2	13548.3	5524	5566.25	6138.8	29700.8	44722.8	36226.8	41167.9	39220.4	33269.2	38360	19938.4	36379.6	32248.4	49367.1	28155.6	28170.8	37720	34188.4	35432.9	29015.2	22847.9	40838.8	27796.4
360000	30	5934	23.3333	11982.4	8297.6	20.4167	5260	6308.75	5169.6	13222	6051.2	5973.2	30	8269.2	19.1667	16208.8	13293.2	5494.58	5528.4	6085.83	29970.4	45540.8	36429.2	41408.4	39308.3	33175.6	38709.2	20209.6	36595.2	32245.8	49541.2	28206.3	28142	38063.2	33986.7	35402.8	29003.3	22727.6	40771.2	27852.8
361200	29.6	5889.17	21.6	11835.4	8389.2	24.4	5244.58	6300	5203.33	13250.8	6026.8	6137.92	23.6	8396.25	19.6	16206.7	13303.2	5473.6	5408.75	6133.2	29612.5	45768.4	36586.8	41584.6	39156.8	33079.2	38551.6	20398.4	36786	32424.4	50139.6	28707.2	28383.3	38489.6	34236	35765.4	29458.4	22910.8	41061.2	28076.4
362400	29.1667	5893.2	25	11638.8	8301.67	26.8	5196.8	6359.58	5188.4	13095	6047.6	6119.6	22.9167	8362.8	23.75	16253.6	13401.6	5554	5400.4	6141.67	30157.2	46105	36890.4	42851.2	39532.1	33484.8	39165.4	20716.8	36921.2	32416.3	50285.2	28619.2	28350	38829.6	34066	35586	28963.3	22863.2	40957.9	28051.6
363600	31.2	5938.75	26.8	11451.3	8375.2	26.8	5152	6399.2	5206.67	13150.4	6094.58	6207.6	34	8422.92	21.2	16202.9	13592.4	5474.8	5385.83	6222.8	29867.1	46634.8	36833.6	43731.6	39362	33030.4	39067.6	21017.5	36772	32458	50502.5	28724.4	28075.8	38928.8	34132.4	35650.8	28929.2	23209.2	41351.2	28501.3
364800	25.2	5922.4	28.3333	11490.8	8405.42	25.6	5162.8	6497.92	5048.4	13234.6	6014	6198	21.2	8565.2	21.6667	15830.8	13361.3	5465.6	5400.4	6174.17	29878.8	46477.1	37303.6	43391.6	39645	33275.2	39333.8	20926.8	37545.4	32321.6	51073.2	29365.4	27810.8	39034.6	33684	35493.2	28857.5	23212.8	41490.4	28419.2
366000	38	5844	22.4	11313.8	8450.4	29.5833	5071.6	6428	5098.75	13020.8	6046.67	6236.8	25.2	8326.25	20.8	15994.6	13450.8	5472.08	5392.4	6222.4	29672.9	46648	37287.1	43092.4	39742.8	33174.6	39431.6	21293.3	37425.2	32554.4	50578.8	29557.6	27660	38996	33799.6	35379.2	28958.8	23277.5	41518.4	28607.9
367200	36.4	5844	26.25	11187.6	8531.67	31.6	5084	6353.6	5179.6	13047.9	6180.8	6152.92	25.2	8539.6	20.8333	15988	13262.5	5455.6	5387.6	6261.67	29462.8	46813.3	37095.2	42828.3	39545.6	33027.2	39365.4	21218	37381.7	32256.4	51147.6	29382.5	27882	39274.6	33548	35420.4	29276.4	23124.8	41835	28729.6
368400	27.0833	5878.8	16	11084.2	8352	25	5074	6354.8	5192.08	12895.6	6172.08	6142.8	30.8333	8590.4	21.6	15866.7	13018.8	5559.17	5506	6338.8	29420.4	46605.2	37313.3	43775.2	39689.2	33025.6	39543.6	21365.4	37544	32277.9	50914.4	29699.2	27677.9	39394.8	33571.7	35082	29070	22895	42052	28600.8
369600	28.8	5827.08	18	10930.4	8244.17	28.4	4958.33	6447.2	5160.8	12957.9	6163.6	6094.58	18.4	8668	25.2	16020.8	13113.8	5551.6	5680.83	6398.8	29170	46922.9	37194.8	45502.1	39455.6	32849.2	39505.8	21346.8	37337.1	31906.4	51042.1	30098.8	28058.4	39365	33648.4	34848.3	29052	22666	42355.8	29049.6
370800	22.9167	5861.2	18	10843.2	8296.4	32.9167	4988.4	6472.08	5216	12908.8	6213.33	6098	27.5	8597.6	17.6	15847.5	12887.6	5465.83	5749.6	6385.6	29133.2	46671.6	37599.2	46095.2	39847.5	32821.6	39744.8	21400.4	37372	31834.2	51262.8	30643.2	27933.8	39580.4	33790	34934.4	28782.5	22502	42634	28807.1
372000	29.2	5897.92	23.6	10720.8	8136.25	33.6	4975.83	6401.2	5133.2	12783.2	6253.6	6079.58	23.6	8541.67	15.6	16011.6	12641.3	5495.2	5833.33	6401.2	28933.6	46303.3	37626.4	45046.3	40216.8	32657.1	39981.6	21468.4	37315.8	31830.8	50956.3	30544.8	28060.4	39552.9	33364	34540	28482	22311.2	42499.6	28996
373200	25.8333	5898.4	22.5	10588.4	8204.4	27.5	4983.2	6365.42	5061.6	12842	6350	6017.2	22.5	8664.8	26.6667	15958.8	12612	5487.08	6003.2	6430.42	28720	46101.2	37361.7	44038	39884.2	32325.6	39696	21273.6	37849.2	31555	51400.8	31028.3	27991.2	39558	33425.8	34508	28400.4	22252	43119.6	29281.3
374400	25.6	5805.83	26.4	10395.6	8100.8	31.2	4974.58	6398.4	5058.33	12707.6	6393.6	6026.25	28.8	8596.67	18.8	15862.8	12592	5467.2	5923.33	6402	28439.6	45684.4	37335.6	44445.4	39985.2	32307.9	39726	21408	37553.8	30980	51222.5	31246.8	27985.6	39489.2	33420.4	34345.8	28412.4	22127.9	43313.6	29300.8
375600	26.25	5845.6	21.6667	10360	8114.4	25.4167	4823.2	6304.58	5041.2	12554.6	6338.4	5951.6	22.0833	8714.8	24.5833	15860.4	12624	5507.08	5879.6	6556.67	28427.2	45904.8	38254.8	44417.6	40022.5	32193.6	39797.5	21091.2	37506	30569.6	51320.8	31343.8	27715.6	39538.4	33387.1	34098.4	28194.6	22119.2	43822.5	29624.8
376800	33.2	5712.92	28.8	10245.4	8044.8	24.4	4865.42	6310	5055.42	12629.6	6456.8	5876.4	26.8	8793.33	22.8	15582.9	12365.2	5552.4	5814.17	6492.4	28208.3	44965.6	38928	44529.6	40276	32096.7	39577.6	21132.9	37532.4	30814.8	51872.9	31635.2	27898.8	39608.4	33113.2	34102.1	28492.8	22152.5	44176.8	29550
378000	36.4	5814	28.75	10060.4	8007.92	24.8	4892.8	6270	5026	12552.9	6369.6	5878	23.75	8713.6	21.25	15675.6	12320.8	5465.2	5818	6382.5	28162	44631.3	38800	44664.4	40718.8	32150.4	39824.2	21086	37572	30500	51355.6	31804.6	27906.4	39355.4	33245.6	33561.6	28165.4	21922	44772.1	29489.2
379200	34.8	5725	18	9957.5	8014.8	30.8	4826.8	6272.4	5136.67	12576.8	6398.33	5998.4	22.4	8601.25	19.6	15433.3	12405.6	5443.2	5700	6470.4	28091.3	44239.2	37201.7	44266.4	40062.8	31729.6	39482	21090	37688.8	30407.6	51727.5	31979.6	27971.7	39493.6	33513.6	33838	28383.2	21942.5	45532.4	29670.8
380400	28.4	5820.8	18.3333	9938.8	7948.33	26	4845.6	6281.67	4984	12471.3	6405.2	5925.83	30.8	8798.4	22.9167	15285.6	12192.5	5403.6	5722.8	6472.92	28014.8	43844.2	36927.6	44862.8	40692.4	31999.6	39508.3	20912.4	37567.9	30258.8	51644.8	32094.2	27883.6	39654.2	33700	33497.6	28434.6	21935.6	45725.8	29256.4
381600	24.5833	5703.2	27.6	9655	7904.8	32.0833	4914.4	6139.2	5000.83	12306.8	6465	5861.6	23.2	8610.4	23.6	15460.8	12164.4	5309.58	5858.4	6608.4	27895	43452	36567.5	44727.2	40887.2	31757.9	39301.2	20979.6	37286.4	29645.6	51339.2	32136	27440.8	39434	33547.9	33160	28511.2	22053.8	46636	29194.6
382800	26.4	5756	20.8333	9672.8	7909.58	26.8	4853.75	6259.2	4878.8	12495.4	6577.2	5907.08	18.8	8648.8	20	15169.6	12065.4	5300	5709.6	6584.8	27354.4	42951.7	36365.6	44672.1	40716.4	31770.8	39140.8	20938.8	37551.7	29880.8	52023.2	32163.3	27600.8	39989.2	33942.4	32889.2	28387.6	21916	47370.8	29118.8
384000	29.1667	5866.8	20	9448.75	7793.2	23.75	4766.8	6262.8	4915.2	12204.4	6575.42	5894	25.8333	8699.6	18.8	15289.6	12036.4	5302.08	5956.4	6629.6	27399.6	43296.8	36186.7	44698.4	40874.2	31496.4	39079.2	20891.3	37273.6	29485	51662.4	32136.8	27640.8	39607.2	33956.7	32634.4	28218.8	21694.4	47653.6	28937.5
385200	34	5729.58	24.8	9372	7834.58	23.6	4853.75	6121.2	4877.2	12297.9	6580.8	5870.42	24	8709.2	28	15355.6	11885	5281.2	6089.17	6795.2	27356.4	44150.4	36052	44517.1	40647.6	31299.6	38670.4	20408.4	37281.7	29044	51480	31754	27538.4	39597.9	33921.6	32922.9	28232.4	21735.6	48833.3	28745.2
386400	27.9167	5734	26	9334	7714.4	23.75	4946.8	6076.67	4822.4	12236.4	6612.92	5859.2	23.3333	8778	19.6	15069.6	11728.8	5175.83	6020.8	6796.25	27209.2	44987.6	35925.8	44814.4	40804.6	31354	38613.6	20310.4	37122	29070.4	51494	31590	27870.4	39760.8	34390.8	32502	28111.7	21720	49014.4	28349.6
387600	22.8	5784.17	17.2	9246.8	7711.25	39.2	4865.83	6194.8	4770	12151.2	6586.4	5897.92	24.4	8731.67	20	15284	11596.7	5170.8	6333.33	6777.2	27309.6	45703.6	35671.2	44801.7	41250.4	31133.3	38545.6	20399.6	37172.5	28596.8	51135.8	31257.2	27764.8	39590.4	34292.8	32178.3	27366.8	21890	49542.8	27983.2
388800	30.4167	5834	25.4167	9082.8	7609.2	31.25	4804.8	6098.75	4825.2	12088.8	6608.4	5798.4	23.75	8729.2	21.25	15414.8	11607.2	5157.08	6460	6860.83	26875.2	46619.6	35396.3	44540.4	40868.3	30782.4	37905.2	20249.2	36945.6	28575.8	51018.4	31109.2	27529.2	39621.2	34833.8	32249.2	27820	22175.6	50886.4	27868.8
390000	28.4	5832.5	21.6	9021.25	7585.6	26.4	4935.42	6064.8	4771.25	11864.8	6634.8	5856.67	28	8796.67	19.2	14791.6	11484.8	5097.2	6495.42	6926.4	27253.8	47453.6	35171.2	44926.3	40906.8	31148.3	37718.8	20236	36895.4	28301.2	50830.8	30928.4	27452.5	39653.6	35479.6	32300.8	27741.6	22358.8	51289.2	27764
391200	25.4167	5860.8	25	8972	7592	29.6	4890	5987.92	4759.2	11917.1	6602.4	5763.2	22.0833	8662.8	16.6667	14751.6	11501.2	5072.08	6477.6	6912.5	27033.2	47871.3	35321.6	44420.8	40912.1	30749.2	37174.2	20022	36708.4	28297.1	50021.6	30510	27290.4	39161.6	35332	31997.2	27201.7	22498.4	51931.7	27324.8
392400	34	5880.83	20	8895	7575.2	34	4945.83	5992.8	4658.33	11772.8	6490	5806.4	23.6	8757.08	28.4	14578.3	11438	4975.6	6475	6960.8	26913.3	47766.4	36259.6	44188.4	40726.4	30676.3	37274	19927.1	36756.8	28116	50092.5	30220.4	27347.5	39613.2	35918.8	32168.3	27134.4	22855	52302	27410.8
393600	29.6	6005.6	25.4167	8853.6	7495	24	5261.2	6060.42	4612.4	11623.8	6518.4	5780.8	22.5	8623.2	29.5833	14693.6	11345	5000	6422	7025.42	27052.4	47396.7	36047.6	44517.6	40940.8	30495.2	36867.5	20004	36621.2	28311.6	49383.6	29949.2	27260	39043.3	35905.6	31802.8	26992.1	23000.8	52528.8	26889.6
394800	30	5942.92	20	8847.08	7338	19.1667	5408.8	5926.4	4607.92	11531.6	6615	5769.2	28.8	8746.67	21.6	14660	11316	4900.8	6398.4	6939.2	27076.3	47305.2	34973.3	44127.6	40722.4	30630	36540	19853.8	36210.8	27804.4	48903.8	30003.2	27177.9	38980	36411.7	32208.8	26729.6	23095	53034.8	26926.3
396000	26.8	5940.8	28.3333	8724.4	7335	30	5809.6	5930.8	4594.8	11495.4	6601.2	5850.42	29.2	8642.4	27.9167	14588.8	11033.8	4971.2	6269.6	6999.17	26844	46636.3	34306.4	43836	40896	30779.6	36037.9	19698.8	36391.3	28214	48726.4	29527.1	26934.8	39336.3	36675.6	32040.8	26480.4	23236.4	53348.3	26689.2
397200	25	5916.4	22	8790.83	7314.4	20.8333	5725.6	5903.6	4530.42	11424.4	6545	5811.2	24.8	8684.8	20	14720	11021.2	4885.42	6364	7137.6	27209.6	46605.2	33617.9	44151.2	40608	30488.8	36119.6	19787.9	35940.8	27861.3	47784.8	29074	26669.2	39088.4	37558.3	32139.2	26082.4	23256.7	53046	26726.3
398400	27.2	5974	26	8794.4	7220.83	29.6	6146.25	5880.4	4603.6	11188.8	6696.8	5828.75	27.2	8724.8	16.6667	14264.8	11038.3	4952	6291.67	7032.4	27201.6	45697.1	33434	43781.7	40363.6	30524.8	35360.4	19620	35845	27885.2	47124	29045.2	26565.6	39214.6	38733.6	32345.8	26177.6	23480.8	53457.5	26501.6
399600	33.75	6010	28.4	8807.08	7160.4	30.4167	5882	5913.75	4512.4	10870.4	6620	5714	26.25	8658.8	25.6	14258.3	10997.6	4920.83	6361.2	7031.2	27346.4	45390.8	33280	44217.6	40520.4	30623.2	35095.2	19389.2	35606.4	27644.2	46644	28600.4	26807.1	38949.2	38810	32271.2	25982	23323.2	53067.6	26287.5
400800	38	6060	22	8887.2	7187.5	22.8	5959.58	5863.2	4528	10896.7	6651.2	5682.92	25.2	8670.42	27.6	14266.8	10832.5	4913.6	6304.17	7064	27213.6	44854.2	33212	43813.3	40074.4	30584.8	34687.6	19212	35380	27754.8	45490.4	28253.6	26765.6	38773.3	38154.4	32465.4	25671.6	23392	53511.3	26327.6
402000	38.3333	6087.6	25	8920.8	7120.4	32.0833	6031.2	5836.25	4471.6	10848.4	6624.17	5724	27.5	8690.8	25.2	14088	11008.8	4817.5	6291.2	6962.08	27142	44003.2	32628.3	43752	39999.2	30453.6	34333.2	19100.8	35312	27550.4	45461.6	28117.1	26586.4	38853.2	37969.2	32297.2	25579.2	23287.2	52808.8	26323.8
403200	33.2	6311.25	25.2	8987.6	7048.4	30.4	5931.25	5905.2	4468.33	10815.6	6652.8	5762.08	23.2	8657.92	23.2	14372	11022.1	4897.2	6364.17	7102	27085.2	43688	32627.2	44071.7	39986	30800.8	34000.4	19076.8	35140.8	27290	44412.9	27780.4	26691.6	38354.8	37411.2	32402.9	25353.2	22925.8	52366	26206.8
404400	25.4167	6365.2	23.3333	9044	7022.4	27.9167	6026.8	5874.58	4468.4	10750.4	6636.4	5830	18.3333	8573.2	27.5	14259.2	11041.2	4767.5	6460	7029.17	26977.2	43074.4	32341.7	43743.2	39217.1	30718	33596.7	18952.4	34778	27349.2	43560	27514.2	26660	38606	37278.8	32878	25422.9	22839.2	52805.2	26329.6
405600	36.8	6518.75	27.2	9127.92	6978	26.8	6032.08	5934.8	4559.58	10547.6	6587.6	5882.92	24	8526.25	22.8	14285	10877.6	4786.4	6356.25	6940.8	26756.3	42843.2	32600.4	43609.6	39381.2	30785	33140.8	18709.2	34660.4	27023.6	42903.3	27361.2	26459.6	38336.8	37016.4	32845.8	25662.8	22813.3	51853.6	26416
406800	23.75	6539.6	27.5	9029.6	6945.83	33.2	6019.2	5847.92	4451.2	10513.3	6654	5832.4	32.5	8471.2	20	14360.4	10777.6	4883.6	6362.4	7047.92	26733.6	42105.4	32695.6	43531.6	38901.7	30704.4	32927.9	18486	34274	26926.7	41902.4	26991.3	26229.2	37875.2	36273.6	33082.4	25418.8	22532.4	51665.8	26572.8
408000	23.6	6847.08	19.2	9136.25	6913.2	34	5926.25	5799.2	4459.17	10461.6	6687.92	5865.6	23.6	8553.33	28	14060	10958.8	4857.2	6325.83	6900	26710	41470.8	31920.4	42974.8	38679.2	30735.8	32704	18474.2	34117.6	26675.2	41396.7	26878.8	26077.1	38076.8	36142.8	32995.4	25337.6	22255.8	51225.6	26670.4
409200	20.4	6794	19.5833	9228.4	6834.17	29.6	5909.6	5790	4415.6	10243.3	6615.6	5956.4	26.8	8372.4	19.5833	13991.2	10827.5	4853.2	6253.6	6885.83	26786.4	40930.4	31530.8	43128.8	38876.7	30760	32234.6	18252	33625.4	26570.4	40884.8	26930	25960.4	37609.2	35907.2	32902	24918.3	22217.6	50981.3	26499.2
410400	28.8	6689.6	27.6	9262.92	6740.8	16.6667	5933.2	5784	4479.58	10363.6	6624.17	6079.2	23.2	8368.75	16	13969.2	10962.4	4832	6202.4	6840	26673.8	40591.2	30778.8	42722.4	38154.8	30690.4	31814	18142.1	33312.4	26157.2	39738.4	26799.2	25930	37414	35288.3	32937.6	24814	22006.7	50908.4	26595.4
411600	29.2	6884	21.25	9216.8	6725.42	32.4	5969.6	5720.8	4524	10283.3	6606	5997.92	30.8	8314.4	23.75	13846.4	10873.8	4727.6	6041.6	6842.08	26544	40113.8	30211.2	42438.8	38179.6	30820.8	31581.7	18101.2	33408.3	25954.8	39566.8	26898.8	25890.8	37361.3	35001.2	32871.6	25087.6	21888.8	50367.1	26911.2
412800	32.9167	6853.6	23.2	9073.75	6657.6	26.25	5846.8	5719.6	4466.25	10101.2	6717.08	5919.2	24.5833	8213.6	21.2	14062.1	10902.4	4813.75	5987.6	6752	26526.3	39796.4	30356.3	42460	38160	30832	31330	17928.8	33081.6	25790.8	38662	26956	25727.5	36967.2	34010.4	32807.2	24777.2	21805	49782.4	26548.8
414000	32	6895.42	20.8	9266.4	6584.58	25.6	5910.83	5788.8	4447.2	10232.5	6694	6012.5	20.8	8268.4	22	13890	10962.9	4840.4	6018.33	6798.8	26288.4	39185.8	30082.4	42158.8	37730.4	30818.8	30927.1	17842.4	32819.6	25444.8	38289.2	26775.6	25446	36752.1	33898	33102.1	24652.8	21654.8	49760	26730.4
415200	32.9167	6988.8	24.4	9103.33	6501.2	20.8333	5886	5742.92	4509.6	10086.4	6865	5969.6	27.9167	8286.8	24.4	13966.3	10767.2	4804.17	5902.4	6686	26336	39080.4	30085	42143.6	37688.8	30862.4	30578.8	17787.5	32554.8	25367.1	38098.4	27006	25328.3	36518.8	33650.4	32818	24770.8	21328.8	48958.8	26765
416400	24.4	7017.08	24.4	9170.8	6507.08	34.4	5905.83	5737.2	4542.8	10102.8	6778	6050.42	21.6	8154.17	16.8	13911.6	10674.2	4815.6	5803.33	6608	26203.2	39030	30995.2	42181.3	37155.2	30957.5	30287.2	17708	32246.3	25016.8	37332.1	27124.4	25113.2	35908.3	32723.6	32633.8	24730	21211.2	48779.2	26956.4
417600	20.4167	7281.6	20.8333	9103.6	6408	25.8333	5985.6	5662.08	4518.4	10218.8	6698.75	6182	24.1667	8204.8	26.25	13928.8	10735.2	4811.25	5704.8	6542.08	26079.6	38312.4	30822.5	42777.6	37027.5	30781.2	30009.2	17696.4	32331.2	24910.4	37272.8	26999.2	25208.8	36183.6	32584.2	33050.8	25001.7	21118.8	48582	27412.1
418800	34	7381.25	29.2	9020	6387.6	24.4	5885	5756.4	4635	10382.8	6652.4	6127.5	26.8	8212.92	16	14044	10692.1	4838.4	5812.92	6675.2	26085	38227.2	30226	42831.3	37017.2	31022.5	29575.6	17810.4	32178.3	24756.8	36705.4	26805.2	25120.8	35497.2	31920.4	32757.1	24671.2	20806.7	47980	27342.8
420000	23.75	7413.2	27.5	8972.8	6324	26.6667	5901.6	5684.17	4626	10248.3	6752.8	6157.2	20	8186.8	18.3333	13902	10717.6	4825.42	5764	6570	25962.4	38108	29789.2	41770.8	36487.1	30913.2	29301.3	17700.4	31918	24555.8	36807.6	26876.3	25271.6	35445.2	31508.8	33074.8	25061.3	21097.2	48289.6	27671.6
421200	25.2	7578.33	28	8974.58	6362	28	5895.83	5708.4	4641.25	10317.2	6820	6198.8	20	8129.58	13.2	13745.8	10637.2	4730.4	5723.75	6444.8	26180.8	37996	29483.2	41751.7	36548.8	31185.4	29303.6	17769.6	32064.8	24353.2	36582.9	27050.4	25060.8	34958	31104	33030.8	25380.4	21062.9	47239.2	27646.8
422400	28	7496.4	19.5833	8972.4	6163.75	25.2	5810.8	5758.75	4631.6	10180	6820.4	6136	24.5833	8116.4	22.0833	13853.2	10679.2	4825.6	5808	6412.08	26213.6	37963.3	29423.2	41017.6	36834.6	31238	28921.7	17891.6	31812.4	24380.8	36138.8	26895.4	25059.2	34306.7	30599.2	32710	25352.5	20665.6	46111.3	27569.6
423600	25.2	7485.42	25.6	8825	6194.8	22	5802.4	5675.6	4724.17	10403.2	7003.75	6068.4	25.6	8067.92	22.8	13770	10576.4	4751.2	5685	6434.4	26103.3	37584	29127.9	40551.6	36300.4	30990	28785.2	17811.3	31789.6	24336.8	36153.3	27303.2	24967.9	34325.2	30371.6	33110.8	25674.4	20741.3	45594	27980
424800	22.4	7477.2	20.8333	8821.2	6107.08	24.8	5850.8	5737.5	4714.4	10277.5	6789.2	6102.5	26.8	8168.8	20	13812.4	10502.5	4771.6	5665.6	6300.83	26232.4	37565	29076.8	40703.2	36358.4	31265.6	28852.9	17744	32004.2	24104.8	36022.8	27384.6	24903.2	33625	29994.8	32963.2	25770	20552.4	45456.7	27732
426000	24	7170.8	28.8	8753.75	6102.4	22.9167	5838.4	5738.4	4749.58	10362.8	6786.25	5992.8	21.2	8135.83	22.4	13817.9	10533.2	4799.58	5654	6234.8	26277.1	37139.2	28873.3	40122.8	35948.4	31275	28689.2	17853.8	31722.4	24057.6	35937.2	27214	24914.6	33126	29655.8	33186	25868.8	20513.8	45713.6	27990.8
427200	28.8	7165.2	25.4167	8641.2	6167.5	26	5760	5737.6	4855.2	10345.8	6705.2	6155.83	21.6	8017.6	19.5833	13641.2	10412.5	4764.4	5517.2	6182	26300.4	37460.8	28843.6	39911.3	35774.4	31376.4	28652.5	17922.4	31784.2	24148.4	36232	26892.1	24728.8	32885.8	29434.8	33263.3	26230.4	20386	44488.8	28289.2
428400	30	7223.2	21.6	8654.58	5983.2	30	5784	5761.6	4780.4	10284.8	6637.5	6164.8	21.6667	8215.2	19.6	13706.7	10478	4813.33	5516.4	6191.2	26396.3	37202.4	28827.9	39747.2	35873.2	31507.2	28496.4	18174.2	31842	24460.4	36133.2	27011.6	24646.7	32382	28973.8	32901.2	26003.2	20338	42893.6	28078.3
429600	27.6	7000.42	23.2	8625.2	6129.58	22.8	5839.17	5811.6	4819.6	10339.6	6601.2	6111.67	27.2	8197.2	23.2	13642	10389.2	4828	5522.5	6080	26420.4	37087.9	29014.4	39312.1	35284.4	31332	28267.1	18100.8	31482.5	24088	36163.3	26913.6	24544.4	32202.9	28985.6	33175.8	26110	20447.2	42672.5	28363.2
430800	27.0833	7111.2	21.2	8472.4	6111.2	24.5833	5894	5809.58	4833.2	10242.4	6574.17	6078.8	21.6667	8122.4	22	13601.7	10304.4	4674.17	5362.8	5913.33	26814.4	37078.8	28922.9	39402.8	35592.5	31502	28444.8	18454.6	31800.8	24482.9	36238	27169.2	24485.2	31760.4	28824.2	32929.2	25919.6	20372.4	42081.6	28492.5
432000	26.8	7002.5	26.4	8345.6	5995	28.4	5960.83	5724.4	4876.25	10378	6590.8	6030.42	22.4	8141.25	17.2	13441.2	10271.7	4734.4	5496.25	6072	26764.4	37109.6	29019.2	38955	35422.4	31340.4	28440	18607.2	31701.3	24503.6	36191.7	27035.2	24305.6	31065.8	28410	33035	25814.8	20668	42138.4	28753.2
433200	23.3333	6886.4	17.0833	8336.8	6071.6	16.6667	5967.2	5872.92	4850	10410	6607.08	6201.2	22.5	7994	20.8333	13325.2	10277.2	4715.42	5369.2	5909.58	26953.6	37245.2	28896.7	38662.4	35504.2	31401.2	28500.4	18583.2	31768.4	24670.4	36924.8	27037.9	24523.6	30790.8	27965	33250	26122.9	20689.2	41644.4	28792.9
434400	37.6	6864.58	24.8	8260.42	6044	23.2	5956.25	5848.8	4820	10340	6513.6	6185.42	21.6	7952.08	19.2	13380.8	10170.4	4751.6	5230.83	5996	27356.7	37672	29107.2	38368.3	35682	31397.9	28643.6	18870	31852.5	24558.4	36737.5	27012.8	24332.9	30401.2	27813.6	32955.4	26086	20817.9	40713.6	28713.6
435600	38.75	6640.4	17.9167	8180.8	5948.8	34	5898.8	5846.67	4740.8	10540.4	6514.8	6199.6	22.9167	8051.2	17.5	13309.2	10222	4734.17	5366.8	5882.08	27595.6	37521.7	28956.8	38279.2	35346.3	31312.4	28246.7	18933.6	31626.4	24318.3	36756.8	27143.8	24241.6	30381.2	27487.2	33369.2	26465.4	20740.4	40042.1	28792
436800	31.2	6367.08	26	8022.92	6003.2	28	5901.25	5924.8	4873.75	10632.4	6514	6249.6	21.6	8082.5	25.6	13134.2	10128	4756.8	5281.67	5888.8	27537.1	37535.2	29340	38023.8	35454.8	31468.3	28506	19205	32078	24554.8	37295.4	27336.8	24416.7	30014	27466	33347.5	26628.8	20840.8	39724	29002
438000	26.8	6243.6	23.3333	8080.8	6013.33	31.2	5901.6	5860	4834.4	10838.8	6448.8	6281.2	27.5	8107.2	23.75	13478.4	10118.3	4799.6	5274.4	5875.42	27988.8	37634.2	29502.8	38025.6	35632.1	31477.2	28292.5	19498.4	31881.6	24465.6	36852	27175	24140.8	29579.2	27969.6	33322.4	26702.5	20869.6	39861.3	29167.6
439200	26.4	6045.83	25.2	7846.67	5904.4	25.8333	5901.6	5911.2	4855.83	10816.4	6478.75	6245.2	28	8088.75	18.8	13263.3	10166.8	4760	5211.6	5909.58	27804	37582	29378.3	37852.8	35208.3	31613.2	28393.6	19510	32026.8	24478.8	37810	27332.1	24320.4	29587.2	28475.8	33662.4	27041.3	20834.4	41654.8	29301.3
440400	23.75	6096.25	20	7853.75	5982.4	23.2	5847.08	5984.4	4869.17	10800.4	6435.2	6227.08	26.8	8045	21.6	12894	9940.8	4610.8	5198.33	5819.2	27285	36828.8	29091.6	36982.1	34452	30397.5	27752.8	19176.4	30631.3	23869.6	36198.8	26895.2	23636.3	28731.2	27358	31992.9	26022	19608.3	39261.6	27699.2
441600	24.5833	5739.2	17.9167	7319.2	5805.6	19.2	5632.8	5874.58	4624.4	10589.2	6122.8	6104.8	17.9167	7858.8	13.3333	12522.8	9780.4	4475	5181.6	5768.33	26857.6	37203.8	28842.4	36909.2	34087.1	30013.2	27541.7	19269.2	30663.2	23662.5	36104.8	26877.9	23417.6	28626	26739.6	32004.8	26375	19686.4	38207.9	28055.2
442800	24	5731.25	15.6	7277.5	5770.8	21.2	5696.67	5881.6	4615.42	10613.6	6116.67	6132.8	18	7736.67	18.4	12549.2	9828.8	4494.4	5201.25	5803.6	27267.5	36793.2	29055.6	36598.8	34030.4	30479.2	27610.8	19591.7	30788.8	23495.2	36616.7	26983.6	23839.6	28417.6	26736	31598.3	26148.8	19519.2	37503.2	27710.4
444000	20.4	5695.2	18.75	7229.2	5725.83	22.4	5643.2	5903.75	4570	10634.6	6140.8	6099.2	13.75	7848.8	16.25	12704.8	9753.33	4634.8	5128.8	5815.42	27156	37018.3	28739.2	36061.6	33791.3	30193.2	27122.5	19954.4	30624.8	23504.8	36231.2	26575.8	24460	27955.4	26116	31378	25989.6	19603.2	37063.3	27526.8
445200	20	5845.83	19.6	7244.17	5820	24.1667	5695.6	6019.6	4850.42	10802	6209.58	6124	15.6	7931.67	21.6	12593.8	9712.8	4613.2	5067.2	5804	27070.4	36520.8	28514.6	36095.6	33400.4	30378.8	26976.4	20076.7	30766	23505.2	37023.3	26596	24637.9	27920.4	26051.3	31156.8	26272.4	19653.8	36613.2	28051.3
446400	25.6	5948.4	18.3333	7105.6	5767.92	25.2	5636.8	6011.6	4552	10496.7	6020.8	6058.33	20	7830.8	11.6667	12468.8	9722.08	4531.6	5176.4	5585	27330.4	36530	28148	35844.2	33746.4	30620.8	26710.4	20248	30828.3	23208.8	36688	26332.1	23943.6	27165.8	25344	30711.2	26210.8	19579.2	36091.3	27893.6
447600	19.5833	5774.4	14.8	6907.92	5811.2	15.4167	5642.4	5928	4503.75	10483.2	6095.83	6172.8	18.8	7749.6	16	12499.6	9837.2	4509.58	5021.2	5497.2	26986.3	36206	28463.8	36214	33319.2	30440.8	26586	19997.9	30351.2	23014.2	37080	26156.4	23433.3	27288	25089.2	30783.6	26187.6	19240.4	36253.2	27899.2
448800	16.4	5840.4	14.4	7070.4	5779.58	16	5628.33	5914	4425.6	10371.7	6068.8	6119.58	15.2	7718.4	10	12452	9685.42	4318.4	4925.42	5567.6	27008.8	36083.8	28012.8	36530	33196	30567.6	26360	20381.6	30311.7	22819.2	37002.8	26173.6	23108.8	27038.3	24699.6	30181.7	26486.4	19330.8	35695.4	27288
450000	20	5869.6	14.4	6854.17	5630	16.6667	5561.6	5804.17	4409.6	10344	6158.75	6088	14.1667	7704.8	19.2	12272.5	9780	4451.25	5035.6	5506.8	27075.2	36164	27762.9	35802	33156.3	30239.2	25983.6	20315.4	30108	22783.3	37310.4	25858.4	22865.4	26663.2	24632.1	30302.4	26985.2	19285.2	36279.6	27295.8
451200	21.6	5803.75	18	6830	5717.08	19.6	5581.25	5894.4	4407.6	10350.8	6185.6	6097.5	12.8	7906.67	14.4	12206.4	9682.5	4354.8	5080.83	5502.4	27066.4	36203.3	27841.6	35229.2	33249.6	30210.4	26050	20386.8	30248.8	22588.4	37743.3	25936.4	22685.6	26556.3	24948.4	30217.1	26765.6	19155.2	36632.1	27072
452400	16.6667	5761.6	18.3333	6616.4	5624.8	19.5833	5620.8	5885	4402.8	10269.2	6042.92	6183.2	14.1667	7776	10.4	12215.6	9678.4	4457.92	5266.8	5497.92	27192.4	36213.6	28050.4	34945.6	33272.5	30420.8	25981.6	20543.3	29899.6	22614.6	37976	26008.3	22490	26371.2	25346.3	30214	26769.6	19208.4	36991.6	27262.1
453600	22.8	5642.08	20.4	6690.8	5580	20.4	5679.17	5955.2	4412.08	10420	5920.8	6356.67	14	7882.92	13.6	12318.8	9785	4517.6	5236.25	5541.2	26986.3	36493.2	27668	34891.3	33759.2	30510.4	25914	20601.2	30188.3	22526.8	38657.1	26223.2	22782.4	26711.6	24972.8	30722.5	26932	19642.5	38022.4	27453.6
454800	15.4167	5750.4	15.4167	6565.2	5656.4	15	5786.8	6005.42	4389.2	10292	6026	6344.8	16.6667	7982.8	13.75	12239.6	10843.2	4599.17	5317.2	5589.17	27535.6	36861.2	28015.8	35105.6	33580.4	30572	25948.3	20786.4	30204	22400.4	39178.4	26248.3	22608	26709.2	24309.2	30668	27166.3	19485.2	38850.4	27689.6
456000	12.4	5677.08	23.2	6527.5	5600	21.2	5708.33	6181.2	4377.08	10337.2	5976	6558.75	11.2	8015.42	16	12411.7	11837.2	4554	5448.75	5638.8	27307.5	37157.6	27841.6	35024.2	33533.6	30295.4	25972.8	20858.8	30313.6	22402	39719.2	26273.6	22603.3	26821.6	24101.6	31055	27280	19920.4	40781.6	28018.4
457200	15	5799.6	26.25	6452.4	5701.25	20.4	5814.4	6247.92	4428.4	10497.9	6156.4	6666	18.75	8044.8	16.6667	12322	12384	4644.4	5540.8	5699.58	27549.6	37600.4	28466	35253.6	34140.4	30598.4	26103.3	21190.8	30728.8	22495.8	40768.8	26441.7	22559.6	26965.6	24205.2	31034.8	27131.7	20027.6	43234.6	28229.6
458400	18.4	5782.92	16.8	6422.08	5639.2	15.2	5759.6	6229.2	4306.67	10675.2	6283.75	6821.6	21.2	8037.5	14.8	12729.6	12581.6	4818	5650.83	5650	27731.7	38102.8	28433.2	35454.4	34400	30930.8	26189.6	21435	30579.2	22258.4	41180	26715.6	24794.2	27028.4	24270.8	31082.5	27564.8	20215.8	44806.8	28031.3
459600	16	5932.4	22.0833	6425.2	5701.67	15.6	5879.2	6260	4509.6	10717.9	6408.4	7009.6	16	8228.8	12.5	12627.6	12499.6	4834.4	5719.2	5604.58	27929.2	38340.8	28786.8	35440.4	34504.6	31060.8	26222.9	21800.8	31281.3	22611.2	42230.8	26918.8	24243.6	27515.4	24487.2	31858.4	27715.4	20715.2	45555.4	28135.6
460800	16.8	5997.2	14.4	6469.17	5846.4	10.8333	5964.8	6394.8	4475.42	10976.8	6277.5	7257.2	15.2	8525.83	15.6	13103.8	12549.2	5002.08	5942.8	5735.6	28158.8	38706.8	28965	35676.4	35014.8	31445	26412.4	22015.8	31566	22588.8	42262.8	26630.4	23297.5	27573.2	24564.6	31541.2	27687.2	21045.8	46582	28155.4
462000	21.6	6085.2	15.8333	6570.8	5854.58	18	6082.4	6492.8	4448.8	11170.8	6363.6	7545.42	12.8	8596	16.6667	13027.6	12695.4	4936	6109.6	5737.6	28236	39262.1	29076.4	36256.3	34797.6	31632	26493.8	21847.6	31965.8	22810.4	43160.8	27156.3	23581.2	28328.3	24716.8	32315.2	28750.4	21516	48024.6	28338
463200	19.5833	6119.2	15.6	6472.92	5966.4	13.3333	6209.6	6551.2	4470.42	11173.2	6414.17	7767.2	19.1667	8739.6	15.2	13295.4	12572.8	5078.33	6126.4	5700	28719.2	39758.8	29500.4	37290.4	35602.8	31972	26550	22015.4	32559.2	22785.8	43546.8	27177.6	25161.3	28646	24873.3	32158	28857.6	21819.6	49450.8	28268.8
464400	16	6234.17	15.2	6479.2	5940	18.8	6241.67	6477.6	4599.2	11383.3	6610.8	7887.08	18.4	9059.6	20	13552.4	12582.9	5025.6	6404.17	5724.4	28839.6	40210.4	29448.4	37420.4	35376	32532.8	26644.2	22306	32657.9	22867.2	44305	27549.2	24627.2	28987.1	25154	32995.8	28891.6	22375.6	51196.7	29013.2
465600	18.75	6268.8	16	6634	6005.6	14.5833	6316	6592.92	4597.6	11589.2	6632.92	8116.8	17.9167	9323.6	16	13541.3	12657.2	4970	6576.4	5764.4	29410	40750	30030	37729.2	36076.7	33005.2	26790.8	22534.6	33406.4	23132.5	44488.8	27742.8	24602.9	29414.4	25286.3	33379.6	28820.8	22872.8	52550.4	28971.3
466800	23.6	6217.5	17.2	6589.6	6155	18.4	6527.5	6690.8	4595.2	11727.6	6863.6	8035.83	13.2	9447.92	16	13843.2	12566.7	5009.2	6884.58	5860	29782.4	41072.5	30220.8	37707.5	36417.6	33679.2	27069.2	22725.2	33857.5	23178.4	44502.1	27660	24654	29746.7	25438	33626.7	28816.4	23105.2	53592	29036
468000	15.8333	6416	13.3333	6755.6	6057.2	20.8333	6450.8	6791.67	4740.8	11888	6883.33	8340	17.0833	9756	12.5	13886	12760.4	5093.33	6962	5747.5	29858.4	41595.2	30106.7	37687.2	36785.4	33937.6	27243.2	22929.2	34254.8	23305.4	45248	27812.1	24848.4	30116	25961.3	34282	28960	23638.8	54344.4	29152.5
469200	17.6	6538.33	20.4	6840.8	6220	20.8	6637.08	6788.4	4679.58	11834.8	7098.4	8366.67	13.6	9738.33	11.6	14128.8	12996.8	5251.6	7160.83	5856.8	30412.5	42153.6	30779.2	37822.5	37028.8	34760.8	27402.8	23261.6	34854.6	23576	44912.9	27730.4	24914.4	30304	26162.8	34390.4	28829.2	24125.8	55028.8	28893.6
470400	18.3333	6753.2	14.5833	6742.8	6225.2	24.1667	6830.4	6838.75	4694.4	12097.1	7299.6	8659.2	13.3333	10075.2	12.5	14182.4	12930.4	5190	7320	5975	30960	42313.2	30822.8	37882	37053.3	35554.8	27333.8	23451.6	34850.8	23820.8	45307.6	27929.6	24955.6	30988.4	26542.5	34979.6	29137.5	24362	55961.7	29526
471600	12.8	7174.58	16.4	6945.42	6436.4	20.4	6866.25	6898.8	4700.83	12065.6	7236.8	8774	13.2	10233.3	15.6	14482.5	12883.6	5190	7544.17	6007.6	31122.9	42720	31198.4	38462.5	37339.2	36083.3	27669.6	23733.8	35322	24137.2	45313.8	27956	25155	31464.4	26639.2	35030.4	29119.2	24773.8	55980	29194
472800	24	7490.8	12.0833	6913.2	6285.42	15.6	6908	6944.17	4740	12250.8	7358	8919.6	12.0833	10376	13.3333	14704.8	13091.6	5395.2	7822	6055	31601.2	43196.7	31405.2	38293.6	37972.9	36545.6	27816.3	23649.2	35500.8	24431.3	44802	27934.6	25390.4	31870.4	26540	35458.4	29035.8	25040.4	56606.3	29469.2
474000	17.2	7935	15.6	7019.58	6309.6	19.2	7041.2	7038.8	4803.75	12336.8	7485.42	9107.6	14	10699.2	22.4	14765.8	13076	5396.4	7962.08	6034	31548.8	43358.8	31250.8	38428.8	37928	36998.8	27905.2	23864.6	35780.8	24629.6	44846.7	28158.4	25622.1	32283.2	26842.4	35582.4	29473.2	25437.1	56631.6	29703.8
475200	9.6	8138	16.25	7118.8	6310	19.2	7150.4	6992.5	4766	12009.2	7421.2	9187.92	14.8	10809.6	12.5	15153.2	13217.5	5397.2	8104.8	6094.58	31977.6	43505.4	31568	38565.2	38225.6	37672	27708.8	23965.2	35713.8	24528.4	44132	28029.2	25382	32653.3	26935.2	35661.6	29218.8	25438.8	56781.3	29782.8
476400	12.8	8284.8	18.4	7176.25	6506.8	18.75	7202	7557.6	4876.25	12169.2	7569.58	9400	12	11096.8	16	15211.3	13149.6	5494.58	8221.6	5987.6	31818.8	42946.8	31669.6	38150.4	38164	37532.5	27519.2	23888.3	36301.2	24712	43471.6	28171.6	25691.3	33052.8	27352.5	36092.8	29160	25602.5	57317.6	30018.8
477600	14.8	8420	12.5	7131.6	6370.83	17.2	7247.5	7680.8	4856	12133.8	7586.4	9582.5	14.8	11503.6	11.6667	15289.2	13202.5	5566	8513.2	6082.8	32273.6	43293.3	31340	38429.6	38682.8	38165.2	27985	24150.4	36073.8	24988.8	43146	28290.8	25672.8	33361.7	27464.4	35914.6	29022.8	25730	57240	30102.8
478800	11.6667	8700.8	12	7338.75	6332	13.75	7284.4	7857.2	4862	12305.2	7663.33	9826.8	15.8333	11518.4	12.4	15559.6	13421.2	5636.67	8512.4	6206	32034.6	43412.8	31381.7	37986	38719.6	38086	27825.2	23925.4	36133.6	24965	42520.4	28118.8	25662.1	33198	28353.3	36089.6	29184.8	25630.8	58042.4	30390.4
480000	23.6	8580.42	7.2	7377.6	6438.33	19.2	7377.5	8100.8	4896	12277.5	7703.6	10096.3	17.2	11394	15.6	15698.8	13364.2	5722.8	8685.83	6132.4	31975.6	42835.4	31350.8	38466.7	38844.8	38350.4	28106.4	24218	36092.5	25254.8	42302.9	28173.2	25705.2	33626.3	28748.8	36118.3	28981.2	25670.4	56982.9	30469.2
481200	15.4167	8666	10.4	7213.6	6351.6	17.9167	7294.4	8342.92	4824	12382	7861.25	10220.8	15.8333	11491.2	14.8	15882.9	13334	5720.42	8763.2	6176.67	31900.8	43140.8	31505	38340	39153.3	38162	28203.2	24106.3	35964	25198.8	41233.2	27947.2	25587.6	33654.8	28235	36237.2	28997.1	25748	56575.6	30752.9
482400	15.6	8643.75	14.8	7389.2	6401.25	19.6	7310	8506.8	4876.67	12558	7842.8	10257.1	10	11597.1	16	15882.8	13543.3	5780.8	8675.83	6112	31799.2	42757.2	31217.2	38578.8	39187.2	38289.6	27978.8	24132	36039.2	25120	41130.8	28066.8	25656	33622.1	27925.6	36119.6	28982.8	25676.7	56084	30960.4
483600	25.4167	8819.6	18.75	7396.4	6333.2	13.3333	7355.2	8525.42	4858	12483.6	7919.6	10295.6	15	11535.2	11.6667	15748.8	13580	5709.17	8951.6	6147.92	31848	42822	31018.3	38498.4	39565.4	38244.8	28130.8	24295.6	35989.2	25314.6	40386.8	27969.2	25634.8	33693.6	27563.3	35738.4	28723.3	25317.6	54799.6	30806.3
484800	17.2	8712.08	16	7386.25	6382.4	14.4	7411.67	8639.6	5003.75	12582	8055.6	10382.9	11.2	11538.8	8.4	15943.2	13583.6	5865.2	8901.25	6125.6	31642.9	42474	30710	38369.2	39298.8	38191.7	28017.2	23914	36335.4	25222	39685.4	27805.2	25532.1	33637.2	27679.6	35704.2	28860.8	25248.8	54908	31311.6
486000	17.9167	9072	11.6667	7433.6	6272	15.2	7340.4	8724.17	4940	12505	7981.2	10387.6	11.6667	11538.4	10.8333	15705.6	13300.4	5817.08	8813.2	6197.5	31827.2	42101.3	30710	38255.6	39974.2	38168.8	27989.2	23770	36867.6	25485.8	39080.8	27899.2	25537.2	33687.2	27607.6	35413.6	28685.8	24917.6	54044.6	31392.4
487200	14.8	8923.33	14	7431.25	6218.8	16.8	7277.92	8657.2	4926.25	12490.8	8082.92	10252	11.6	11632.1	10.4	15943.3	13396	5870.8	8872.5	6182.8	31442.5	41696	29950.8	37894	39738.8	37786.3	27672.8	23671.7	36580.4	25511.2	38052.1	27741.6	25585.4	33563.2	27431.2	35099.2	28717.2	24762.9	53676	31348.4
488400	17.6	9155.6	11.25	7585.2	6145.83	16.4	7324.8	8697.92	5018	12320	8016.4	10379.6	22.9167	11420.4	13.75	16014.4	13462.5	5802.4	8870.8	6059.58	31024.8	41106.7	29683.2	37663.6	39377.9	37586	27717.5	23573.6	36380.8	25376.8	37658.8	27640.8	25783.2	33644.6	27199.6	34730.4	28485	24509.2	53064.6	31548.8
489600	19.2	9337.08	10.8	7543.75	6132.4	13.75	7104.4	8560.4	4999.17	12232.4	8067.08	10377.2	15.2	11455.8	17.6	15856.7	13348.8	5874	8912	6135.6	31080.8	40706	29407.9	37249.6	39096	37652.5	27518	23672.5	35909.6	25189.2	36872.5	27478.8	25585.4	33483.6	26774.2	34619.6	28252.4	24274.6	52684	31460.8
490800	19.2	9444.4	14.1667	7532.8	6067.08	17.2	7145.2	8536	4985.2	12330.8	8015.2	10292.9	13.2	11288.8	22.0833	15797.2	13476.3	5762.4	8766.8	6070.83	30513.6	40289.2	29012.8	37340.4	38823.6	36898.8	27303.3	23492.4	35314.6	24775.6	36433.2	27641.3	25621.6	33508.3	26800.4	34450.4	28218.3	24030.4	52179.2	31520
492000	22.9167	9449.6	13.2	7387.08	5996.8	16.6667	7106	8440.4	4895.83	12166	8043.75	10465.2	12.4	11374	20.4	15607.9	13262.4	5813.75	8826	6055.2	30592.5	39862	28566.3	37399.2	38888	36503.3	27123.2	23487.1	35102	24777.9	35599.6	27435.2	25507.9	33036.8	26623.8	33975.2	27891.6	23906.7	51083.6	31234.6
493200	15.2	9356	12.4	7380.4	5878.75	20.8	6967.08	8270	4918.4	11962.9	7898.8	10317.1	14.4	11258.8	13.3333	15496.4	13325	5748.4	8616.25	6024.8	30325.2	39572.9	28383.6	37015	38566	35965.6	26938.8	23247.2	34495.8	24385.2	35069.6	27305.6	25331.6	32648.8	26331.2	34557.5	27979.2	23581.6	50985	31618
494400	15	9363.6	13.6	7322.08	6031.6	15.4167	6898.8	8233.33	4899.6	11905.6	7987.5	10356	8.75	11091.6	13.2	15440.4	13106.4	5711.25	8594	6054.8	30259.6	38800.4	28118.8	36951.2	38315.4	35829.2	26495.2	23078.3	33974	24592.9	34852.4	27180	25368.8	32443.2	26245	33913.2	27775.2	23113.6	50730	31623.8
495600	13.2	9271.25	10.4	7259.2	5892.5	16.8	6746.67	8192.8	4873.2	11681.3	7991.6	10322.9	15.2	10964.6	10.8	15184.8	12976.7	5758.8	8417.5	6042.4	29923.2	38523.8	27843.6	36711.3	38265.6	35390.4	26375.2	22904	33492.5	24232	34224.6	26871.6	25335.6	31770	25745.6	32825.4	27508.4	22920.8	50113.8	31258.8
496800	19.1667	9260.8	15	7202.8	5802.4	15.4167	6673.6	8065.42	4858	11866.8	7906.67	10437.2	13.3333	10955.2	11.6	14977.2	12929.2	5653.33	8406.8	5967.08	29499.2	37688.8	27341.3	36153.2	37682.9	35046.4	26144.4	22731.3	33091.2	23972.5	33560.8	27005.4	25210.4	31712	25808.3	33327.6	27427.5	22704.8	49956	31300.8
498000	16.4	9325.42	13.2	7018.8	5734.8	16	6623.33	7938	4801.25	11795.2	7711.2	10262.1	10.4	10672.5	8.8	14718.8	12584.2	5654	8338.75	5965.2	29366.4	37421.2	26932.8	35832.9	37612	34595.8	25595.2	22644	32512.9	24210	33200.8	26808.4	25873.6	31054.8	25672.8	32808.8	27268.8	22470.4	49294.4	31111.2
499200	13.3333	9279.6	14.1667	7096	5572.8	20	6518.8	7876.25	4838	11868	7774	10378.8	16.25	10588.4	17.5	14608	12648.4	5622.92	8207.2	5971.25	28811.6	36609.2	26546.3	35707.2	36907.5	34027.6	25302.1	22371.6	31980.8	23856.7	32431.6	26722.5	24895.6	31101.6	25258.3	32800	27273.8	22036.4	49051.6	31263.2
500400	18.4	9263.33	13.2	6937.5	5617.6	14.4	6485.83	7790.4	4716.67	11648.4	7614	10212.9	11.2	10594.6	11.6	14350.4	12363.6	5562	8015.83	5883.2	28569.6	36110.8	26281.2	35385.8	36612.4	33463.8	25188.4	22457.2	31544.4	24003.2	32367.5	26341.2	24662.9	30439.2	25079.2	32242.5	27036	21864.2	48237.6	31104
501600	20.4167	9233.6	12.0833	6924	5497.92	20	6270	7695	4670.4	11540.4	7681.6	10057.2	10.4167	10434	16.25	14080	12294.4	5487.6	7934.4	5758.75	28310	35735.4	25759.2	35048	36196.7	33028.4	24805.8	22111.2	31020.4	23695.4	31337.2	26221.3	24606.8	30064.4	24598.4	31766	26853.8	21496	47867.9	31070.4
502800	20.8	9206.67	10.4	6914.17	5398	16.4	6131.6	7444.8	4682.5	11540	7541.25	10134.4	13.2	10137.9	17.6	13957.9	12128.4	5479.2	7802.92	5693.6	28073.3	34782.8	25486	34941.6	35762.4	32687.5	24575.2	22108.8	30620	23745.2	30996.3	26224.4	24246.3	29552	24231.6	31345	26605.6	21217.5	47032.4	30752.1
504000	12.4	8997.6	11.25	6716.8	5316.25	18.8	6119.6	7336.67	4616.8	11376.3	7558.8	9878	16.4	10029.2	12.0833	13940.4	12079.2	5486.4	7841.2	5701.67	27808.4	33630.8	25167.6	34350.4	35725	31996.4	24373.8	21747.6	29996.7	23446.4	30524.8	26131.7	24139.6	28910	24313.6	31254.4	26425.8	20915.2	46216.3	30689.2
505200	14.8	8863.6	9.6	6725.42	5266.8	18.3333	6031.6	7365.2	4562.92	11293.2	7403.33	9892	12.8	9755	14.4	13637.1	11977.6	5415.42	7624	5664	27619.2	33138.8	24611.3	33980.4	34899.2	31344.2	24077.2	21606.7	29459.6	23345.2	30338.4	25964	25552.9	28498	24168.3	31289.2	26246.4	20827.5	45553.2	30539.2
506400	18	8774.4	10.8333	6509.6	5225.42	21.2	5959.2	7209.2	4426.4	11014.2	7346	9654.58	15.2	9588.8	16.6667	13480.4	11671.7	5341.6	7474.8	5622.5	27149.6	32734.6	24377.6	33887.5	34888.8	30868.4	23835.8	21452	28965	23089.2	29903.6	25702.1	23805.2	28143.3	23780.8	31001.2	25899.2	20368.4	44405	30168
507600	11.25	8463.2	13.6	6434.17	5000.8	16.6667	5892.8	7090.4	4390	11037.2	7333.33	9598.8	14.1667	9354	19.6	13318.3	11742	5398.75	7394	5543.2	26656.3	31945.6	23738.3	33478	34088.8	30626.8	23349.2	21246.7	28384.8	22812.5	29404.8	25449.2	23642.5	27524	23107.9	30945.2	25845.6	20483.8	44199.2	30208.3
508800	18	8328.75	11.2	6294	5006.67	21.6	5826.25	7053.2	4360	11060	7214.8	9367.08	17.2	9228.4	11.2	13078	11332.1	5269.6	7306.67	5514.8	26265.6	31670.8	23596.4	33221.3	33914.8	30292	23220.8	21232.8	28234.2	22819.6	29061.2	25423.2	23830.4	27212.9	23020.8	30624.2	25680.4	19959.6	43510	29596.8
510000	15.8333	8121.6	14.4	6139.6	4962	12.9167	5725.2	6849.58	4372	10833.6	7040	9161.6	18.3333	9127.2	13.2	12870.4	11288.8	5240	7262.4	5401.2	26401.2	31066.4	23245	32760.8	33542.1	29812	23037.2	21180	27609.2	22433.3	28708	25063.6	23172.1	26636.8	22368.8	30182	25437.1	19852.4	42839.2	29550
511200	22	7906.25	8.8	6285.2	4824.58	15.6	5644.17	6714.4	4295.6	10634	7082	9160.83	16.4	8959.17	14	12772.8	11154.6	5146.8	7107.92	5329.2	25725.6	30093.8	23043.6	32143.8	32843.2	29371.3	22635.2	20721.2	27545	22451.6	28431.3	24856.4	24487.2	26307.1	21974.8	30015.4	25164	19665.6	41830.8	29158.4
512400	22.0833	7831.2	12.0833	5994	4792	11.25	5560	6707.08	4306.4	10576	6948.75	8850.4	12.5	8834	10.4167	12755.2	11065.6	5192.5	7166	5269.58	25372.4	29883.6	22660	31905.6	32484.6	28821.2	22424.8	20869.2	27284.4	22233.3	28209.6	24499.6	22677.6	25860.4	21632.5	29602	24970.8	19224.8	41122.8	28717.9
513600	13.2	7480.83	12.4	5877.2	4735.2	13.6	5503.33	6560.4	4268.33	10544.8	6918.8	8847.08	15.2	8676.67	18	12425.2	10988.8	5150.8	6980.83	5295.6	25035	28957.2	22252.8	31359.6	32326.8	28443.3	22171.6	20547.2	26623.3	21988	27955	24215.6	23092.8	25408.8	21449.6	29360	24878.8	19193.8	40528.4	28520
514800	21.2	7609.6	7.08333	5954.4	4696.67	11.6	5435.6	6575	4052	10464.2	7000	8796	25	8735.2	22.9167	12644.4	11110	5336.8	7073.2	5348.33	25887.6	29545	22611.6	32032.1	33258	29554.6	23261.2	21390.8	27434	23254.4	28843.3	25448.8	22847.5	26061.2	22228	31217.9	25960.8	19703.3	41444	29874
516000	40.4	7648.8	40.4167	5996.4	4744.17	36.4	5506	6870.42	4436	10809.6	7130.8	8986.8	32.5	8784	28.75	12893.8	11099.6	5444.8	7043.2	5354.17	25937.6	28874.6	21998.8	31993.2	32916.3	29367.6	22877.1	21193.6	27026.4	22871.7	28600	24621.3	23554.4	25722.8	21676.4	30089.2	25345.8	19635.6	41027.5	29239.6
517200	46.8	7376.25	42.8	5971.67	4711.6	45.6	5363.2	6491.2	4343.33	10552.8	7141.67	9089.6	36.8	8653.75	32	12544.6	10851.6	5311.6	6965	5199.2	25801.3	28129.2	21902.4	31782.8	32746	29207.5	22266	20857.9	27367.2	22483.6	28842.9	23993.2	22317.5	25775.2	21474.8	30003.3	25496	19399.2	40634.8	28266.7
518400	43.2	7168.4	40.4167	5799.6	4594.17	41.2	5432.8	6507.92	4340	10464.2	7140.8	9013.2	37.2	8624	25.8333	12579.6	10911.3	5358.8	6895.6	5222.92	26082.4	27867.1	22047.6	31961.2	32256.7	29190.4	22218.8	20543.2	28114.2	21950	29260	23823.8	22240.4	25829.2	21339.2	30959.6	25857.5	19263.6	41259.6	27728
519600	38.8	7046.4	35.6	5855	4614.8	34.1667	5161.2	6607.2	4408.33	10457.2	7134.58	9102.8	38.8	8630.83	29.2	12620	10989.6	5275.42	6884.8	5317.6	26490	28118.8	22219.6	32216.4	31977.6	29718.3	22550	20731.7	28320	22166.8	29411.6	24310	21789.6	26250	21643.8	32076	26381.6	19151.3	41942	27485
520800	32.4	7070.4	29.1667	5888	4747.08	38	5271.6	6628.8	4446.8	10447.9	7160.8	9297.5	35.2	8675.2	28.3333	12660.4	11080.4	5349.2	6891.2	5144.4	26816.4	28337.5	22422.4	32577.9	31910	30242	22771.7	21039.6	28903.8	22336	30111.2	24462.9	22392.8	26415.8	21995.2	32795.2	27204.8	19682.8	42099.2	27552
522000	39.5833	6977.2	31.6	5859.58	4614.8	39.1667	5211.6	6737.6	4525.42	10366.8	7238.33	9521.2	33.3333	8654.4	28.4	12751.7	11002.8	5429.58	7075.2	5353.6	27087.1	28546	22703.3	32805.2	31835.2	30482.4	23200	21202.1	29154	22571.3	30060.4	24988.8	22416.7	26356.4	21783.8	33164.8	27630.8	19615.4	42222.8	27435.4
523200	40	6874.58	35.2	5970.4	4613.75	34.8	5205.83	6694.8	4490.4	10384.2	7228.4	9527.92	45.2	8574	28.8	12650.8	11032.1	5447.2	6957.5	5231.2	27322	28466.3	22559.6	32451.7	31792	30500.4	23693.3	21401.6	29141.7	22354	30571.7	24823.6	22711.6	26326.3	21522.4	33072.9	27786.4	19851.6	42635.8	27456
524400	24.5833	6868.4	31.2	5914.4	4559.58	40.4167	5156.4	6644.8	4506.25	10300.4	7077.08	9680.4	31.25	8479.2	26	12649.6	11016.8	5504.17	7056.4	5233.6	27430.4	28604.4	22567.1	32370	31889.2	30388.4	23683.2	21617.5	29048.8	22167.1	30136	25052.8	22525	26227.2	21370	33015.2	27876.8	20123.3	42466.8	27217.1
525600	31.6	6697.92	32.8	5961.2	4599.58	35.2	5147.08	6687.2	4482.8	10247.9	7067.6	9474.58	28.8	8426.4	22.4	12656.8	11017.9	5446	6918.75	5194.8	27491.6	28535.8	22600.8	32084.2	31294.4	30252.8	23688.8	21534	28962.9	22030.8	29816.7	25342.8	22482	26052.5	21182	33071.3	27878	20233.6	42389.2	27065.2
526800	38.75	6542.8	28	5854.4	4602.4	27.9167	5012.4	6577.92	4310.4	10038	6992.92	9552.8	24.1667	8272	32.8	12527.5	10834	5415.42	6808	5182.4	27593.2	28328.8	22069.6	31722.8	31002.5	30085.6	23818.4	21410	28736	21870.8	29479.2	25192.4	23132.8	25635.6	20987.9	32645.6	27704.2	20307.2	41885.2	26450.4
528000	34.8	6408.33	26	5780.8	4620	32.8	4962.92	6458	4427.6	10052.4	6864.4	9426.25	28.8	8269.17	21.2	12514.8	10800.4	5444.8	6664.58	5210	27490.4	28107.9	22061.6	31407.5	30688	29766.7	23216	21074	28752.1	21616	29236.7	24906	22206	25283.8	20810	32017.5	27428.4	20284.8	41605.6	26033.6
529200	35.4167	6356	31.6667	5681.6	4569.6	26.25	4911.2	6348.75	4322.4	9804.8	6774.58	9281.2	26.25	8199.6	28.75	12338.4	10848.8	5464.17	6460.8	5142.92	27080.8	27888.4	21868.3	30802.8	30201.7	29630.4	23154.8	21075.2	28877.6	21297.1	28966.4	24761.7	22076.4	25233.6	20386.7	31689.2	27355.4	20115.2	41612.8	25592.9
530400	30.4	6119.17	31.6	5637.08	4493.2	30.4	4812.08	6285.6	4287.5	9620.8	6713.6	9155.42	32.4	8255	22	12409.6	10706.8	5225.2	6510	5140.4	27270	27849.6	21602.4	30737.9	29616	29805.8	22864	20912	28802.9	20909.2	29055	24348.8	23639.6	24804	20006.8	31280.8	27826	19926.7	41019.2	25232
531600	30.8333	6088.8	26.25	5495.6	4509.6	33.75	4757.2	6245.83	4268.4	9705.83	6690	9142	24.1667	8213.2	26.25	12496.8	10818.8	5117.08	6349.2	5081.25	26591.2	27593.2	21327.2	30262.8	29073.8	29790.8	22400.4	20619.2	28127.6	20672.9	28692	23985	21937.6	24786.8	19811.3	31247.2	27990	19893.2	40792.1	24999.2
532800	26.8	6001.25	24.4	5398.75	4452.4	27.6	4703.33	6102.8	4278.75	9711.2	6612.4	8922.8	36.8	8037.08	24	12209.6	10598.8	5086	6251.67	5012.4	26639.2	27719.2	20977.2	30283.8	28697.6	30233.3	22060.4	20358.8	27938.8	20266.4	28424.6	23982.4	21944.6	24812.4	19483.6	30637.1	27192	19767.5	40318.4	24450.4
534000	32.4	5825.6	30.4167	5428.4	4440	25.2	4536.8	6097.92	4247.2	9462.92	6538.8	8851.6	29.5833	7942.8	25.4167	12248.8	10507.1	4993.6	6186	5044.58	26269.2	27689.6	20920	29599.2	28261.3	30374	21668.8	20299.2	27690.8	20012.8	28027.6	23825.4	22095.6	24712.9	19103.6	30568.8	26535.4	19758	40216.7	24364.4
535200	31.6	5852.92	25.6	5286.67	4427.6	24.8	4548.8	6052.4	4266.25	9352.8	6377.08	8944.8	24	7750.83	24.4	11987.1	10302.8	4981.2	6053.33	5006	25928.3	27498.4	20559.2	29185.2	27812	30572.1	21468.4	19979.6	27512.4	19691.6	28185	23440	21381.7	24615.6	18870.4	30136	26376.4	19478.3	40316	23607.5
536400	28.8	5676.8	29.1667	5242	4232.5	28	4358	5967.92	4220	9100	6377.2	8873.75	20.4	7770.4	24.1667	12066	10146.7	4960.8	5923.6	4930.83	25930	27692.5	20530	28835.2	27592	30834.4	21460.8	19852	27326.3	19585.6	27732.4	23106.7	21108.8	24832.1	18448.4	29720	25967.5	19644	39627.9	23564.8
537600	22.5	5708.4	24.8	5217.08	4233.6	33.3333	4290	5827.6	4162.08	9050.8	6336.67	8688	26.8	7703.2	20	11942.5	9933.2	4888.33	5736.8	4801.2	25707.9	27912.4	20403.3	28432	27113.2	31002.5	21395.2	19605.4	27056	19337.6	27596.4	23106.8	21226.7	25030.8	18396.3	29636.4	25784	19524.2	39825.6	23297.1
538800	20.8	5620	21.6	5118	4317.92	26	4215.42	5672	4140.4	9019.17	6248.4	8524.17	32.4	7595.2	16.6667	12082	9962.92	4896	5800	4808	25636	28310.4	20280.8	28357.9	27446.4	31161.2	20910	19434.8	26916.3	19070	27586.8	23055	21168.4	25061.3	18184.8	28791.7	25254.8	19329.6	39593.3	22882
540000	35.8333	5636.4	28	5212.08	4208.8	30.8333	4108	5753.2	4062	8919.2	6081.25	8437.6	24.1667	7509.2	23.6	12246.7	9873.6	4879.17	5717.2	4744	25629.6	28609.6	20182.9	27925.2	27563.3	31103.2	20733.2	19097.9	26736.4	18806.3	27396	22787.2	20997.1	24972.8	17820.8	28940	25229.6	19584.4	39832.4	22713.8
541200	26.4	5727.5	26.4	5238	4175.42	32	4133.33	5744	4027.2	8747.08	6188.8	8282.92	26	7355.83	24.4	12130.8	9789.58	4744.4	5690.83	4709.6	25516	28703.3	20123.2	27790.8	27452.4	31568.8	20748	19172	26938.3	18733.2	27162.5	22802.8	21210.8	24999.6	17618.8	28842.1	25003.6	19353.8	39810.8	22437.2
542400	30.4167	5718.4	24.5833	5145.6	4175.6	32.9167	4137.2	5599.17	4033.6	8679.2	6217.6	8362.4	22.5	7426.8	18.75	12159.6	9627.2	4720.83	5639.6	4665	25350	29249.2	20062.9	27462	27215.2	31497.6	20673.2	19049.6	26375.6	18342.9	27290	22409.2	21042.8	25086	17400.4	28572.4	24710.8	19308	39941.2	22217.9
543600	24.8	5585	30	5153.75	4181.6	28.8	4210.42	5630.8	3973.75	8635.2	6056	8205	25.2	7283.33	24.4	12109.2	9654.4	4716	5617.92	4597.2	25316.3	29255.2	19860.4	26993.8	26803.6	31640	20647.2	18942.4	26644.2	18310.4	27235	22350	21109.2	25446.4	17251.2	28840.8	24511.6	19286.3	40343.2	22202.4
544800	20	5688	22.5	5082.8	4107.2	30.4	4346.4	5455.42	3918	8399.17	6032.8	8147.6	26.25	7356.4	23.3333	12113.6	9599.6	4679.58	5528.8	4575	25250	29352.9	19990	27351.2	27079.6	31721.2	20688.8	19207.2	26748.8	18189.6	27222.4	22250.4	20951.6	25386.8	17127.6	28094	24201.3	19235.2	39990.4	22118
546000	27.2	5767.08	28	5100	4074	30	4336.67	5478.4	3903.33	8257.6	6038.75	8040.4	27.2	7257.92	23.2	12188.8	9652.4	4684	5556.67	4497.6	25228.8	29604.4	19803.6	27113.6	26872.8	31728.8	20559.6	19022.5	26710.4	18028.4	26872.5	22326.4	21355.4	25110	17168	28554.6	24210.8	19300.4	40832.8	21775.2
547200	28.4	5813.2	19.5833	5090	4126.67	27.2	4430.8	5433.33	3907.6	7982.92	6023.6	7823.6	28.3333	7170	23.75	12211.2	9565.42	4570.8	5511.2	4428.75	25422.8	29900.4	19962	27189.2	26608.8	32066.4	20668.3	19321.2	26587.6	17944.4	26991.2	22159.6	20769.6	25496.7	17386.8	28346	24116.7	19410	40471.7	21817.2
548400	28	5833.75	24.8	4992.92	4136	28.3333	4463.2	5314.8	3844.58	7871.6	6048.75	7696.4	19.2	7154.17	18	12164.6	9624.4	4604	5487.6	4427.6	25366.7	29968.4	19940	27090.8	26650.8	32095	20590.4	19263.8	26492	17833.2	26784.6	22190	22349.6	25472.4	17149.2	28044	23630.8	19706.3	41638.4	21791.7
549600	32.4	6089.2	22.5	5028.4	4172.92	26.8	4508.4	5423.6	3795.6	7844.58	5978	7659.58	20.4	7214.4	16.6667	12071.6	9593.33	4487.6	5419.2	4436.25	25313.2	30162.1	20060	26935.6	26453.2	32286	20944.2	19377.2	26643.8	17630	26858	22144.6	21518.4	25490.8	17300	28152.8	23866.4	19916	41747.1	21886.8
550800	27.0833	6118.4	22.8	4968.75	4034	25	4504.4	5354.4	3775.42	7712	6040	7508.8	25.6	7227.2	22.4	12035	9551.2	4454.17	5512.8	4310.4	25372.5	30107.2	20009.2	27214.8	26452.4	32553.3	21087.2	19419.2	27078.4	17494.6	26705.6	22125.6	21013.3	25357.2	16947.9	27898.4	23553.6	19865	42178.4	21652.1
552000	40	6300	24	4920	4083.75	21.6	4527.5	5287.6	3796.8	7750.83	6052	7525.83	24.4	7185.6	24.1667	12081.6	9562.5	4557.2	5547.5	4324	25154.4	30357.9	20085.2	27237.9	26639.6	32551.2	21144.2	19324	27930	17541.6	26601.6	22316	21049.6	25315.4	16861.2	27738.3	23580	20073.6	43005	21855.2
553200	28.75	6431.2	20.4	4970.42	4100.4	29.1667	4635.2	5491.67	3813.2	7588.8	6002.92	7358	26.6667	7195.2	17.6	11985	9542	4597.5	5579.2	4315.2	25631.6	30503.2	20058.3	27704	26585.8	33086.4	21466.8	19315	28378.8	17559.6	26840.4	22100.8	21052.1	25586.8	16902.5	27841.6	23542.4	20033.2	43015.6	21549.6
554400	25.6	6446.67	20	4945.2	4087.5	26.8	4522.92	5702	3782.8	7537.92	6080.4	7280	24.4	7212.08	26.4	12238.8	9576.67	4557.6	5631.25	4268.4	25575.2	30853.3	19868.4	27739.6	26910	33220.8	21704.8	19374.8	28423.3	17633.6	26547.9	22066	21216.8	25564.6	16930	27840	23584.8	20322.4	40868.8	21831.6
555600	29.5833	6520.8	24.5833	4956	4098	34.1667	4622.4	5911.25	3788.4	7544.8	5987.92	7154.8	26.25	7227.6	17.6	12202.8	9399.6	4481.67	5684	4256.25	25794.8	30737.2	19984.6	27864.4	27290	33231.2	21732.8	19521.7	28154.8	17557.9	26555.6	22183.8	21084.4	25997.2	17031.3	27888.8	23747.1	20556.4	40845.6	21906.3
556800	27.6	6763.33	22	4887.6	4181.2	26.4	4557.92	6002.4	3876.67	7528.8	6036	7028.75	20.8	7310.42	24.4	12179.6	9375.42	4613.6	5680	4169.2	25960.8	30685.6	20253.2	28104.6	27487.2	33432.1	21800	19607.2	28057.5	17533.2	26472.9	22239.2	20970.4	25910.4	16952	27877.5	23612	20609.6	41314.8	21762.8
558000	27.0833	6804	19.5833	5014	4066	27.5	4611.2	5936.25	3882.8	7437.08	6025.2	6964.4	22.0833	7246.4	20	12218.8	9467.6	4616.67	5613.2	4164.58	25754.8	31090	20377.5	28202.4	27615.4	33576.4	21783.3	19721.6	28259.2	17477.9	26524	22281.3	20960.8	26048.4	16834.2	28026.4	23701.7	21005.6	41867.2	21829.2
559200	32	6933.33	20.4	4911.25	4124.4	24.4	4553.33	5966.4	3744.58	7429.6	6045.2	6786.67	20.8	7318.33	22.8	12150.4	9407.6	4656.8	5670	4218.8	26031.7	31173.2	20462.8	28435.8	27674	33777.9	21938	19668	28383.6	17643.2	26336.3	22257.2	21131.7	26480	17069.2	27730.4	23829.6	21412.5	41832.8	21862
560400	21.6667	7048	22.5	5035.2	4020	28.4	4549.6	5818.33	3759.6	7346.25	6090.4	6868	32.0833	7373.6	17.9167	12196.4	9507.6	4735.6	5654	4214.17	25985.6	31357.9	20621.2	28455.6	28100	34016.8	21923.8	19869.2	28347.6	17835.4	26286.4	22331.3	20956.8	26890.4	17357.6	28054.4	23897.5	21654.8	42446.7	22029.6
561600	25.6	7191.25	26.4	5082.08	4064.8	26.8	4626.25	6038.4	3748.75	7362.8	6079.17	6783.6	22	7356.67	20.8	12218.8	9564	4661.2	5642.5	4194.4	26839.2	31359.6	20759.2	28593.2	28572	34154.6	22104.4	20361.3	28607.6	18010.8	26467.9	22567.6	21133.3	26894	17538.4	28087.1	24259.2	21859.6	42273.6	22043.3
562800	22.4	7300	26.6667	5007.6	4004.58	27.6	4654	6015	3726	7383.75	6240	6726	20.4	7418.4	20.4167	12413.2	9491.67	4721.6	5789.2	4222.08	28013.2	31219.2	20906.4	28514.4	29454.2	34283.2	22263.8	20551.2	28912.9	17969.2	26289.2	22775	21342.4	27113.3	17473.6	28066	24201.3	22455.2	42701.7	22180.4
564000	22	7364.8	20.8	4980	4006	30	4651.6	6160.8	3728.33	7567.2	6168.33	6806.8	20.8	7437.92	24	12475.8	9379.6	4741.25	5965.2	4191.2	27578.3	31042.8	20866.7	28720.4	29852.4	34102.1	22374.8	21074.2	28900.8	18107.2	26242	22907.2	21353.8	27696.4	17843.8	28510.8	24433.6	22688.8	43024.4	22370.8
565200	28.4	7444	19.5833	5036.8	4055	15.2	4640.8	6150	3737.6	7794.58	6115.2	6730.42	24	7517.6	20.4167	12681.6	9391.25	4770.8	5943.6	4194.8	27549.6	31317.5	21228.8	29219.2	30377.6	34105.2	22870.4	21510.4	29357.5	18148	26114.4	23280.8	21361.6	27805.4	18100	28481.2	24534.8	22718.4	43517.5	22622
566400	34.5833	7620.4	17.2	5083.33	4084	17.0833	4603.6	6281.2	3792.08	8102.4	6228.33	6679.2	29.1667	7602.4	16.8	12811.3	9521.6	4778.33	6011.6	4239.6	27407.5	31407.2	21077.5	29237.2	30848.8	34339.2	23246.4	21834.6	29428	18507.9	25883.2	23169.2	21638.8	28145.2	18222.5	28949.2	25252.4	23079.2	44132.8	22837.1
567600	21.2	7651.67	24.8	5053.6	4010.42	23.6	4681.25	6376	3732.4	8319.17	6244.4	6641.67	23.6	7588.4	21.2	12659.6	9457.08	4758.8	6046.25	4276	27834	31414.6	21298.4	29700.8	31198	34262.8	23488.3	22479.2	29967.5	18625.2	26213.8	23714.4	22739.6	28442.5	18471.6	29031.3	25358	23354.8	43895	23091.2
568800	27.5	7671.6	18.8	5120	4002.4	17.9167	4566	6355.42	3825.2	8554	6286.67	6618.8	21.6667	7710	23.6	13120.4	9627.6	4782.5	6243.2	4261.2	27870.8	31460.8	21320.8	29721.6	31790.4	34404.4	24077.6	22829.2	29801.6	18851.7	25948.8	23594.8	22202.1	28697.2	18532.1	29263.6	25652.1	23639.2	44214	23190.8
570000	26.8	7760.42	28.8	5267.6	4049.17	26.4	4617.08	6465.6	3747.2	8981.6	6355.2	6505.42	23.2	7775.42	19.6	13226.8	9673.75	4970	6204.17	4322.4	28027.2	31481.7	21616	30222.9	31944.8	34532.9	24068	25558.8	30409.6	19002.4	25955.8	24142	22185.2	29206.7	18947.2	29743.8	26120	23969.2	44747.2	23422.4
571200	33.3333	7974	27.5	5200.8	4030.4	22.5	4751.6	6380.42	3847.6	9280	6411.25	6614	30	7837.6	25.8333	13342.8	9783.2	5030	6305.6	4371.67	28288	31651.2	21787.1	30284	33024.6	34354.8	24663.6	28236	30451.6	19182.5	25920	24222.5	22347.6	29543.2	19452.5	29818.4	26080.4	24076	44654.4	23802.1
572400	24.8	7859.58	14	5267.2	4024	20.8	4831.67	6411.2	3757.5	9881.6	6555.6	6651.67	24.4	7991.67	20.4	13467.6	9888	5094.8	6302.92	4408.8	28283.3	31534.8	21781.2	30404.2	32852.8	34312.5	24900	30316	30701.7	19359.2	25900.8	24605.2	22530	29855.2	19548	30236.7	26406	24204.6	45454.8	24030.4
573600	31.6667	7755.6	20.8333	5276.8	4086.4	28.3333	4896.4	6564.58	3830.4	10257.5	6491.6	6594.4	16.25	7934.8	25.4167	13619.6	9834.8	5163.33	6362.4	4510.42	28555.6	31429.6	22107.2	30839.2	33713.8	34460.4	25317.1	31334.8	31444	19790	25983.6	24874.6	22814.4	30503.2	19733.3	30285.6	26853.3	24322.4	45623.3	24153.6
574800	29.2	7822.92	23.2	5260	4009.2	26.4	4906.67	6405.6	3992.5	10730	6509.2	6615.6	24.8	8067.92	19.6	14049.6	9933.2	5243.2	6519.58	4462.8	28680	31485.6	22319.6	31295.4	34159.6	34508.8	25364.8	32100	31546.8	19872.8	25772.5	25095.2	22637.9	30622.8	20129.2	30577.1	27282.8	24420.4	46026	24253.6
576000	41.6	7926.4	17.0833	5292.8	4079.58	23.6	4865.6	6560.83	3951.6	11312.5	6710.8	6725.2	21.6667	8145.2	17.5	15283.2	10015.6	5271.2	6581.2	4535	28683.2	31576.3	22586.8	31142.4	34953.3	34577.2	25787.1	32792.4	31633.2	19936.7	26002.4	25519.2	24100.4	30980	20394	31150.8	27239.6	24547.2	45973.3	24752.8
577200	30.4	7711.67	18.8	5321.25	4040.4	28.8	4935.2	6540.4	4012.5	11565.2	6708.33	6650.4	23.2	8269.17	24.4	15377.1	10150.4	5407.6	6697.92	4585.2	28983.3	31687.2	22695	31782.8	35545.2	34447.9	26040.4	33247.5	31603.2	20130.8	25976.3	25931.2	23227.5	31395.6	20778.4	31159.2	27796.4	24538.8	46304.4	24638.3
578400	24	7793.6	20.8333	5377.6	4127.08	24.8	4971.6	6533.75	4038	12064.2	6740.8	6710.83	16.8	8325.2	22.5	15457.2	10209.2	5356	6693.2	4669.17	28984.8	31575.8	22982.8	31846.8	35780.8	34534	26300.8	33524	31759.2	20374	25951.6	26048.8	23192.4	31794.2	21317.2	32075.6	28199.6	24839.6	46754.2	25079.6
579600	25.8333	7864.8	24.4	5431.25	4148.8	22.9167	5007.2	6698.4	4081.25	12205.6	6738.33	6734	19.6	8399.6	19.6	16064.2	10372	5398.33	6806.8	4656.8	29277.1	31864.8	23491.7	32608.4	36318	34598.3	26812.8	33933.8	31745.6	20696	25928.8	26555.2	23507.5	32802	21554.6	31942	28026.4	24696.3	46444	25041.3
580800	26.4	7864.4	17.9167	5423.2	4095	29.6	5025.42	6736	4094.4	12745	6820.8	6794.17	29.6	8511.2	22.5	16530.4	10550.4	5504.4	6880.4	4740	29047.6	31935.4	23524	32467.1	36605.2	34767.2	26845	33908.4	31969.6	20987.2	26055.2	26652.9	23589.2	33624.2	21874	32704.6	28479.6	24870.8	47076.7	25328.4
582000	30	7802	22.8	5544.17	4128.4	21.6667	5077.2	6782	4061.2	13132.4	6935	6946.8	27.0833	8767.2	25.2	16860	10718.4	5628.75	6773.6	4683.2	29263.3	31896.8	23667.9	32778.4	36900	34679.2	27112.4	34218.3	32198.8	21207.9	26187.2	27200.8	23900	33867.2	22048.8	32669.2	28883.6	24972.4	46113.2	25573.8
583200	30.8	7772.92	24	5484	4220	34.4	5177.08	6794	4145.6	13045.4	7038	7170.83	23.6	8668.4	20.8	17419.6	10735	5696.4	6852.08	4793.6	29565.6	32246.3	23708	33011.3	37277.2	34476.8	27474.8	33912	32335	21270.4	25980.8	27296.4	23970.8	33629.2	22319.2	33032.5	28802.4	25019.2	46579.6	25856.8
584400	27.9167	7725.6	20.8	5636	4294.4	19.5833	5171.2	6887.08	4180.8	27123.6	7067.08	7202.8	20.8333	8727.6	18.4	17737.9	10987.6	5982.5	6830	4825.42	29254	32160.4	23948.3	32934	37467.5	35096.4	27558.8	33546.3	32388	21357.5	26139.2	27537.2	24143.2	33773.2	22706.7	33456	28984.2	24972	46669.6	26002.9
585600	27.6	7739.17	19.6	5736	4338.33	24.4	5178.33	6883.6	4215.83	27664	7037.2	7247.92	24	8914.17	18.8	18048.4	10961.3	6165.2	6767.08	4886	29564	32275.2	24167.6	33268.3	37420.4	35271.7	44856.8	33597.6	32591.3	21756	26068.3	27784.4	25953.2	33651.3	22912	33317.9	29225.6	24787.5	46994	26114
586800	30.8333	7553.2	17.5	5761.2	4392.4	23.3333	5293.6	6991.67	4202	25958.8	7134.8	7207.6	20	9038	25.4167	18499.2	11235.6	6445	6879.2	4942.5	29397.2	32394	24019.2	33438.8	37648.8	35077.2	43724.8	33149.6	32552.4	21867.1	26155.6	28100.4	25004	33789.6	23225.8	34021.2	29621.3	24759.2	47520.4	26131.7
588000	29.2	7602.5	25.6	5748.75	4513.2	26	5276.25	7148.8	4223.75	24679.2	7188.8	7431.25	24.8	9097.5	24.4	18690.4	11135.2	6714.4	6842.92	5013.2	29421.3	32802.8	23986.4	33680	38124.4	35504.2	38996	32886	32811.3	21952.4	26475.8	28172	24802.5	33574	23111.6	33855.4	29784	25190.8	47552.4	26284.8
589200	35	7614.8	23.75	5834	4495.2	21.6	5312.4	7196.67	4329.2	26048.8	7429.2	7429.6	21.25	9150.8	24.5833	19057.2	11488.8	7006.67	6882.4	5024.17	29748.8	32597.5	23936	33800.8	38281.3	35643.2	37251.7	32660.4	32864	21932.9	26287.6	28555.8	25550	33735.6	23472	33960.4	29559.6	26544	47262.1	26666
590400	27.6	7595.42	26	5986.25	4576.4	25.6	5270.83	7217.6	4255.83	31735.2	7419.58	7530.8	20	9213.33	19.2	19052.5	11540	7300.8	6889.17	5204	29907.1	32538	23750.8	33734.4	38257.6	35621.3	36525.6	32275.8	33136.4	22050.4	26492.5	28638	25187.5	33806.8	23616.8	34323.3	29973.2	27221.3	47405.6	26662.8
591600	30.8	7575.6	20.4167	6055.2	4629.17	24.4	5308.8	7316.25	4315.2	37544.6	7348.4	7618.8	18.75	9400.4	19.5833	19426.8	11588.8	7561.6	6862.4	5194.17	29720.8	32837.1	23873.2	34244.4	38343.8	35480.4	36067.9	32099.6	32905.6	22130.8	26594.4	28710.8	26050.8	33764.6	23836.4	34086.4	29862.5	27307.6	47258.8	26450
592800	23.6	7547.5	27.6	6104.58	4670	23.75	5268	7449.2	4458.33	42823.2	7550.42	7607.6	24.4	9372.92	21.6	19671.3	11758.8	7967.6	6908.8	5304	29816.7	33277.6	23903.8	34222	38350.8	35729.2	35574.4	31732.9	33144.8	22160	26809.6	28840.8	25515.8	34180	24255.8	34314	30253.2	27493.3	46993.2	26647.9
594000	24.8	7599.2	18.75	6040.8	4759.58	19.2	5411.6	7528.4	4456.8	48344.2	7596	7795.42	19.6	9525.6	23.3333	19789.2	11832.9	8047.2	6898.4	5443.33	29694.4	33366.7	24423.2	34349.6	38112	35484.4	35147.9	31767.6	33105.8	22322.8	26696.4	28760.8	25503.6	33822.5	24251.6	34547.6	30373.2	27512.4	46266.7	26690.8
595200	30.4167	7607.6	20.4	6126.67	4890.4	30.4167	5401.6	7528.4	4577.08	50493.6	7634.17	7893.6	24.8	9491.6	20.8	20109.2	11854.8	8442.92	6826.8	5414.4	30162.1	33796.4	24317.5	33910.8	38055.6	35927.1	34578.8	31374.2	33162.8	22164.2	26612.4	28994.8	25534.6	33465.2	24089.6	34276.4	30504.4	27442.1	46384	26558.8
596400	26	7546	24.4	6268.4	5052.08	31.6	5437.5	7615.2	4560.4	47381.7	7599.2	8068.75	18.8	9491.6	16.6667	20079.2	11971.3	8470.4	6832.5	5547.2	29867.6	33540.4	24284.4	34065	37951.2	36076.4	34110.8	31231.6	33545	22550	26544.8	28942.4	25492.8	33402.9	24155.6	34417.5	30624	27456.4	46345.8	26580
597600	32.0833	7514.4	32.8	6299.58	5052	22.9167	5406	7661.67	4566.8	42103.6	7763.33	8074.4	20	9568	20.8	20402.9	12042	8804.17	6944.4	5610.4	30164.8	33538.4	24356.7	34122.8	37819.2	35918.4	33594	31242.5	33135.2	22619.6	26689.6	29118	24777.1	33272.4	24044.6	34166	30726	27297.6	46116.8	26457.1
598800	27.6	7625.83	22.4	6384.4	5117.5	21.6	5427.08	7713.6	4588.8	39477.9	7717.2	8270	19.6	9642.08	14	20500	12110.4	9211.2	6840	5732	30134.8	33652.1	24097.2	34081.3	37656.8	35771.2	32785.6	30959.2	33183.3	22475.6	26742.9	29165.6	25001.6	33232.5	24057.2	34627.1	30695.6	27234	46352.9	26251.6
600000	27.5	7454	24.5833	6358.8	5194.8	18.3333	5334.8	7999.17	4611.2	37933.6	7783.75	8162.8	30.4167	9639.6	21.6	20334	11944.8	9159.17	7121.2	5808.33	30134.4	33485.6	24056.3	34154.4	37298.3	35976.4	32102.4	30747.9	33351.6	22464.2	26902.4	29272.1	25108.8	32903.6	24208.3	34241.2	30770.4	26770	45282.4	26321.7
601200	29.2	7483.33	18.4	6376	5213.6	25.6	5316.25	8037.6	4701.25	36516.8	7834.4	8263.33	22.8	9657.5	23.6	20576.8	12005	9427.2	6994.58	5924.4	30144	33610.8	24136	34084.2	37164.4	36024.6	31544.4	30636.8	33555.4	22470.8	26674.6	28761.6	25112	32600	24254	34299.2	30767.6	26208.3	45259.6	26460
602400	24.7826	7449.2	22.8	6483.2	5279.2	36.6667	5347.2	7973.75	4685.6	35343.6	7788.75	8350.8	16.25	9730	17.2	20627.1	11994	9442.92	6797.2	5846.67	30021.2	33416.8	23814.2	33504	36722.1	36002.4	31054.4	30193.3	33468.8	22372.1	26681.6	28730.4	25256	32822.8	24173.8	34349.6	30680.8	25619.6	45298.4	26309.6
603600	23.2	7385	22.4	6500.8	5440.42	32.4	5310	8048.4	4682.92	33714	7844.8	8230.83	24.8	9555.83	18.4	20457.2	12080.8	9308	6761.25	5955.6	30166.4	33283.6	23819.2	33740.8	36613.2	35863.8	30780.8	30260	33458.8	22420	26726.7	28377.2	25312.4	32293.8	24184	33839.6	30378	25037.5	45060.4	26055.2
604800	21.6667	7278	29.5833	6562.4	5447.6	26.25	5314	8028.75	4731.6	32476.4	7829.2	8302.8	22.9167	9712.8	20	20260.8	12010	9434.58	6900.8	6129.58	29888	33372	23419.6	33393.2	36035	35546.4	30281.2	29768.4	33204.4	22022.1	26584.8	28215.8	25294	32077.6	23895.4	34155.6	30510.8	24714.8	44852.8	25813.3
606000	22	7349.17	36.8	6567.5	5558.4	26.8	5335.42	8092.4	4790.83	31273.6	7764.8	8333.33	30.4	9711.25	25.2	20279.6	11953.2	9330.8	6815	6159.2	29816.7	33130.8	23546.4	33405.4	35456	35585	29664	30662.4	33195.4	22048.4	26603.8	28040.4	25410	31650.4	23830	34010	30404.4	24412.9	44228.4	25827.2
607200	29.1667	7242.4	35	6472	5522.8	26.4	5210	7954.58	4865.2	30515	7758	8240	21.6667	9740	28.75	20038.4	11924	9265.83	6940.8	6214.17	29908	32892.5	23247.6	33149.6	35400.8	35408.4	28993.3	31028	32924.8	22036.3	26430	27748.3	25001.2	31528.8	23503.6	33866	30343.3	24104.8	44369.6	25946
608400	33.6	7180	20.4	6607.5	5579.2	27.6	5268.75	8039.2	4769.58	29620.8	7672.8	8335.6	24	9714.58	14.8	19895.4	11852	9178	6909.17	6287.2	29656.3	32647.2	22990.8	32808.8	34975.2	35422.1	28514	31424.6	33019.2	21964.8	26431.3	27577.6	24961.7	31262.4	23354	33618.3	30083.6	24148.8	43765.6	26020
609600	26	7243.6	24.5833	6426.8	5593.33	30	5284.4	7919.58	4839.2	28759.6	7744.4	8358.4	24.5833	9704	17.5	19732.4	11879.2	8996	7047.6	6260	29542.8	32738.3	22953.6	33191.6	34513.3	35212.8	28335.8	31678.8	32995.6	21580.4	26489.6	27134.2	25026.8	30960	23340	33138.8	29913.8	23771.2	43214.2	25708
610800	28.8	7081.25	26.4	6498.33	5573.6	23.75	5172.4	7984.8	4895.83	27961.6	7607.92	8217.2	20.8	9810.42	24	19376.7	11798.4	8939.2	6970.4	6281.2	29255.8	32445.2	22719.2	32647.2	33885.6	34933.3	27941.2	31711.3	33021.2	21573.2	26408.3	26747.2	24873.8	30904.4	22992.5	33277.6	29717.2	23142.5	42846.4	25548.8
612000	27.6	7019.2	22.0833	6590.4	5635.42	27.2	5027.6	7914	4971.2	27107.9	7552.4	8275.83	19.2	9731.6	18.3333	19115.2	11897.9	8789.2	6961.2	6297.92	29248	32316.3	22743.2	32500.4	33836.8	34705.2	27617.5	32030	32780	21440.8	26191.2	26449.6	24708.8	30569.2	22773.6	33065.2	29386.8	22657.2	42504.6	25382
613200	21.25	6918.8	26	6329.58	5624	27.9167	5004.8	7882.4	5012.08	26286.8	7578.75	8178.8	27.2	9663.6	19.6	19020.4	11742.8	8503.33	6894.8	6451.6	29021.3	29966.8	22254.6	31900.8	33780.4	34472.5	26834.8	31635.4	32721.6	21533.8	26058	26428.8	24806.7	30461.2	22674.2	32703.2	29274.8	22302.9	42365.2	25182.9
614400	27.2	6898	28.4	6357.2	5554.17	26.4	5044.17	7825.2	4958.8	25433.3	7416.4	8184.58	16.8	9380.8	20	18825.6	11583.3	8293.2	6885.42	6339.2	28741.6	29838.3	22294	31993.3	34324.4	34497.2	26530.4	31678.8	32783.8	21203.6	26083.2	25859.6	24695.6	29702.5	22495.2	32238.3	28981.2	21714	42054.2	25042.4
615600	28.75	7013.2	30.4	6249.17	5422.8	18.75	4937.2	7603.75	5154	24628.4	7403.75	8080.8	22.9167	9401.6	23.2	18481.7	11513.2	8070.42	7110.8	6349.2	28543.6	30039.6	21995.8	31847.6	34091.3	34196.8	26262.8	31407.5	32580.8	20943.3	25754	25523.6	24273.3	29354	22552.5	32157.2	28720	21385.6	41540	25102.9
616800	19.2	6730	25.6	6409.6	5512.08	26.8	5014.17	7648	5152.8	24033.8	7347.2	8096.67	21.2	9268.75	17.6	18240.4	11442.9	7863.6	6894.17	6339.6	28375.2	29997.5	21710.4	31621.3	33154	34069.6	26096.4	31110.4	32412.9	20908	25658.8	25248.4	24303.6	29287.1	22262.8	32105.8	28407.6	21143.6	41463.3	24669.2
618000	27.9167	6690.4	18.75	6227.2	5445.6	24.1667	4941.6	7543.75	4997.6	22924.4	7211.25	7986.8	22.9167	9410.8	16.8	17992.8	11252.8	7755	6846.4	6295.83	28056.4	30184.8	21636.3	31581.2	31928.3	33940.4	25641.2	30965	32311.6	20847.8	25534	25003.6	24218.8	28692.4	22151.7	31606.8	28182.8	20753.6	40874.8	24640.8
619200	21.2	6719.17	22.4	6174	5394.58	20.4	4883.33	7542.4	4898	22290.4	7236.4	7904.17	27.6	9242.92	24.8	17826.8	11215	7581.2	6797.08	6251.6	27700.8	30175	21190	31007.9	31654.8	33354.8	25886.4	30484	32202.9	20626	25335.8	24656.8	23986.8	28744.6	22070.4	31620	27882.8	20518.4	40563.3	24335.6
620400	27.9167	6640.4	27.5	6056.4	5492	24.5833	4869.2	7381.25	4887.92	21707.6	7003.75	7928	21.6667	9207.2	20.8	17632.5	11090	7276.25	6654.8	6342	27720.8	30007.6	21286.7	30684.4	31117.9	33422.4	26203.6	30614.6	31833.6	20361.7	25392.4	24417.2	23870.4	28560.8	21875	31184.4	27542	20336.4	40076.4	24082.1
621600	30.8	6644.17	23.2	6063.2	5426.25	21.6	4794.17	7246.8	4898.4	20987.9	7053.2	7798.33	18.8	9131.6	17.6	17556.4	10901.7	7113.6	6648.33	6219.6	27538.8	29805	21202.4	30632.5	30419.6	33379.2	25725.2	30124	31651.7	20036.8	25166.3	24044.8	23653.2	28349.6	21920	30955	27321.2	20182.4	40046.3	24103.6
622800	28.75	6626.8	25.6	6046.4	5342.8	17.9167	4700.8	7135	4754.8	20570.4	6837.5	7648	26.25	8986.4	22	17295	10888	6917.08	6806	6189.17	27153.6	29733.2	20946.7	30318.8	29742.9	33048.8	25328	29893.8	31540	19882.1	24970	23731.2	23314.8	27898.8	21638.8	30718.4	27204.2	20004.8	39600	23956.7
624000	23.2	6657.08	25.6	5909.2	5400.42	24.4	4602.5	7314.8	4797.5	19762	6742.8	7578.33	24.8	8885.83	17.6	17343.6	10800.4	6807.2	6895.42	6050.8	26956.4	29627.6	20933.6	30212.1	29492.4	32652.5	24955.6	29707.6	31569.6	19664.4	24919.2	23642.4	23115.2	27600.8	21402.4	30172.5	26892.4	19849.6	38885.6	23698.4
625200	26.25	6562	23.75	5885.2	5353.2	28.3333	4476.8	8212.08	4726	19386.8	6776.8	7482	20.4167	8894	27.0833	17046.4	10632.4	6653.75	6886	6056.25	26680.8	29250.4	20557.1	29854.4	28869.6	32678.8	24509.2	29583.2	31451.6	19530.8	24776.4	23439.2	23082	27472	21227.5	30051.6	26554.2	19777.2	38942.4	23455.2
626400	22	6510.42	20.8	5873.33	5311.2	21.2	4476.67	8913.6	4665.42	18831.2	6538	7497.08	24.4	8602.5	16.8	16891.6	10588.4	6500.4	6806.25	5914.4	26493.3	29244.8	20601.6	29576.3	28432.4	32708.8	24296.8	29810	31568.3	19576.4	24633.8	23084	22974.2	27474.8	20965.6	29711.7	26406.4	19747.5	38395.6	23382.4
627600	25.4167	6438.8	15.8333	5732	5268.4	25.2	4445.6	9265.83	4604.4	18295	6577.6	7267.2	22.5	8707.2	20	16823.6	10436.8	6342.92	6819.2	5873.75	26433.6	29034.6	20430	29518	28417.5	32272.8	23955.8	29262.8	31184	19079.2	24389.2	22859.6	22788	26886.4	20688.8	29497.2	26073.8	19493.6	38246.3	23132.8
628800	28.4	6450.83	17.6	5548.33	5188.8	19.6	4444.17	9600.8	4693.33	17611.6	6445.83	7412	23.2	8550.42	16.4	16547.9	10326	6153.6	6838.75	5819.2	25908.3	29012.8	20251.2	29262.8	28054	32182.5	23802.4	29732.9	31383.6	18997.6	24202.5	22861.2	22677.9	27054.8	20637.2	29141.7	25880.8	19305	38038	23061.2
630000	31.6	6514.8	27.9167	5602.8	5205.42	27.6	4350.8	9865.42	4580	17067.1	6359.2	7299.6	19.5833	8416	13.3333	16552	10249.2	6081.2	6961.2	5694.58	25638	29170.4	20154	29120	27693.8	32200.4	23733.8	29657.6	31338	18759.6	24330.4	22833.3	22470.8	26920	20310.8	28765.6	25696.3	19075.6	37874.2	22956.8
631200	19.6	6441.25	22	5580	5115.2	32.0833	4414.4	9897.2	4509.58	16392.4	6396.67	7142.4	22	8520.83	20.4	16454.6	10260.8	5915.6	6878.8	5664.4	25543.8	28792.4	19871.3	28626	27482	32115	23463.2	29590.4	31157.2	18832.8	24192.9	22633.2	22434.6	26730	20240.8	28985.2	25655.6	18988.8	37970.4	22926.7
632400	20.8	6568	22.5	5592.4	5210.42	23.2	4418	9984.4	4398	16042.9	6290.8	7204.17	22.8	8418	20.8333	16196.4	10157.9	5805.2	7001.2	5642.92	25405.6	28920.4	19908	28738.8	27436.4	31944	23637.9	29884	31358.3	18717.2	24046.4	22575.4	22205.2	26570.4	19981.6	28483.6	25734.8	18899.2	37748.3	22662
633600	22.5	6527.6	19.2	5565	5070.4	20.8333	4266.4	9979.6	4303.75	15550.4	6230.83	7108.8	26	8490.8	20.4	16195	10072.4	5667.5	7036.8	5614	25309.6	28882	19826.3	28638	27046	31797.9	23349.2	29595.4	31121.6	18581.3	24097.6	22436	22204.6	26330.8	19795.8	28446.4	25458.8	19056.7	37682	22698.3
634800	25.2	6452.8	25.2	5500	5121.25	25.2	4366.25	9844.4	4248	15160.8	6174.8	7121.25	15.6	8537.2	20	16063.6	10105.4	5597.6	6995	5470	25014.8	28392.5	19798	28520.4	26923.2	31742	23645.8	29618.8	31534.2	18504	23900.8	22496.8	22091.6	26580.4	19934	28569.2	25271.2	19025.6	37776.3	22636.8
636000	29.1667	6544.8	19.2	5357.08	5071.6	20.8333	4231.2	9828.75	4171.2	14794.4	6092.92	7042.8	16.25	8582	24.8	16137.9	10102	5477.92	6782	5387.6	24914.4	28694	19927.5	28457.2	26701.7	31659.6	23628.8	29805.8	31401.2	18537.9	23635.2	22422.8	21904.6	26376.8	19625	28201.2	25019.6	19140.8	37663.2	22255
637200	32.8	6597.5	27.6	5303.6	4913.75	22.4	4180.42	9854.8	4137.2	14445.8	6117.2	6922.5	22.8	8523.33	21.6	15884.8	10020.4	5362.4	6826.25	5395.6	24545.6	28492.1	19693.2	28336.3	26376.8	31947.2	23739.2	29756	31209.2	18394	23579.6	22375.6	21920	26330.4	19508	28384.2	24890	19152	37795.8	22383.2
638400	22.0833	6622	26.6667	5262	4969.2	32.5	4280.8	9661.25	4128.8	14108.8	6088.75	6855.6	24.5833	8444.8	33.6	15818.4	9762	5204.58	6856	5217.08	24634	28558.8	19713.3	28424.4	26277.9	32001.2	23590	29967.1	31325.6	18316.3	23472.4	22525	21774.8	26456.8	19355	27876	24462.9	19228.4	37535.6	22142.1
639600	37.2	6530	19.6	5332	4956	20.4	4075.83	9429.6	4055	13901.6	6132	6930.42	22	8442.5	22	15897.2	9825.42	5253.6	6784.17	5245.6	24525	28616.4	19683.2	28298.3	26284	32192.5	23658.8	29708.8	31687.1	18239.6	23482.5	22562.4	21664.8	26412.8	19039.2	27973.8	24731.2	19530.8	38113.6	22270
640800	25.8333	6667.6	27.0833	5207.6	5002	21.25	4239.2	9423.33	4048.8	13671.6	6107.2	6914.8	20.4167	8274.4	27.0833	15808.4	9870.8	5115.42	6882.8	5199.17	24298	28513.2	19360	28397.6	26275	32740.8	23928.3	30068.4	32146.8	18359.6	23391.6	22596.7	21726	26575.6	19114.2	27940.8	24927.9	19488	37973.6	22262.8
642000	33.2	6653.33	22.4	5124.58	4937.6	31.2	4230.42	9283.6	3925.42	13616.4	5978	6825.83	20.4	8442.5	25.6	15801.3	9699.2	5050	6932.92	5210.4	24161.7	28622	19326.8	28442.1	26228	33070	23859.2	29983.2	32225.6	18309.2	23071.3	22688.8	21389.2	26428	18884.8	27569.2	24993.6	19196.7	38111.2	22271.2
643200	23.75	6730	23.75	5198.8	4977.92	28	4144	8947.08	3992	13420	6137.6	6932	17.0833	8397.6	15.4167	15916.8	9756.4	5080	7014.4	5106.25	24032.8	28825	19372.4	28449.6	26395	33505.6	23841.7	29901.6	31898.8	18365.4	23371.2	22882.9	21534.8	26260.4	18815.2	27904.8	24866.7	19302	38380.4	22288
644400	17.6	6600	24	5174.58	4882	20.8	4176.4	8905.6	3953.33	13068.8	6055.42	6783.6	30.8	8273.75	24.4	15786.3	9793.6	4957.2	6849.17	5066	24287.5	28741.2	19458	28444.8	26141.2	34046.3	24124.8	29912.1	32064.4	18368.8	23368.3	22993.2	21473.3	26622	18716	27823.3	24904	18925.4	38441.6	22217.9
645600	31.2	6547.6	27.0833	5019.6	4828.75	28.4	4134.4	8878.75	3883.6	13086.7	5947.2	6898.8	24.4	8385.6	23.3333	16050	9669.17	4992	7008.8	5082.92	24012	27708.3	19482.4	28522.4	26236.3	34459.6	24306.7	29802	32198.3	18321.6	23293.6	23000.4	21393.2	26334.6	18730.4	27895.2	24941.7	19137.2	38987.1	22108.8
646800	26.8	6737.2	26	5107.08	4896	24.5833	4169.2	8625.2	3877.5	12860.4	6093.75	6823.2	19.2	8233.75	23.6	15925.8	9694.8	4915.83	6908	4983.6	23988.3	27468	19280.8	28628.8	26363.6	34720.8	24427.6	29917.1	32265.6	18484.8	23308.8	23378.8	21244.2	26603.6	18694.2	27938.8	24791.2	19040	38992	22190.4
648000	23.2	6698	18.3333	5079.2	4892.08	20.4	4090.8	8568.4	3943.6	12875.4	6095.2	6775	21.2	8350.4	22.0833	15937.2	9820.42	4871.2	7054.8	5040	24108.4	28081.7	19524.4	28662.9	26728.4	35428.8	24840.8	30037.2	32480.8	18586	22889.6	23392.9	21228.8	26497.5	18584.4	28115.6	24692.8	19254.4	39095.8	22362.4
649200	36.25	6660.8	22.8	5075.83	4868	17.5	4047.6	8476	3909.17	12816.8	6131.67	6818	24.1667	8324.8	15.6	16235.8	9843.2	4889.17	7074.4	4886	23875.4	28238.4	19457.9	28738	26745.6	35805.6	24948.4	29772.1	32335.2	18326.7	22836.4	23654.4	21542.5	26822	18804.6	28459.6	24580.8	19468.8	39373.2	22348.8
650400	26.8	6834.58	32	5173.2	4893.33	21.6	4224.17	8302.8	3956	12632.5	6163.2	6811.25	24.4	8398.4	21.6	16171.6	9911.25	4936	7146.25	4889.6	24075.6	28315.8	19705.6	29003.3	27062.4	36524	25241.7	30281.2	32315	18541.6	22933.2	23771.6	21329.6	26755.8	18653.6	28225.4	24673.6	19612	39292.1	22550
651600	22.9167	6853.2	22	5040.4	4857.2	26.25	4113.2	8153.33	3882	12677.6	6235.42	6852	26.6667	8432.8	21.2	16422.9	9940	4917.08	7126.4	4917.6	23664	28716.8	19649.6	28910.4	26996.7	36681.6	25134	30163.3	32592.8	18688.8	22955.6	23962	21141.3	26873.6	18698.8	28462.4	24795.4	19657.2	39737.2	22755.4
652800	30	7058.75	16.8	5066.4	4854.58	26.4	4210.83	8088.4	3865.6	12834.4	6196.4	6927.5	27.2	8470.42	20.4	16568.8	9865.83	4912.4	7210.83	4894.8	24078.8	29004.6	19706.8	29122.5	27133.2	37266.3	25258.8	30226	32789.6	18518.8	22796.3	24073.2	21261.2	27038.8	18662	28505	24735.2	19748.4	39718	22842
654000	17.5	7211.6	20	5025.2	4830.4	23.3333	4130.4	8187.5	3897.6	12694.4	6312.08	7040	25.4167	8436.4	18.3333	16875.6	10312	5040	7235.2	4794.58	23889.2	29088	19812.9	29147.6	27259.2	37480	25510.8	30376	32696.4	18723.8	22562	24221.7	21298	27312.4	18598.3	28708.4	24970	19620.4	39824.4	22793.8
655200	26.4	7370.42	20.4	5005.2	4924.4	27.6	4167.08	8071.6	3874.17	12818.8	6327.6	7144.58	25.6	8814.17	16.8	16990.8	10648.8	4967.6	7135	4881.2	23861.7	29015.2	19883.6	28885.8	27627.2	37919.2	25454	30540.4	33172.9	18935.2	22644.6	24559.6	21252.4	27479.6	18695.6	28712.9	25008.8	19713.3	39905.6	23155.6
656400	25	7542.4	28.75	4984.4	4834.4	22.5	4228	8067.92	3893.6	12633.3	6356	7194.8	22.9167	8602.8	13.75	17291.6	10694	5000.42	7326.8	4931.25	24035.2	29322.4	20000.8	29252.4	27821.3	38120.8	25755	30544.4	33049.2	18921.7	22258.8	24697.9	21374.8	27343.2	18750.8	28767.2	25094.6	19403.6	39862.1	23035.6
657600	25.2	7696.67	18	5154.17	4896	16.8	4175.83	8073.6	4022.92	12878.8	6398	7376.4	30.4	8607.5	22	17503.8	11000	5042.8	7324.58	4896	23855.4	29158	19920.8	29151.7	27911.2	38717.9	25747.6	30495.4	33089.6	18994.8	22550	25138.8	21232.1	27369.6	18811.2	29195.4	25327.6	19653.3	40427.2	23112.8
658800	28.4	7838.4	17.9167	5116.4	4759.17	26	4267.2	8020.42	3984.4	12947.5	6624	7743.2	26.6667	8679.6	24.5833	17700.8	11265.6	5007.2	7432	4887.5	24046.8	29413.3	20191.2	29287.2	28140.8	38932.4	26008.8	30684.8	33422	19037.5	22712.4	25142.9	21509.6	27465	19023.6	29042	25574.6	19670.4	40035.4	23165.6
660000	23.2	7876.25	22	5174.17	4785.6	32	4230.8	8024.4	4002.92	13078.4	6651.25	8041.6	30.4	8856.25	23.2	17992.9	11516	5124.4	7388.33	4904.4	24135.8	29608.4	20036.7	29618.8	28445.6	39186.3	26236.4	30734.2	33141.6	19249.6	22500	25170.4	21432.9	27618	19030.8	29254.4	25716	19585.4	40400.4	23334.6
661200	25.6	8010	28.75	5158.4	4922.08	24.8	4293.2	8076.25	3990	13177.1	6762	8426.67	21.6	8855.2	13.75	18149.2	11756.3	5112.8	7446.4	4837.92	23943.2	29490.4	20255.2	29578	28715.2	39562.8	26021.7	30883.6	33724.2	19405.2	22384	25259.6	21508.4	27696.7	18986.4	29612	25866.3	19770	40265.8	23328
662400	24.4	7942	26	5207.92	4839.6	25	4361.6	8048.4	4017.5	13369.6	6936.67	8680.8	24	9070.4	19.2	18360.8	11946.8	5210.42	7444	4881.6	24479.6	29650.8	20476.7	29720.8	28854	39782.5	26210.4	31057.1	33817.6	19577.6	22411.6	25476.8	21479.6	27640.8	19155.4	29535.2	25956.8	19797.5	40156.4	23508.3
663600	22	7924.8	22.9167	5276.8	4885	23.2	4410.83	8028.4	4049.6	13387.5	6924.8	8759.17	21.2	9163.6	20.4167	18612.4	12130	5214.8	7388.8	4926.8	24091.6	29493.8	20687.2	29691.3	28792	39976.8	26234.6	31132.8	34091.3	19497.2	22549.6	25490	21773.6	27752.1	19286	29750	26158	20082.8	40430.8	23479.2
664800	32.5	8221.2	21.6	5342.08	4922	24.1667	4430.4	8033.6	4030.8	13522.4	7030	9048.8	16.25	9354	23.2	18821.3	12138.8	5323.33	7590.4	5002	24465	29787.2	20641.3	30056	29311.7	40550	26447.6	31350.8	34190	19765.4	22454	25670	21675.8	27695.2	19405.4	29771.2	26364.8	20201.6	40250	23425
666000	27.2	8077.5	21.2	5315.6	4955.42	20.8	4314.17	8069.2	4041.6	13540.8	7139.2	9341.67	28	9386.8	19.6	18890.8	12472.5	5302	7553.33	4992.4	24495.6	29693.8	20554	29672.9	29187.2	40601.6	26358.3	31027.6	34324.2	19645.2	22392.1	25763.2	21894.4	27708.3	19489.2	30030	26453.2	20267.6	40389.6	23612.4
667200	30.4167	8165.2	17.2	5466.8	4857.6	24.5833	4494	8208.75	4040	13709.2	7216.25	9764.8	25.8333	9560.4	16	19105.8	12388.4	5363.33	7480.8	5042.92	24774	30047.2	20645	30088	29600	41320.4	26509.6	30870	34344	19845.4	22369.6	25798.8	21944.8	27831.2	19650	30372.4	26794.6	20616.4	40162.8	23750.8
668400	31.2	8194.17	31.6	5344.8	4931.25	26.8	4498.33	8233.2	4063.75	13673.6	7390.4	9865	24	9646.25	26.4	19161.6	12623.8	5501.2	7683.33	5185.6	24965.2	30122.4	20746	30238.8	29576.8	41407.1	26356.4	31087.6	34340.8	19854.8	22313.8	26010	22037.6	27674.2	19666.4	30109.2	26925.2	20426.3	40234.4	23797.2
669600	22.5	8134.8	24.1667	5517.6	5006	28.3333	4486.4	8250	4168	13734.4	7364	10412	19.1667	9754	14.5833	19325.6	12582.4	5578.75	7619.2	5091.67	25007.6	30103.6	20661.3	30227.6	29573.3	41490.8	26504.8	31214.4	34827.6	19926.3	22174	26033.3	22023.6	27792.4	19747.9	30337.2	27266.7	20624.8	40083.6	23775.8
670800	22.8	8238.33	20.8	5550.42	4969.6	17.6	4600.42	8185.6	4162.92	13804.8	7395.2	10590.4	22.4	9745	18.8	19420.4	12710.4	5562	7747.92	5128	25038.8	30279.2	20930.4	30490	29849.2	41990	26626.4	31339.6	35046.3	20092	22425.8	26133.6	22185	27486.8	19697.6	30358.8	27394.4	20487.1	39921.6	23988.8
672000	27.9167	8175.2	20	5602.8	4951.6	30.8	4562	8360.42	4239.6	13787.5	7544.4	10898.8	16.25	9885.2	26.6667	19550.4	12659.6	5813.75	7704	5222.5	24976.4	30205.4	20763.6	30216.8	29877.5	42111.6	26112.9	31096	34741.6	19846.3	22228.4	25967.5	22154.8	27739.6	19724.8	30543.6	27827.1	20378	39860	24105.2
673200	23.2	8222.08	19.2	5590.42	5075.2	20.4	4665.42	8289.2	4249.58	13748.4	7596.4	11359.6	19.6	10036.7	16.8	19601.7	12625.2	5809.6	7746.25	5229.2	25282.9	30310.8	21053.2	30356	29961.2	42332.9	26332	31135.8	35356	19962.4	22500.8	25973.6	22629.6	27749.6	20005.6	30602.1	28171.6	20439.2	39463.6	24030
674400	24	8314.4	22.5	5710.4	5092.5	26.8	4658.8	8384.17	4309.6	13742.9	7738.8	11396.4	21.25	10078.4	18.3333	19774	12757.1	5960.8	7942	5274.17	25308.8	30277.1	21120	30276.8	30063.3	42063.2	26454.2	31115.6	35423.6	19863.6	22504.4	26007.9	22699.2	27566.7	19978.8	30680.4	28098.8	20688	39537.1	24032
675600	33.2	8355.42	21.6	5621.25	5073.2	16.25	4743.6	8387.6	4371.25	13760.4	7725.42	11715.2	27.6	10096.7	20.4	19745.8	12710.8	6006.4	7800.4	5199.2	25315	30491.6	20910	30360.8	29987.2	42221.7	26292	30978.3	35840.8	19972.4	22336.3	26107.6	22755.8	27366	20112.1	31031.6	28148.8	20767.5	39303.6	24467.5
676800	39.2	19802.8	19.1667	5837.2	5155.42	25.2	4724	8384.4	4393.6	13551.3	7740.8	11863.8	20.8	10243.6	22.9167	19902.4	12741.3	6017.6	8175.2	5321.25	25691.6	30344.6	20935.6	30249.6	30313.2	42535.2	26361.3	31216.8	35733.8	19968.4	22373.2	25989.6	22855.6	27272.1	20106	30863.6	28107.5	20728.4	39216.7	24287.6
678000	34.5833	23554	22.8	5821.25	5097.2	27.5	4824.8	8387.6	4352.5	13668.4	7910	11945.6	20.4	10300	20.4	19929.2	12690	6169.17	8283.2	5429.2	25727.1	30562.4	20885.8	30298.4	30045.2	42246.7	26247.6	31009.2	35930	20277.1	22675.2	25885.6	23216.3	27245.6	20046.7	30848.8	28351.6	20957.1	39168	24465.4
679200	24.4	24515.2	19.2	5774.4	5202.08	22	4900.42	8536	4516	13684.6	8024.4	12103.8	20.8	10264.4	23.75	19935.6	12685	6144	8268.75	5392.8	25706.4	30315.4	21025.6	30285.8	30363.6	42495.2	26192.9	30978.4	36186.3	20268.4	22948	26118	23094.4	27172.1	20211.6	31079.6	28525.6	20807.2	38918.8	24369.2
680400	21.25	24535.6	25.2	5833.33	5114	27.5	4821.2	8453.33	4475.6	13529.2	8104.17	12238	20	10247.2	15.2	20109.2	12557.6	6171.67	8510.8	5446.8	25954	30442	20990	30218.4	30143.8	41954	26024	30909.2	36232.4	20035	22778.4	26186	23072.5	26978.8	20179.2	31164.8	29128.8	20799.2	38914.4	24372.1
681600	26	23443.3	25.2	5881.6	5153.75	22.8	4898.75	8537.2	4504	13566.7	8127.6	12285.8	19.2	10219.2	16.8	20164.4	12762.5	6238.4	8602.92	5436	25766.8	30450.4	21122.4	30051.3	30133.2	42200.4	26003.2	30914	36662.5	20334	23008.8	26315.2	23945.2	26977.1	20274.8	31275.4	29240	20565.2	38413.8	24358.4
682800	24.5833	21065.6	19.5833	5896.4	5172	21.6667	4914.4	8444.17	4600.8	13444.8	8167.5	12273.6	23.3333	10373.6	24	20083.6	12648.8	6238.75	8702.4	5530.42	26066.8	30286.4	20887.1	30148.4	30100.4	41792.4	25911.2	30613.3	36624	20272.1	23167.2	26335.8	24160	26907.6	20245	31041.6	29383.3	20360	38853.2	24311.7
684000	24	18883.3	18.8	5858	5154	16	4932.92	8527.6	4664.58	13314	8203.2	12179.2	20	10321.7	23.2	20136	12704.2	6285.2	8855.83	5610.8	25978.8	30499.2	20846.4	30087.9	30205.6	40429.6	25676.4	30484	36611.3	20274.8	23071.7	26614	23224	26623.8	20102.8	31164.6	29465.6	20186.3	38414.8	24402.8
685200	24.5833	17632	22.5	5855.6	5230.4	21.25	5012.4	8509.17	4615.2	13269.6	8288.4	12086	20.4167	10358.8	16.6667	20334	12498.4	6110	8814	5506.25	26230	30283.6	20903.8	29971.6	30085.4	39635.2	25542.1	30378	36896.8	20392.5	23288	26739.6	23292.4	26406.4	20092.5	30923.2	29295.8	19842.8	38229.2	24282.8
686400	25.6	16776.3	23.6	5906.25	5182.8	36	4976.25	8621.6	4784.58	13092.4	8262	12156.7	25.2	10507.5	16.4	20063.8	12482.8	6320.8	8927.5	5642.4	26335.8	30451.2	20724.8	29977.1	30039.6	38748.8	25202	30281.6	36762.4	20383.2	23146.3	27042.4	23295.4	26421.2	20042.8	31027.1	29281.6	19990.4	37928	24282.4
687600	20	15837.6	16.25	5979.2	5189.17	18.8	5086.4	8762.08	4682	12950	8342	12311.2	20.4167	10494	13.3333	19946.4	12477.2	6260	8920.4	5531.25	26346	30656.7	20505.2	29731.6	29809.6	38720.8	25240.8	30474	36892	20288.8	23420	27081.3	23503.2	26246.8	19998.8	30950	29554.2	20162.4	37709.2	24060.4
688800	27.6	14801.3	26.4	5920	5179.6	30.4	4944.58	8810	4666.67	13012.8	8297.92	12334.4	20.4	10349.2	18	19859.2	12286.4	6224.4	9085	5720.8	26440.4	31209.6	20510	29724	29850.8	38229.2	25034.4	30001.7	36810	20170.4	23552.1	27387.2	22977.1	25954	19811.2	30584.2	29749.2	20310.4	36934	23972.1
690000	23.6	14023.2	20.4167	5984.8	5210	29.6	5010.8	8563.33	4745.2	12962.9	8456.4	12232.4	17.6	10274.8	22.5	19902.8	12315.4	6195.6	9142.4	5648.33	26348.4	31411.3	20500	29548.8	29615.8	38051.2	24880.4	29787.2	36849.2	20026.8	23574.8	27375.4	23053.2	25682.5	19737.2	30891.2	29602.9	20307.2	36756.7	24141.2
691200	26	13424.4	25.2	5968.75	5292	19.5833	4949.6	8403.6	4721.25	12694.8	8370.42	12280.8	30	10195.4	24	19776.3	12403.6	6175.2	9248	5706.8	26350.4	30980	20689.6	29213.6	29592.4	38115	24766.8	29902.9	37058	19984.4	23684.8	27216	23237.1	25461.6	19699.6	30448	29781.2	19833.8	36266.8	23920
692400	27.2	12930	25.4167	5805.6	5127.92	27.6	5026	8430.4	4718	12830.4	8403.2	12020.4	15.6	10126	22.9167	19725.6	12240.8	6144.8	9286.8	5682.5	26387.2	30702.1	20609.2	28862.5	29210.8	38009.2	24725.4	29806.8	36670.4	19776.4	23660.8	27250	23302	25357.1	19781.6	30476.4	30027.2	19482.8	36148.8	23946
693600	27.0833	12516.8	22.8	5882.92	5258.4	22.9167	5012.8	8443.2	4719.17	12829.2	8385.42	12069.6	21.6667	10178.8	18.8	19494.2	12282.4	6078.33	9293.6	5791.6	26496.3	30762	21040.8	28815.6	29251.6	37694	24634.4	29527.1	36897.2	19775.4	23798.8	27380	23546.7	25272	19630.4	30271.6	30006.8	19280	35764	23778.8
694800	21.6	11960.8	24.4	5865.2	5160.83	20.8	5063.75	8253.2	4767.2	12575	8456.8	11996.7	19.2	10232	20	19640.8	12174.6	5924.4	9472.5	5782.4	26647.6	30515.4	20792	28980.4	28801.2	37881.2	24441.7	29608	36612.1	19788.8	23628.4	27032.4	23513.6	24847.9	19504.8	30070.8	30058	19815.2	35674.2	23616
696000	28.75	11714	22	5981.25	5220.4	22.9167	4993.6	8317.92	4883.2	12558	8437.92	11878	26.6667	9962	24	19492.5	12270.8	6080.42	9284.8	5745.6	26671.2	30468	20759.2	28308.4	28426.7	37907.2	24105.6	29400.4	36693.2	19473.8	23734.4	27034.4	23836.3	24500	19387.5	29928	30199.6	19889.2	35397.2	23402.1
697200	21.2	11132.5	22.4	5909.2	5165.42	23.2	5060.83	8086.8	4837.6	12483.6	8310.4	11785.8	18.4	9963.75	23.2	19217.6	11945.4	6013.2	9492.08	5814.4	26564.8	30460.4	20628	28487.9	28205.2	37952.9	24048	29348	36614.2	19799.6	23741.7	27040.8	23825.6	24405.8	19306.4	29724.2	30146.4	19918	34990	23294
698400	32.9167	10805.2	25.8333	5802.4	5087.6	22.5	5018.8	8057.92	4876.8	12545.6	8405.83	11360.8	15.8333	9870.4	22.0833	19164.4	11893.6	5831.25	9458.8	5792.92	26738.8	30252.4	20680.4	28118	27925.4	37614.4	23695.6	29019.6	36430.4	19527.5	23908.8	26765	23841.6	24157.6	18963.8	29314	30567.1	20029.2	34676	23185
699600	22.4	10430.8	21.6	5835.6	5110.42	27.2	4976.67	8073.2	4932.4	12329.2	8358.8	11404.2	23.2	9982.4	27.2	19252.8	11912.9	5722.8	9357.5	5813.6	26333.2	30069.2	20362.4	27636.3	27993.2	37749.2	23550.8	28884.4	36372.9	19557.2	23882.5	26907.2	23564.4	24169.2	18962.4	29355	30615.6	20012.8	34240.8	23293.2
700800	24.1667	10223.6	25.6	5812.8	5105.2	17.9167	4886.8	8038.75	4956.8	12078	8470.83	11152.8	20	9770	20	19216.7	11774.4	5734.58	9392	5849.2	26277.2	30094	20366.3	27484	27745	37674	23402.8	28921.7	36312	19419.2	23897.6	26656.4	23367.1	23736.4	18872.1	29176.8	30835	19948.8	33631.6	22923.8
702000	24	9783.33	24.8	5938	5099.58	24	4908.75	7941.6	4778	11997.6	8345.2	11261.3	23.2	9722.5	22.0833	19256	11828.8	5740.8	9525.6	5839.6	26148.8	30022.1	20228.4	27036.3	27235.6	37259.2	23548.3	28776.4	36020.8	19252.8	23815.2	26442.5	23466	23501.3	18772.8	29287.5	30579.6	20025.6	33766.7	22882.8
703200	26.25	9609.2	23.6	6003.75	5132.8	27.9167	4890	7873.6	4708	11942.8	8397.08	11186.4	20	9605.2	23.6	19350	12109.6	5562.5	9408	5816.8	25780.8	29624.4	19967.1	26496	27403.3	37420	23010	28510	36184	19187.9	24255.2	26461.6	23217.1	23423.2	18779.6	28804	30875.2	19846.8	33420.8	22812.5
704400	26.8	9512.08	26.8	5995.6	4973.33	18.4	4770	7802.4	4848.8	11682.9	8330	10937.5	28	9565.6	20	19335.2	12003.8	5495.2	9444.17	5874.8	25608.8	29662.5	19857.2	26075.4	27120.4	37413.2	22817.6	28637.2	36136.3	19038.8	24010	26111.6	23162.4	23155.4	18547.2	28472.5	30623.2	19616.4	32801.7	22671.6
705600	30	9252	26.8	6124.8	5092.8	24.1667	4786	7776.25	4824	11590.4	8190.42	10769.2	18.3333	9452.8	20.8	19438.8	11735.2	5648.33	9348	5828.75	25490.4	29740.4	19862.5	25754.4	26896.3	37288.8	22124.8	28177.9	35888	18865.8	24069.6	26038.4	23270.8	23103.6	18405	28569.2	30420.4	19664.8	32737.2	22485
706800	22.8	9037.92	14.8	6288	5054.58	24.8	4783.33	7910.8	4673.33	11735.6	8212	10622.9	19.2	9149.58	25.6	19206.4	11430.4	5492	9250	5895.2	25134.4	29438.4	19491.6	24929.6	26567.2	36895	22295.6	28197.6	35726.3	18821.2	23910.8	25923.2	23395.2	22976.3	18191.6	28405	30472	19347.5	32133.2	22491.6
708000	27.9167	8873.6	24.5833	6344	5055.2	18.75	4756.8	7729.58	4652.4	11466.4	8213.2	10591.2	16.6667	9201.2	22.0833	19042.4	11212.8	5447.92	9070.8	5965.83	24866.4	29636.4	19340.8	24701.2	26410.8	37023.2	22097.2	28080	35525.2	18790	23825.6	25938.8	23025.2	22715.2	18095.4	28349.2	30065.8	19008	31954.8	22243.3
709200	23.6	8691.25	22.8	6304.58	4929.2	26.8	4716.67	7776.4	4633.75	11375.2	8118.8	10531.3	27.6	9133.75	14.4	18978.4	11181.2	5355.6	9079.17	5832	24405.4	29598.8	19301.2	24094.6	26291.2	36780.4	22143.2	28004.8	35615	18613.6	23786.3	25668.8	22642.9	22580.4	18030.4	29445	30076	19085.8	31565.2	22470.8
710400	33.75	8604.8	18.3333	6600.4	5040.4	25.6	4660	7573.75	4556.4	11315.8	8058.4	10398.8	17.0833	9004.8	18.3333	18838.4	11166	5230.83	8942.4	5922.5	24552.4	29469.2	19362.8	23856.4	26070.8	36567.2	21916.7	28018.4	35350	18520.8	23522.4	25631.3	22396.8	22516.8	17830.4	29476.8	29672.5	18849.2	31402.1	21996
711600	26.4	8455.83	25.6	6578.75	4991.6	24.4	4579.17	7510.4	4499.17	11320	8077.2	10208.4	20.4	9002.92	19.6	18441.3	11138.4	5342.4	9074.58	5859.2	24107.9	29025.2	19186.4	23407.2	25885.6	36235.4	21845.2	27718.3	35040.8	18409.2	23360.8	25199.2	22045.8	22198	17754	29177.1	29759.2	18600.8	31288.4	21875.6
712800	28.8	8397.2	20	6683.6	4920.83	33.6	4567.6	7542.08	4463.6	10991.3	8126	10002	24.1667	8896.4	21.25	18310.8	11130	5201.2	8928	5846.25	23508.8	29105	19058	22881.2	25633.3	36147.6	21546.7	27640.8	35070	18370.4	23432.4	25270.4	21317.2	22118.8	17513.6	29323.6	29789.2	18512	31025.8	21910.4
714000	22	8342.5	24	6794.58	4937.2	34.5833	4598	7457.2	4490.42	10951.6	8029.58	9774.4	28	8748.75	14.8	18392.9	11048.4	5244	8885.6	5862.4	23735	29215.6	18923.8	22747.2	25365.6	36025.4	21534.8	27608.8	34616.4	18315.2	23437.5	25043.6	20988.8	22139.6	17565	29168	29415.6	18249.2	30813.2	21871.7
715200	23.6	8100.4	25.8333	6977.6	4887.08	28.4	4525.2	7474.4	4462.8	10717.9	7980	9700.83	23.2	8771.2	22.0833	18042.8	10988.8	5104	8954.8	5833.33	23135.2	28861.7	18599.2	22267.2	25106	35690	21276.3	27580	34247.1	18154.4	23272.8	24824.2	20809.2	21872.5	17359.6	29492.8	29279.6	18253.2	30787.1	21782.4
716400	27.0833	8190.8	22.4	7076.25	4968.8	21.6667	4557.2	7409.2	4478.33	10678.8	7907.08	9709.6	24	8584.4	18.8	17894.6	10870.4	4996.67	8833.2	5809.2	23091.3	28938.4	18637.1	22016	25098.8	35743.3	21175.2	27472.5	34387.6	18142.5	23121.2	25006.4	20455.4	21860	17398.3	29291.6	29605.2	18128.3	30412.8	21558.8
717600	28.4	8154.8	28	7081.2	4792.08	22	4495.83	7236	4475.6	10692.1	8021.6	9558.75	23.6	8342	19.1667	17894.4	10773.3	5084	8895	5672.4	22784.4	28907.5	18652.4	21947.9	25026.4	35791.2	20850	27355.6	34407.5	18258.8	23148.8	25041.2	20218.4	21761.3	17192	29126.7	29187.2	17793.2	30385	21656
718800	30	8024.8	19.2	7199.17	4886	19.1667	4428.8	7272.5	4397.2	10600.8	8001.25	9450.8	25.4167	8503.2	18.8	17754.6	10787.2	4947.5	8865.2	5737.2	22574	28603.2	18220	21456.4	24685.4	35296.4	20878.4	27352.1	34061.6	18334.6	23075.2	25077.2	20336.7	21976.4	17225.8	28823.2	28998	17938	30415.6	21599.6
720000	24.8	8173.75	18.4	7425.6	4877.5	18.4	4487.5	7188.8	4372	10525.8	7955.2	9242.92	24.8	8342.92	24.4	17701.2	10731.7	4940	8775.83	5646.8	22256	28790	18362.8	21357.9	24576.4	35454	20844.8	27112.8	33975.4	18113.6	22811.3	25243.2	20061.2	21807.5	16964.8	28442.5	28945.2	17826.4	30316.3	21256.4
721200	25	8107.6	19.1667	7441.6	4753.6	25.8333	4446.4	6965	4377.6	10373.6	8064.58	9108.4	22.9167	8313.2	15.6	17470.8	10502.8	4866.67	8637.2	5735.83	22454.4	29028.8	18286.7	21202.8	24437.5	34982	20758.8	26567.9	33746.4	18048.8	22934	25080.8	19643.2	21491.6	16848.3	27916.4	28995.8	17709.6	30124	21227.9
722400	23.6	8194.58	18	7502.4	4811.2	30	4401.25	7035.6	4340	10459.2	8081.6	9135	20	8254.58	19.2	17375.6	10615	4856.4	8572.5	5634.8	21945.6	28684	18150.4	20965.8	24342.4	35144.2	20566.4	26824.8	33570.4	17969.2	22834.6	25368	19662.4	21722	16679.6	27820	29093.2	17639.6	30107.6	21196.8
723600	25.4167	8204.8	21.25	7558	4717.2	23.3333	4424.4	6971.25	4337.6	10271.2	8220.4	8982.4	16.6667	8247.2	15	17406	10509.2	4870.42	8472	5672.92	21793.2	28642.8	17999.6	20812.8	24250.4	34959.2	20500.8	26559.2	33510.4	17896.3	22770.4	25555.4	19442	21774	16816.3	27546.4	28935.8	17337.6	29992	21083.2
724800	22.8	8303.33	17.2	7551.67	4631.6	23.6	4357.08	6965.2	4315.83	10254.8	8270.8	9009.58	19.2	8272.92	21.2	17914.2	10498.8	4894.8	8508.75	5637.6	21747.5	28776.4	17817.2	20597.1	23922.4	34893.8	20417.2	26291.6	33251.6	17916	22644.6	25509.6	19276.7	21682.8	16709.2	27307.5	28937.6	17502.1	30172.4	21105.6
726000	34.1667	8196.4	29.1667	7650.4	4650.83	28.8	4392.4	6939.58	4271.6	10320	8460	9084.4	23.3333	8146	19.5833	18060.8	10555.2	4754.4	8363.2	5589.17	21530.8	28575.4	17654.8	20389.6	24011.7	35368.4	20384.6	26354.8	33306.4	17974.2	22810	25680	19230.4	21813.2	16456.4	27173.2	29088.3	17629.6	30243.3	20894.8
727200	19.2	8206.67	21.6	7575.42	4683.6	23.6	4346.25	7011.6	4238.33	10281.2	8471.67	8732.8	17.6	8054.58	18	18153.8	10344.8	4851.6	8238.33	5559.2	21606.7	29056	17851.6	20181.6	24045.2	36159.6	20340.8	26295	33052	17694.4	22656.3	25676	19285.4	21638.4	16406.8	27116.7	29193.2	17606.7	29845.2	20733.3
728400	20.8	8185.2	18.3333	7614.8	4632.5	27.2	4319.2	6785.83	4310.4	10210.4	8576.4	8721.2	13.2	8249.2	19.5833	18266.4	10510	4801.2	8275.6	5676.25	21306	28776.3	17584.4	20324	23965.8	36480	20222.9	25906.4	32770.4	17553.6	22474	25727.1	19018.4	21741.7	16363.6	27192	29029.2	17657.6	30045.8	20970.8
729600	28.4	8214.4	20	7503.33	4667.6	27.9167	4250.4	6834.8	4330.42	10326	8927.5	8672	20	8209.58	16	18076.3	10410	4747.5	8131.2	5593.6	21215.8	29056.4	18036.3	20104.4	23926.8	36522.5	20177.6	25953.3	32637.2	17499.6	22516.8	25952.4	19132.1	21774	16224.2	26850.8	29114.4	17687.9	29836	20737.5
730800	26.8	8170.4	26.25	7575.2	4625	22.8	4260.8	6852.8	4307.6	10161.7	9180	8877.5	24.4	8085.2	18.3333	18292	10312.1	4701.6	8213.6	5625.42	21129.6	29245.8	18492.4	19829.6	23751.2	35944	20133.8	25651.2	32412.1	17458.8	22430.8	25949.6	18998.8	21727.1	16156.8	26606.4	28957.2	17579.6	29711.3	20616.8
732000	27.9167	8314.4	21.2	7615	4658.8	26.25	4380.4	6854.8	4259.58	10221.6	9291.25	8752.4	22.5	8220	12.8	18287.9	10431.2	4797.92	8030.8	5689.6	20790.4	29402	18112.1	19941.2	23792	35918.8	20120.4	25388.3	32332.8	17303.3	22438	26122	18661.3	21974.4	15977.5	26683.2	29021.6	17770	29958.4	20831.7
733200	27.2	8415	17.6	7620.8	4592.92	25.6	4237.08	6832.8	4273.2	10125.4	9220.4	8707.08	20.8	8085.6	22	18118	10285	4808.8	8051.67	5608	21094.4	29651.7	17987.6	19840.4	23902.4	36058.8	19789.6	25515.2	32431.3	17471.2	22425.6	26248.8	18678.4	21920	16158.4	26460	28789.6	17587.6	29435.4	20705.2
734400	22.9167	8391.6	16	7677.6	4624.8	24.5833	4288	6810.42	4226.8	10168	9447.08	8750	16.6667	8217.6	16.4	18293.8	10346	4724.58	8070	5675.2	20960.4	30021.6	17952.9	19786	23687.9	36014.4	20033.2	25008.8	31974.8	17381.3	22204.4	26016.8	18587.5	21949.6	15983.8	26208.4	29111.7	17631.2	29697.6	20788.3
735600	20.8	8557.5	17.6	7649.2	4559.58	30	4224.58	6829.6	4246.8	10361.6	9443.6	9007.5	25.6	8232.92	20.4	18521.2	10239.6	4742.4	7899.17	5643.6	20597.6	30122.5	17684	19490.4	23734.4	36487.1	19969.6	25134.4	32111.7	17445.2	22329.2	26233.2	18257.2	22224.6	15954.8	26254.6	29066.4	17912	29532	20824.8
736800	25	8662.8	22.5	7679.2	4603.2	28.3333	4235.6	6749.17	4217.6	10280.4	9467.5	9030.8	16.6667	8316	15	18595.6	10478.4	4773.33	7940	5729.17	20768	30412.8	17567.5	19417.2	23476.3	36646.4	20030.8	25317.2	31918	17600.4	22340.4	25982.9	18043.2	22185.6	15861.7	26255.2	29116.3	17590.4	29526.4	20608.8
738000	26	8663.75	17.6	7684.8	4582.8	23.2	4272.08	6741.6	4194.58	10546.8	9742.8	9174.58	22.8	8421.67	18	18521.6	10473.3	4760.4	7960	5835.6	20691.3	30332.8	17557.2	19292.5	23592	36822.9	20098	24951.6	31986.3	17568	22093.8	25694	18151.2	22184	15794.8	26316.3	29280	17800.8	29316	20801.2
739200	20	8624.8	30.4167	7803.6	4639.2	24.5833	4263.6	6730.42	4310.4	10774.2	9570.8	9273.2	19.5833	8367.2	15	18586.8	10431.2	4820.83	7896.8	5891.25	20405.2	30251.6	17542.4	19352	23602.5	37990.8	20053.8	25033.6	31893.6	17415.4	22378.4	25829.2	18018.4	22330.8	15794.6	26163.2	29396.7	18148.4	29322.9	20744.4
740400	29.6	8856.67	16.4	7850.83	4506.8	20	4312.08	6680.8	4277.08	10955.2	9662.4	9276.8	18	8469.17	16.4	18580	10518.8	4766	7829.17	6043.2	20640	29872.4	17623.6	19301.3	23504.8	38466.7	20032.8	24908	31538	17668	22166.7	26459.2	18205.8	22166	15612.4	25847.5	29252.8	18088.8	29245.6	20551.2
741600	23.2	8718.4	18.75	7912.8	4482.92	24	4270	6698.75	4275.2	10936.7	9590	9293.6	27.0833	8578	14.1667	18757.2	10581.6	4796.4	7832	6181.25	20482.8	29999.6	17675.2	19118.8	23359.2	38692.8	20059.2	24723.2	31861.6	17584.2	22245.6	26363.3	18250	22350.8	15558	26032.8	29359.6	18309.2	29372.5	20763.2
742800	18	8904.17	16.8	7980.83	4569.2	22.8	4223.6	6762	4221.67	11115.6	9720	9257.6	24.4	8665.42	28.4	18482.1	10413.6	4806.4	7946.67	6349.2	20403.3	29957.6	17509.2	18841.6	23434.4	38966.3	19944.4	24912.1	31762.4	17823.6	22508.8	26800.8	18171.3	22406.8	15745.6	26274.8	29588.4	18474.2	29014.8	20743.3
744000	27.6	8889.2	25.8333	7836	4560.42	23.2	4353.2	6658.33	4248.4	11063.8	9661.6	9367.08	22.8	8878.4	17.0833	18815.6	10307.1	4806.8	7955.2	6414.58	20478	29787.9	17540.8	19123.6	23490	39131.2	19762.5	24814	31633.8	17839.6	22375.6	26762.1	18191.6	22217.5	15648	25826.4	29402.5	18360	28922.5	20727.2
745200	25.2	8932	21.2	7883.33	4595.6	26.6667	4330.4	6747.6	4344.58	11241.6	9575	9430.4	20.8	8994.17	17.6	19067.5	10552	4817.5	7945.2	6582	20355.4	29590.4	17379.2	18988.8	23473.6	39331.7	19975.2	24456.7	31728.8	17819.2	22449.6	26585.6	18295	22502	15654.6	26545.2	29629.2	18512.5	28917.2	20711.7
746400	26.4	8886.4	25	7822.8	4532.08	18.4	4353.75	6722	4253.6	11376.3	9557.6	9562.5	16.8	8900.8	19.5833	18874	10442.9	4877.2	7993.6	6626.4	20530.8	29202.1	17534	18912.1	23585.6	39932.4	19690	24678.4	31679.2	17923.2	22398	26834.2	18310	22414.6	15549.2	26488.8	29520.4	18589.2	28801.7	20645.2
747600	23.75	8852.4	23.6	7780	4525.6	30.4167	4399.6	6672.8	4342.8	11470.8	9401.67	9782.8	18.75	9025.2	20.8	19082.1	10588.4	4912.5	7970	6820.4	20505.8	29187.6	17460.4	19001.6	23711.3	39804	19513.6	24689.2	31779.6	17883.3	22417.6	26609.2	18195.8	22499.6	15560	26671.6	29790	18805.2	28665.2	20566.3
748800	25.6	8837.5	24.8	7698	4599.58	17.6	4345.83	6750.4	4306.4	11575.8	9445.6	9877.08	24	9130	26	18904.4	10554.6	4868	8066.67	6927.6	20521.6	29226.3	17378	18686.7	23268.4	40034.4	19857.1	24836	31660.4	17825.2	22501.7	26766	18344.8	22456.7	15778.8	26844.6	29773.2	18919.6	28806.3	20924.4
750000	30	8845.2	21.2	7711.2	4551.6	22.9167	4366	6640.83	4301.2	11457.6	9376.25	9761.6	20	9268.8	21.6	19002.5	10466.4	4967.5	7974.4	7037.5	20648	29140	17677.9	18692.8	23782.1	40182.8	19887.6	24890	31822.4	17936.3	22537.2	26516.4	18632	22520	15859.6	27022.4	29848.8	19010.4	28345.6	21523.8
751200	22.8	8807.92	24.8	7675.6	4478.75	19.2	4350.83	6687.2	4325.42	11688	9387.2	9969.17	25.6	9530	14.8	19036.4	10748.3	4939.2	8077.08	7103.2	20875.2	29086.4	17538	18795.4	23484	40237.1	19926.8	24780	31541.7	18212.8	22447.1	25937.2	18524.4	22440.8	15780	27292.5	29929.6	19380.8	28252.4	21586
752400	22.9167	8860	26.25	7638	4568	34.5833	4363.2	6783.33	4306	11886.4	9434.8	10238.8	22.5	9314	30.8333	19109.6	10691.2	5020.42	8034	7205	21219.6	29150	17717.1	18954.4	23505	40554	19891.6	24786.8	31922	18383.3	22592.4	25910	18614	22363.6	15718.8	27383.2	29978.3	19428	28131.6	21793.3
753600	33.6	8664.17	24.4	7535.83	4511.2	22.8	4380.83	6718.4	4318.33	11898.4	9258.8	10227.9	20	9393.33	21.6	19203.2	10801.2	4958.4	8095	7242.4	21400	29154.8	17561.6	18942.1	23515.6	40530.8	19906.8	24867.2	32010	18485.2	22649.6	25475.2	18671.7	22409.6	15768	27567.1	30022	19437.1	27907.2	21854.4
754800	20.8333	8670.8	17.0833	7531.6	4625.6	35.2	4390	6661.67	4298.4	11963.3	9430.8	10396.4	26.6667	9465.6	15.4167	19022	10882.8	4950.83	8014	7300.83	21118	29174.6	17388.4	18880.4	23412.9	40510	20032.1	24962.4	31803.2	18888.8	22912.4	25559.2	18581.2	22466.8	15676	28096	30093.8	19698.8	27575	22083.6
756000	29.6	8534.17	22	7522.5	4512.4	22.8	4360.83	6705.2	4307.5	12019.6	9285.2	10264.4	24.8	9494.17	18.8	19218.8	10707.2	4918.4	8101.25	7176.4	21317.9	29213.6	17622.4	18764.2	23476.4	40555	20140.4	24903.3	31987.6	19148	22666.3	25036	19432.1	22519.2	15742.4	28142.1	30271.6	19538.3	27408.4	22082.4
757200	26.4	8412.8	28.3333	7441.2	4471.67	19.2	4436.8	6765.83	4274.8	11947.9	9220	10497.6	19.1667	9667.6	22.9167	19200.8	10890.8	5002.8	8137.6	7347.92	21225.6	29395.8	17572.4	18851.6	23628.3	40169.2	19800.8	24832.8	31986.4	19000	22806.8	24944.6	18632.4	22497.1	15803.6	28475.2	30070.8	20088	27416.7	21903.2
758400	28.4	8369.58	22	7455.42	4561.6	21.25	4422.8	6751.6	4240.42	12126.4	9340	10750	22	9548.75	22	19256.3	10859.2	5032	8054	7226	21373.3	29166.4	17505.8	18818	23513.6	40130.4	19768	24690	32284	18978.8	22981.7	25114	18147.1	23337.2	15794.8	28903.6	30228.8	20220	27303.6	21705.4
759600	25.6	8313.2	21.6667	7520.4	4506.25	20	4368.4	6734	4251.6	12327.9	9348.8	10616.7	19.6	9632.4	20	19035.2	10571.3	5093.2	8191.2	7131.67	21736	29142.1	17461.2	18746.4	23428.8	39685.6	19808.3	24854.8	31982.9	19390.8	22858	25419.2	18040	24403.3	15727.2	28872	30171.3	20194.8	26965.4	21641.2
760800	27.9167	8197.2	21.6	7480.83	4486.8	23.75	4416.8	6786.8	4385.42	12227.2	9325.42	10444	22	9552.4	18.8	19325.8	10826	5160.83	8304.8	7113.6	21964.6	29158	17497.5	18913.6	23374	39345.4	19678	24970.8	32218.8	19182.5	22862.4	25314.4	18205.4	24762.4	15857.9	29240	30023.6	20465.8	26836	21702.5
762000	28.4	8216.8	23.6	7479.2	4600.42	22.8	4393.75	6836.8	4342.4	12262.1	9254	10391.7	24.4	9714.4	16.25	19113.2	10863.3	5064.4	8295	7002.8	22038.8	29084.2	17386	18993.3	23522.8	39143.6	19889.6	24905.6	32245.8	19479.2	23157.6	25690.4	18256.8	24197.5	15907.6	29611.7	30423.2	20372.8	26711.7	21552.8
763200	24.5833	8169.6	20.4	7362.92	4560.8	26.6667	4358.4	6916	4313.2	12356.4	9257.92	10626.8	20	9708	15.2	19245.4	10876.4	5032.92	8357.2	7001.2	22110.8	29113.6	17705.4	18934.8	23349.2	38741.6	19865.6	25153.8	32219.2	19300.8	23058.8	25584.8	18288.3	23761.2	15857.9	29642.8	29968	20467.2	26485.6	21328.3
764400	25.2	7935	24.4	7502.8	4539.58	23.2	4475.42	6951.2	4383.2	12485	9316.8	10519.2	22	9817.08	22.4	19048.4	10890.4	5091.6	8181.25	7053.6	21993.6	28910	17498.8	18865.8	23534	38392.4	19754	25080.4	32540	19432.8	23147.1	25461.2	18482.8	23741.3	15962	30429.2	29991.6	20454.8	26578.8	21500.8
765600	25.4167	8020.4	24.5833	7475.2	4507.2	14.5833	4552	6942.08	4274.4	12451.2	9181.25	10324.8	15	9555.2	24.8	18937.6	11182.4	5089.17	8327.6	6963.33	21986.4	29149.2	17465	18770.8	23258.8	38235.6	19608.8	25432.1	32654	19388.8	23147.2	25597.9	18291.6	23576.8	15930.8	30281.2	30062.9	20480.8	26224.8	21307.5
766800	26.4	7780.83	24.8	7496.4	4555.2	23.2	4489.17	6920	4347.5	12608	9308.8	10299.2	30.4	9676.25	20	19157.2	11104.2	5126.4	8461.67	6966	22197.2	28872.8	17578.8	18780.4	23306	37635.8	19703.2	25306	32648.3	19250.4	23211.7	25423.2	18504	23190.8	16049.2	30498.3	29950.8	20530.4	26233.6	21731.2
768000	27.9167	7766.4	15	7432.4	4587.6	15.4167	4576.4	6958.33	4362.4	12697.2	9431.2	10381.2	23.3333	9549.6	19.1667	18861.2	11200	5182.92	8448	6915.42	22099.2	28722.8	17406.7	18805.2	23356.7	37348.4	19612.9	25210.8	32835.2	18986.3	23447.6	25341.3	18616.8	22925.2	15985.8	30954	29875.8	20550.4	26075.2	21372.4
769200	22.8	7661.67	16	7337.5	4605.2	20	4540.42	7040.8	4285.42	12546	9238	10291.3	18	9684.58	19.6	18888.3	11160	5078.4	8577.08	6864	22191.3	28808	17472.8	18743.8	23393.2	37281.7	19556	25304.8	32741.6	18958	23456.3	25503.2	18563.3	22547.2	16045.2	30967.5	29741.6	20198.3	26004.4	21537.6
770400	23.3333	7406.8	20.4167	7543.6	4649.6	27.6	4577.2	7022.92	4306	12545.8	9356.8	10268	32.5	9557.6	20.8333	18943.6	11289.6	5159.6	8606.4	6822.08	22438.4	28564.6	17541.2	18605.6	23631.7	36647.6	19331.7	25308.4	32849.2	18843.8	23555.6	25287.9	18464.8	22380.8	16129.2	31295.2	29728.8	20290	25919.2	21316
771600	26	7376.67	21.6	7494.58	4752.4	30.8	4577.92	7097.2	4300	12808	9218.75	10105.6	18.4	9712.92	15.6	18800	11240.8	5066	8592.08	6824.4	22401.7	28569.6	17369.2	18740	23344.4	36713.3	19332.4	25522.5	33018.8	18826.4	23627.1	24873.6	18620.4	22123.2	15882.4	31573.8	29808.4	20183.8	25926.8	21342.1
772800	30	7313.2	22.0833	7384.4	4606.25	18.8	4628.4	7092.92	4303.2	12688.8	9293.6	9984	19.2	9733.2	22.9167	18857.6	11035.4	5120.4	8650.8	6737.5	22693.2	28553.8	17451.6	18634.4	23674.6	36321.6	19466.7	25602.8	33117.1	18825.6	23581.3	24727.6	18650	22047.1	15885.6	31400	29341.6	20026.8	25757.9	21208.4
774000	27.0833	7148	15.6	7321.6	4722.4	27.0833	4722	7000	4426.4	12787.1	9270.42	9852.4	26.6667	9782	22.4	18550.4	11070.4	5100.83	8710.8	6742.92	22721.6	28224.4	17465	18566	23330	35854	19295.2	25198.3	33011.6	18724.6	23590	25049.2	18648	21902.4	15858.3	31676.4	29336.3	19859.2	25768.8	21132.5
775200	18.8	7067.92	28	7370.4	4633.2	28	4680.83	7052	4377.08	12874.4	9240.8	9855	19.2	9762.08	22.8	18630.8	11067.1	5045.6	8710	6740.4	22767.6	27980.8	17142.8	18604.2	23360	35872.5	19204.8	25256.8	32896.7	18782.4	23912.5	25114.4	18771.6	21785.4	15815.2	32200.4	29077.2	19674.2	25481.6	21064.8
776400	31.6667	6806.8	30.4167	7247.6	4747.6	21.25	4582.8	7047.5	4386.4	12867.6	9320	9795.2	16.25	9559.6	17.5	18578.8	11285.2	5106.67	8791.6	6712.5	22934.4	28104.4	17199.2	18705.2	23535.8	35627.2	19069.6	25127.2	33082	18552.1	23900.4	25152.9	18633.6	21592	15913.8	31866.8	28849.6	19380.8	25312	20960.8
777600	29.6	6800.83	21.2	7306.25	4750	20.8	4663.33	7035.6	4354.58	12934.4	9372.4	9657.08	22	9456.25	20.8	18476.3	11157.2	5040	8827.08	6666.4	22890.4	27776.8	16874.8	18437.5	23304.4	35387.1	18914.8	25180.8	32900.8	18591.2	24131.3	25059.2	18450.8	21383.6	15822.4	32013.8	28944.4	19532.9	25534.4	20764
778800	27.5	6679.2	26.6667	7224.8	4808.8	26	4708.4	6972.92	4321.6	12757.9	9266	9523.6	16.25	9451.2	21.6667	18405.2	11234.4	5061.67	8879.2	6596.67	22963.2	27726.7	16849.6	18594.8	23128.3	34789.2	18838.3	25395.2	33018.8	18490.8	24083.6	25147.9	18574	21173.2	15777.6	32209.2	28879.2	19176	25134.6	20868
780000	23.6	6747.92	25.6	7120	4726.8	24.8	4591.25	6972.4	4397.08	12777.2	9298.33	9328	22	9229.17	19.2	18340.4	11181.2	4963.6	8812.5	6579.6	22938.8	27795.2	16855.6	18480	23162	34859.2	18390.8	25241.7	33172.8	18423.6	23986.7	25462.4	18596.7	21006.4	15536	32122.1	28594.4	18918.3	25204.8	20832.9
781200	29.2	6824.4	23.75	7245.6	4679.17	29.6	4681.6	7067.08	4253.6	12677.5	9445.2	9336	19.6	9267.2	16.25	18391.2	11133.3	5048.4	8741.2	6597.92	22976.4	27657.1	16814.8	18592.4	23120	34613.6	18468.8	25290.8	32777.9	18404.4	24174.8	25745.8	17952.4	20766.7	15741.6	32089.2	28679.6	18986	25297.1	20807.2
782400	28	6747.2	23.2	7118.33	4794.4	22.0833	4640.8	6921.2	4306.67	12519.6	9320.83	9222.8	18.8	9009.17	15.2	18235	11035.6	4994	8756.8	6743.2	23187.9	27469.6	16745	18715.2	23043.2	34326.7	18501.2	25201.3	33048	18184	24195.8	25619.2	18137.9	20696	15635	32102	28274.8	18472.9	24994	20932.5
783600	28.8	6648.4	26.6667	7054.8	4831.67	18.8	4687.6	6984.4	4277.6	12705.8	9447.2	9210	22.8	9150.8	19.1667	18380.8	11016.3	5018.4	8716	6632.92	22974	27591.7	16422	18561.3	22808	34046.8	18456.3	25130.4	32743.8	18156	24410.4	24803.3	18245.2	20542.9	15573.2	32012.4	28374	18722.4	25227.1	20806.4
784800	32.0833	6648.8	23.2	7044.17	4935.2	25	4651.2	7097.6	4336.67	12775.2	9377.92	9145.2	21.25	8954.4	18.8	18237.9	10982	5080.83	8621.2	6614	22835.8	27556.4	16502.1	18569.2	22940	34014.4	18149.6	25200.4	32978.4	17981.3	24430.4	24959.2	18102.1	20272.4	15676.3	32310.4	28216	18505.8	25041.2	20639.2
786000	29.2	6455.2	21.2	6978.8	4990	24.8	4662.08	6864.8	4275.6	12714.6	9382.8	8941.67	21.6	8942.8	23.2	18255.6	10877.5	4936.4	8716.67	6708	22664.8	27458.3	16274	18597.1	22774	33846	18106.7	25158.8	32880.4	18031.2	24456.8	24554.8	18194	20256.3	15575.2	31925.4	27987.2	18430	25036.7	20893.6
787200	25.4167	6594.4	25.2	6940.42	5000.4	25.8333	4588.8	6967.5	4285.6	12649.6	9608.33	8879.6	15.4167	8970.8	18	18139.6	10872.4	4903.75	8720	6696	22526.8	27454.4	16199.6	18606.8	22742.1	33609.6	18069.2	24909.2	32856.4	17798.3	24636	24279.6	17751.7	19967.2	15378.8	32444.4	27918.8	18032.8	25352.8	20800.8
788400	29.2	6448.33	26	6918.4	4897.08	22	4654.17	7020.8	4273.6	12587.2	9401.6	8661.25	18.8	8986.25	21.2	17788.8	10767.1	4940	8597.5	6722	22424.8	27260.4	16117.6	18605.8	22542	33439.2	18012.8	24666	32928.3	17754.8	24719.6	24355.6	17892.8	19824.6	15589.2	32328.8	27762.4	17996	25229.2	20854
789600	24.1667	6445.6	35.8333	6852	4934	24.5833	4580.4	7025	4188.4	12374.8	9362.08	8620	20.8333	9015.6	18.8	17973.2	10616.8	4940.83	8533.2	6679.58	22623.2	27448.4	16182.9	18577.2	22462.1	33121.6	18194.4	24647.5	32708.4	17707.5	24844.8	24450.8	17517.6	19519.6	15166.3	32063.6	27597.1	17704.8	25007.2	20746.7
790800	23.2	6308.33	31.2	6750	5094.4	14.8	4666.25	7027.6	4322.5	12432.4	9466	8467.5	16	8876.67	16.8	17789.6	10639.2	4904.8	8556.25	6666.4	22381.3	27106.8	15889.2	18580	22459.6	33337.1	18036.8	24514.8	32805	17690	24847.9	24870	17641.2	19659.6	15276	32142.5	27605.6	17741.7	24831.6	20846.4
792000	27.0833	6328.8	30.4167	6662	5103.2	26.6667	4606	7090.42	4332.8	12311.3	9374	8408.4	21.25	8870.4	17.0833	17796.4	10590.8	4846.67	8488.8	6767.92	22271.6	26909.2	15885.6	18642.8	22578.3	33167.2	17706.3	24532.8	32875.2	17548.3	24933.6	24772.5	17651.2	19458.8	15240	31765.6	27604.6	17581.6	24660.4	20926.4
793200	20	6215.42	37.2	6685.83	5043.2	22	4567.5	7158.8	4294.17	12222.8	9549.2	8304.8	22.4	8841.67	18.8	17648.3	10648.4	4847.2	8474.58	6644	22478.3	26959.2	15836.4	18684.2	22314.4	33018.3	17559.2	24263.6	32361.6	17380	24923.3	24877.2	17528.3	19350.4	15147.2	31820.8	27440.8	17538.8	24603.2	20932.8
794400	25	6297.2	20.4167	6645.2	5111.67	24	4582	7111.25	4241.2	12250.4	9633.6	8188.4	21.6667	8783.2	16.6667	17559.2	10602.8	4816.4	8536.8	6558.33	22398	27185.8	15783.6	18664	22227.5	32654	17571.7	24494	32558.8	17228.3	25022.8	24992.9	17491.2	19471.7	15300	31959.6	27538.3	17404	24391.7	21012
795600	25.2	6267.5	27.6	6572.92	5116.4	23.6	4505.2	7085.6	4227.92	12079.6	9640.42	8125.2	16	8615	20	17448.3	10569.6	4864.4	8386.25	6700.4	22596.7	27618	15682.1	18590.8	22247.6	32678.8	17416.4	24373.8	32460	17313.6	25065	25497.2	17502.1	19203.2	15180	31350.8	27506	17093.8	24077.6	20779.6
796800	27.2	6147.2	23.75	6578.4	5132.08	18.4	4525.2	6987.92	4156.4	12058.8	9468.8	8070.4	20.4	8693.2	20.4167	17330	10519.2	4866	8499.2	6663.75	22406.4	27690.4	15486.8	18552.8	22460.8	32560	17297.9	23998.8	32250.4	17144.8	25158.8	25712.1	17344.4	19121.3	14907.2	31224	27494.6	17306	24031.7	20984.8
798000	26.4	6166	28	6577.92	5244	22.0833	4446.8	6929.6	4205	11876.8	9563.33	7955.2	24.4	8547.92	20.4	17267.5	10340.4	4816.67	8281.2	6591.2	21969.2	27648.8	15542.9	18216	22562.4	32466.3	17026.8	24065.4	32154.4	17138.8	25281.2	25559.6	17203.8	19169.6	14817.1	31087.6	27614	17031.7	24017.6	21462.1
799200	26	6227.2	23.75	6457.6	5204.58	24	4640.83	6942.8	4208.4	11878.3	9678	7839.17	21.2	8492.8	18.3333	17275.6	10231.7	4739.6	8408.4	6662.8	22195.6	27067.1	15515.2	18287.9	22338	32339.2	17095	23834	31990	17020.4	25222.4	25530.8	17136	18974.6	14713.2	30560.8	27667.2	16936.8	23868.8	21517.2
800400	27.5	6126.4	28.4	6511.67	5203.2	26.6667	4430.8	6991.6	4151.2	11628	9529.58	7922.8	22.5	8521.2	17.6	17081.3	10168.8	4770	8404	6716	21900	26936	15201.7	18084.4	22091.6	32071.6	17028	23746.7	31839.2	16942.9	25427.2	25118	17050	19068.4	14635.4	30559.2	27698.4	17112.5	23787.2	21571.7
801600	25.2	6147.08	21.6	6432.4	5247.5	22.8	4502.5	6941.6	4181.2	11595.8	9502.4	7787.92	24	8435.2	18.4	16602.4	10120.8	4746	8277.5	6580	22085.2	26663.3	15357.6	18011.3	21791.6	32020.4	17014.2	23910.8	31941.7	16887.2	25598.8	25157.6	16768	18850.4	14725.2	30251.7	27916.8	17042.8	23675.4	21545.2
802800	21.25	6150.8	24.8	6312.4	5181.6	24.5833	4510.8	6949.58	4164.4	11456.4	9513.75	7718.8	18.3333	8406	26	16800.4	10108.8	4767.08	8343.6	6775.83	22118.8	26566.4	15103.3	18054	21632.9	32017.6	16969.6	23752.5	31794	16725.8	25449.2	24718.4	16558.8	18754.4	14484.2	29660	27572.1	16833.2	23549.6	21767.9
804000	19.2	6118.75	25.6	6314.8	5216.67	25.6	4470.42	6887.2	4216.8	11435.6	9574.8	7660	18.4	8411.25	18.8	16598.4	10103.8	4730.8	8099.58	6674.4	22067.6	26364.8	15165.2	17849.2	21630	31763.8	16968.8	23790.8	31696.7	16738.8	25590.8	25044	16452.4	18783.3	14401.2	29740.4	28021.2	17145.2	23569.6	21967.6
805200	29.5833	6193.2	27.9167	6274.4	5352.4	25.4167	4515.6	6833.75	4233.6	11344.4	9563.75	7602.4	21.25	8383.2	17.9167	16351.2	10111.2	4711.67	8128.4	6609.58	22048.4	26567.6	14966.7	17799.6	21529.6	31878	16836.4	23492.4	31612.8	16819.2	25852.4	24958.8	16536.8	18940	14220	29673.6	27883.3	17038.4	23452	22031.7
806400	21.6	6160.42	27.2	6161.67	5324.4	22.4	4483.33	6774.8	4135.83	11333.6	9626	7565.83	20.8	8447.5	16.8	16192	10120	4836	8107.92	6690	21863.8	26376.8	14945.2	17657.5	21504.8	31756.7	16704.8	23814.4	31295.4	16606.8	25541.7	24917.6	16407.5	18688.4	14416.4	29081.3	27884.8	16763.3	23575.6	22070
807600	20	6224.8	27.9167	6085.2	5361.2	24	4524.8	7001.67	4164	11362.1	9664.8	7478.4	25.8333	8446	15.8333	16166	10004.8	5074.58	8160.8	6715.83	21696.8	26611.6	14833.2	17672.8	21230.4	31727.2	16745.4	23390	31384.4	16652.5	25844.8	24682.5	16220.8	18842	14329.2	29059.2	27914.6	16807.6	23584.2	21956
808800	25.6	6259.17	23.2	6072.92	5342.8	19.6	4506.67	6934.8	4162.08	11230	9547.2	7425.6	20.4	8452.08	16.8	16001.3	9886	5184.4	8031.25	6644.8	21819.6	26551.6	14797.6	17420.8	21442.4	31635.8	16702	23530.4	31360	16628	26032.9	24948.4	16320.8	18770	14263.6	28600.4	27966.4	16725.8	23328	22444
810000	33.6	6282.8	22.0833	5997.6	5326.67	24.8	4470	6847.5	4105.6	11230	9632.8	7308.4	25	8540	25.8333	15900.4	9968.75	5145.6	8052	6670.42	21707.2	26393.3	14758	17386	21246.7	31570.8	16536.7	23294.8	31104.4	16534.8	25902	24819.6	16175.6	18873.8	14149.6	28523.2	28057.1	16770.8	23255	22596
811200	23.2	6330.42	16	5962.08	5405.6	20.4167	4492.4	6803.6	4211.25	11214.8	9620.83	7442.8	22.8	8587.5	19.2	15935.8	9760.4	4912	8039.2	6633.6	21470.8	26289.6	14830.8	17184	20968.8	31750.8	16424.4	23353.8	31033.2	16512	26159.2	24935.2	15970.4	18855.6	14134	28398.4	27990	16840.8	23242.8	22736.7
812400	27.2	6364	26.6667	5994.4	5351.25	23.2	4547.2	6693.33	4177.6	11233.3	9599.6	7430.83	24.4	8516.8	20.4167	15851.2	9699.17	4797.6	8038.8	6563.33	21600.8	26172.9	14754	17190.4	21052.4	31809.6	16488.8	23320	31099.6	16480	26542.4	24752.1	15848	18840	14017.2	27875.2	27947.5	16841.2	23256.7	22876.4
813600	23.75	6323.6	27.2	5948.33	5426	27.5	4472.4	6622.8	4122.08	10989.6	9603.33	7314.4	26.4	8661.2	20	15855.4	9838.4	4685.42	8017.2	6644.4	21448.8	26033.2	14743.3	17090.4	21100.4	31457.9	16466.8	23223.8	30904.4	16390.8	26878	24683.2	15851.7	18785.2	13950	27933.2	28395.2	16963.8	23326.4	23038.8
814800	29.6	6318.8	28.4	5966.4	5391.67	20.8	4494.58	6578	4151.2	11026.7	9530	7232.92	20	8647.2	14.5833	15714.8	9786.67	4728.8	7972.8	6576.4	21380.4	25772.1	14605.6	17093.8	21030.8	31682	16512.5	23410	30797.9	16319.6	27076.8	24657.2	15797.2	18828.8	13830.4	27987.9	28116	16980.8	23176.3	23290
816000	24.5833	6350	31.2	5988.75	5334	19.1667	4456.4	6469.6	4230.8	10884.8	9549.17	7179.6	17.5	8700.4	24.4	15736.3	9698.8	4703.75	8149.6	6667.2	21472.5	25852.4	14784.6	16956.4	21145	31616.4	16311.2	23089.6	30770.4	16391.7	26547.6	24646.4	15622.1	18796.8	13862.5	27564.4	28235.6	16989.2	23759.6	23374.6
817200	23.6	6392.5	22.8	5901.2	5200	22.8	4544.17	6500.4	4245.6	11138.3	9559.6	7264.17	12.8	8821.67	14.8	15665.6	9737.92	4642	7950.83	6580.4	21230.4	25857.1	14608	16784.6	21022.4	31755.6	16247.6	23149.2	30627.5	16308.4	26268.8	24899.2	15547.2	18731.7	13867.2	27360.4	28264	17104.4	23641.7	23596
818400	29.1667	6504	19.5833	5810.8	5323.2	22.9167	4426.8	6540	4123.6	11071.2	9558.33	7264.4	15.8333	8901.2	16	15454.8	9656.4	4637.92	7956.8	6491.25	21209.6	25646.8	14570.4	16819.2	21007.5	31851.6	16393.2	23042.1	30684	16470.8	26243.2	24777.6	15282.8	18904	13768.3	27217.2	28174.6	16918.8	23579.2	23685
819600	22.4	6488.75	24	5822.4	5215.83	20.4	4403.33	6443.6	4233.75	10962.4	9479.6	7178.75	21.2	9096.67	17.6	15534.8	9735.83	4571.2	7928.33	6622.4	21380.8	25383.6	14436	16853.3	21025.2	31823.8	16302.8	22995.6	30755.4	16340.4	26021.3	24543.6	15232.8	18629.2	13750	27127.9	27965.6	17074.6	23374	23728.4
820800	24.1667	6536.8	18.3333	5804.4	5244	31.25	4514.4	6482.92	4204	10928.8	9534.8	7330	24.5833	9095.6	20	15208.4	9622.8	4461.67	8064.4	6657.08	21522.4	25518.4	14382.1	16678	20788.3	32144	16060.8	23427.2	30418.8	16069.6	26117.2	25077.5	15298.8	18822	13724.2	27261.2	27942.1	17106.4	23334.8	23552
822000	25.2	6572.08	24.8	5721.25	5158.4	18.4	4378.75	6552.4	4207.08	10820.4	9388.4	7106.67	19.2	9115.42	20	15287.9	9780	4545.2	7945.83	6579.6	21701.7	25553.6	14494.8	16662.5	20859.6	32113.8	16054	23533.2	30352	16166	25812.5	24967.2	15139.2	18677.6	13480.8	26906.7	27958	17060	23159.2	23531.2
823200	30.4167	6582	32.5	5724.8	5127.6	22.8	4426.4	6404.17	4226	10683.3	9352	7213.6	19.5833	9121.2	29.1667	15272.4	10052.8	4594.17	8014.8	6562.08	21754	25357.9	14405.6	16630.4	20951.7	32002.8	16132.1	23447.6	30369.2	16137.5	25760	24754.2	15177.6	18720.8	13445.2	26945.6	28122.9	17344	23359.2	23842.8
824400	24.4	6662.5	25.6	5761.25	5172.4	22.8	4492.5	6467.2	4240	10877.2	9430.42	7126.4	24.8	9320.83	23.2	14981.7	9614.8	4513.6	7952.08	6504.4	21476.7	25036.8	14401.6	16574	20572.4	32089.2	16120.4	23352.1	30334.8	16071.6	25733.3	24409.2	15178.3	18763.2	13321.2	27032.9	27910.4	17333.8	22977.2	24048.8
825600	18.8	6644.4	27.0833	5740	5087.08	21.6	4496.8	6685.42	4201.2	10747.5	9418	7102.4	18	9289.6	16.25	14919.2	9627.92	4548	7890.4	6548.75	21506.8	25236.7	14347.2	16512	20683.8	32147.2	16116.7	23032	30119.2	16124.8	25551.6	24288.3	14982.8	18566.7	13324	26583.6	27774.6	17248	22968.8	23833.6
826800	22.4	6611.6	28.4	5972.08	5191.2	22.9167	4436.4	6516.8	4177.08	10728	9341.25	7224.4	22.8	9331.67	17.2	14987.1	9528	4589.2	8030	6620	21443.8	24863.6	14389.2	16317.2	20634.8	31988.8	16023.6	22795.4	29921.2	16018	25277.9	24188.8	14977.5	18698.4	13325	26785.6	27756	17579.6	23202	23881.3
828000	24.8	6729.6	19.1667	6445.2	5155.42	24.4	4473.2	6514.8	4181.6	10729.2	9267.6	7205.42	23.6	9330.4	20.8333	14977.6	9655.42	4501.2	7952	6370.42	21634.4	25237.5	14238	16320.4	20580	32236.4	15793.8	22780.8	30234.2	16067.6	25216	24144.2	14842.8	18542.5	13336.8	26722	27649.6	17506.4	22889.2	23559.6
829200	21.6667	6716	24.4	6320.83	5072.8	21.25	4410	6425.2	4219.17	10614.8	9381.67	7120.8	22.5	9446.8	15.6	14859.6	9501.2	4560	8064.8	6450.8	21588.8	24552.8	14244.2	16305.6	20543.2	32024.8	15989.2	23079.6	29793.2	15921.7	25087.6	24065.6	14802.5	18514.4	13270	26593.2	27211.6	17497.5	23350	23554.6
830400	25.6	6701.6	30	6222	5122.92	20.4	4417.5	6452.4	4290.8	10714.6	9337.6	7153.75	28.4	9677.2	23.75	14872.8	9554.17	4635.2	8020.83	6472	21478.8	24470	14280.8	16371.7	20417.2	32159.6	16249.2	23447.6	30197.1	15662.8	25312.4	24206.8	14788.8	18486.3	13136.8	26596.3	27528	17569.2	23237.1	23398.4
831600	24.5833	6701.2	23.6	6027.08	5138	18.3333	4458	6412.5	4298.8	10490.4	9360.83	7173.6	22.5	9662.4	14.8	14807.5	9512.4	4438.33	8218	6506.8	21546.8	24992.8	14166.3	16294.4	20546.7	32020.4	16228	23601.3	29908.4	15899.6	25130.4	24160.4	14807.5	18400.8	13010.4	26743.2	27301.7	17556.8	22968.4	23010.4
832800	20.4	6755.83	26.8	6091.6	5126.25	24.8	4366.25	6352.8	4237.2	10558.4	9279.6	7244.58	23.6	9765.83	25.6	14798.4	9530.42	4504.4	8020	6501.6	21396.8	25198.3	14147.2	16266.3	20267.2	32112	16243.2	23518.8	29911.3	15911.2	25291.7	23954.4	14704.8	18516.3	13200.8	26555.4	27558	17619.2	22729.6	23270.8
834000	33.75	6722	22.9167	6048	5056	23.3333	4430.8	6432.5	4282.4	10512.4	9290	7265.2	24.1667	9979.6	17.2	14835.6	9515.6	4404.58	8062.8	6477.08	21565.2	25873.2	14072.9	16172	20586.3	33245.2	16249.6	23412.1	30080.8	15767.1	24879.2	23986.3	14777.2	18469.6	13229.2	26705.2	27130.8	17858.4	22269.6	22971.3
835200	21.2	6739.58	18.8	6150.8	5076.4	28	4402.08	6518.8	4345.42	10569.6	9255.6	7304.17	19.2	10089.6	17.6	14815.6	9562.92	4398.8	8129.58	6452	21522.1	26197.6	14272	16223.3	20404	33512.9	16284	23659.6	30117.5	15804.8	24832.5	23729.2	14460.8	18402.4	13240	26772.1	27128.8	17978.8	22105.2	22734.4
836400	29.1667	6735.2	29.1667	6158	5355.6	22.9167	4495.2	6332.92	4471.6	10577.5	9251.6	7374	24.5833	10135.2	18.75	14568.8	9450.8	4433.33	8155.2	6367.5	21540.4	26338.4	14459.2	16000	20422.9	33903.2	16286.3	23493.6	30082	15771.3	24610.8	23887.1	14534.4	18426.4	13250.4	26969.2	26960.4	18246.8	21767.2	22864
837600	24.8	6792.5	22.8	6274.17	5408	24	4367.08	6307.2	4290.83	10375.2	9070.4	7411.6	17.6	10030.4	18.8	14514.6	9431.2	4457.6	8139.17	6323.2	21558.3	26401.6	14826.4	16344.2	20282.8	34257.9	16534	23512	29998.4	15794.4	24573.8	24068.8	14780.4	18344	13224.4	26881.3	26551.6	18080.4	21495.2	22414.4
838800	25.4167	6706	22.0833	6307.2	5132.92	20.4	4328.8	6460	4335.2	10508.8	9130.4	7506	26.6667	10300.8	19.1667	14615.6	9591.2	4405.2	8147.6	6386.67	21715.6	26751.3	14825.6	16224.8	20213.8	34492.8	16199.6	23467.6	29988	15629.6	24585.2	23876.3	14631.2	18260	13230.8	26909.6	26615.8	18220	21577.9	22405.6
840000	20	6786.25	25.6	6330.42	5112.8	24.4	4277.6	6443.2	4379.58	10476.4	9075	7557.6	17.6	10257.1	22.4	14477.5	9576	4391.2	8163.33	6422	21497.9	26793.2	14651.7	16258.8	20144	34635.4	16350.4	23457.9	30167.6	15758.4	24641.3	23878.4	14749.6	18249.6	13270.8	27020.4	26434.8	18402.1	21214.4	22182.5
841200	21.2	6752	25	6274.8	5040	21.6	4182	6390	4344	10507.1	9081.2	7703.2	20	10324	17.5	14580.8	9592.08	4428	8169.6	6245	21905.2	27005.8	14468	16166.8	20330.4	34294	16582.1	23574	30247.9	15668.4	24737.2	23844.2	14718.8	18328.8	13202.8	27088	26326.7	18399.6	21026.7	22064
842400	27.6	6611.2	28	6319.58	5043.6	17.0833	4287.2	6423.2	4345.42	10377.6	9106.25	7716	15.6	10518.8	23.6	14740	9586	4391.25	8384.8	6288	21735.8	27042	14338.3	16144.4	20169.2	34112.9	16556.4	23497.5	30162.8	15766.4	24600	23816	14752.9	18289.2	13233.3	27359.2	26229.6	18570.8	20985.6	22015
843600	36	6607.2	24.5833	6358.4	4979.58	22.4	4274.58	6422.4	4399.2	10483.8	8988.8	7634.58	22.4	10592	27.5	14613.6	9634.17	4380	8082	6191.2	21749.2	26882.9	14314	16272.5	20099.2	33960	16426.7	24032.4	30347.1	15798.4	24942.8	23871.3	14766.8	18138.3	13260	27604.4	26287.6	18651.2	20654.6	21765.6
844800	27.5	6799.2	24.8	6346.25	4950.4	23.3333	4272	6466.4	4338.4	10409.2	8942.92	7522.8	18.75	10753.2	17.6	14680.4	9656	4470.42	8178	6282.4	22128.3	27061.6	14370.4	16117.2	20355.2	33725.6	16718.4	23735	30150.8	15909.2	24724.4	23927.6	14689.2	18118.4	13192.5	27379.2	26086.4	18484.6	20326.8	21515
846000	22.4	7252.5	26.8	6374.8	4897.5	25.2	4336.67	6376.4	4406.8	10319.6	9107.2	7678.75	22.4	10819.6	19.2	14708.8	9547.5	4468	8233.33	6297.6	21895.6	27037.9	14307.2	16333.8	20192.4	33396.4	16632.9	23461.2	30174.6	15854.8	24890.8	23611.6	14756.4	18024.6	13200.8	27510.8	26307.2	18636	20488.8	21482.8
847200	26.25	7427.2	22.8	6296.8	4926.8	17.9167	4298.8	6522.08	4494	10302.4	9238.75	7587.2	23.75	10965.2	11.6	14781.7	9635.6	4462.5	8160.4	6247.92	22015.2	27003.6	14207.1	16297.6	20298.8	33216.4	16627.2	23274.6	30298.8	15915.4	25024.8	23784.8	14780	18158.8	13125.8	27882	26098.8	18428.4	20206	21328.8
848400	28.8	7486.25	23.6	6248.4	4955.83	28.4	4253.75	6512	4557.6	10339.6	9121.6	7612.08	22	11137.1	22.8	14790.4	9631.25	4471.6	8221.67	6187.6	22461.6	26798.8	14104	16292.5	20064.8	33145.8	16628.4	23270	30124.6	15834	24821.7	23622.4	14734.4	17810.4	13262.8	27912.5	26247.2	18479.6	20252.4	21139.2
849600	24.5833	7629.6	20	6259.6	4862.4	23.3333	4230	6617.92	4568	10377.6	9194.17	7633.6	23.75	11156.4	18.75	14619.6	9651.2	4469.58	8264	6189.58	22423.6	26852	14199.6	16149.6	20103.8	32758	16488	23236.4	30165.2	15755.4	25036	23591.7	14810	17777.6	13207.9	27963.6	26363.8	18642	19892.8	21116.7
850800	27.2	7691.25	24.8	6273.75	4896.4	20.8	4327.08	6604.8	4470	10348.8	9189.6	7630.42	24.4	11119.2	15.2	14386.4	9499.6	4474.4	8225	6184.8	22512.5	26641.6	14100	16255.8	20140.8	32551.7	16373.2	23020	30117.5	15734.8	25023.3	23720.8	14867.1	17827.6	13217.2	28017.1	26070	18325	19797.2	21052.4
852000	25.4167	7815.2	23.75	6235.2	4840.8	22	4287.2	6563.75	4527.2	10347.5	9130	7584.4	16.6667	11080.8	22.9167	14354.8	9536.8	4509.58	8268.4	6167.08	22711.6	26634	14016.8	16163.2	20232.9	32212	16337.1	23162.8	29979.6	15725	24889.2	23391.3	14935.6	17823.2	13191.7	28305.2	26050	18432	19419.2	20842.4
853200	24	7721.25	27.6	6372.5	4865.2	24.4	4240.83	6741.2	4525.83	10382.4	9155.2	7606.4	24	10986.7	22	14265.4	9586.8	4441.6	8188.33	6140.4	22827.1	26667.2	14030	16278.3	20108	32050.8	16178.4	23035.4	30054.4	15594.4	24977.5	23547.2	14907.5	17904	13159.2	28519.2	26010	18532.5	19477.6	20848
854400	34	7661.6	23.3333	6359.6	4872.5	25.2	4307.6	6760.42	4484	10182.1	9267.2	7633.6	15.8333	10879.6	16.25	14434.4	9500.42	4628.4	8238	6156.25	23077.2	26733.3	14035.6	16251.2	19984.2	31792	16147.9	22936.4	30075.2	15633.2	25161.2	23283.3	14912	17839.2	13272.8	28443.6	25832.5	18321.6	19292.9	21233.2
855600	24.4	7587.92	20	6438.33	4803.6	22	4284	6816.8	4601.67	10532.8	9325.83	7639.6	22.4	10910.8	15.2	14188.3	9521.2	4502	8270.8	6073.2	22888.8	26652.4	13993.3	16148.8	19922	31803.8	15861.2	22824.2	30362.8	15671.2	25332.1	23488.4	14772.5	17769.6	13198.8	28742.8	25699.6	18474.2	19495.6	21777.1
856800	24	7509.6	32.9167	6411.2	4868.33	20.4	4282	6925	4547.6	10403.3	9370.4	7508.33	17.2	11031.6	20.8333	14143.6	9575	4509.6	8222.4	6040.42	23213.2	26557.9	14000	16131.6	19954.8	31644.8	15811.7	22978.8	30160.8	15681.6	25236	23361.7	14832.4	17749.2	13232	28802.4	25547.5	18280	19230.4	21392
858000	18.3333	7256.8	21.2	6351.25	4948.8	17.0833	4252.8	6905.6	4532.08	10304.4	9437.92	7230.8	26	11139.2	12	14239.2	9557.6	4494.17	8199.2	6045.2	23324.2	26755.6	14050.8	16153.6	19956.4	31200.8	15612.8	22990.4	30190.8	15640.4	25428	23114	14826.3	17684.4	13316.3	28662.4	25352	18327.5	19178.4	20977.9
859200	25.6	7324	18.8	6321.6	4911.67	16.8	4292.5	6929.6	4592	10215	9367.6	7755.42	20.8	11149.6	26.6667	14285.6	9387.5	4536.8	8224	6059.2	23231.2	26700.8	14215.2	16273.3	19839.2	31168.4	15747.5	22791.2	30163.3	16238	25394	23042.9	14836.8	17677.1	13122.8	29005.8	25416	18236	19043.8	20593.2
860400	22.9167	7194.4	30	6706.25	4885.2	22.0833	4222.4	7010	4603.2	10237.6	9225	7672.4	23.3333	11247.6	18	14179.2	9539.6	4564.17	8194.8	5947.2	23505.8	26702.8	14388.3	16077.2	19832.9	30669.6	15769.6	23036.3	30044	17076.7	25494.4	22948.4	14605.4	17608.4	13271.3	28916.4	25240.4	18086.4	18813.2	20215.4
861600	26.4	7214.17	24	7002.8	4823.75	24.4	4169.17	7042.8	4537.6	10323.3	9213.2	7771.25	18.8	11256.7	14	14276	9460	4646.4	8173.33	6062.4	23578	26690	14355.2	16020	19720.4	30466.4	15581.6	22854.4	30113.3	17514.8	25573.8	22708.8	14788	17627.1	13138	28960	25251.2	18172.4	18766.3	20328.4
862800	20.8333	7142.8	34.4	6663.2	4879.2	19.1667	4303.6	7054.17	4589.2	10328.8	9299.58	7722	24.1667	11142	17.2	13964	9393.6	4622.5	8140.8	6052.5	23554	26914.8	14373.3	16181.2	19542.1	30141.2	15432	22832.9	30506	18047.9	25562.4	23053.2	14794	17501.6	13134.2	29011.6	24967.5	18146.4	18726.4	20107.1
864000	18.8	7046.25	23.2	6587.6	4898.33	29.6	4305.83	7075.2	4541.67	10257.6	9220	7570.42	22.8	11092.5	22	14011.2	9496.25	4586.4	8142.92	5993.6	23719.6	26858.4	14414.4	16131.7	19465.2	30033.8	15402.8	22838.8	30509.2	18204.4	25664.2	22793.6	14700.4	17510	12974.4	29039.2	24866.4	18148.3	18506	20150.4
865200	24.5833	6880	25.8333	6408.8	4810.4	22.0833	4229.6	7180.42	4594.8	10223.2	9310	7539.6	20.4167	11153.2	17.0833	14005.6	9578	4697.5	8045.6	6116.25	23471.6	27006.8	14203.8	16096	19359.2	29828.8	15410	22914.8	30732	18413.3	25604.4	23062.9	14719.6	17472.8	13178.3	29260.4	24920.8	18303.6	18639.6	19789.2
866400	20.4	6923.75	28.4	6358.75	4838.4	18	4415.42	7254	4578.75	10306	9326.4	7495.42	17.2	10986.3	20.4	13961.6	9390.8	4635.6	8187.08	6025.2	23792.5	27287.6	14342	16058.3	19374.4	29900.8	15459.2	22954.4	31314.8	18311.6	25481.3	23017.6	14680	17456.4	13156.8	29144.2	24636.4	18152.1	18384	19822
867600	27.5	6718.8	19.5833	6350.4	4880	12.4	4331.2	7263.75	4572.4	10139.2	9276.4	7435.6	23.75	11003.6	15	13703.6	9619.6	4715	8150.4	6062.5	23788.4	27235	14241.2	16027.2	19382.9	29349.2	15371.7	22576	30922	18054.6	25813.6	22875.8	14616.8	17406	12911.6	29424	24633.8	18046	18427.1	19896.8
868800	25.6	6768.33	20.8	6397.92	4858	17.6	4240	7284.8	4582.08	10198.8	9266.67	7249.6	21.6	10955.8	13.6	13705	9616.4	4702	8135.42	5992.4	23582.1	26998	14094.4	16012.4	19159.2	28952.9	15255.6	22644.6	31008.8	18016.4	25683.8	22936.8	14125	17452	13084	29614.2	24565.6	18283.3	18237.6	19867.9
870000	22.8	6752.4	18.3333	6194	4907.92	26.4	4206.4	7365.42	4442.8	10219.2	9238.8	7032.8	21.6	11171.2	22.0833	13524.4	9475	4762.4	8258.4	5969.17	24090	27192.5	14354	15978	19084.6	28926.8	15370.8	22802	30943.2	17935.2	25807.2	22745.8	15508.8	17162.9	12797.6	29312.8	24539.6	18005.6	18305	19727.6
871200	19.6	6652.08	30.8	6253.33	4895.6	20.8333	4241.2	7355.6	4537.5	10130.8	9249.17	6982.8	28.8	11127.5	12	13615.4	9484.4	4680.8	8234.8	6030.4	24070.8	27496.4	14124.2	16131.2	18907.6	28705.4	15247.2	22756.7	30564	17686	25868.8	22782.8	14256.7	17302	12847.1	29774.4	24424	18079.6	18333.6	19898.8
872400	22.4	6664	29.5833	6210.8	4845.83	19.6	4291.6	7458.8	4487.6	10408.8	9305.2	6867.08	24.8	11379.2	23.75	13376.4	9410.42	4659.6	8742.4	6001.25	23968.4	27632.9	14018.8	15955.4	18819.2	28522.8	15194.2	22882	30697.9	17596.4	25874.8	22837.9	14084	17118.3	12741.6	29647.2	24510.4	18020.4	18203.3	19417.2
873600	27.5	6518	26.4	6290	4905.2	24.5833	4286	7550	4509.17	10263.6	9276.67	6861.6	27.5	11557.2	12.4	13608.8	9457.2	4723.75	8916	5984.8	23897.9	27985.6	14110.4	15938.8	18814.4	28308	15357.2	22812.1	30776.4	17482.1	25736.4	22598	13701.3	17181.2	12760.8	29631.6	24180.4	17902.1	18228	19587.1
874800	27.6	6539.58	23.2	6221.6	4971.25	33.2	4277.5	7554.8	4560	10232.1	9362	6696.25	17.6	11684.8	17.6	13480.8	9305.83	4622	8959.58	5995.2	23901.6	28046.3	13939.2	16023.8	18516.8	28356.8	15275.8	22865.2	30648.8	17320.4	25892	22682.8	13753.6	17028.3	12709.6	29914.6	24117.6	18033.6	18216.7	19634.8
876000	33.3333	6516	21.6	6196.4	4918.4	20.8333	4267.6	7554.17	4532.4	10082.4	9317.92	6630.8	22.9167	11640.4	15.6	13370.4	9132.8	4619.58	9164.4	5872.4	23904.4	28158.8	13824.2	16119.2	18415	28152.8	15162.8	22644.2	30599.6	17009.2	26171.6	22731.2	13699.2	16958.4	12711.3	30062.8	24280	17795.2	17938.4	19411.7
877200	19.6	6410.83	24.4	6230.8	4837.5	28.4	4247.92	7619.6	4566.8	10044.8	9278.8	6431.67	19.6	11890	19.2	13262	9237.08	4675.2	9160	5931.6	23887.2	28045	13791.6	15835.4	18191.2	27969.6	14792.4	22982.8	30275.8	17020	26032.5	22700.4	13747.2	16912.5	12669.2	29985.8	23987.2	17826.4	17988.4	19432.8
878400	29.5833	6436.8	22.9167	6287.6	4895.2	20.4167	4293.2	7637.92	4500	10097.6	9204.17	6374	17.9167	11762.4	20	13244.4	9294.4	4619.17	9344.8	5916.67	23895.6	28093.6	13637.1	15824.8	18304.2	28010.4	14836	22826.4	30242	16922.9	26341.2	22837.5	13784.8	16851.2	12611.7	30265.6	23949.6	18094.4	17874	19469.2
879600	26.8	6427.08	23.6	6233.2	4848	26	4319.58	7734.8	4544.17	10042.4	9190	6273.33	16.8	11937.1	22.4	13119.2	9160.42	4643.2	9331.25	5912.4	24008.3	28116	13804	15883.3	18367.6	28148.3	14830.8	22767.2	30169.6	17001.6	25990.8	22789.2	13729.6	16869.6	12472	29900.8	23785.6	17963.8	17765.2	19228
880800	19.1667	6298.4	26.25	6209.6	4816.8	21.6667	4207.6	7756.67	4511.2	9994.58	9292.8	6184.8	20	11866.8	19.1667	13046.4	9132.8	4670	9428.4	5945	23762.4	27844	13652	15853.6	17986.7	28119.2	14733.3	22763.6	30447.6	17110	25831.6	22652.1	13779.6	16662.4	12755	30060.4	23751.3	18101.6	17859.6	19348.8
882000	20.8	6281.67	20	6546.25	4900.8	26.4	4258.33	7786.8	4514.17	10129.2	9330	6243.6	24	11748.8	20	12913.8	9098	4613.2	9373.33	5867.2	23769.6	27961.6	13722.4	15935.8	18074.8	27997.5	14594	22725.4	30546.4	17297.6	25917.1	22748	13695.8	16839.6	12574	30265	23682.4	17972.1	17666	19319.6
883200	23.6	6316	21.6667	6724.8	4979.17	23.6	4225.6	7798.75	4423.2	9960	9241.2	6126.8	20.4167	11655.2	19.5833	12833.2	9107.2	4705.2	9369.2	5950.42	23940	28022.1	13653.2	15918.8	18091.3	27930.4	14715	22747.6	30300.4	17369.2	25916.8	22691.7	13670	16719.2	12552.8	30098.8	23513.8	17924.8	17647.5	19169.2
884400	26.8	6297.92	21.2	6557.08	4882.4	17.6	4266	7756	4487.5	9954	9375.42	6100	24.8	11953.3	20.8	12763.8	9184	4701.2	9428.33	6002	23603.3	28233.6	13711.7	15931.2	18041.6	27967.1	14496.4	22938.8	30268.8	17571.6	25989.2	22666.8	13507.9	16582	12374.8	29886.4	23586.4	18154.2	17525.6	19287.5
885600	23.2	6331.2	25.4167	6437.2	4899.17	29.2	4281.6	7796.25	4480.8	9949.17	9296.8	6094.58	21.6	11984	16.25	12637.2	8990.42	4607.2	9367.6	5872.92	23718.8	28024.6	13915.6	15869.2	17955.2	27902.8	14444.6	23060.4	30124.2	17466	25904	22762.5	13598	16600	12409.6	29782.8	23399.6	17926.4	17337.9	19446
886800	22.9167	6260	21.6	6257.92	4885.2	18.75	4316.8	7959.2	4527.08	9891.2	9287.5	5902.8	18.8	12189.2	13.6	12537.1	9054.8	4590.42	9406.8	5807.2	23637.5	27829.6	13688.8	15839.2	17823.6	27655	14401.2	23264.6	30124.4	17487.2	25776	22536.4	13482.5	16512.8	12427.5	29742.4	23196.4	18162.5	17343.2	19376.3
888000	29.6	6247.6	23.3333	6228.8	4923.33	24	4301.25	7956.8	4379.2	10041.7	9370	5932.5	19.2	12278.4	21.25	12436.8	8961.25	4648.8	9201.6	5882.4	23349.2	27609.6	13846.4	15753.8	17888.4	27725.6	14261.7	23235.2	30169.6	17618	25982.4	22746.3	13526.4	16620.4	12419.2	29593.3	23384.8	18213.2	17241.7	19367.6
889200	20	6368.4	20.8	6079.17	4810	28.3333	4338.4	7914	4400	9774	9270	5885.2	18.3333	12314	23.2	12436.3	8851.2	4586.25	9366.4	5891.6	23610.4	27798.4	13638.3	15700.8	17813.3	27580.8	14177.6	23343.8	29994.8	17623.8	25762.8	22805.6	13505.8	16655.2	12484.6	29391.2	23200	18043.2	17104	19597.9
890400	22	6249.17	24.8	6174.4	4972.5	26.4	4275	7880.4	4448.4	9922.92	9354	5810	14.8	12274	16	12440.4	8979.17	4523.6	9288.75	5792.8	23228.4	27806.7	13445.2	15615.8	17792	27501.2	14203.3	23502	29936.7	17564.4	25600	22639.6	13376.4	16637.1	12494	29165	23364	18125.2	16965.8	19492
891600	26.6667	6272.8	26.4	5988	4878	23.3333	4301.2	7904.58	4437.2	9916	9352.08	5807.6	18.75	12211.2	18	12287.1	8902.4	4568.33	9243.2	5842.5	23347.2	27618.4	13566.3	15665.2	17672.1	27469.2	13955.6	23352.1	29619.2	17598.3	25736.8	22458.4	13509.2	16696.4	12466.7	29068.8	23200.4	18158	17006.4	19416.7
892800	26	6259.17	26.4	6078.4	4892.5	29.6	4357.08	7945.6	4465	9912	9411.6	5710.42	13.6	12218.3	17.2	12362.8	8934.17	4546.8	9338.75	5878.8	23148	27370.4	13604	15584.6	17797.6	27435	14008	23331.2	29712.1	17554	25657.9	22531.6	13519.6	16771.3	12385.2	28768.8	23166.4	18299.6	16820.8	19330.8
894000	20.8333	6378	22.9167	6035.6	5032.8	22.5	4327.6	7817.08	4508.4	9904.4	9476.8	5852	25.8333	12104	17.5	12167.2	8837.2	4544.17	9270.4	5902.92	23138.8	27108	13407.9	15593.2	17668.3	27486.4	13988.4	23158.4	29741.2	17585.4	25668.4	22592.9	13409.6	16773.2	12442.5	28717.6	23006.7	18247.6	16809.2	19307.9
895200	19.6	6292.5	22	6104.17	5357.6	24.8	4320.83	7944	4445	9940.8	9483.6	5778.75	24.8	12165	24	12134	8852.4	4515.6	9233.75	5914	22860.4	27289.2	13304.8	15686.7	17703.2	27625.8	13884.8	23343.2	29834.6	17619.6	25793.3	22713.6	13364.2	16595.2	12294.4	28468.8	22817.2	18280.4	16670.4	19247.2
896400	25.8333	6301.6	24.5833	6080	5258	24.4	4309.6	7808.33	4449.6	9887.08	9361.6	5854	12.5	12331.2	16.6667	12199.6	8696.8	4557.08	9200.8	5983.75	23053.2	27346.3	13342.4	15492.4	17883.8	27628.4	13707.1	23233.2	29522.4	17724.6	25779.2	22395.4	13451.2	16782.8	12309.6	28175.6	22914.2	18223.2	16645.4	19423.2
897600	19.6	6285	20.4	6046.67	5095.6	25.2	4327.08	7924	4497.5	9898	9614.8	5863.6	24.4	12228.8	16.8	12017.9	8564.4	4517.2	9140.83	5901.2	22855	27066.8	13188.4	15720	17952.4	27416.7	13639.6	23089.6	29219.2	17560.8	25716.3	22510.8	13422.1	16671.2	12456.8	28270.8	22957.6	18497.5	16566.8	19626.4
898800	24.4	6331.6	25.8333	6033.2	4994.17	20.8	4338.4	7827.08	4486.8	9868.75	9549.2	5839.2	19.1667	12493.2	22.5	12140	8603.75	4550.8	9156	5958.33	23011.2	27178.8	13275.6	15622.4	17940.8	27533.2	13595.4	23136.8	29563.2	17600.8	25618.8	22564.6	13300.8	16691.3	12314.4	28041.2	22750.4	18391.6	16299.6	19133.2
900000	21.6	6291.25	30.4	6074.17	5023.2	20.8333	4298.8	7809.2	4435.42	9836.8	9539.58	5920	22	12857.9	26	11972.1	8624.8	4450	9045.2	5940.8	22876.7	26931.2	13003.8	15748	17666.8	27659.2	13442.4	22995	29287.2	17586	25566.7	22431.6	13362.5	16740.8	12300.4	27985.6	22660.4	18582.5	16348	19172.9
901200	23.2	6299.2	20.8333	6076	5001.67	17.6	4348.4	7807.2	4440.4	9911.67	9476.8	5807.5	18.8	12876.4	19.1667	11739.6	8536.25	4452	9055.2	5890.83	22978	26876.7	12929.2	15807.6	17837.2	27625.2	13582.5	22938	29466.7	17629.2	25536.8	22260.4	13006.8	16747.1	12287.6	28014.4	22596.7	18743.2	16315	19373.6
902400	24.5833	6352	22	6102.08	4852.8	17.5	4262.4	7647.6	4428.75	9692.4	9458.33	5903.6	19.2	12956.8	19.6	11806.7	8371.2	4458.33	9090.8	5922.8	22971.3	26798	13105.8	15859.2	17608.4	27764.2	13482.8	22781.7	29181.6	17514.2	25135.2	22202.8	12792.9	16930.8	12185.4	27646.8	22579.6	18612.1	16105.6	19395.8
903600	32	6362.4	18.4	6124.4	4979.17	27.2	4412.08	7809.6	4426.4	9789.17	9557.6	5928.33	17.6	13193.6	15.8333	11904.4	8494.17	4370.8	9116.67	5970.4	22614.4	26527.1	12922.4	15853.3	17608.4	27907.6	13350	22640.8	29190.8	17678.8	25142.8	22158	12786.8	16818.8	12111.6	27615.4	22630	18766.4	16091.3	19152.4
904800	22.0833	6414.8	23.6	5991.67	4941.6	20	4402.4	7761.2	4410.4	9880	9480	6004.4	22.0833	13084.8	20.8	11834.2	8515.2	4422.08	9115.2	5964.4	22815.2	26762	12854.2	16019.6	17645.8	27969.2	13416.4	22470	29166.4	17472.5	25018	22248.4	12863.8	17143.2	12225	27795.2	22321.2	18706.4	15973.6	19285.8
906000	17.6	6252.92	24.4	5910.4	5008.33	24.8	4342.08	7751.6	4326	9837.5	9531.6	5942.08	22.8	13145.4	20	11742.8	8420.83	4421.2	9013.75	5934	22932.4	26772.9	13008.8	15836.3	17288.8	28136.4	13296	22356.4	29016.7	17392	24672.9	22145.6	12777.6	16925.8	12212	27896.3	22302	18740.8	16107.5	19267.2
907200	30	6420.8	32.9167	6010.8	4919.2	25	4330	7781.67	4356	9833.2	9332.08	5981.6	25.4167	13265.6	16.8	11760	8381.2	4388.75	9249.2	5902.5	22652.8	26866.8	12831.7	16080	17547.1	28162.4	13232.8	22627.1	28933.2	17552.5	24345.2	22500.8	12770	17033.6	12225.4	27685.2	22118.3	18893.6	15913.6	19321.3
908400	22.8	6355.83	26.4	5913.2	4958.4	14.8	4339.58	7872	4431.67	9747.2	9428.4	5927.5	19.6	13305	21.6	11708.8	8330	4387.6	9274.58	5876.4	22693.2	26620	12860	15838.3	17650	28494.2	13201.2	22685.6	29017.5	17422.4	23895.4	22354.4	12803.2	16839.2	12194.8	27358.8	22068.4	18694.2	15835.6	19063.6
909600	22.9167	6386	27.0833	5992	4952	22.0833	4238	7784.17	4400	9743.2	9374.4	6043.2	26.6667	13271.2	20.4167	11574.8	8436.8	4296.67	9232.8	5946.67	22546.4	26436	12899.2	15882.4	17810	28607.6	13027.9	22686	28977.2	17529.2	23303.2	22170	12752.4	16907.2	12307.5	27632.8	22124.2	18732	15946.4	19093.6
910800	15.6	6441.25	23.6	6023.33	4984.8	21.2	4380.83	7934	4441.25	9859.2	9508.4	6047.08	24	13390	16	11565	8333.6	4320	9295.42	5864	22775	26426	12798	15901.3	17773.2	28576.3	13161.6	22529.6	28774.4	17349.2	22990.4	22147.2	12649.2	16909.2	12290	27365	22230.8	18975.4	15838.4	18976.8
912000	27.5	6453.6	25.4167	5966	4969.58	20	4310.4	7882.5	4420.4	9787.92	9692.4	6074.4	17.0833	13550	18.75	11656	8367.2	4303.2	9284.4	5892.92	22746	26440.4	12672.4	15849.2	17771.3	28763.2	13094.2	22174	28723.2	17336.7	22446.8	22042.9	12645.6	17023.6	12134.4	26992.4	21780	18993.6	15690.4	18942
913200	24.4	6309.58	22.8	5965.83	5086.8	20.8	4322.92	7794.4	4337.5	9779.6	9699.17	6119.6	14.8	13567.9	16.8	11648.8	8332.8	4266.8	9290	5822	22715.8	26526	12695.2	15572.4	17647.6	28455	13026.8	22060.8	28861.6	17136.8	22135	22056.4	12665.4	16892.8	12265.6	27009.6	21766.8	18927.9	15592.4	18917.9
914400	29.2	6405.6	20	5973.6	5107.5	29.6	4324.4	7845.83	4352.4	9731.67	9661.2	6225.6	18.8	13506.4	20.4167	11521.2	8317.08	4276	9197.2	5772.92	22580	26376.3	12742	15502	17536.3	28847.6	12980.4	22001.6	28741.7	17293.2	21790.8	22141.7	12714.4	16862.5	12197.6	27188.8	21828.3	19301.2	15429.6	18794
915600	31.2	6378.8	26.4	5856.25	5115.2	17.5	4397.2	7753.2	4291.67	9693.2	9777.08	6194.4	22	13451.3	22.8	11500	8269.6	4297.2	9252.8	5818.4	22641.3	26802.8	12774.2	15489.6	17622	28655	12973.2	21930.4	28721.2	17183.2	21347.1	22042	12579.2	16806.8	12109.2	27168	21825.2	19459.6	15514.8	18636.7
916800	18.4	6439.6	30	6045.6	5173.75	28.4	4288.4	7855.2	4360.8	9656.25	9948.4	6154.58	22.4	13601.6	22.5	11526.4	8414.58	4286.8	9216.4	5821.25	22716.4	26561.7	12681.6	15260.4	17632.8	28695.6	12901.7	21603.2	28762.1	17104.8	21081.6	22001.7	12558.8	16967.5	12113.6	27155.2	21883.2	20017.2	15472.1	18708
918000	19.5833	6355.2	26	6027.5	5207.2	22.9167	4307.2	7831.2	4324.17	9528.8	9978.75	6264	22.5	13666	20.4	11465.4	8277.6	4151.67	9423.6	5747.2	22552.5	26615.6	12647.9	15160.8	17566.4	29569.6	12877.6	21600.8	28632.8	17192.9	20835.6	21887.2	12372.9	16758	12011.3	27235.6	21624.4	20247.9	15514	18612.1
919200	20	6365	21.2	5964.8	5115.42	25.6	4304.58	7816.8	4398	9414.58	9941.2	6229.58	20.8	13656.4	20.8	11479.6	8285	4290.4	9794.58	5750.8	22670	26644.6	12735.6	15166.3	17558.8	29788	12813.3	21385.2	28727.9	17144	20289.2	21863.6	12416	16659.2	12025.2	27215.8	21659.2	20791.2	15491.3	18661.6
920400	29.1667	6340.4	23.2	5972.92	5162.4	25.4167	4327.2	7801.67	4400.8	9653.2	9990.83	6276.4	18.3333	13529.2	20.8	11348.8	8323.6	4148.33	10020.8	5748.4	22712	26816.4	12718.3	14862	17709.2	30092.4	12759.2	21330	28530.4	17127.1	20225.6	21782	12617.9	16672.8	12081.3	27382.4	21570.8	21156.8	15330	18432.9
921600	29.2	6346.67	30.4	5958.4	5169.17	22.8	4357.5	7808.8	4366.4	9521.6	9986.8	6293.33	20.4	13521.7	20.4	11502	8304.17	4149.6	9909.58	5754.4	22574.8	26805.4	12662	14685.8	17701.6	30630	12706.4	21271.2	28538.3	17243.6	19981.3	21723.6	12437.2	16718.3	11913.2	26966.3	21333.2	21267.6	15284.4	18304.4
922800	19.5833	6326	31.25	6038	5206	25.8333	4240	8012.92	4425.2	9549.6	10071.3	6274	25.8333	13734.4	14.8	11428.8	8430.8	4238.75	10010.4	5676.67	22556.4	26756.8	12599.2	14542.8	17589.2	30876.4	12742	21278	28353.6	17155.4	19829.2	21644.2	12477.2	16544.4	11942.9	27248.4	21360	21697.2	15265.2	18167.9
924000	31.2	6350.42	27.2	5920.8	5205.2	25.2	4369.17	7982.4	4399.17	9496.4	10042	6291.67	22.8	13761.7	17.2	11273.6	8356.25	4219.6	10070.4	5675.6	22637.9	26667.2	12582	14509.6	17593.6	31645.8	12762.4	21260.8	28471.7	17219.6	19558.8	21694.4	12499.6	16554.8	11780	27288.3	21038.4	21722.9	15069.6	18172.8
925200	21.6667	6103.2	25.4167	5926.4	5371.6	25.4167	4220	7895.42	4402.8	9377.08	9862.8	6262	20.8333	13614.4	16.6667	11398	8362.8	4214.58	10135.6	5653.33	22725.6	26837.6	12533.2	14342	17518.8	31543.6	12620.8	21174.4	28625.6	17255.8	19416	21267.9	12456.8	16267.6	11766.7	27014	21312.5	21858.4	15160.4	17982.8
926400	24	6226.67	24	5971.67	5280.4	20.8	4275	7997.6	4329.17	9517.2	9964	6360	18.4	13769.6	17.6	11264.6	8366	4242	10194.2	5680	22363.8	26896	12557.6	14010.4	17638.4	31874.6	12759.6	21102.4	28586.8	17025.2	19278.3	21463.2	12380	16072.4	11949.2	27250.4	21447.2	22369.2	15023.2	18033.6
927600	22.5	6312	20.8333	6015.6	5320.83	18.8	4354.8	7928.33	4347.2	9593.33	9902.4	6304.4	16.6667	13514.4	17.5	11269.2	8442.4	4137.2	10055.6	5669.17	22346.4	26687.5	12510	14156	17543.8	32150	12652.5	20957.2	28621.2	17100.8	19126	21537.9	12245.2	15983.8	11765.2	27318	21202.1	22474	14970.8	17962.8
928800	26.4	6272.5	19.2	5998.75	5280	22.4	4254	7960	4425.83	9594	9960.42	6352.4	27.6	13837.1	17.2	11290.8	8320	4287.6	10110	5640	22767.9	26756	12696.3	13832	17398	32339.6	12674	20805.8	28362	17531.2	18941.7	21279.2	12391.3	15853.2	11869.2	27258	21169.2	22529.6	14958	17806.7
930000	28.4	6238	18.75	6088.4	5323.75	20	4355.2	8037.08	4395.2	9601.67	9859.2	6242	18	13808.4	20.4167	11378.8	8425.42	4304.8	10270.4	5691.25	22759.2	26989.6	12424.4	13764.8	17637.6	32402	12596.7	20794.8	28520.8	17827.6	18862.4	21167.9	12256	15892.9	11699.2	27392.4	20982.9	22848	14866.3	17736
931200	26.8	6168.8	18.8	6157.5	5316.4	22.0833	4298.4	8039.6	4456.25	9732.4	9855.42	6249.6	22	13752.9	22.4	11330.4	8360	4305.83	10232.8	5668.4	22767.5	26627.2	12497.1	13710.4	17719.6	32627.5	12477.6	20824.2	28841.6	17878	18906.8	21111.2	12653.3	16228	11747.9	27625.2	20764.8	22809.2	14949.2	17639.2
932400	27.6	6121.2	29.1667	6196.4	5340.83	28.4	4207.08	8132	4390.4	9870.83	9914.4	6222.92	23.2	13961.6	23.3333	11290.8	8290	4288.8	10221.2	5692.4	22596	26777.5	12597.6	13573.8	17492.8	32698	12562.1	20646.8	28381.7	18008	18510.8	21095.4	12512	15805.4	11751.2	27712.1	20593.6	22932	14827.9	17568.8
933600	32.5	6094.8	24.4	6130	5235.2	17.9167	4272	7908.4	4382	10080	9744.17	6224.4	24.1667	13870.8	16.4	11324.6	8416.4	4230.42	10152.8	5768.8	22510	26702	12586.3	13530	17570	32522.8	12485.2	20491.3	28670.4	17807.1	18466	20958.8	12369.2	15867.6	11612.9	27764.8	20604.8	23159.6	14847.2	17597.1
934800	23.6	6108.33	31.2	6197.2	5368.75	20	4297.92	7963.2	4365.2	10215	9731.6	6130	20.4	13794.8	20.4	11299.6	8471.25	4288.4	10205	5743.6	22624.8	26737.1	12531.2	13352.9	17548.4	32727.2	12572.1	20793.6	28636.7	17877.2	18376.7	20954.4	12326.4	15809.2	11504	27702.5	20443.6	23535.2	14961.7	17360
936000	20	5995.6	24.4	6170.8	5340	13.3333	4276.4	7877.5	4416	10220.4	9835.42	6178	20	13919.6	17.2	11168.8	8482.8	4250.42	10182	5632.5	22689.6	26664.8	12642.1	13392.8	17453.3	32817.6	12438.8	20526.7	28798	17960	18239.6	20654	12206	15789.2	11535.8	27588	20632.9	23376	14897.2	17120.8
937200	26	6024.58	20.4	6202	5370.42	21.2	4236.25	8000.8	4440	10421.2	9702	6150.83	13.2	13937.9	22.4	11112.4	8490.42	4257.6	10159.2	5594.4	22628.4	26572	12540	13280.4	17200.4	32763.8	12374.8	20469.2	28562.1	17933.6	18292.5	20777.6	12187.2	15836.7	11478.8	27936.3	20636.4	23562.4	14715.6	17135.6
938400	22.0833	5934.8	22.0833	6102.4	5406.4	22.9167	4272	8012.92	4447.2	10640.4	9697.08	6042	24.5833	13863.6	19.5833	11258.4	8464.8	4238.33	10119.2	5577.92	22654.8	26678	12649.6	13154.4	17242.9	33106	12375.6	20387.2	28711.2	17687.9	18317.2	20715	12166	15953.2	11400.8	27646.4	20623.3	23540.4	14642.8	17014.2
939600	20	5858.75	23.2	6123.33	5344.4	24.4	4207.08	8048	4408.75	10674.8	9651.2	6168.33	19.2	13918.8	14.8	11181.2	8644	4346	10102.1	5595.6	22416.7	26628.8	12542.4	13058.3	17070.4	32972.5	12483.6	20329.2	28774.6	17710	18023.8	20606.4	12231.7	15999.6	11382.8	27857.1	20680	23701.3	14714.8	17001.2
940800	30	5921.6	21.25	6064.4	5438.4	27.6	4282.8	7958.75	4486	10747.9	9672.8	5974.4	20	13964.8	26.25	11130.4	8500.4	4340	10061.6	5649.58	22801.2	26667.6	12671.6	13083.2	17176.3	33326.4	12431.3	20360.4	28663.2	17562.5	17894.4	20520.4	12382	15839.2	11268.8	27972.4	20533.3	23554.4	14529.6	16819.2
942000	26.4	5797.92	28	6156.25	5350.4	24.4	4235.42	7979.6	4415.42	10856	9593.2	5980.4	25.2	14196.3	15.6	11118.3	8616.4	4371.6	10150.4	5716.8	22535.8	26560.8	12666	13072.5	16954.4	33065.4	12330.4	20430.4	28628.8	17537.2	17934.6	20414.4	12174.6	15798.8	11236	27740	20485.6	23430.8	14655.6	16734
943200	16.8	5745.2	22.0833	6168	5278.75	29.2	4290	8169.58	4523.2	10925	9666	6143.6	17.9167	14149.2	13.3333	11132.8	8700.42	4399.2	9995.2	5690	22563.2	26387.5	12473.6	12969.2	16784.2	33004.4	12222.9	20446.8	28706.4	17480.8	17878	20444.2	12224	15957.9	11216.4	27961.2	20289.6	23581.6	14472.1	16607.2
944400	20.4	5738.33	18	6111.25	5323.6	21.6667	4301.2	8146.8	4550.83	10779.2	9585.42	6060	26.8	14370	16.4	11273.8	8521.2	4391.6	9858	5677.2	22624.6	26396	12453.8	12996.4	16678	33144.2	12245.6	20392.5	28839.2	17564.4	17932.9	20160	12165.4	15934.8	11083.2	28015.6	20358.8	23422.1	14492	16587.9
945600	15.6	5682.8	23.75	6199.6	5386.67	19.2	4204.4	8104.58	4504.4	10862.9	9603.2	5972.08	19.2	14390.8	17.9167	11303.6	8682.5	4484.8	9835.6	5645.83	22655.2	26511.7	12642	12909.2	16679.2	33034	12253.3	20331.2	28738.8	17445.6	17600.8	20165.4	12219.6	15503.3	11098	27982.8	20119.6	23323.2	14457.1	16492.4
946800	23.75	5683.2	18	6168.75	5534.8	22.0833	4237.6	8168	4553.33	10813.2	9602.5	5925.2	20	14942.8	22	11224.2	8683.2	4445.83	9770.8	5652	22537.5	26461.2	12511.3	13008.4	16540.8	32877.1	12268.8	20014.2	28737.2	17594.2	17533.6	20009.6	12086.7	15370.8	10979.2	27958.8	20168.4	23484.6	14425.2	16517.9
948000	18	5654.4	25.6	6228.8	5575.83	23.6	4203.75	8214.4	4548.8	10724.6	9583.2	5975	20	15314.8	23.3333	11254.4	8692.5	4466.8	9711.25	5632.4	22809.2	26440	12623.6	12690	16437.2	32943.6	12132.1	20022.4	28822.9	17628.8	17600.4	20098.8	12069.2	15502.5	10830	28056.7	20186.4	23248	14454.2	16275.2
949200	25	5552	22.4	6208.33	5616	21.6667	4247.2	8132.8	4620.8	10675.2	9553.75	5947.6	22.9167	15381.2	18	11263.3	8732.8	4520	9540.8	5702.4	23114	26479.2	12610	12789.2	16342.9	32407.6	12226.4	19952.1	28773.2	17502.1	17542.8	19726.8	11902.1	15470.8	10911.7	27909.2	20261.2	23125.2	14251.6	16244.2
950400	22	5548.75	18.4	6153.6	5618.75	24.4	4232.92	8269.6	4627.2	10817.1	9655.2	6109.58	21.6	15855.8	17.2	11449.2	8984.17	4677.6	9825.83	5738.4	23557.6	26674.2	12820.8	12982.9	16660.8	33458.4	12318.4	20959.2	29650	18269.2	17683.3	20583.6	12333.6	15827.5	10838.8	30185.4	21405.2	24819.6	15005.4	17104.8
951600	35.8333	6041.2	45.8333	6948.4	6331.2	43.75	4852	9358.33	5392.8	12219.6	11020	6566.8	42.5	17276.8	32.4	13000.4	10826.4	5020.83	10873.2	6357.08	23815.6	25696.4	12650.8	12400.8	16111.3	32901.6	10882.4	20999.6	29523.2	17520.8	16672.8	19948.8	11152	14820.8	9307.08	30087.6	20365.8	23744.4	13880.8	16064.2
952800	58.8	6189.58	57.6	7288.4	6324.8	66	5004.17	9084	5690.83	10655.6	11030.4	5948.33	54	15821.7	36	14055.2	11642.1	5548	9926.67	6068.4	21679.6	20230	11075.2	11172.1	13740.4	28558.3	9220.4	18457.6	25715.8	15586.8	15010.8	18033.6	10151.6	12873.3	8261.2	27194.6	18382.4	22095	12616.8	15232
954000	46.25	5649.6	45.4167	7247.6	6192	49.5833	4757.6	8995	5768.4	10302	10972.4	5742.4	40	14300	25.4167	14746.8	12147.6	5882.5	9262.8	6079.58	20757.6	19581.2	11236.3	10900	13667.5	27514.8	9104.17	17867.2	25025.6	15227.9	14524	17951.3	10335.6	12692.4	8166.67	25638.4	18332.5	21647.6	12374	14955.2
955200	41.6	5331.25	39.6	7312.92	6266.4	45.2	4945	9131.6	5961.25	10323.6	10854.8	5645.83	43.2	13279.2	30	15093.3	12259.6	6139.6	9074.58	6007.2	20144.2	19236.4	10828.8	10772.9	13004.8	26885	9300.8	17381.6	24383.6	13996	13826.3	17184	10204.6	12673.6	7956.8	25115.8	17786.8	21272.9	12079.2	14595.6
956400	50	5386.8	43.3333	7386.8	6158	39.6	4837.6	8862.92	5952	10082.5	10540	5264.4	40.8333	12380	32.0833	14881.6	11925.2	5946	8765.2	5752.92	18820.8	18138.3	10767.2	10549.6	12615	25704.8	8840	16771.2	23697.2	13651.7	13321.2	16220.8	9817.6	12000	7646.4	24526.8	16864.6	19994	11503.8	13827.2
957600	40.8	5177.08	46.8	7093.75	5885.2	48	4623.33	8758.8	5966.25	9458.4	10062.5	5068	41.6	11570	30.4	14107.9	11538.4	5818	7906.67	5276.4	17894.2	17213.2	10234.8	10246.8	11925.2	24638.8	8521.6	15925.8	22649.6	13275.6	12787.1	15437.2	9266.67	11417.6	7366.8	23514.2	16168	18716.7	11080	13152.1
958800	45.6	4767.2	45.4167	7112	5492.92	43.2	4308.8	8442.5	5688.4	8911.67	9490	4812.4	44	11181.2	29.1667	13189.6	11072.5	5508.8	7313.2	5035	16815.2	16311.7	9776.8	9870.4	11364.6	23330.4	8026.25	14867.6	21634.2	12506.4	12158	14562.1	8766.4	10991.7	7123.6	22560.8	15287.5	17715.2	10536.7	12490
960000	42	4496.8	39.2	6923.75	5273.2	33.75	4042.4	8106	5463.75	8186.8	8980.42	4643.2	40	10384.6	28	12492.5	10291.6	5266.4	6698.8	4739.6	15985.4	15573.2	9262.5	9584.8	10653.6	22589.6	7672	14175.8	20791.6	12096	11748.3	13966	8415.83	10472	6670.83	21686	14411.6	16717.1	9936.8	11966.7
961200	45.2	4364.8	37.5	6507.6	5012.92	39.2	3786	8042	5285.6	7956.67	8521.2	4399.58	40	9788.4	35.8333	11827.2	9664.17	5216	6341.2	4471.25	15300.8	14960.4	9031.6	9130.83	10216	21634	7319.58	13470.8	20344.2	11682.8	11125.6	13443.3	8051.6	10217.1	6486.8	20731.2	13794.8	15941.2	9491.67	11409.6
962400	38.75	4023.2	44.4	6200.83	4751.6	40.4167	3624.4	7890	4982.92	7533.6	8074.58	4310.4	38.75	9246.8	26.4	11191.7	9170.4	5019.58	5983.2	4307.6	14640	14293.6	8690.83	8690	9903.6	20645.6	7066.8	13026.3	19347.6	11196.7	10782.4	13087.6	7843.75	10035.2	6323.75	20073.2	13115.6	15431.7	9247.6	10838.3
963600	46.8	3963.75	45.6	5886	4687.92	48.4	3397.92	7650.4	4771.6	7131.25	7678	4177.92	34.4	8635.6	26.4	10592.4	8754.17	4864	5572.5	4130.8	13801.6	13737.9	8347.2	8523.33	9472.4	19878	6958.33	12404.8	18562.9	11005.6	10549.2	12723.2	7476.4	9612.92	6053.6	18994.2	12537.2	14722.8	8722.5	10476.4
964800	41.25	3810	37.6	5711.25	4551.6	40.8333	3209.2	7412.92	4557.6	6951.6	7443.75	4032	27.9167	8406.8	32.8	10052.9	8362.8	4670	5412.8	3936.4	13392	13823.2	8330.42	8410.4	9585.83	19946.8	7275.2	12485	18449.6	11522.9	10595.6	13165.2	7894.17	9865.6	6482.92	19299.2	12906.3	15435.6	9236.4	10759.2
966000	41.6	4015.83	44.8	5772	4774.17	43.6	3396.67	7789.6	4769.2	7230.8	7939.2	4486.25	36.8	9055.42	30	11047.6	8751.25	5066.4	5880.42	4130	14711.2	15700.8	8938	9055.83	10244	21976.3	8251.6	13428.4	20192.1	12988.4	11525.4	14306.8	8582.4	10888.8	7220	20662.5	13291.6	16446	9828.4	12050
967200	32.0833	4088.8	32.9167	6194.4	5092.8	34.1667	3692.8	7676.67	5004	7525.6	8173.75	4861.2	32.5	9894	25.2	12948	8940	5009.17	5938.8	4320.42	15466	16496.8	9221.25	9528.8	10884.2	23123.6	8616	13658.8	20756	13754.6	12090.4	14374.6	8809.2	11401.2	7735	20618.8	13330.4	16527.2	10249.6	12577.9
968400	26.4	4118.75	38	6120.8	5037.2	24	3528.33	7378.8	4719.17	7474.8	8036.8	4955.83	28.8	9961.25	26.4	12873.2	8591.25	4602	5910.42	4120.8	14997.9	16342.4	9046	9657.08	10810	22988.3	8659.2	13142.8	20172.5	13636	11833.8	13796.8	8539.2	10966.4	7950.4	19522.5	12543.2	15611.3	9844.4	12196
969600	31.25	3912	27.5	5874.4	4552.4	20.4167	3267.2	6947.92	4521.6	7201.67	7520.4	4922.8	29.1667	9660.8	20.8333	11992	8026.8	4236.67	5634	3924.17	14289.6	15962.8	8720	9309.2	10712.9	21943.2	8427.08	12330.8	19654	13252.5	11686.8	13083.8	8234.4	10474.4	7856.67	19013.6	12338.3	16016.4	9462.08	12045.2
970800	25.6	3855.83	25.6	5483.33	4466.8	28.4	3202.08	6920.8	4298.33	7139.2	7024	4710.8	20.8	9327.08	26.8	11561.3	7539.2	3957.6	5300.42	3766	13686.7	15478	8655.2	8875.42	10606	20987.9	7996.4	12032.8	18879.6	12951.6	11391.7	12610.8	8061.25	10199.2	7729.2	18345	12420.8	16850	9092.4	11688.8
972000	22.9167	3932.4	27.5	5295.6	4279.58	30.8	3089.2	7200.42	3948.8	7048.33	6501.6	4694.4	23.75	8847.6	27.9167	11010.8	7064	3767.2	5149.2	3585.42	13198.4	15028.8	8446.8	8665.6	10647.9	20106	7953.33	11544	18368.4	12595.4	10908.8	12183.3	7796	9850.83	7653.2	17838.8	12325.8	16939.2	8755	11474
973200	24.8	3797.08	26.4	5164.17	4127.6	25.2	2987.2	7311.6	3827.5	6976.4	6189.58	4672	25.6	8707.08	22	10863.3	6793.6	3521.6	5013.75	3503.2	12900.4	14652.4	8334.58	8292.8	10613.2	19466.3	7835.2	11222.9	17772.8	12558.8	10749.2	11973.2	7798.75	9946.8	7620	17498	12319.6	17472.9	8890	11397.5
974400	25.6	3692.8	20	5089.6	4046.67	18	2889.2	7281.25	3725.6	6762.5	6051.2	4621.67	25.2	8433.2	22.0833	10516	6460	3409.2	4824.4	3410.42	12759.6	14412.9	8295.6	8210.8	10737.6	19150.4	7825	11034	17701.3	12347.6	10742	11994.2	7571.6	9835	7543.6	17502.8	12117.5	17673.6	8761.25	11071.6
975600	33.6	3616	30	5050	3966	30.4167	2792.4	7165.6	3778.75	6784.4	5927.5	4708.8	23.6	8382.08	15.6	10278.3	6405.6	3352.92	4871.6	3385.2	12797.5	14033.6	8285.83	8151.6	10907.6	19018.8	7632.4	10822.9	17446.8	12167.6	10572.8	11826.4	7182.5	9759.2	7677.5	17130.4	12067.2	17789.6	8591.2	11163.8
976800	26	3681.2	31.25	5076.4	3935	37.2	2746.25	7041.6	3655.6	6610	5834	4749.17	24.4	8152.8	32.5	9959.2	6245	3289.6	4861.2	3364	12752	13819.6	8175.6	7950.42	10872	19000.8	7622.08	10698.4	17230.4	12042	10516	11674.2	7132.4	9864.58	7547.2	17016.3	11915.2	17631.2	8518.75	10980.8
978000	30.8333	3571.2	27.6	5060.83	3862.4	20.8333	2737.2	6976.4	3584	6516	5749.17	4660	28.75	7943.2	23.2	9634.58	6135.2	3245.42	4742.4	3359.6	12643.3	13621.2	8030	7889.6	10918.4	18785.6	7504.8	10684.6	17041.2	11850.4	10340.4	11432	7190	9634.8	7500.42	16799.2	11701.2	17312.4	8363.2	10937.5
979200	28.4	3515.83	21.2	5014	3997.08	22.8	2655.42	7141.2	3665.2	6425.42	5689.6	4655.83	24.8	7731.2	17.2	9388.8	6191.25	3254	4732.5	3314	12531.6	13405	8075.2	7677.5	10912	18556.8	7397.5	10470	16971.7	11745.2	10262.5	11364	7038.8	9581.67	7272.8	16531.3	11651.2	16947.2	8249.58	10869.6
980400	27.5	3451.6	29.2	4990.8	3914.4	21.6667	2676.4	7229.58	3590.8	6466	5712.5	4773.6	17.9167	7625.2	16	9194.17	6254.8	3190.83	4705.6	3387.08	12270.8	13298	7936.67	7646.8	11011.7	18456	7276.4	10626.7	16774.4	11689.6	10046	11274	7109.6	9631.2	7399.58	16616	11413.3	16496	8280.4	10800.8
981600	22.4	3533.75	30.4	5023.2	3823.75	19.2	2639.58	7454.8	3533.75	6266.8	5654	4752.92	22.8	7626.67	18.8	9114.4	6154.58	3135.6	4737.5	3365.2	12144.4	13027.6	7908.8	7519.58	10774.4	18412.5	7262.8	10563.2	16596.3	11617.2	10030	11030.8	7021.6	9569.17	7310	16318.3	11370.8	16120	8093.2	10659.6
982800	26.6667	3361.6	22.0833	4976.8	3768.4	25.8333	2648.8	7440.42	3643.6	6149.6	5608.33	4698	22.9167	7552	18.3333	9026	6141.2	3125.83	4674.4	3361.25	11949.6	12913.6	7946.25	7407.2	10708.8	18174	7201.6	10562	16525.2	11545	9871.6	11009.2	6957.6	9393.2	7161.25	16172.8	11207.9	15635.2	8170.4	10602.9
984000	31.6	3419.58	22.8	4914.17	3852.8	23.6	2588.75	7552	3469.17	6191.6	5641.2	4703.33	24.8	7332.5	16.8	8871.6	6001.2	3173.2	4828.75	3318.8	11746.7	12645.6	7845.6	7445.83	10690.8	18077.5	7151.6	10470.8	16480	11395.2	9567.08	10983.6	7005.42	9376.8	6959.6	16010.4	11186	15094.2	8084.8	10524.8
985200	29.5833	3379.6	23.75	4910	3831.2	25.2	2698.8	7504.17	3526	5971.67	5605.2	4750	26.25	7304.8	23.75	8665.2	5984.4	3183.75	4809.2	3285.42	11798.8	12684	7769.2	7312.4	10502.9	17836	7112.08	10480	16292.4	11404.6	9522.8	10775	6890.8	9439.2	7029.6	15816	10928.3	14762.4	7972.5	10467.2
986400	24.4	3343.33	18.8	4856.25	3812.8	18.8	2675.42	7360.4	3509.58	6042.4	5608	4753.6	26.4	7172.08	20.8	8620	6023.2	3134.8	4837.08	3374.8	11727.1	12486.8	7701.6	7238.33	10396.8	17869.6	7118.4	10666.7	16322.4	11053.6	9588.33	10782.4	6938.75	9375.6	7056.4	15712.5	10939.2	14531.3	8010.4	10406.4
987600	27.2	3263.2	17.9167	4828	3721.67	20.8	2657.2	7271.67	3430.8	5952.92	5564.4	4878	25.4167	7161.6	21.25	8492	5931.25	3164.8	4896.4	3349.17	11552.4	12356.3	7610.8	7223.2	10363.8	17822	6957.92	10763.6	16136.4	11120.4	9404.4	10597.9	6969.2	9253.33	6975.6	15364.4	11003.8	14242.4	7830	10342.8
988800	28	3273.33	25.2	4831.67	4324.8	19.5833	2645.2	7278	3387.08	5847.6	5576.67	4699.6	18	7053.33	22.4	8541.67	5996.4	3150	4857.2	3387.6	11571.3	12306.4	7635	6990.4	10326.4	17844.2	7002	10624.2	16198.4	11247.6	9415.83	10548	6780	9126	6973.6	15247.6	10852.4	14039.2	7876.4	10271.7
990000	28.8	3281.6	22.0833	4761.2	4366.67	22.4	2608.8	7308.33	3411.2	5995	5595.6	4891.25	26	7227.2	13.3333	8415.2	6007.08	3155.2	4918.8	3400.42	11684.4	12362.5	7644.4	7004	10278.4	17986.8	6995	10829.2	16272.1	11154	9326	10415.8	6769.6	9122.5	6824.8	15235.6	10871.3	13878	7854.17	10499.2
991200	17.9167	3249.2	25.6	4734.17	4691.6	22.0833	2625.2	7313.6	3356.67	5895.2	5617.92	5020.8	22.4	7242.4	21.6	8306.25	6116.8	3137.08	4943.6	3474.8	11666.3	12437.6	7623.33	7059.6	10164.8	17882.5	6862.4	10893.3	16273.2	11204.6	9155.2	10456.8	6780.83	9228	6799.58	14995.2	10698.8	13687.1	7797.2	10343.3
992400	29.2	3336	27.2	4801.6	4545	20	2699.58	7235.2	3308	6013.33	5659.2	5090.83	21.6	7345.6	21.6667	8467.6	6174.17	3157.6	5104.58	3470	11768.8	12377.9	7630.8	7047.08	10068.4	18092	6871.25	11022	16476.3	11101.2	9279.6	10477.6	6744.8	9200	6823.2	15032.1	10712.4	13777.6	7837.08	10467.6
993600	25.8333	3428.8	28.8	4805.42	4387.6	25.4167	2698.8	7336	3304	6076.4	5735	5245.2	22.5	7277.2	16.8	8417.5	6266.8	3245	5136	3506.8	11882.9	12395.6	7664.58	7000.8	10194.2	18284.8	6874.4	11342.9	16668	11205.8	9223.2	10574.8	6935.42	9212.4	6870.42	15079.2	10814	13800.8	7848.8	10605.8
994800	27.2	3384.17	27.2	4905.6	4446.25	20	2819.17	7318.4	3351.2	6100.42	5804	5362.08	24.4	7560.83	23.6	8487.2	6470	3166.8	5383.75	3594	12184.4	12657.1	7692	7054.17	10252	18777.2	7075.6	11388.4	16670	11255.6	9340.42	10550	6900.8	9247.08	6867.6	15192.1	10828	13936.8	7937.08	10618.8
996000	26.25	3412.4	26.6667	4940	4465.2	35	2788.4	7439.58	3360.4	6249.6	5884.17	5681.6	30.4167	7642	28	8516	6692	3227.08	5469.2	3739.58	12484	12813.2	7924.58	7138.8	10174.2	19027.6	6977.6	11652.1	16916.4	11285.4	9475.2	10722.4	7005.2	9443.2	6951.25	15540.4	10967.9	14302	8072.8	10904.6
997200	18.8	3557.08	25.2	5049.6	4570.8	30.8	2815	7476	3486.67	6357.2	6033.2	5817.5	19.6	7769.17	23.2	8668	7005.83	3217.2	5758.33	3805.2	12948	12992.8	8035.6	7327.92	10383.6	19697.9	7110.8	12018	17287.1	11366.8	9585.83	10811.6	7054.4	9488.33	7208	15809.6	11295.6	14664.6	8029.2	11077.6
998400	25	3629.6	18.75	5112	4682.8	32.9167	2913.6	7665.83	3470.8	6585.2	6158.8	6213.2	15.4167	8120	13.3333	8956.4	7196.8	3370.42	6054	4014.58	13378	13397.6	8131.67	7410.8	10491.7	20284.8	7304.17	12412.8	17748.4	11582.9	9737.2	10991.3	7220.4	9772.4	7271.67	16396.8	11411.3	15323.2	8252.8	11355.6
999600	21.6	3667.5	17.2	5207.92	4656	21.6	3070	7808	3447.5	6873.6	6367.6	6500.83	27.2	8455.83	18.8	9018.75	7511.6	3392.8	6240.42	4152	13376.3	13780.8	8462	7598.33	10830	21335	7395.2	12844.4	18308	11859.2	10010.8	11312.4	7397.08	10056.8	7516	16814.6	11836.4	16104.2	8465.2	11761.2
1000800	33.3333	3852	22.9167	5277.2	4800.8	28	3130.8	7870.83	3625.2	7028.75	6526.8	6810.4	21.6667	8955.2	21.6667	9260.8	7838.8	3458.75	6578.8	4295.42	13890.4	14059.2	8636.4	7843.6	11093.8	22367.2	7590	13211.2	18958.8	11973.8	10212.4	11787.5	7582	10249.2	7682	17342	11932.5	16696.8	8662.5	12237.6
1002000	20.4	3936.25	30.8	5521.67	4990.4	21.6	3182.5	8070	3696.25	7269.2	6874.17	7180.8	20.8	9660.83	21.6	9640	8345.6	3517.2	6983.75	4531.6	14325	14734.8	8986.8	7984.8	11323.6	23155	7923.6	13752.5	19675.6	12362.4	10625.8	12241.2	7846.25	10803.2	8019.6	18184.6	12539.6	17877.1	8962	12860.8
1003200	33.6	4095.2	33.75	5751.6	5046.25	16.4	3309.6	8377.08	3872	7782.08	7198.8	7560.8	22	10135.6	23.3333	9908.4	8802.08	3685.6	7356.4	4819.58	14996.8	15448.8	9258	8420.8	11650	24737.6	8193.33	14401.2	20365.8	12565.6	10866	12830.8	8140.4	11154.6	8334	18758.8	12948.3	18811.2	9229.58	13418
1004400	23.2	4248.4	24.4	5913.75	5318	22.5	3454.8	8588.4	3962.5	8053.6	7458.75	8041.6	25.6	10817.9	23.2	10200	9294	3818	7648.4	5035.2	15782.5	16168.4	9672.08	8751.6	12039.2	25984.2	8708.4	15161.7	21347.2	13067.6	11329.6	13477.2	8390.42	11518.4	8751.67	19948	13650.4	20038.8	9526.4	14143.3
1005600	28	4444	30.8333	6243.6	5570.42	24.4	3730	9028.4	4114	8367.5	7798.4	8472.5	24	11370	16.6667	10628.4	9877.92	4002.4	8024.8	5348.33	16482.4	16915.4	10026.8	9274.58	12416.4	27965.2	8982.08	15812	22365.8	13329.6	11731.6	14100.8	8689.2	12118.3	9180.8	20985.2	14310.4	21610	10024.2	14904.4
1006800	27.0833	4635.2	21.2	6407.08	5775.6	21.25	3791.2	9459.2	4190	8691.6	8213.33	8901.2	22.0833	12036.4	22	11117.5	10702.8	4107.92	8627.6	5620.8	17466.3	17894.8	10613.8	9700	12965.6	29702.4	9503.6	16579.6	23522	13961.7	12320.4	14836.4	9157.92	12677.2	9603.75	21992.8	14976.8	22797.1	10555.2	15726.3
1008000	18.8	4854.4	25.2	6673.2	6112.5	22.8	4065.42	9982	4358.4	9233.33	8506	9451.67	20.4	12661.6	21.6	11614	11525.4	4306.8	9108.33	6023.6	18158.4	18935.8	11047.6	10163.8	13563.6	31568.4	9990.42	17509.2	24566.3	14574.4	12898	15628.8	9511.2	13333.8	10165.6	23413.3	15821.2	24388.8	10983.3	16362.4
1009200	18.3333	5088.8	23.2	6954.58	6429.2	20.4167	4249.2	10377.1	4428.4	9585.2	8829.58	9821.2	26.6667	13577.2	22.8	12239.2	12200.8	4462.92	9666.8	6330	19321.6	19966.4	11759.2	10748	14178.8	33825.2	10493.2	18407.9	25924.8	15197.1	13525.6	16525.2	9956.67	14012	10682.5	24384.4	16471.3	26036.8	11418	17456.3
1010400	22.4	5333.75	21.2	7345.6	6698.33	22.4	4469.17	10912.4	4725.2	9896.4	9214.8	10285	19.2	14375.8	18	12921.2	13194.6	4596.4	10295	6684	20435.2	21161.7	12306.4	11441.7	14802.8	35701.3	11180.8	19361.2	27252.5	15858	14159.6	17514	10453.6	14752.1	11368.4	25650	17383.6	28055.2	12122	18406
1011600	25	5534.8	24.1667	7580.4	7027.6	25.8333	4647.6	11390	4924	10424	9580	10707.6	17.5	15339.6	20	13685.2	14042.4	4840	10743.2	7083.33	21386.4	22582.4	13033.8	12004.8	15639.6	38060	11695.6	20434	28411.2	16437.5	14873.2	18622.9	11119.6	15422	11972.1	27058	18274.2	29826.4	12764.8	19550.8
1012800	21.6	5841.67	22.4	7842	7446.4	16.4	4888.33	12048	5169.58	10852	10082	11158.3	17.2	16427.9	16.4	14333.6	14821.6	5032.8	11331.3	7540.8	23009.2	23820.4	13728.4	12766.7	16127.6	40131.3	12416.4	21622.4	29764.2	17166.8	15354.2	19432.4	11501.2	16091.2	12692.8	28251.3	19078	31636.3	13542	20446
1014000	22.0833	6090.4	22.9167	8214.4	7752.8	22.5	5121.2	12479.2	5398.4	11218.8	10367.2	11558.4	24.1667	17478	20.4167	15009.2	15806	5314.58	11811.2	7891.25	24084.4	24940.8	14479.2	13446.8	16783.8	42086.8	13050	22553.6	31067.6	18077.9	16311.6	20380.8	12283.2	17158.4	13334.6	29633.2	19967.9	33526	14340	21690.4
1015200	24.4	6260	30.8	8574.58	8172.4	24	5448.33	13284.4	5697.5	11498.4	10698	11818.4	27.2	18484.6	30.8	15617.5	16874.4	5464.4	12311.3	8356.4	25165.8	26172	15126	14265.4	17840.8	44984.6	13663.6	23487.9	32444.8	18992	16966.7	21291.6	12951.3	17860.4	13961.6	30971.3	20778	35157.9	15134.4	22502.8
1016400	34.4	6525.6	20.4167	8826	8514.17	28	5655.2	13848.8	5914	11807.9	11188	12496	20	19798.4	15	16276	17592	5742.8	12769.2	8800.83	26666	27855	16013.2	14992.4	18455.4	46514	14456.3	24388.4	33731.2	19833.3	17716.8	22425.8	13421.2	18737.5	14752.8	32084.8	21682.1	37212.8	15891.7	23722.4
1017600	26	6921.67	22.8	9255	8928	20.4	5993.6	14712.8	6196.25	12306	11627.1	12781.2	19.6	20603.8	16.8	16952.9	18387.6	5965.6	13107.9	9205.2	27788.8	29062.8	16665.8	15524.4	19308	48844.2	15199.6	25490.8	35103.2	20458	18550	23411.2	14156.7	19465.6	15526.4	33298	22488.4	38660.8	16762.8	24701.7
1018800	24	7044	26.25	9515.6	9301.25	28.4	6146	15131.7	6408	12436.7	11991.2	13085	25.6	21869.6	20.4167	17581.6	19022.9	6118	13781.6	9750	29221.2	30396.7	17337.2	16378.4	19953.2	50668.8	15802.5	26598.4	36217.1	21316.8	19128.4	24267.5	14716.8	20382.1	15932	34325.2	23441.7	39924.4	17256.3	25697.2
1020000	22	7365.2	26	9730.42	9725.6	23.75	6380	15771.6	6744.17	12965.2	12335.8	13398.8	19.2	22771.6	20.4	18486.3	20071.6	6215.83	14354.4	10054	30372.9	31435.2	18278.8	16813.6	20668.4	52034.2	16406.4	27398.8	37492	22126	19791.2	25189.2	15302.5	21115.2	16645.4	35503.2	24237.2	41946.3	18080.8	26788.8
1021200	26	7543.2	32.5	9995.2	9981.67	25.6	6707.92	16318	7026.8	13279.2	12744	13616.7	18.4	23816.8	17.9167	19181.6	20697.1	6476.8	14602.4	10439.2	31492.8	32600.4	18944.4	17425	21445.2	53463.6	17052.1	28261.6	38579.6	23011.6	20438	26029.6	15931.6	21951.3	17289.6	36226.3	25014.8	43240.4	18658.8	27563.6
1022400	21.25	7663.6	29.6	10274.2	10201.6	24.1667	6938.8	16880	7160.8	13717.6	13133.8	13816.8	20.4167	24827.2	19.2	19958.8	21310	6815.83	14970.8	10736	32520	33722.8	19800	17925.2	22268.3	54222	17712	28899.2	39684	23501.7	21103.2	26838.8	16591.3	22376.8	17811.7	37275.6	25565.2	44414	19511.6	28300.8
1023600	20.8	7981.25	26	10423.2	10523.3	26	7187.08	17694	7451.6	13979.2	13434.8	14265	23.6	25284.4	12.4	20875.6	21674.2	6905.2	15007.1	11131.6	33580.8	34800	20197.6	18444.2	22707.2	55439.2	18281.6	29759.6	40622.5	24310.8	21652.5	27586.4	17154.8	23264.6	18443.6	37918.8	26361.2	45762.4	19869.2	29229.6
1024800	31.6667	8190.4	18.4	10606.4	10757.2	25.8333	7426.4	18146.3	7534	14347.6	13819.2	14264.8	26.6667	25987.6	17.2	21706.3	22100.4	7019.58	15551.6	11394.2	34446	35345.6	20819.2	18910.8	23360.4	56450.4	18768.8	30790.4	41525.6	24860	22418	28191.6	17678.4	23913.2	18890.4	38593.2	27217.1	46312	20615.6	29802.9
1026000	25.6	8200.83	27.2	10817.6	10963.8	22.4	7552.08	18530.4	7882.92	14779.2	14075.6	14417.5	21.6	27054.2	16.4	22166	22840.8	7256.4	15849.6	11869.2	35519.2	35932	21251.2	19072.5	23712.8	56542.5	19238.8	31031.6	41974.6	25526.8	22840.4	28566.8	17986.8	24122.9	19216.8	38875.4	27674.8	47220.4	20868	30191.6
1027200	22.5	8246.4	30	11114.8	11399.2	24.5833	7769.2	19015	7970.8	15091.6	14224.8	14401.6	22.9167	27539.6	15.8333	22716.8	22981.2	7426.67	15815.6	11979.2	36124	36577.2	21474.6	19370.4	24375	57459.2	19897.6	31566	42763.2	25902.1	23406.4	29109.6	18517.6	24694.4	19662.5	39555.2	28521.7	47834	21402	30841.7
1028400	21.2	8342.08	22	11168.3	11726.4	22	7851.25	19481.6	8213.75	15370	14548	14444.6	22.8	27932.1	19.6	23777.6	23202.4	7655.6	16342.1	12186.8	37027.1	37288.4	22138	19501.3	24754.8	57598.3	20181.2	31800.4	43235.4	26343.6	23826.3	29389.2	18939.2	25051.6	19745.6	39307.1	28856	47791.7	21802.4	30790.4
1029600	25.4167	8526.4	22.9167	11176.8	11867.2	26.4	8055.2	19645.8	8452.8	15636.3	14577.2	14348.4	21.25	28343.2	15.8333	24023.6	23331.2	7717.08	16215.6	12325.8	37346.4	37773.8	22165.2	19774	25240.4	57269.6	20315.8	32027.2	43468.4	26775.4	24001.2	29750	19316.4	25350	20254.4	39592	29516.3	48248	22041.7	30956
1030800	24	8737.92	22	11356.3	11995.2	28.8	8097.5	20196.4	8474.17	15450	14899.2	14354	20.4	28717.1	16.4	24457.9	23506	7748.8	16367.1	12452.8	38279.6	38096	22233.2	19584	25780.4	57753.8	20671.2	32348.8	43846	27021.6	24452.9	29984.4	19518.8	25410	20349.2	39623.8	29645.6	47994.6	22298.8	31227.6
1032000	22.8	8952.4	25.8333	11361.6	12158.8	28	8204	20250.8	8745.2	15485.8	15032	14278.8	20	28671.2	22.0833	24912.8	23733.8	7785.2	16513.6	12592.9	38532.4	38250.8	22322.4	19682.8	26000.8	57120	20682.1	32397.6	43658	27205.6	24388.8	29962.5	19705.2	25471.3	20375.2	39496.4	29816.3	48076.8	22438.3	31137.2
1033200	20.8	9419.17	29.6	11340	12070	30.8333	8154.8	20627.2	8839.17	15599.6	14956.7	14236.4	14.8	29184.2	14.8	25149.6	23677.6	7866	16469.6	12641.2	38711.3	38439.2	22444.6	19826	25842.4	57095.8	21026.4	32275	43922.8	27441.6	24642.5	30134	20049.2	25592	20545.8	39375.6	30222	47807.9	22446	31233.3
1034400	19.6	9647.2	28.75	11388.8	11995.4	13.6	8276.8	20582.4	8840	15567.9	14836	14024.2	18.4	29745.6	21.6667	25485.6	23394.6	7780	16386.8	12495.8	38829.6	38710.4	22576.8	19780.4	26052.4	56542.8	21020.4	32550.4	44029.2	27559.2	24520.4	30146.7	19793.6	25529.6	20339.2	38876.8	30025.8	47242	22476.3	30930.8
1035600	22.9167	9397.2	24.8	11315	11863.2	18.75	8206	20855.2	8876.67	15349.2	15058.8	13922.8	25.2	29638	21.2	25465.8	23583.6	7984.58	16594	12693.2	38857.9	38394	22455	19898.4	26256	55503.3	20972.8	32396.3	43723.2	27314.2	24601.6	30043.6	20073.8	25681.6	20537.9	38780.4	30048.8	46969.6	22660.4	30792.9
1036800	22.8	9302.4	21.2	11180.8	11785.4	27.2	8128.75	20492	8791.6	15373.8	14774.4	13600	17.2	28704	20.8333	25232.4	23366.3	7894.8	16348.8	12572.4	38922.4	38308.3	22500.8	19532.1	25824.8	55057.2	21181.3	32180	43554.2	27648	23911.6	29821.6	19940.8	25538.3	20417.2	38543.8	30004	46466.4	22631.3	30649.6
1038000	17.9167	9383.6	24.8	11124.6	11598.4	16.6667	8006	20458.8	8825.6	15216.8	14860.4	13352.8	17.9167	28763.6	18.8	25176.7	23112.8	7902.08	16277.6	12347.6	38649.2	38181.6	22708.3	19485.6	26048.3	53973.3	21046.8	31697.5	42881.6	27480	23716	29586.4	20166.3	25462.8	20133.3	38163.2	29936.4	45946.7	22719.2	30038.8
1039200	18.8	9402	24.1667	11068.4	11670	21.6	8004.4	20464	8999.6	15025.4	14738.8	13159.6	19.6	28163.2	20.4167	24934	22709.6	7818.4	16210.4	12292.5	38293.2	37719.6	22269.2	19191.3	25596	53292.4	21011.3	31598.4	42533.8	27248	23524.8	29544.2	19864.4	25137.1	20226	37868	29626	45363.2	22587.1	29765.6
1040400	25.8333	9338.4	17.6	10785.4	11375.2	25	8005.2	20400.8	8863.33	14654.4	14650	12862.8	19.5833	27729.2	18	24847.5	22611.6	7807.92	16089.2	12194	38189.6	37236	22066.7	18997.6	25248	52140.4	20949.2	31588.3	42124.8	27235.8	23514.4	29228	19915.8	24929.2	19905.4	37206.4	29396.8	44400.4	22646	29536.3
1041600	30.4	9385.83	20.4	10632.8	11386.7	24	7745.83	20199.2	8907.2	14360.4	14486.8	12613.8	26.4	27077.6	16.8	24581.2	22516.3	7739.6	15818.3	11948.8	37967.6	36850.8	21938.4	18762.9	25058	51680.8	20599.2	30878.4	41286.7	26812.4	23674.4	28764	19568	24744.2	19752	36630.4	29303.2	43824	22501.3	29033.2
1042800	20.8333	9792.8	26.8	10513.3	11048.4	23.3333	7660.4	19995	8662.8	14270.4	14215.4	12213.6	24.1667	26613.6	21.2	24114.6	22307.6	7672.92	15690.8	11970.4	37140.4	36343.2	21448.3	18528.4	24783.3	50954	20500.4	30768.3	40558.8	26427.9	23302.4	28640.4	19530	24499.2	19535	36289.2	28959.6	42905.6	22335.2	28776.7
1044000	20.4	9552.5	18.4	10293.2	10848.8	23.6	7573.33	19680	8692.8	13811.6	14169.2	11958.3	21.6	25725	15.6	24096	21913.8	7494.8	15590.8	11696.8	36859.6	35920.8	21272.4	18219.2	24479.6	50119.6	20295.6	30362.4	39620.8	26315.2	23202.9	27900.4	19325.6	24211.7	19679.2	35516.7	28814.8	42155.6	22154.8	28208.8
1045200	25.4167	9392.8	24.1667	10231.6	10738.8	24.5833	7423.6	19620.4	8504	13731.6	13872.1	11744.8	22.0833	25377.6	21.2	23758.4	21365.6	7559.58	15116.4	11551.7	36302	35309.6	20984.6	18148.4	24102.9	48660.8	20033.2	29768.8	38643.2	26061.7	22972.4	27999.6	19142	24013.2	19355.4	35036	28250.4	41784.8	22008.8	27800.8
1046400	29.2	9425.83	21.2	10020.4	10518.4	24.4	7248.33	19426	8374.17	13458.4	13497.2	11337.9	29.2	24799.6	20.4	23388.4	20475.8	7391.2	14928.8	11366.8	36070.4	34625.2	20872	17865.8	23874.8	47572.5	19968	29608	37673.8	25819.6	22720.8	27401.6	18893.6	23339.2	18848	34190.8	28010.4	40616.3	21816.4	27289.6
1047600	25.4167	9014	21.6667	9778.4	10290.8	29.1667	7073.2	19104.6	8276	12992.5	13414.4	11031.6	22.0833	24156.8	17.5	22951.6	19952.4	7280.83	14487.6	11310	35336.8	33990.8	20356	17572.8	23349.6	46263.2	19676.3	28987.2	36582.8	25387.1	22411.2	26902.9	18576.4	23305.2	18742.5	33907.6	27706.3	39698	21855	26685.6
1048800	22	9084.17	27.2	9455.83	9906.4	26.4	6912.5	18820	8190.83	12779.2	13149.2	10839.6	20.8	23721.3	21.6	22685.4	19273.6	7215.2	14286.7	10994.4	34779.2	33520.4	20114.4	17339.6	23225.2	45709.2	19277.6	28506.4	36247.6	25152.8	21815.8	26695.2	18300	22995.2	18468	33359.2	27227.2	39210.4	21214.8	26374
1050000	22.0833	8926	32.0833	9239.2	9704.58	22.8	6855.2	18445.4	8087.2	12335.4	13061.2	10464	24.5833	23445.2	17.9167	22104.8	18801.2	7068	13999.6	10732.1	34327.2	33095	19771.2	16961.6	22916.7	44250	19145	28198	35134.4	24594.2	21662.8	26202.1	18028.8	22729.6	18282.4	32666	26934.2	37966	20851.7	25917.6
1051200	22	8660.83	27.6	9178.75	9658.4	24.4	6638.8	18097.6	8020.42	12152.4	12720	10242.4	22	22692.1	18	21638.3	18240.8	6911.2	13846.3	10445.6	33485	32459.6	19631.3	16663.2	22334	43230.8	18728.8	27417.9	34288.8	24221.2	21538.8	25943.2	17811.3	22351.2	17794.4	31944	26304.8	37248.8	20742.8	25316.3
1052400	24.4	8588.8	24.1667	8968	9412.08	22	6643.6	17787.9	7823.6	11804.2	12425.6	9846.67	17.2	21797.6	19.1667	21215.2	17789.2	6726	13202.4	10381.7	33253.2	31621.7	19096.8	16370	21864.4	42677.2	18765.8	27238	33653.3	23769.2	21242	25459.2	17696.4	22145	17565.6	31487.6	25854.6	36400	20510	24879.6
1053600	25.2	8372.4	32.4	8718.33	9136.8	19.1667	6408	17130.4	7660	11551.2	12095.4	9594.8	18	21420	20.4	20747.5	17161.6	6685.42	13110.4	10188.4	32480.8	31158	18931.7	16236.8	21508.8	41650.8	18371.6	26851.7	32895.6	23403.2	21238.4	25073.6	17392.5	21816	17346.7	30914.4	25672.4	35724.6	20194.4	24530.8
1054800	20.8	8276.4	23.75	8571.2	9127.92	24.8	6290	16904.4	7518.4	11095.8	11962.4	9396.25	18.4	20895.6	15.8333	20280.8	16786.3	6617.2	12840	9776	31944.4	30528.8	18623.2	15792.1	21284	40889.2	17867.1	26227.2	32614.2	22949.6	20552.4	24620.4	17049.6	21475.4	17067.6	30368.3	25156.4	34763.2	20066.3	24132.4
1056000	22.0833	7991.6	23.2	8260	8948.4	23.3333	6180.8	16490.4	7208.4	10886.8	11796.3	9167.2	23.3333	20432.8	16.8	19923.8	16136.8	6435	12400.8	9821.2	31429.6	29998.4	18221.7	15694.4	20844	40234.8	17696	25857.5	31885.2	22577.9	20200.8	24232.4	16632.1	20818.8	16678.8	29815.2	24788.4	33951.6	19883.2	23475.8
1057200	27.2	7825.42	22.4	8224	8698.75	24.4	5893.33	16022	7044.8	10524.6	11562.8	8828.33	23.2	20069.2	24.8	19454	15864.6	6288	12302.1	9624	30719.6	29515.4	17783.6	15498.3	20396	39377.6	17248.3	25345.6	31141.7	22281.6	20074.2	23768	16259.2	20513.8	16448.8	29263.3	24347.2	33214.4	19768.3	23058.4
1058400	24.1667	7854.4	29.2	7982.4	8455.2	26.6667	5883.2	15656.3	6992.4	10152.8	11365	8596.4	22.0833	19494.4	17.6	19089.2	15644.8	6109.58	12006.4	9351.25	30138.8	28858.4	17562.5	15147.2	20192.9	38932	17000.8	25306.3	30722.4	21874.6	19863.2	23490.8	16154	20298	16123.3	28661.6	23982.1	32378.4	19275.2	22557.5
1059600	26.4	7652.5	26.8	7813.6	8290.83	22	5634.58	15234	6674.17	9903.6	11097.2	8342.08	24.8	18765.8	19.2	18640.8	15162.1	5963.6	11512.5	9258.8	29478.8	28343.2	17304	15069.2	19882	38427.1	16778	24705.6	30002.5	21610.4	19418.8	22960.4	15880.8	19764.2	15836.8	28209.6	23318.8	31781.2	19124.4	22042
1060800	25	7430	26.6667	7552.8	8069.6	22.9167	5574	14815.4	6716	9754.8	10821.2	8185.2	24.1667	18106.4	22.9167	18356	14721.6	5868.33	11353.6	9090.83	28928	27805.6	17125	14822.4	19364.2	37571.6	16341.2	24153.2	29532.8	21262.9	19215.6	22743.3	15652.4	19256.4	15578.3	27673.2	23103.3	31134.8	18822.8	21575
1062000	24.8	7202.08	21.2	7537.5	7912	25.2	5366.25	14424	6399.17	9449.2	10784.4	7915	18.4	17912.5	25.2	18055.6	14345.2	5830.8	11075.4	8854.8	28449.6	27342.8	16809.6	14485	19233.2	37126.3	16001.6	23888	29032.1	20921.6	18792.5	22231.6	15448.8	19012	15339.6	27222.5	22838	30552.9	18583.2	21321.6
1063200	22.9167	6994	22.5	7576	7872.8	26	5255.6	14223.3	6312	9299.58	10527.2	7833.2	18.75	17276.8	16.25	17784.8	14062.8	5715	10818	8649.17	28011.2	26857.9	16376.8	14270.8	18831.7	36510	15676.3	23544.4	28226	20529.2	18529.6	22066.7	14918.4	18736.4	15053.2	26816.4	22442.5	29943.2	18251.3	20784
1064400	21.6	7055.83	18	7361.67	7655.2	26.4	5286.67	13869.2	6272.92	9132	10450.4	7560	24.8	16975	19.6	17315.4	13453.2	5676	10602.1	8464.4	27448.8	26196	16048.4	14169.2	18408.8	36084.2	15402.8	23287.1	28095.6	20301.2	18306.7	21660.4	15000.8	18430.8	14841.6	26992.1	21980.8	29297.9	18070	20358
1065600	25.6	6926	20	7176.4	7435	29.6	5015.6	13487.5	6125.6	8854.58	10258	7426	20.8333	16558.8	13.75	16916.8	13167.9	5455.2	10368.4	8345.42	26786.8	25703.8	15694.4	13896.8	18178.3	35412.4	15268.8	22860.4	27570.8	19934.8	17995.2	21438.8	14516.8	18130	14560	27143.2	21552.9	28885.6	17960.4	20081.2
1066800	33.6	6735	24.4	7085	7336	17.9167	4922.8	13264.4	6051.67	8761.6	10065.8	7351.6	22	16022.9	20.8	16507.9	12943.6	5387.6	9893.2	8204	26166.7	25229.6	15550.4	13658.8	18001.6	34634.6	14913.6	22593.3	27078.4	19728.4	17684.6	21085.2	14305.8	17804.8	14186	26662	21247.6	28352.5	17543.2	19832.9
1068000	22.4	6808.8	24.1667	7071.6	7153.33	24	4920.4	12924.4	5948.4	8644.58	9878.8	7316.67	23.6	15544.4	15.8333	16264.4	12630	5265.2	9978	8104.58	25744.4	24967.9	15382.4	13625.6	17397.6	33883.2	14723.3	22346.4	26788.3	19097.2	17316.4	20541.3	14075.6	17538.3	14172.8	26077.6	20915	27727.2	17387.9	19566.8
1069200	21.6667	6606.8	23.6	7040.83	7088	25	4844.8	12744.4	5832.5	8318	9762.08	7029.6	18.4	15110	20.8	15844.2	12254.8	5259.17	9812	8031.2	25303.8	24505.2	15037.1	13554.8	17305.2	33186.7	14491.2	21809.2	26180	18882.5	17264.4	20646.4	13753.8	17240	13858.8	25746	20598.4	27205.4	17164.4	19174.2
1070400	24.8	6478	22.4	6960.8	6963.75	22	4837.08	12332.8	5725.2	8183.75	9707.6	6918.75	24	14647.2	17.0833	15808	12163.8	5070.4	9510.42	7860	24902.8	24082.9	14811.6	13365.4	16947.2	32623.6	14203.3	21454.8	25815	18802.4	17026.4	20372.4	13635.6	16744.6	13529.6	25620	20246.8	26635.6	16660.4	18792
1071600	22.0833	6316.8	18	6913.75	6760.8	29.5833	4631.6	12334.8	5579.2	8059.2	9449.17	6762	25.8333	14867.2	18.4	15530.4	11953.2	5145.42	9298.8	7734	24562.5	23735.2	14521.3	13268.4	16800.8	32039.2	14135.2	21102.9	25550.8	18334.2	16503.2	19819.2	13190	16475.2	13335	25077.6	19808.4	25964	16511.2	18576.3
1072800	25.6	6305	22.4	6730	6677.92	24.8	4668.33	11954.8	5560	8045.83	9380	6878.33	24.8	14312.5	20.4	15252.4	11555.8	4932.8	9199.17	7626.8	24154.8	23275	14356.4	13092.5	16410	31804	13878.8	20868.4	25449.2	18240	16438.8	19688.4	13138.8	16310.8	13273.6	24876.7	19527.6	25946	16397.5	18252
1074000	22.5	6258	17.5	6751.6	6634	26.6667	4671.6	11970	5461.2	7839.6	9284.58	6705.2	17.9167	13897.6	22.4	14940.8	11458	4827.92	9072.4	7531.25	23834	22888.4	14254.2	12929.6	16313.8	31747.6	13664	20726.7	25025.6	17873.3	16238.4	19422.4	12829.2	16025.2	12945.4	24154.8	19476.7	25102.8	15995.6	18109.2
1075200	23.2	6088.33	18.4	6683.2	6528.4	15.2	4539.58	12237.6	5468.75	7807.6	9241.6	6657.5	20.8	13573.8	18	14765.2	11312.9	4772.4	8921.25	7484	23608	22680	13908.4	12849.6	15888.4	30982.1	13362	20388.4	24785.4	17509.2	16057.5	19101.6	12515.2	15789.2	12826.4	24172.1	18969.6	24968.3	15989.6	17862
1076400	27.0833	5994.8	29.5833	6599.2	6455.2	28.75	4523.6	11972.5	5494	7675.2	9052.8	6632.8	22.5	13176.8	20.4167	14643.6	11174	4754.17	8816.8	7400	23202.4	22256.8	13796.7	12900.4	15917.1	30661.6	13178.3	20152.4	24474	17412.5	15969.6	18953.8	12362.4	15528.8	12664.2	23814.4	18672.9	24495.6	15838.8	17560.4
1077600	18.8	6150	27.2	6611.67	6395.2	17.2	4487.08	11639.2	5330	7496	8992.4	6600.42	20.8	13130.4	20.4	14433.8	10917.2	4634	8793.33	7344.8	23207.9	21728.4	13644.4	12634.6	15634.4	30460	13032.8	20070.4	24214.8	17225.6	15678.3	18571.2	12016.3	15362.8	12486	23640.8	18612	24295	15743.6	17324
1078800	26.25	6037.2	29.5833	6593.2	6233.2	22	4450.4	11511.3	5361.2	7594.58	8937.2	6592.4	23.3333	13021.2	21.6667	14339.6	10878.8	4701.6	8576.8	7276.67	22736	21782.1	13368.8	12565.6	15424.2	30428	12931.3	19937.2	23928	16893.3	15534	18516.7	11797.6	15138.4	12513.6	23657.6	18519.2	24032.4	15602.1	17175.6
1080000	21.6	5978.33	27.2	6596.25	6226.8	16	4420.42	11419.6	5220.42	7384	8715	6609.6	24.8	12717.9	24.8	14492.5	10807.2	4570.4	8551.25	7204.8	22467.5	21365.2	13357.6	12588.8	15194.8	30256.3	12704	19457.9	23793.2	16773.2	15287.9	18347.6	11697.9	14888	12432.4	23416.3	18168	23707.1	15374.4	16992.9
1081200	20.4	5959.6	17.0833	6602.8	6205.83	25.6	4379.2	11372.5	5177.6	7422.5	8649.2	6652	24.4	12787.6	15.8333	14353.6	10672.5	4587.6	8589.6	7197.5	22420.4	21455	13130	12472.4	14909.6	30158.8	12747.9	19466	23512.5	16522	14942	18168.3	11468	14750.4	12216.8	23371.2	18030.8	23749.2	15150	16976.4
1082400	17.2	5896	19.6	6604.17	6104.8	30.8333	4368.4	11451.6	5122.92	7244.8	8734.17	6641.2	29.2	12855.4	23.6	14214.6	10691.6	4582.8	8632.4	7160	22182.9	21315.2	13023.3	12485.6	14875.6	30315.4	12647.6	19428.8	23854.4	16406.4	15037.9	18081.6	11285.8	14679.6	12178.3	23238.4	18097.2	23630.4	14961.6	17011.3
1083600	24	5850.4	23.3333	6504.8	6148.75	24.8	4407.2	11152.8	5028.8	7250.83	8640.8	6578.75	24.4	13084.4	21.25	14096.8	10694.6	4426	8621.6	7164.58	22080.4	20857.9	12893.2	12547.5	14690	30216.8	12579.6	19154	23579.6	16368	15004.4	17940	11272.4	14395.8	12140.4	23129.2	17974.8	23517.2	14855.8	16943.2
1084800	30.8333	5873.2	24.4	6614.58	6095.6	20.8333	4407.2	11360	5089.17	7310.8	8509.17	6650	24.5833	13221.2	20.8	14210.4	10685.6	4503.33	8584.4	7186	21954.2	20854	12939.2	12501.2	14555.6	30496.8	12418	19253.3	23790.4	16237.9	14989.6	18066	11058.3	14379.2	12172.9	23369.6	18087.2	23548.3	14791.2	16967.1
1086000	18	5837.2	22.4	6695.2	6197.5	25.6	4410.83	11569.6	5051.6	7318.75	8373.2	6741.67	24	13809.6	17.6	13878.4	10772.9	4497.6	8700.83	7105.6	21977.2	21044.2	12750	12598.8	14684	30945.2	12320.8	19297.6	23720.8	16218	15098	17953.2	11002.8	14274.6	11953.6	23387.1	18104.4	23422	14539.6	16826.8
1087200	23.75	5852	22.4	6709.58	6255.6	23.3333	4414.8	11600.8	5055.6	7338.4	8416.25	6911.6	22.5	14078	22.8	13840.4	10834	4418.33	8781.6	7252.8	22090	20798	12909.2	12668.8	14494.2	31189.2	12486.8	19170.8	23625.2	16316.3	15101.2	17740.8	10834.6	14320.8	12038.3	23499.6	18172.9	23954.8	14707.6	17048.8
1088400	25.6	5794.58	25.6	6939.2	6245.83	32	4475	11771.6	5122	7325.6	8382.4	6989.17	19.6	14169.6	24	13826	10946.7	4469.6	8833.33	7266	22387.6	20907.9	12754.8	12706.3	14500.4	31764.6	12308.4	19247.6	23862.9	16302.8	14793.3	17955.6	10780.8	14046.3	12161.2	23864.6	18215.2	23983.2	14392.8	17175.6
1089600	22.9167	5865.2	15.8333	7015.6	6236	22.9167	4499.6	11849.6	5113.2	7388.8	8365.83	7046.4	25.8333	14198.4	24.8	13806.8	11045.6	4445	8880	7292.08	22802.8	21021.6	12877.5	12824.4	14613.3	32431.2	12550.4	19520.8	24289.2	16233.8	14939.2	17982.5	10784.4	14315.6	12190.4	23864.4	18500	24248.4	14495.2	17277.9
1090800	23.6	5964.17	21.2	7148	6364	25.2	4536.25	12122	5143.33	7485.2	8534	7180.42	20	14389.6	25.2	13886.4	11211.3	4470.4	9131.67	7382.4	22562.9	21223.2	12728.8	13045.8	14602	33118.3	12568.4	19702.4	24248.8	16219.6	15215.4	17951.2	10688.4	14214	12266.8	24374.6	18814.4	24560.4	14547.2	17386
1092000	20.8333	6013.2	34.5833	7310.4	6403.6	20.4167	4654	12203.3	5217.2	7532.92	8503.6	7242.8	20	14772.8	21.6667	13914.8	11209.6	4506.25	9307.2	7547.92	23004	21245.6	12898.4	13127.6	14692.9	33826.8	12650	19873.6	24610	16237.5	15451.2	18228.3	10632	14205.2	12348.3	24614.4	18953.8	25038.4	14207.5	17483.6
1093200	19.2	6012.92	28	7529.58	6552	24	4639.17	12430	5308.75	7653.6	8542.8	7431.6	20	15287.9	18.8	13966.7	11507.2	4526.4	9343.33	7721.2	23105.4	21234.4	12959.2	13265.4	14746	34496.3	12680.4	20208	24878	16494	15592.5	18355.6	10629.2	14459.6	12507.2	24932.1	19285.6	25303.3	14312.4	17871.2
1094400	25.4167	6173.2	25	7821.2	6662.92	20.4	4601.2	12700.4	5248.8	7826.25	8599.2	7554.8	22.9167	15539.2	16.6667	13996.8	11553.2	4605.6	9548	7756.67	23298.4	21672.1	13054.4	13405.6	14797.5	35520	12958.8	20551.6	25088.8	16450.8	15651.2	18507.5	10658.8	14475	12525.2	25500.8	19430.4	25781.2	14382.1	18181.2
1095600	25.6	6234.58	13.6	7868.33	6798.8	22.4	4810.8	12800.4	5251.25	7860.4	8577.08	7623.6	21.2	15975.8	21.6	14142.1	11753.2	4588.8	9764.17	7868	23577.5	21715.2	13149.6	13665.2	14984	36310.8	13015.2	20784.6	25533.2	16717.6	15948.8	18694.4	10552.9	14586	12663.2	25277.2	19727.6	25975.4	14448	18291.7
1096800	21.6	6275.2	24.1667	8349.6	6912.92	22.8	4847.6	13030.8	5354.8	7975.42	8716	7853.6	21.6	16439.2	19.5833	14381.2	11942.5	4730.8	9849.6	8126.67	23854.8	21955.8	13159.2	13936.8	14959.2	37272.8	13125.8	21036	25807.1	16750.4	16025.6	18742.9	10713.6	14476.7	12924	25983.2	20032.5	26734.4	14824.2	18659.6
1098000	28	6395.6	26	8612.92	6990.8	20	5046.8	13228	5469.58	8084	8658.75	7960.8	22.8	16907.9	17.6	14380	12145.6	4760.42	9972	8282	24001.3	22137.2	13455.8	14216.4	15323.2	38190.8	13336.8	21360.4	26286	17042	16286.8	18967.2	10883.3	14934	13114.6	26228.8	20294.4	27257.5	14738.4	18832.5
1099200	23.6	6457.6	22.0833	8972.8	7045	23.2	4980.42	13365.6	5467.2	8227.08	8827.6	8140	18.4	17486	20.4167	14671.6	12299.2	4759.2	10346.4	8374.8	24566	22200	13967.6	14385.4	15582.8	39292	13572.9	21693.6	26621.7	17120.8	16524.4	19280.8	10671.2	14886.7	13221.2	26348.8	20540	27484.4	15010	19136
1100400	27.5	6473.6	17.2	9288.33	7196.8	25.4167	5122.4	13546.4	5644.4	8538.4	8985	8261.2	22.0833	17957.2	18.8	14739.6	12498	4812.08	10430.8	8644.4	24963.3	22694.4	14850.8	14524	15654	40117.2	13773.6	22061.3	26931.6	17334.2	16661.2	19484	10842.9	15092	13393.8	26792	20696.8	28324.6	14969.6	19517.9
1101600	20.8	6567.08	29.2	9761.6	7358.33	24.8	5296.25	13554.4	5630	8639.58	9048.8	8434.58	22	18250	22.4	14766	12622.1	4928.8	10689.2	8848	25632.4	22833.3	15260	14832.1	15829.2	41084	13863.8	22394.8	27284.6	17609.6	16859.2	19858.4	11179.6	15192.5	13521.6	26974.6	20799.6	28570	15309.6	19751.2
1102800	17.9167	6714.4	20.4	10100.8	7421.2	17.0833	5460.4	13749.2	5760	8878.8	9225.42	8567.2	16.6667	18770.8	15.2	15122.5	12899.6	5042.5	10889.6	8928.75	25969.6	22934.4	15443.8	14769.6	16147.5	41607.2	13987.6	23550.8	27847.2	17788.8	17136	20001.2	11173.6	15400.4	13787.1	27374	21161.7	29341.6	15423.2	20061.3
1104000	18	6935.42	26	10607.6	7656.25	25.2	5459.58	13990.8	5805.2	8984.8	9342.8	8739.58	22.4	19112.5	18	15385.2	13111.7	5134.8	11130	9226.8	26233.2	23420.4	15570	15019.2	16269.2	42690.4	14328	24273.2	28241.3	17912.4	17266.7	19970	11490.8	15713.8	13914.8	27882.5	21620.4	29824.4	15342.4	20388.4
1105200	24.5833	7197.6	24.1667	10984	7978.8	19.5833	5664	13998.8	5951.6	9110.4	9957.92	8983.2	22.0833	19323.6	16.25	15517.6	13284.4	5141.67	11265.6	9337.92	26669.2	23586.8	15862.9	15333.2	16504.6	43270.4	14402	24308.4	28313.6	18293.8	17726.4	20213.8	11620	15781.2	13910.8	27981.6	21721.3	30224.4	15682.4	20464.6
1106400	23.2	7429.58	24.8	11640.8	8144	22	5727.92	14083.2	6025.42	9340.4	10308.8	9035.42	25.2	19849.2	18	15847.6	13441.6	5253.2	11513.3	9547.2	26921.7	23904.4	16264.4	15631.3	16611.2	43812.9	14679.2	24612.8	28882.1	18464	18155	20433.6	11634.2	16036	14217.6	28363.8	21878	30972.1	15967.6	20846.8
1107600	22.9167	7437.2	20.8333	12090.8	8389.2	18.8	5808.8	13930	6125.6	9509.17	10086.4	9264	23.75	20158.8	20	15861.6	13710	5205.83	11759.2	9691.67	26926	24277.2	16244.4	15620	16911.7	44467.6	14871.3	24969.6	28972.4	18660.4	18219.2	20632.9	11982.4	16219.6	14183.3	28618	22008.3	31267.2	16048.3	21040.8
1108800	25.2	7296.67	18	12356.7	8492.4	28.8	5923.75	14221.2	6265.83	9559.2	9904	9317.6	21.2	20229.2	14.8	15934.2	13807.2	5347.6	11920	9969.2	27514.6	24321.6	16413.6	15750.4	17048.4	44944.6	15086.8	24987.5	29288.4	18960.4	18530.8	20789.6	12070	16418	14347.2	28887.1	22304	32048.8	16284.8	21394
1110000	28.4	7424.4	16.25	12993.6	8814.17	30.8	5970.8	14246.3	6208.4	9642.5	9957.2	9493.2	22.9167	20545.2	24.5833	16342.8	13835.8	5320.4	11963.6	10006.3	27963.6	24628.3	16596.4	15879.2	17118.8	45530.8	15337.5	25173.2	29569.6	19088	18634.8	21064.2	12166.4	16690.8	14463.6	28674.8	22242.1	32277.6	16583.3	21671.6
1111200	22.8	7462.92	20.8	13458.8	8920	17.5	6006	14448	6384.58	9921.2	9947.08	9686.8	21.6	20614.6	18.8	16555.4	14064	5564.8	12299.6	10132.4	28184.2	24836.8	16845	16024.4	17377.2	45670	15326.4	25798.3	29895.2	19322.8	18993.3	21120.4	12452.9	16896.4	14808.4	29075.2	22448.8	32678.8	16734.4	21712.1
1112400	20	7507.6	21.25	13862.8	9063.33	29.2	6090	14647.1	6436.4	9885	9901.2	9746.67	27.6	20573.2	21.25	16784	14245	5464	12613.2	10307.5	28800.4	24754.2	16979.2	16168.4	17527.2	45542	15512.1	25864.4	29775.8	19552.8	19114	21214.6	12427.2	17088.3	15009.2	29325.2	22514.2	33087.2	16819.6	22109.6
1113600	23.3333	7510.4	23.6	14301.7	9006.4	27.0833	6296.8	14334.4	6587.08	9928	9955	9764	16.8	20235.6	16.4	16753.3	14196.8	5632.5	12697.2	10342.4	28898.3	24896	17130	16227.2	17570.8	46187.5	15818.4	26175.8	30151.6	19764.2	19086.4	21614	12688.3	17084	14830.4	29160.4	22468	33516.7	16513.2	22046.7
1114800	22.4	7555.6	20.8	14370.8	8858.75	13.6	6263.33	14362.8	6684.8	10203.3	10037.2	9795	18.8	20433.2	16.25	17049.2	14110.4	5625.6	12900	10568.4	29514	25207.9	17165.6	16145	17906.4	46078.8	15770	26393.2	30146.3	19964	19392	21326.4	12716.4	17184.6	15222	29169.6	22332.4	33702.4	16768.8	22356
1116000	25.4167	7582	16.8	14983.8	8903.2	25.4167	6352.8	14247.6	6682	10490.4	10027.1	9870.4	19.1667	20213.6	21.2	17023.3	14310	5680.42	12940.8	10734.4	29651.7	25120.8	17394.2	16646.8	17895.8	45948.8	15972.8	26587.9	30302	19992.9	19717.2	21760	12857.5	17488.8	15197.1	29275.6	22688	33821.6	17019.2	22417.9
1117200	34.4	7622.08	26.8	15115.2	8860	23.2	6396.67	14256.8	6780	10628.8	10096.8	9830.83	25.6	20309.2	22.4	17184.8	14211.7	5761.2	12936.7	10786	29667.6	25219.2	17651.2	16595	17874	46170.8	16115.2	27148.8	30507.5	20110.8	19695.8	21647.6	12996.8	17432.1	15314.4	29200.4	22477.2	33958.4	17002.1	22408
1118400	15.8333	7701.2	22.0833	15302.8	8875.2	25.4167	6401.6	14030	6800.8	10745.2	10188.8	9859.2	28.3333	20022.4	13.6	17297.6	14416.8	5760.83	13070	10899.2	29693.2	25052.8	17600	16640	18044.2	45909.6	16318	27298.3	30549.6	20160.4	19904.8	21582.8	13061.2	17562	15294.2	29286	22556.3	33784	17163.6	22580.4
1119600	26	7687.5	29.6	15814	8949.17	25.6	6437.92	13992.4	6747.08	10911.2	10278	9773.75	20.4	20048.8	25.2	17249.6	14366.7	5813.2	13247.1	11082	29763.6	25343.2	17695.2	16737.9	17923.6	45822.9	16231.6	27441.6	30360	20427.6	19694.2	21692	13000.8	17458.3	15180	29072.9	22562.4	34037.9	17178.4	22719.2
1120800	28.3333	7663.6	25.6	15720.8	8786.4	27.9167	6422	13926.3	6798.8	10893.6	10395	9790.4	22.0833	19702	15.6	17255.8	14286	5833.75	13247.6	10998.8	29652.4	25141.6	17819.6	16582	18137.5	45531.2	16276.8	27673.3	30294.8	20272.1	19941.6	21662.4	13045.8	17618.8	15223.3	29037.6	22380.8	33930	17428.4	22623.3
1122000	23.2	7737.08	16.4	16244.4	8683.33	25.6	6482.5	13989.2	6975.6	10973.6	10435.6	9715.42	22	19779.2	13.6	17477.2	14344.2	5891.6	13288.3	11204.8	29626	25140.4	17790.8	16556.3	18097.6	45019.2	16397.6	27711.6	30551.3	20506.8	19969.6	21881.2	13172	17520	15298	29060.4	22489.6	34105.2	17254	22615.6
1123200	17.5	7666	21.6667	16170	8798.4	21.6667	6355.2	13703.8	6978.8	11057.2	10441.7	9695.2	21.25	19442	18.4	17520	14223.2	5789.58	13290.8	11113.3	29325.2	25286.4	17794.2	16391.6	18102.5	44940.8	16384.4	27902.1	30346	20385.8	20019.2	21598.3	13235.6	17701.2	15143.3	28880	22479.2	33574	17496.4	22370.4
1124400	25.2	7640.83	16.8	16260.4	8496.8	16.8	6487.92	13764	6848.75	11035.2	10292.8	9615.42	14.8	19437.1	17.6	17460.8	14346.3	5888.4	13517.1	11003.2	29415.8	25246	17748	16473.8	18138.4	44000	16361.6	27773.2	29859.6	20352.8	20040.4	21782.4	13145.6	17587.6	15308.8	28813.8	22257.2	33635	17309.2	22251.2
1125600	23.3333	7584.8	18.3333	16296.4	8577.2	17.0833	6488.4	13781.7	6928	10933.3	10457.2	9518	26.25	19165.6	25	17491.2	14244.4	5830.83	13306.8	11150.8	29370.8	25306.8	17768	16486.8	17968.8	44037.6	16377.9	28004.8	29844	20147.9	19642	21648.8	13188	17622.4	15153.8	28709.6	22012.5	33238.4	17307.6	22268
1126800	16	7577.08	28	16105.8	8427.6	22.4	6497.08	13389.2	7020	10954.8	10338.8	9486.25	24	18855.4	24.4	17530	14178.4	5822.8	13139.2	11000.4	29152.9	25043.6	17806.8	16229.6	17935.6	43452.9	16304.4	27890.4	29882.4	20142.4	19637.9	21607.6	13141.7	17522.4	15209.2	28330	21946.8	33056.3	17333.2	22220.8
1128000	29.1667	7548	25	16570.4	8302.92	26	6512	13410.4	7081.6	10975.8	10510	9461.2	15.8333	18624	19.5833	17419.6	14179.6	5849.2	13245.2	11024.6	28835.6	24796.3	17576.4	16193.2	17868.8	42871.2	16030	27843.2	29608	20158.3	19805.2	21521.7	13118.4	17832.1	14902	28154.4	21803.8	32904.8	17317.9	22201.6
1129200	22.8	7490	25.6	16400.8	8124.4	19.6	6437.2	13097.2	7154.17	10846.4	10362.9	9220.8	20.4	18155.8	18	17472.5	13837.2	5754.4	13290.8	10781.2	28670.8	24724.8	17626.4	16090	17833.2	42223.3	15984	27929.2	29147.6	20240.4	19592.5	21541.6	13252.5	17462.4	14913.2	27752	21429.6	32517.5	17254.4	22012.1
1130400	25.2	7434.8	19.1667	16308	8115.83	22	6472.8	13115	7143.2	10820.4	10354	9264.4	16.4	17868	14.5833	17473.6	13919.6	5738	13158.4	10684.2	28583.2	24348.3	17398.4	15974.4	17675.4	41532.4	15946.3	28343.2	29229.6	20115.6	19724.4	21457.1	13010.8	17423.3	14946.8	27797.6	21405	32129.2	17147.1	21836.8
1131600	15.2	7363.2	21.2	16285.4	8096	25	6418	13088.8	6917.5	10865.2	10319.6	9082.8	14.4	17645.8	13.2	17417.1	13754	5621.67	12980.8	10734	28075.8	24413.2	17183.3	15622.8	17112	41082.5	15821.6	28230.8	29018.8	19949.6	19604.4	21563.2	12930.4	17420.8	14676.3	27499.2	20993.6	31843.3	16867.2	21625.4
1132800	21.6	7279.6	18.3333	16100.8	7989.17	18.8	6460.42	12878.8	6923.2	10674.6	10278.4	8909.17	17.2	17223.2	18.3333	17425.2	13656.7	5683.6	13066	10649.2	27833.2	24108.8	17114.4	15567.9	16109.2	40261.2	15722.5	27678.8	28822.1	19835.2	19298.8	21415.8	12800.4	17132.1	14532.8	27362	20864	31340.8	16960.4	21476.8
1134000	22.5	7268.4	18.8	16027.5	7801.6	28.3333	6510.4	12652.4	6967.92	10499.2	10205.8	8768.4	20	16909.2	22.4	17281.3	13557.2	5594.17	12893.6	10410	27397.1	23958.4	16902.5	15384	15950.4	39949.2	15746.4	27068.3	28350.8	19798.8	19176.8	21367.2	12715.8	17103.6	14539.2	27093.6	20860.8	31067.9	16812.4	21215
1135200	26.8	7160	17.6	15916	7722.5	22.8	6408.75	12555.6	7016	10479.6	10248.4	8702.5	20.8	16517.2	23.6	17221.2	13206.7	5570.8	13040.8	10358	26968.8	23710	16742.8	15175.8	15825.6	39259.6	15591.7	26878	28214.2	19722.4	19093.8	21335.2	12752.8	16699.2	14346.4	26896.3	20665.6	30628.4	16646.3	20996.4
1136400	24.5833	7005.2	22	15904.8	7651.6	23.75	6360.8	12467.5	6966.4	10296	10145	8547.6	23.75	16263.6	16	17085	13286	5526.67	12745.6	10125	26734	23462.8	16515.8	15118.4	15562.1	38329.2	15441.2	26419.6	28035.6	19649.6	19008.4	21064.8	12454	16544.4	14035.8	26626.8	20764.6	30299.2	16355.6	20798.3
1137600	29.2	6911.67	18.8	15747.6	7546.25	21.2	6391.67	12535.2	6914.8	10233.2	10004	8400.42	15.2	16036.3	16	16859.2	13178.8	5388.8	12715	10036	26340	23211.3	16414.8	14965.4	15796	38235.4	15350.4	25979.6	27655.8	19467.6	18725	20908	12410.8	16476.7	14164	26514.2	20510.8	29812	16377.2	20426
1138800	21.6667	6881.6	20.4167	15345.6	7342.8	25	6377.6	12136.7	6808.8	10040.8	9920.83	8386.4	27.5	15702	17.9167	16822	12896.8	5404.17	12332.8	9960.42	25978.4	22686.4	16117.5	14821.2	15795.8	37450	15119.2	25894.8	27265.6	19095	18708.8	20664.2	12210	16257.6	13860.4	26111.6	20492.9	29372.8	16291.2	20049.6
1140000	17.6	7213.75	21.2	15206.7	7320.4	14.8	6365	12270.8	6846.25	10061.6	9949.6	8177.08	21.6	15388.8	18.4	16630.4	12900.8	5434	12395.4	9809.6	25547.5	22538	15922.4	14604.2	15770.8	36804.6	14931.2	25684.8	26920.8	18985.6	18347.1	20724	12082	16354.8	13664.8	25870.4	20464.4	29034.2	16080	20150.8
1141200	22.5	7218.4	18.75	14888.4	7182.8	26.4	6238	12066.3	6685.6	9878.33	9901.6	8100.8	23.3333	15101.2	18.3333	16388.8	12653.6	5250	12300.8	9707.92	25326.8	22435.2	15722.8	14482.4	15592.1	36179.2	14811.3	25610.8	26815.2	18869.6	17887.6	20505.8	11946.8	15808.4	13600.4	25551.6	20351.7	28650	15855.4	19784.4
1142400	23.2	6938.33	25.2	14706.3	6948	26.4	6149.17	11894.4	6774.17	9709.2	9817.2	7919.2	21.6	14728.3	15.2	16280.4	12658	5254.4	12130.8	9639.2	24917.5	22091.2	15688.8	14367.1	15662	35343.8	14535.6	25744.6	26457.6	18574.4	17876.7	20099.6	11810.8	15903.6	13438.8	25436.3	20338.8	28032.1	15759.2	19717.2
1143600	30	6730.4	25	14399.6	6935.42	25.6	6141.6	11691.7	6669.6	9705	9682	7743.6	20	14473.2	20.8333	15973.2	12494.6	5147.6	11776.8	9550.42	24620	21683.8	15427.2	14095.6	15569.6	34835.6	14238.3	25170	26124.8	18404	17658.4	19994.6	11751.2	15683.3	13413.6	25342.4	20411.7	27753.6	15514.6	19411.6
1144800	32	6342.5	20.4	14032.9	6733.6	20.4	6162	11544.8	6540.83	9374.4	9598.75	7656.8	26.4	14137.1	13.6	15950	12227.6	5154	11770	9349.2	24183.3	21471.2	15211.7	14104.4	15534.4	34312.9	14147.6	24925.4	25937.2	18124	17544.2	19886	11424.6	15556.8	13240.4	24844.8	20137.6	27220.8	15434.8	19026.3
1146000	29.2	6393.6	21.6667	13772.4	6619.17	20	6060.4	11468.3	6623.6	9325	9382.8	7465.42	22	13823.2	17.9167	15806.4	12075	4985.2	11534	9152.92	23747.6	21087.9	14924	13880.4	15330	33568.8	14008.8	24483.6	25668.3	18055.6	17297.6	19690.4	11263.2	15474.2	13027.2	24822	19990.4	26934	15224.6	18885.6
1147200	21.6667	6269.6	25.2	13574.2	6557.2	20	5996.8	11454.4	6432.5	9170	9375.83	7363.6	22.4	13382.4	16.8	15677.5	11857.2	4929.17	11203.6	9066.4	23540.8	20899.2	14691.3	13591.6	15143.2	33178.3	13656.8	24277.1	25605.6	17933.8	17124	19518	11106.7	15173.6	12779.6	24557.2	20035.2	26500.4	15060.4	18725.8
1148400	27.2	6112.8	19.2	13272.4	6448.75	26.4	5887.5	11295.6	6399.6	9049.17	9181.2	7337.5	18	13286	24.1667	15429.2	11647.1	4868	11039.6	9032.8	23440.4	20682.9	14525.2	13657.5	14854.4	32576	13611.7	23829.2	25042.5	17629.2	17003.6	19262.5	10854.8	15003.8	12594.4	24279.2	19788.4	25933.6	14673.8	18352.4
1149600	25	6070.8	24.8	12939.2	6497.6	19.5833	5870.8	11206.8	6307.2	8968.8	9112.92	7246.8	19.1667	13193.6	17.2	15197.1	11585.6	4823.33	10899.2	8816.8	22772.5	20318.8	14438.3	13376.8	14784.2	31943.2	13464.4	23506.3	24955.2	17397.9	16856.4	18936.8	10750.8	14874	12422.5	23979.2	19625.2	25878.8	14582.8	18080.8
1150800	20.4	5908.75	20.8	12932.4	6267.5	18	5864.58	11206.4	6239.2	8787.5	9076.4	7091.25	20	12862.1	18.4	14914.8	11337.9	4786	10765.8	8626.4	22662	19959.2	14255.2	13275.4	14681.6	31747.2	13386.8	23192	24583.3	17366	16545.4	18908.4	10755.2	14741.3	12515.2	23756.7	19847.2	25373.6	14366.7	17937.6
1152000	27.0833	5759.6	19.6	12771.2	6195.2	17.5	5794.8	11109.2	6190.4	8736.8	9032.92	7010.8	21.6667	12618.4	18.4	14910	11378.4	4686.25	10641.2	8593.75	22306	19801.6	14163.3	13189.6	14449.6	31309.2	13079.6	23044.6	24270.8	17030.4	16490.4	18580	10533.6	14552.8	12355	23570	19672.9	25206	14209.6	17759.6
1153200	21.2	5746.25	24.8	12268.8	6062.08	27.2	5708.75	11156.8	6228.75	8615.6	8912	6895	22	12502.9	16.8	14624.8	11095	4573.6	10468.3	8468.4	22110.4	19572.4	13882.4	13076.3	14382.8	30964.6	12824.8	22575.6	23989.2	16751.2	16180.8	18545.6	10459.2	14443.8	12040.4	23215	19794	24716.7	14049.2	17419.6
1154400	21.25	5668.4	20	11741.2	6012.8	26.6667	5541.2	11211.3	6044.8	8413.6	8734	6767.2	19.5833	12594	25	14406.4	11028	4673.33	10258.4	8275	21905.6	19416.4	13643.8	12954.8	14163.3	30464.4	12830	22544	23570.4	16702.5	16038.8	18097.1	10173.2	14364.4	11827.5	22906	19365.4	24568.8	13728	17224
1155600	29.6	5595	20.8	11476.7	5884.4	24	5616.67	11133.2	5983.75	8366.4	8607.2	6749.17	23.2	12433.8	20.4	14148.4	10950.4	4538.4	10159.2	8295.2	21427.5	19098.4	13396.8	12805	13861.2	30097.1	12467.2	22380.8	23244.6	16455.2	15974.2	18016.4	10043.8	14261.2	11732	22720.8	19274.8	23992.9	13618	16974.8
1156800	21.6667	5420.4	25.4167	11069.6	5824	22.8	5651.2	11071.3	5945.2	8182.92	8636	6637.2	19.1667	12376	18.75	13842	10760	4456.67	9980.4	8247.08	21067.2	18932.5	13383.2	12811.2	13644.2	29555.6	12334.6	22460	23112.8	16312.9	15720.4	17983.3	10027.2	14149.6	11742.8	22423.2	19290	23671.2	13705.4	16773.6
1158000	26.4	5367.92	22.4	10975.8	5779.6	21.2	5622.08	10953.2	5817.92	7970.8	8432.92	6572	18.8	12437.1	19.2	13678.3	10615.6	4367.6	9787.08	8082.4	20950.4	18636.4	13210	12590.8	13579.2	29202.9	12252.4	22122.5	22807.2	16005.6	15404.2	17602	9771.25	13973.6	11552.4	22320.4	19035.2	23671.7	13340	16650.4
1159200	19.2	5349.6	19.1667	10867.6	5690.83	29.6	5553.2	11024.2	5694	8057.08	8369.6	6540.8	26.4	12517.2	17.5	13526.4	10502.1	4420.4	9630.4	8069.17	20687.6	18197.1	13021.6	12536	13320.8	28861.6	12070.8	22120.8	22631.6	15811.6	15287.6	17513.8	9595.2	13772.1	11587.2	22172	18825.4	23185.6	13408.8	16394.8
1160400	19.2	5399.58	25.6	10456.3	5638.8	27.0833	5473.6	10888	5753.75	7897.2	8300.42	6476.8	25.6	12487.5	26	13092.5	10448.8	4323.6	9562.4	8146	20551.7	18233.6	12659.6	12558.8	13378.8	28903.3	11879.6	21958.8	22388.8	15746	15190.4	17267.2	9602.5	13611.2	11566.3	21774.8	18462	22957.5	12895.2	16204.2
1161600	18	5266.4	12.5	10254.4	5696.67	16	5460.4	11008.8	5728.8	7805.42	8262	6470	18.8	12556	19.5833	13234	10421.7	4277.2	9467.2	8020	20479.6	17793.3	12588.8	12550.4	13190.8	28342	11851.3	22050.8	22110.8	15469.6	14916.8	17106.3	9475.2	13526.7	11258	21967.6	18412.8	22948.8	12897.9	16075.2
1162800	21.6667	5219.6	31.2	10006.3	5440	25.8333	5391.6	11041.2	5643.33	7724	8269.17	6371.2	26.4	12593.2	13.2	12832.5	10359.6	4176.67	9314.8	7917.6	20191.3	17681.2	12465.4	12469.6	13112	28164.2	11769.2	22008.3	21826	15334.2	14896.8	17135.6	9506.67	13375.2	11230	21601.2	18368.4	22820.8	12692.8	15976.3
1164000	23.6	5177.6	36	10018	5536.25	22.8	5451.25	11176.4	5563.2	7607.08	8100	6322.92	19.2	12768.4	16.25	12820.4	10279.2	4137.6	9335	7838.4	20099.6	17872.9	12423.2	12332.9	13125.6	28087.2	11576.7	21882	21682.9	15208.8	14880.4	16911.2	9253.6	13113.3	11239.2	21245	18124	22718.4	12640	15817.2
1165200	24.1667	5062	32.8	9797.92	5415.2	18.75	5438	11296.7	5537.6	7693.2	8118.75	6329.2	17.5	12812.4	20.4	12530.4	10120.8	4142.5	9197.2	7882.4	19689.6	17568.4	12465.4	12336.4	12720.8	27890.8	11493.6	22080.4	21623.6	15224.6	14544	16803.6	9304.58	13124.4	11130.4	21344	17925	22521.6	12402.8	15696.7
1166400	32.8	4939.58	26.4	9680	5407.92	18.4	5386.67	11545.6	5542.4	7607.2	8062.8	6459.17	19.6	13112.1	20.4	12348.4	10068.3	4102.8	9142.5	7796.4	19753.6	17422.1	12176.4	12262.5	12797.6	27890	11474.8	21973.6	21490.8	14878	14380	16718.8	9324	13029.2	11047.6	21164.2	18013.6	22252.8	12250.8	15628.4
1167600	27.5	4986	32.0833	9460	5355.6	29.5833	5352.8	11592.1	5460	7592.4	7950.83	6275.6	18.75	13084.8	20	12337.6	10147.2	4070.83	9038.8	7719.58	19673.6	17194.8	12020.8	12163.2	12548.3	27593.2	11344	21856.3	21361.6	14683.3	14157.6	16725.8	9143.2	12872.4	11036.3	21203.2	17997.5	22482	12122.4	15743.8
1168800	34.4	4943.33	30	9413.6	5393.2	22	5219.58	11804.8	5468.33	7653.2	8038.4	6323.75	20.8	13283.3	18.8	12140.4	9976.25	3998.8	8953.75	7677.2	19512.5	17066	12126.4	12263.3	12476.4	27858.8	11322	22090.4	21564.2	14760.4	14278.3	16768.4	8974.4	12853.6	11066.8	21054.6	17910	22513.8	12148.8	15511.6
1170000	25	5012.8	33.3333	9377.6	5415.6	26.25	5238.4	11890.8	5359.6	7580.8	7967.2	6280.4	20.8333	13389.6	26.6667	11991.6	9929.2	4009.58	9014.8	7706.67	19594.8	17015.6	11943.6	12257.6	12497.5	27792	11405	22353.2	21056	14760.4	14293.2	16560	8961.2	12714.8	11097.1	20865.6	17765.8	22526.8	12033.6	15720.4
1171200	22	4868.75	30.8	9300	5378.8	20	5024.17	12144	5254.58	7529.2	7814.8	6314.17	23.6	13907.5	31.2	11890	10011.6	3992	9043.75	7730.4	19583.8	17003.6	11941.6	12239.6	12407.2	27593.3	11256.8	22349.6	21007.2	14638.4	14060.8	16571.2	8894.17	12690.8	11036.4	21106.7	17744	22360.8	11916.8	15714.4
1172400	23.3333	5015.2	42.0833	9113.6	5286.25	22.8	5180.8	12208.8	5304.4	7437.08	7747.6	6436.4	28.3333	13900	22.5	11841.6	10081.2	4024.4	8912.8	7650	19589.6	17151.3	11824	12433.2	12291.3	27824.8	11277.5	22696	21129.2	14623.3	14240.4	16567.9	8863.2	12505	10968	20978	17746.7	22256.4	11683.8	15663.6
1173600	19.6	5022.08	44	9136.67	5291.6	28	5108.4	12618	5339.17	7550	7737.08	6351.6	22	14021.3	14.4	11664.6	9888.4	3942.8	9010.42	7830.8	19701.7	16972.8	11774.4	12448.4	12361.2	27738.3	11153.2	22755.8	21150.8	14647.2	14126.3	16404.4	8996.25	12651.2	11101.6	21219.2	17708.4	22353.3	11831.2	16015.8
1174800	16.8	4969.6	41.6667	9152.8	5331.67	24	5183.6	12827.5	5328	7591.25	7836	6489.6	19.2	14398.4	25	11805.6	10013.3	3930.4	9064.4	7695.83	19716.4	16948.8	11686.4	12335.6	12249.6	27973.2	11204.2	22766.8	21204.6	14586.8	14158	16452.1	9036.8	12699.6	11173.2	21220.4	17741.7	22494.4	11675.4	16226
1176000	24.4	4974.4	38.8	9092.92	5365.2	22.5	5260.4	13102.8	5320.42	7598.4	7797.92	6468.8	18.8	14674.6	21.2	11572.9	9863.6	3906.25	9098.4	7742	19819.2	17015.2	11706.3	12458.8	12256.8	28108.3	11208	23057.1	21033.6	14839.6	14030.4	16341.2	9006.67	12572.8	11222.9	21110.4	17653.6	22391.3	11760.8	16012.9
1177200	26	4929.6	53.3333	9100.8	5428.75	20.4	5287.92	13346.4	5211.6	7491.67	7758	6593.33	18.8	14816	15.8333	11744.8	10169.6	3886	9183.6	7773.6	19947.2	16915.8	11781.6	12516.7	12239.2	28251.2	11344.6	23089.6	21290.4	14576.4	14212.4	16575	8997.6	12618.8	11353.6	21287.6	17701.2	22718.8	11717.5	16396.8
1178400	23.3333	5002.4	46.8	9065.42	5338.4	30.4167	5342.4	13610	5325.42	7513.2	7720.42	6631.2	22.0833	15008.8	18	11665	10077.2	3794.58	9108.4	7760.4	20122.5	16910.4	11718.3	12686.4	12200.8	28262.8	11219.6	23380.4	21174.8	14665.4	14176.4	16600	9137.08	12539.2	11320	21279.2	17783.6	22718.3	11700.8	16432.5
1179600	19.2	5126.25	62.8	9048.8	5427.08	22.8	5319.17	14019.2	5340	7582.5	7684.4	6742.5	17.2	15162.8	25.6	11729.6	10246.7	3859.2	9176.25	7926.4	20054.4	16881.3	11783.2	12612.1	12226	28686.4	11392.9	23521.2	21188.8	14850	14398.3	16520.8	9137.2	12570.4	11458	21345.8	17850.8	22888.8	11547.1	16654.8
1180800	20	5179.2	50	9024.8	5534.8	16.25	5382.4	14112.5	5284.8	7715.6	7738.33	6782	23.3333	15329.6	23.2	11803.8	10951.6	3809.17	9307.6	7864.8	20259.2	16910	11595.8	12720.4	12270	28752.4	11476.4	23582.5	21187.2	14722.5	14244	16424	9202.5	12680	11678.8	21501.2	17723.8	23168.4	11636.8	16935.8
1182000	27.2	5075	52	9076.4	5618.33	24.8	5428.75	14158	5278.4	7765.2	7633.6	6642.5	24.4	15448.8	14.8	11842.4	11594.6	3804	9419.17	8016	20538.8	17014.6	11826	12721.3	12212.8	29328.3	11461.6	24174.8	21660.8	14956.8	14492.5	16684.8	9087.2	12602.5	11516	21416.7	17775.2	23092.8	11426.4	16872
1183200	19.5833	5145.6	55.4167	9047.2	5534	25	5477.2	14182.9	5331.6	7729.2	7666.25	6761.2	24.1667	15932.4	20.4167	11978.4	11505.2	3968.33	9591.2	8165.83	20495.2	16957.2	11751.3	12885.6	12217.9	29521.6	11421.2	24275.2	21578.8	14907.1	14490	16453.3	9103.2	12681.2	11586.7	21633.6	17841.7	23504.4	11614.4	16924.6
1184400	22.4	5231.25	52.4	9184.17	5636.4	23.2	5524.58	14412	5282.92	7800.8	7714.4	6938.33	21.2	16048.3	14.4	11945.2	11013.2	3824.8	9507.5	8171.6	20555.8	16998.4	11890.8	12850.4	12388.8	29977.9	11386	24566.4	21676.3	14866	14592.1	16616.4	9158.4	13088.8	11705.2	21702.1	17918	23645.4	11522	17335.6
1185600	20.4167	5214	61.6667	9227.2	5656	19.5833	5583.6	14352.1	5291.6	7820.42	7715.6	7063.2	22.0833	15973.6	18.3333	11898.8	10762	3912.08	9752.4	8187.92	20709.2	17194.8	11915.6	13015.2	12350.4	30096	11537.1	24887.2	21804.8	14989.6	14729.2	16772.5	9296.8	12980.8	11681.7	21596	17859.6	23676.4	11487.5	17505.2
1186800	28	5284.17	52.8	9190	5656.8	23.2	5721.25	14199.6	5364.58	7960.4	7832.4	7102	26.8	16139.6	24.8	11964.6	10814	3893.6	9778.75	8278.8	20839.2	17309.2	11812	13112.1	12416	30414.2	11425.6	25336.3	21819.6	14804	14724.2	16798	9264.17	13215.6	11876.8	21727.1	18019.6	24055.4	11516.4	17800.8
1188000	23.2	5350.4	47.5	9322.8	5753.33	28.4	5645.2	14338.8	5364.8	8039.17	7722	7018	15	16242.4	15	11949.6	10848.4	3905.2	9923.2	8352.08	20822.4	17443.3	11850.8	13133.2	12457.5	30746	11747.9	25647.2	22030.8	14985.2	14906.8	17040.4	9217.2	13045	11775.6	21599.6	17854.2	24153.6	11499.2	17994.4
1189200	23.6	5226.67	53.6	9342.08	5795.6	22.4	5838	14052.4	5362.08	8002.4	7712.92	7114.8	21.6	16377.9	15.6	11931.7	10672.8	3934.4	10043.3	8502	20811.3	17327.6	11910	13232.8	12665.6	30979.2	11720.8	25561.3	21992.4	15167.2	15022.1	16903.6	9440.42	13214.4	11932.8	21573.2	17933.6	24218.8	11596	18007.1
1190400	23.6	5379.6	52.0833	9455.2	5880.42	28.4	5942.4	14125.4	5350.8	8125.83	7914	7273.33	22.8	16284.4	18.3333	12042.4	10810	3891.6	10026.8	8550.83	21092.8	17533.3	11950.4	13202.8	12574.4	31464.4	11753.3	25468.4	22267.5	15164	15262	16975.4	9461.6	13657.1	11872.8	21804	17796.7	24534.8	11542.9	18193.6
1191600	24.1667	5454.8	58.8	9345	5790.4	17.0833	5942.4	13988.4	5348.75	8124	7837.08	7336.4	21.2	16013.6	21.2	11816.3	10853.2	3932.5	10208.4	8530.4	21187.1	17567.2	12071.3	13247.6	12686.4	31668.8	11677.2	25720.4	22160.4	15192.4	15180	16944	9604.58	13462.8	12048.3	21788.4	17744	24766.7	11582	18145
1192800	20	5438.4	59.5833	9507.6	5841.25	23.2	5881.25	14188.8	5424	8252.08	7881.6	7270.83	22	16134.4	15	11978.4	11021.7	3960	10153.2	8631.6	21068	17463.8	12118.8	13126.3	12812.8	31738.4	11739.2	25690.4	22280.4	15278	15030.4	17039.2	9615.6	13589.6	12036	22172.1	17612.8	24840.8	11573.8	18374.8
1194000	13.3333	5620.8	58	9604.58	5913.6	23.75	5979.2	14274.8	5388.8	8197.2	7794.58	7321.6	24.5833	16222.4	16.8	11760.8	10935.2	3997.5	10295.2	8714	21176.3	17694.4	12010	13229.2	13043.3	32223.2	11943.6	25856.7	22422	15300.4	15308.4	17167.6	9692.5	13668.8	12057.5	22186.8	17648.4	25373.6	11696.4	18364.2
1195200	24	5922.5	62	9898	5881.67	20	5951.25	14438	5436.4	8155	7923.6	7449.17	19.2	16121.3	14.4	11861.2	11017.9	3967.2	10515.4	8719.6	21239.2	17857.9	12103.6	13347.9	12908	32382	11851.2	25783.6	22386.7	15300	15402.9	17168.4	9746	13558.8	12070	22142.9	17725.2	25698.8	11568.3	18516.8
1196400	27.0833	5790.4	54.8	10030	5932.8	25.4167	6097.6	14710.8	5450.4	8326.8	7886.67	7460	22.5	16106.4	17.2	11823.8	11058	3944.17	10596.4	8834.17	21374.8	17751.6	12225.4	13204	12950.8	32558	12120.8	25677.1	22534	15364.6	15552	17218.8	9860.4	13702	12079.2	22323.6	17707.1	25819.2	11656.4	18590
1197600	28.4	5732.08	64	10053.6	6151.67	26.4	6026.67	15148	5422.5	8400.8	7868	7538.75	21.2	15747.5	17.6	11845.6	11050	3950.8	10652.5	8860.8	21442	17939.2	12185.2	13208.3	13032.8	33030.8	12111.2	25974	22612.9	15333.6	15788.8	17146.4	9924	13729.2	12034.4	22222.9	17538.4	26089.6	11644.8	18477.6
1198800	22.5	5909.6	53.75	9807.6	6521.6	25	6084.8	15616.3	5510	8425.2	8067.6	7596.4	18.75	15716.4	12.0833	12003.2	11284.8	3947.08	10742	8899.17	21613.2	17999.6	12158.8	13279.6	12958.3	33010.4	11954	25809.6	22713.2	15483.3	15999.6	17270.4	9946.8	13918.8	12100.8	22318.4	17572.5	26241.2	11589.2	18502.8
1200000	26.8	6205.42	59.6	9924.58	6592.4	26	6180.83	15921.6	5526.25	8380.8	7918	7647.92	29.2	15680.4	20.8	11853.6	11035.6	4046.8	10825.8	8977.6	21436.3	17879.2	12323.2	13254.6	13134	33357.9	12022.8	25819.6	22859.6	16773.2	15833.3	17194.8	10165.8	13883.2	12122	22145.8	17612.4	26271.7	11696	18560.8
1201200	21.6667	6570.8	53.75	9788.4	6457.6	28	6204.8	16435	5559.6	8379.58	7975.6	7684.4	20.4167	15524.4	16.6667	11960	11084.4	4052.5	10832	9071.67	21535.2	17988.8	12310.8	13217.6	13044.2	33341.6	12042.9	25765.2	22941.6	17244.2	15831.2	17342.9	10215.6	14009.2	12080.8	22073.2	17328.3	26330.8	11679.6	18589.2
1202400	23.6	7128.33	58.4	9831.25	6435.6	18.8	6233.75	16756.8	5616.67	8529.6	8007.08	7619.6	28	15268.8	24	11742.9	11116	4016	10992.9	9038	21509.6	18000.4	12151.2	13222	13004.8	33568.3	12058	25597.9	23011.6	17299.6	15927.5	17251.2	10168.3	14061.6	12166.8	22043.8	17428	26589.2	11882	18671.2
1203600	26.8	7659.6	48.75	9919.2	6363.33	24.4	6215.2	17067.5	5485.6	8530.42	8030	7830.4	23.75	15088.8	25	11890.4	11012.5	4020	10858.8	9166.25	21559.2	18033.8	12194	13220.8	13169.2	33285.6	12132.5	25896	22990.8	17078.8	15957.2	17396.3	10217.6	13966.3	12116.4	21944.4	17247.9	26082.8	11880.4	18676
1204800	24.8	7935	61.6	9853.33	6346.8	19.5833	6267.6	17122.4	5561.67	8618.4	7856.67	7871.2	20	15105	22.8	11901.3	11322.8	4059.2	10982	9162	21435	18015.2	12161.3	13454	13143.6	33062.5	12230.8	26047.5	22888.8	17327.6	15917.5	17390.8	10301.7	14084.4	12041.3	21830.8	17164.4	26115.4	11686	18453.8
1206000	23.2	8041.2	58.3333	10000.8	6341.25	21.6	6246	17358	5492.8	8617.5	8017.2	7850.83	24.4	14809.6	20.4167	11959.6	11165.8	4067.2	10900.8	9140.42	21632.4	17951.3	12180.8	13604.2	13002.8	33527.6	12059.2	25890	22989.2	17801.2	16018.8	17329.2	10439.6	13955.8	12087.6	22069.2	17205.6	26353.6	11904.2	18481.6
1207200	21.25	8150.4	47.6	9894.58	6408.4	19.1667	6217.2	17395.2	5481.25	8654.8	8052.5	7826.8	26	14531.2	19.6	12015.8	11158.8	4099.58	11125.2	9087.6	21570.8	18044.8	12302.5	13404	13002.8	33084.2	12048.8	25777.9	22991.6	18105	16032.8	17328.4	10446.3	13936.8	11972.1	21794	16938.4	26448.3	11630.8	18360
1208400	22.8	9033.2	38	9872.8	6360	21.2	6272.08	17571.6	5508.4	8673.75	7872	7896.67	20.4	14504.8	20	11939.6	11043.8	4178	11280.4	9161.6	21499.6	17900.4	12244	13177.9	13036.8	32873.6	11956.3	25591.6	23287.9	17976.4	15837.2	17206	10438.4	14167.5	11992.4	21761.7	17112.4	26361.2	11605	18446.8
1209600	17.0833	9671.6	31.6667	9944.58	6440.8	16.6667	6314	17494.6	5484.4	8668.4	7989.58	7869.6	17.5	14291.6	21.6	11838.8	11082.4	4065	11150.8	9152.92	21324	17966	12247.9	13186.8	13016.7	32783.6	11973.2	25692.5	23412.8	18245	15880.4	17500	10683.6	14009.6	11996.3	21380.4	16882.1	26291.2	11644.8	18268.3
1210800	18.4	10216.3	39.2	9965.2	6415	24	6187.08	17430.8	5503.75	8674.4	8026	7812.5	28.8	14132.5	18.8	12037.2	11101.7	4085.2	11061.6	9452	21542.8	17804.6	12240.8	13306.7	13066	32611.2	11872.9	25566.4	23297.5	18086.4	15916.4	17246.3	10660.8	14098.8	11826.8	21554.6	16898.8	26543.6	11730.8	18081.2
1212000	18.3333	10166.4	45.6	9854.58	6422.8	25.8333	6316.8	17613.2	5583.6	8771.6	7969.58	7853.2	30.4167	13801.2	14	11969.2	11073.2	4054.58	11025.6	9781.2	21236.7	17882.8	11947.9	13208.8	12978.8	32353.6	11863.2	25474.2	23170	18079.6	15991.2	17261.6	10680.4	14034	11833.8	21428.4	16737.2	26415.2	11711.6	18172.5
