# Supplementary material for: Application of time lags between light and temperature cycles for growth control based on the circadian clock of Lactuca sativa L. seedlings
Source: Front Plant Sci. 2022 Oct 13;13:994555. doi: 10.3389/fpls.2022.994555 (PMC9802636; doi:10.3389/fpls.2022.994555)
Supplement: Supplementary file 1 [file DataSheet_1.zip › Raw bioluminescence data/SR (Figure 1, S3)/4h -10C.csv]

time (second)	Cos_No1	Cos_No2	Cos_No3	Cos_No4	Cos_No5	Cos_No6	Cos_No7	Cos_No8	Cos_No9	Cos_No10	Cos_No11	Cos_No12	Cos_No13	Cos_No14	Cos_No15	Cos_No16	Cos_No17	Cos_No18	Cos_No19	Cos_No20	GW_No1	GW_No2	GW_No3	GW_No4	GW_No5	GW_No6	GW_No7	GW_No8	GW_No9	GW_No10	GW_No11	GW_No12	GW_No13	GW_No14	GW_No15	GW_No16	GW_No17	GW_No18	GW_No19	GW_No20
1200	32.9167	42185.6	32	34854.4	18920.4	43750	32757.6	31618	34.4	19441.6	13837.6	14616.8	32143.6	27130	29344.4	26651.6	45358.8	18509.2	19243.2	106.4	162185	137253	221815	128411	170430	153406	166092	144272	170417	181781	96305.6	103792	194218	71374.4	164759	122895	198910	313086	181600	268929
2400	103.6	44760.4	115.6	40632.4	23481.2	44915.2	44472.8	41243.6	107.6	24022	15687.6	16363.6	48092	38536.8	38516.8	33182.8	55966	19315.6	24781.6	116	183005	163831	248879	141156	193248	166665	181723	124776	188172	164269	108332	112250	227016	60351.2	195422	147853	225820	363436	216441	342380
3600	106.8	49297.2	120.8	39810.4	27168.8	46270	51342.9	47085.2	120	22919.2	15563.2	17323.6	60030	45418	41190	34176.4	59402	19188	29297.2	106.8	235858	200657	305572	171474	245935	192820	227890	142030	198785	180279	110832	131209	285672	63500	209422	184282	281326	462834	232926	416199
4800	104.8	59024.4	121.2	46530.4	29793.6	49688.8	48261.2	54933.2	120.4	24094.4	18012.8	18541.6	70915.6	51584	44592	39264.8	65414.4	19332	38500	105.2	314314	250657	389798	220801	322162	232666	300273	171106	185087	204056	136331	139875	367882	76800	230238	205426	290908	534192	262002	382290
6000	93.6	66736	104	54396	31475.2	52706.8	52938	56786.4	110.4	26505.6	20739.6	19956	75468.4	57296.4	51611.2	44564.8	72008	20876.8	49143.6	112	369884	248954	391140	268720	333882	242574	366555	198565	200587	218019	165596	151274	409286	92567.6	256089	234457	299826	541869	289435	365372
7200	104	72373.2	100.8	58369.6	34558	56114.4	58379.6	64392.4	86.8	28612	22040.8	20910.4	82064.8	62229.6	57178	48796.4	77946	23251.2	58028	102.8	415484	263060	403826	275167	357144	267881	329705	220727	225952	230464	187584	162555	379212	104070	270549	251284	315498	547334	307752	382556
8400	90.4	73990	91.6	60560.8	38248	58501.2	67787.6	68755.6	88.4	30342.8	23265.6	21685.8	88996.5	64432.4	61979.2	51788	82275.6	24422.8	65156.8	97.2	446784	277873	410596	284082	369038	284951	334622	236955	247199	239930	208333	170185	380756	111707	290404	261719	333935	546520	314094	395180
9600	84.4	76733.2	122.8	62867.2	41220	58978.8	78455.2	70788	85.6	30912.8	24288	21678	94690.8	67180.8	66105.6	53140.8	83778.4	24973.6	71295.6	97.6	473782	294797	419794	288036	379404	299296	331724	241357	257030	244434	227731	176185	387702	114618	310391	275194	344624	560906	305768	397285
10800	74.8	78018	100	65232	43614.8	58865.6	83664.8	73118.4	83.6	31144	25022.4	21907.2	98201.7	70417.6	68591.2	53077.6	82260.4	25275.2	76520.8	96.4	479754	314272	427753	293404	391269	322532	337969	235442	254029	243658	239653	179001	396952	114273	321417	285296	346582	573656	293329	390800
12000	94	78280	84.8	67112.4	45541.2	58089.2	83186.4	74706.8	84	30546.4	25368	21962	99267.6	71897.2	70758.8	51949.2	79362	24995.6	76616.8	98.4	464414	321074	424651	297065	400980	351395	357527	225338	242623	239333	237956	177973	393462	112881	316229	287294	335376	573756	279884	377400
13200	78	76275.6	97.6	68116	47055.2	57398.4	80906	75677.2	71.2	29618.8	25473.2	21735.2	98250.4	71634	71195.2	49858.8	76032	24201.6	73705.6	88.8	435131	315440	411330	293291	404210	374432	380246	215588	230028	234749	228159	175932	377438	110610	301520	281864	319723	554909	265700	359410
14400	72	74008	87.2	66222.4	47434.4	55490.4	78414	75864.4	78	28296.4	25248	21356	95968.4	69639.6	70896.8	47143.2	72091.2	23491.6	69297.2	86.8	402278	300118	390586	285136	397595	383179	390261	206744	214393	230288	216270	171260	354606	107781	281497	270280	301586	521373	249186	339657
15600	75.2	70183.2	92.4	64399.6	46386.4	53181.2	74898.8	75340	82	26856.8	24732.8	20960.4	91783.6	67147.2	69977.6	44270.4	68774.8	22380	66199.2	84	372406	282766	367846	271103	384344	376175	381419	198315	199794	224017	204057	164419	332322	103588	261152	254172	284117	486158	233960	319075
16800	78.4	65708.8	85.6	61496	44693.6	51147.2	70010.8	74395.2	87.2	25473.2	24280.4	20408.4	87603.6	63456.8	68690.4	41489.6	64842	21319.6	62575.6	85.2	345398	264751	344000	256609	369329	355506	359511	190727	186323	217183	192992	157041	312055	99855.6	242240	235032	264990	446287	218560	294429
18000	65.2	60776.8	94.4	59130.4	42922.8	48968	65784.8	72349.2	78.4	23954.8	23887.2	19870	82526	59883.2	66328	39453.6	60928.4	20209.6	59410.4	87.2	321329	248984	321209	241711	351242	326198	331716	182231	174063	210582	181385	149068	292757	96580	225801	216624	248020	408494	205789	268413
19200	73.2	56558	74	56908.8	40692.4	47327.2	61564.4	70507.2	77.2	22598.4	23333.6	19331.6	77883.6	56584.8	64184	36909.2	57149.2	19334.4	56175.2	80.8	297488	233973	300677	226264	332379	295962	302063	174002	161966	202499	170314	139959	273175	93706.8	209965	199144	229847	373796	193676	242179
20400	66.8	52358	81.2	55512.8	38386.8	45326.8	57154.8	67918.8	69.2	21626.8	23019.6	18784	73459.6	53502.4	61428	34712.8	53545.6	18236.4	53506	87.2	276052	218665	279580	212436	314767	268647	274846	166544	150632	193056	159594	131985	251922	89483.6	194543	182421	212825	342354	181454	218046
21600	67.2	48440	69.6	54630.4	36310	43090	53385.6	65602.8	75.6	20299.2	22441.6	18542.8	68605.2	50218.8	59018	32790	50226.4	17279.2	50936.8	76	255168	204567	261872	199626	297125	245447	248504	158495	138736	185242	149939	124490	235392	86092.8	179746	168711	198905	314948	170242	196568
22800	60.8	44863.6	77.6	53542.4	34510.8	41153.2	49219.6	62589.6	71.6	19331.2	21992	17934	64544	47167.6	56628.4	30764.8	47269.2	16465.6	48286	86.4	236516	189287	244120	186746	277651	226043	225654	150631	128088	176237	141274	118077	218646	82757.2	165976	156606	185747	288807	159483	176970
24000	66.8	41742.4	74	51481.6	32864.4	39871.6	45963.6	59429.2	72.4	18524.4	21606	17634.8	60984.4	44415.2	54039.6	28949.6	45082.4	15548.4	45260.4	80.4	216607	176084	227311	176012	258250	207816	204984	143861	117343	167439	133480	111093	202713	79924.4	152923	144324	172248	265284	148966	160743
25200	65.6	38465.2	80.4	50049.2	31296.8	38127.2	42630.4	56484	67.6	17663.2	20838.8	17155.6	57818.8	42010.8	51518.8	27129.6	43060.4	15032.9	42211.5	79.2	199693	163623	212333	164752	240532	192521	187961	136921	108004	158393	125424	104746	189036	76206	141632	135068	159834	244183	138884	145953
26400	62.4	35973.2	71.6	47822	29690.4	36804.8	39591.2	54917.2	65.6	16818.4	20286.4	16678	54874.8	39472.8	49869.2	25824.8	41365.2	14346	39056.8	70	183806	151561	197644	155000	221703	178303	171347	130545	99590.8	150552	119158	99544.8	175929	73683.2	130538	125690	148580	225457	129694	133907
27600	66.8	33528.8	67.6	46948.8	28569.6	35296.4	37081.3	50976.4	66.4	16229.6	19628	16397.6	51962	37387.6	47950.8	24520	39031.6	13298.8	36527.6	77.2	168640	140580	184110	146244	204882	165342	157162	123954	92302.8	142856	112388	94369.2	164243	70459.6	120772	117452	137933	206722	121410	122160
28800	73.2	31187.6	69.2	45192.8	27125.2	34288.8	34566	48221.2	76.8	15694.4	19258	15836.8	49078.4	35346.4	46396.4	23397.6	37361.6	12512.4	34356	73.2	154729	130127	170655	137665	189346	152590	143548	117692	84859.2	136106	106435	88967.6	152872	67844.8	112160	109789	128080	190529	112692	111702
30000	70.8	29838	79.6	43579.2	25790	33271.2	32178.8	45939.2	68.4	14948	18944	15402	46350.8	33048.4	44770.8	22181.2	35839.6	11800.8	32626	72	142036	121023	159197	130328	174860	141130	132647	111523	78335.6	128747	100716	84372	142066	65814.4	104152	102786	119286	176272	104526	101780
31200	52.8	27962.4	76.8	42104.4	24733.2	32277.2	30187.2	43888.4	61.6	14295.6	18669.2	14996.4	44253.2	31498	43447.6	21181.2	34068.4	11184.4	30742.4	68.8	131050	113020	147882	123363	161196	130675	121830	106616	72811.6	122344	95244.4	79790.8	132804	63956.4	97011.6	96490.8	111250	162123	98274	93352
32400	65.6	25992.4	72.8	40916.8	23660	31358.4	28017.2	42136.8	73.6	13564.4	18182	14635.6	41662	29881.6	41934.4	20256.8	32868	10640.8	29195.6	68.4	120770	105675	138496	117246	149914	121451	112417	101550	67657.2	116364	90203.2	75772	124001	62129.2	89958.4	90273.6	103226	149964	92232.8	85557.2
33600	55.6	24163.6	65.6	39110.8	22413.6	30563.6	26168.8	39906.4	62.4	13124.8	17746.8	14250.4	39660.8	28464	40245.2	19357.6	31563.2	10078	27615.2	66	110820	98454	128522	110949	139177	112976	103869	96585.2	62834.8	111736	85705.6	71761.2	115890	60976.4	83981.2	84891.6	96627.6	139102	86324	79100
34800	62.4	22618.4	75.2	37971.6	21361.2	29576.8	24498.4	38176	70	12751.2	17239.2	14172.4	37872.5	27151.3	38837.2	18554.8	29812.8	9745.2	26383.2	66.8	102840	91967.2	119922	104847	129085	104529	95633.6	92359.6	58847.6	106666	81522.8	68656	108187	59962	78290.4	79755.2	89676	128942	81278.8	72807.6
36000	61.2	21010.4	76	36633.6	20329.2	28755.6	22960.4	36265.2	51.6	12244.8	16691.2	14025.2	35955.2	25803.6	37058.8	17768.4	28972	9289.6	24657.6	70.8	95252.4	86330	112117	100139	119938	97552	89182	87371.2	55440.4	102335	77849.2	65351.6	102007	58868.8	72745.2	74945.6	83223.6	118950	76396.8	67172.4
37200	52	19632.4	60.8	34901.2	19601.6	27862	21264.8	34400.8	64.4	11966	16183.2	13760.4	34246.8	24716	36108.4	17084.4	27396	9025.2	23486	62.8	88360	80920.8	104942	95440	111653	91320.8	82262.4	83793.6	52028.4	97908	74436	62098.8	95137.2	57884.8	67962.4	70613.2	77651.2	110710	72115.6	62086
38400	53.2	18655.6	69.2	33754	19098.3	27127.2	20103.2	32872.8	54	11716	15823.6	13479.6	32880.8	23754.4	34736	16543.6	26207.2	8817.6	21903.2	73.6	81900	112655	98216.4	90486	104438	85138.8	76866.4	80572.4	48881.2	93918.8	71199.6	59397.6	89965.2	56568.4	63241.2	66459.6	72274.8	103378	68146.4	57921.2
39600	69.6	17656.4	62.8	32704.8	18376	26235.2	18803.2	31227.6	64.8	11320.4	15419.6	13132.8	30927.2	22625.2	33475.6	15902	25200	8484	20676.4	62	77052	131406	92450	86532	98460.8	80093.6	71852.8	76935.2	46284.8	90016.8	68042	56599.2	85118	55055.2	59270.8	62703.2	67776.4	96472.8	64546.4	53687.2
40800	72	16799.6	77.6	31457.2	17820.4	25451.2	44166.4	29614	72	11210.4	15028.4	12802.8	29560	21409.6	32381.6	15416.8	24358.8	8176	19585.6	70.4	72070	141266	87237.2	82856.4	92166.8	75620.8	66964	74431.6	43640	86590.4	65001.6	54166.8	79646	53438.8	55737.6	59139.6	63737.2	90004.8	61047.6	50448.8
42000	59.6	15817.2	66	30182.8	17432.8	24646.8	50616.4	28090.8	59.2	11028.8	14603.6	12578.8	27965.2	20483.2	31660	15004	23422.4	8016.4	18550.8	58.4	67950	147286	81782.8	79356	87654.8	71656.8	62639.6	72035.2	41596.4	82999.2	62438.8	51803.2	75529.2	52012	52396.8	56028.4	59532.8	84590.4	58095.2	46620.8
43200	49.6	15247.6	63.2	28883.6	16940.8	23786.8	48151.2	27045.2	65.2	10773.2	14265.6	12271.2	26843.2	19841.6	30576	14401.6	22583.6	7932.4	17443.6	61.2	63694.4	149420	77069.6	76012.4	82752.8	67645.2	59155.2	69323.2	39508	80253.2	59760.8	49680	71380.4	49740.4	49522.4	52744.8	55639.2	79380	55366	43954.8
44400	66	14450.4	64.4	27999.2	16578.3	23362.8	43714.8	25676	62	10860.8	13941.6	11842.8	25485.2	18810.4	29644	13978.4	21993.2	7630	16580	71.6	60570.8	148154	72957.2	73468.4	78399.6	64729.2	55750.4	66915.2	37586.4	77871.2	57619.6	47492.8	67445.2	47806.4	46631.2	50497.2	52604.4	74630.8	52549.2	41029.2
45600	61.6	13840.8	76	26570.8	16212.8	22636.8	39056.4	24470	42.8	10629.6	13549.6	11540	24329.2	18035.2	29223.2	13681.2	20957.2	7460	15628	60	57191.6	144181	69089.6	70144.6	74212.4	61589.2	52611.6	64627.2	35963.6	74970.4	54937.2	45320	64512.4	45520.8	44308.8	48262.8	49037.6	70605.6	50218	38851.2
46800	58.4	13183.6	74.8	25282	16958.8	21858	34351.2	23390.8	60	10342	13288.4	11242	23335.2	17370	28515.6	13170.4	20391.6	7137.2	14762.8	54.8	54468	140250	65591.2	67590.8	71426	58783.2	49613.6	62676	34214.8	72549.6	52320.8	44090.4	60910	43892	41804.4	45450	46256.4	66277.6	47984	36304
48000	65.2	12893.6	67.6	24135.2	19059.6	21224.2	30432.4	22551.2	62	10185.2	13129.2	11005.2	22310.8	16660	27664	12744.4	19514.4	6823.6	13700	62.8	51281.2	134847	62165.6	64973.6	67496	56284.8	46788	60454.8	32614	70356	50193.6	42674.8	58150.4	42400.8	39632	43151.6	43210	62816	45876	34074
49200	68.4	12313.6	71.6	23158	21021.6	20653.2	26651.6	21632.8	48	9945.6	12794.4	10786.4	21355.6	15965.6	26774.6	12214.4	19139.6	6472.4	13110.4	74.4	49333.6	130016	59065.6	62812	64717.2	54020	44350.8	58852	31084.4	68036.8	47781.2	40786	55283.2	40416.8	37876.4	41269.6	41081.6	58972.8	43890.4	31891.2
50400	68.4	11672.8	71.2	21891.6	23318	20352.4	23666	20617.6	57.2	9717.6	12387.2	10511.6	20453.6	15158.8	26020	11772.4	18570.8	6269.2	12308.4	63.2	46683.6	123883	55796.4	60826.8	61316.8	51950.4	41491.2	56710.4	29828.4	66016	45704.8	39019.2	52918.4	38949.2	35845.6	38909.6	38232.4	55427.2	41840	29995.2
51600	55.6	11042.4	58.8	21141.6	24968.4	19650	20978.4	19788	55.6	9497.6	12259.6	10268.4	19417.6	14566.8	24832.4	11273.6	17874	5825.6	11630.4	71.2	45120.4	119217	53034.4	58952	58568	49952	39186.4	54842.8	28664.4	63830.4	43546	37756.8	50346	37190.4	34273.6	36822	35947.2	52349.2	40255.6	28086.8
52800	56.4	10641.6	61.6	19914.8	26861.2	19308.4	18785.6	18991.6	66.4	9424	11746.3	9986.8	18625.2	14038.4	24309.6	10828.8	17155.6	5642	11004	65.6	42572	112494	50424.8	56314.8	55458.4	48138.4	37101.6	53130.8	27170.8	61936	41697.2	35889.6	47957.2	35563.6	32410	34765.6	34048.4	49214	38287.2	26360.8
54000	53.6	10209.6	65.6	18924	28014.8	18613.6	16888.4	18154	57.2	9188.8	11494.4	9744.4	17907.6	13269.2	23420.4	10548.8	16604.4	5330.8	10266.8	68.8	41082	107415	48105	54578	53104.4	46340	35250	51132	26009.2	59836.8	39506.4	34746.4	45585.6	33886.4	30885.6	33116.4	31716	46238.4	36790.4	24834.4
55200	61.6	9702.4	59.2	18000.4	28431.6	18114	15321.2	17482.8	59.2	9085.6	11308.8	9579.6	17022	12706.8	22484.4	10044.4	16380.8	5270.8	9756.8	68.8	38850	101455	45548.4	52977.6	50566.8	44778.8	33925.6	49158.4	24887.2	58030	37676.8	33337.2	43864	32524.8	29144.4	31259.2	29838.4	43791.6	35412.5	23309.6
56400	60.8	9262	62	17055.6	28612.8	17608.8	13838	16735.6	57.6	8948.4	11048.8	9254	16361.2	12209.2	21775.6	9728.4	15627.2	5086	9144.8	64.8	37037.2	95240	43293.2	51033.2	47995.2	43535.2	32380	47291.2	23890	56060.4	35625.6	31989.2	41505.2	31122.8	27963.6	29904.8	28086.8	40930	34116.4	22012.8
57600	50.4	9001.2	59.2	16349.6	28135.6	17031.2	12749.6	16149.2	57.6	8762.4	10784.8	8887.6	15830.4	11751.2	20908	9351.6	15177.2	5074	8665.6	64	35610.8	86945.6	41560.4	49204.8	45711.2	42532	31079.2	45903.6	23128.8	53906	34084	30728.4	39498	30118.4	26466.8	28530.8	26420	38542.8	32818.8	20846
58800	53.2	8551.2	64.8	15664.4	27735.6	16701.2	11827.6	15502	67.6	8499.6	10280.8	8714.4	15212.8	11167.6	20362	8984.8	14599.2	4997.2	8336.8	62.4	33911.6	80602	39569.2	47778	43834.4	41819.2	30048	44456.8	22154	52102.8	32803.6	29778	38160	29883.6	25600	27121.2	24870	37744.4	31476.8	19754.8
60000	53.6	8228.4	62	14820.8	26692	16060.4	10798	14702	64.4	8400.83	10140.8	8395.2	14625.2	10809.2	19676	8811.6	14185.6	4840.8	7910.8	70	32647.6	75525.2	37511.6	46506.8	41733.2	41657.6	29363.2	42840.4	21232.8	50671.2	31187.2	28533.2	36425.6	29092.4	24250.8	25734.4	23514	37356	30252	18925.6
61200	60.8	7864.4	54	14174.4	25582	15671.2	10097.6	14406	55.2	8152.8	9692.4	8079.2	13891.6	10112	19077.6	8509.2	13733.2	4791.6	7434.4	68	31287.2	70401.7	35894.8	44658	40151.2	41126.8	28476.4	41815.6	20584.4	48496.8	29688.4	27557.2	34770.8	28585.2	23271.6	24434.4	22263.2	37663.6	29194.4	17925.2
62400	63.2	7614.8	63.2	13638.4	24286	15260.4	9381.6	13787.6	63.6	8009.2	9214.8	7801.6	13483.2	9786.4	18198	8205.2	13402	4706.4	7094	69.6	30002	65293.2	34458.8	43470	38703.2	40320.8	28038.8	40230.8	19851.2	47017.6	28598.8	26480	33339.2	27562.8	22496.4	23398.8	21224.4	38255.2	28290.4	17421.6
63600	66.8	7499.2	59.2	13013.2	23057.6	14672	8901.2	13430	59.6	7884.4	9142.8	7582.4	12939.2	9403.6	17702.4	8065.6	12974.4	4701.6	6850.8	68	28556.4	61848.8	33260.8	42044	37099.2	39568.8	27469.2	39128.4	19181.2	45948.4	27528.8	25390.8	32088.8	26760.4	21578.4	22553.6	20245.6	38460.4	27645.6	16852.4
64800	54.8	7068.4	63.2	12463.2	21686.4	14316.4	8301.6	13006.4	60.4	7558.8	8880.8	7301.6	12428.4	8962.8	17089.6	7876.4	12771.2	4624.8	6457.2	64	27606.4	58184.8	32162.1	41339.6	36166.4	38851.2	27120.4	38034.8	18447.2	45266.8	26352	24786.4	30655.2	26002.8	20681.2	21638.4	19287.2	38252.4	26902	16311.2
66000	59.2	6951.2	65.2	11922.4	20456.4	14082.8	7907.2	12546	47.2	7458	8526	7135.2	12023.6	8671.2	16566.8	7655.2	12395.2	4546.4	6212	69.6	26948.8	55183.2	31050	41078	34874.8	38220.4	26816.8	36915.6	17970.4	44190.4	25364	23747.2	29433.6	25116.4	20148.8	20635.2	18606.4	38226.4	26325.6	15973.6
67200	57.2	6820.4	69.1667	11673.3	19185.6	13780	7626.8	12156	57.6	7257.2	8431.2	6947.2	11729.2	8443.6	16343.6	7538.8	12069.2	4371.6	5946	58.4	26224.4	52888.8	30578.8	40867.2	34185.2	37666	26714	36327.2	17244.8	43558	24378.4	23101.2	28454.8	24472.8	19321.6	19917.2	18188	38204	25856.4	15864
68400	62.8	6760	56.8	11298.4	17888.8	13373.2	7298.4	11825.6	62	7186.8	8297.2	6768.4	11087.2	8116.8	15671.2	7516.8	11980	4127.2	5752	62.4	25828.8	53473.6	30222	39395.2	33530	37066.8	26660.8	35663.6	16865.2	42547.6	23722.4	22610.8	27595.2	23475.6	18709.2	19441.2	17885.2	38496	25455.6	15886.4
69600	54.4	6866	55.2	11138	17162	13174.8	6941.6	11548.4	51.6	6950.8	8016.4	6553.6	10895.2	7829.6	15394.4	7442.8	11766.8	3950	5394.8	66.8	25556.8	52176.4	30150	39014.8	33200.8	36838	27462.8	34922.4	16461.2	41606	23104.4	21890.4	26707.6	23182.4	18293.6	19177.2	18114	39398.4	25257.6	16060
70800	53.6	6942.4	60.4	10759.6	16585.6	12734.8	6722	11446.8	54	6904.8	7914	6351.6	10600.8	7791.2	15115.2	7316.8	11624	3816.8	5341.6	58.8	26203.2	51913.6	30652.4	38814	33588.4	36902	28519.6	34421.6	16535.2	40775.2	22847.2	21488	26413.2	22936.4	18232	19260.4	18679.2	40656	25695.2	16840
72000	57.6	6920.8	71.2	10576.8	15845.6	12587.2	6715.2	11332.4	50.4	6870.8	7552.8	6186.8	10572.8	7560.8	14874	7446.8	11510.8	3899.6	5162	64.4	26930.4	51187.2	31623.2	39172.4	34146.8	37559.6	29949.6	34052.8	16509.6	40310.8	22558.4	21098.4	26433.6	23302	18036.4	19589.6	19553.2	42777.2	26361.2	17823.2
73200	58	7158.4	66	10515.6	15326.4	12427.2	6562.8	11166.8	58.4	6805.6	7224.8	6180	10272.4	7511.2	14833.2	7350.4	11361.6	3905.2	5170.8	64.8	28632.8	50997.2	33118.8	39909.2	35676	38180.8	31929.2	33661.2	16882.8	40364	22497.2	21252	26566	23242	18780.8	20261.6	21606.4	45943.2	27485.6	19405.6
74400	56.8	7373.33	69.6	10425.2	14825.6	12342	6708.4	10908.4	56.8	6701.6	6929.6	6128.4	10424.8	7598.4	14582.4	7513.6	11486	3913.2	5213.2	63.6	31241.2	51185.6	34700.8	40845.2	37714	39630.4	35292	34190	17362.8	41210	22982.4	21319.6	27476	23620	19397.6	21026.8	23724.8	50232.8	29021.6	21761.6
75600	55.2	7803.2	59.6	10455.6	14397.2	12171.6	6875.6	11070.8	63.6	6831.6	6942.4	6056.8	10373.6	7694	14732.4	7724.4	11633.2	3851.6	5311.6	48.4	34853.6	53130.8	37049.6	42158	40173.2	41674	38499.2	34756.8	18177.6	42616	23849.6	21801.6	28917.2	23926.8	20712	22629.6	27430.4	56557.6	30698	25057.6
76800	59.2	8202.4	66.8	10698.8	14235.8	12174	7151.2	11132.8	60	6782.8	6872.4	6027.2	10567.2	7706.4	14688.4	7913.2	11723.2	4087.2	5503.6	66	39549.6	54709.6	39942	44489.2	43637.6	44915.2	43257.6	35968	19410.4	44628.4	24785.2	22198.8	31096	24301.2	22714.4	24638.4	31411.6	64165.6	32981.6	29504.8
78000	56.4	9024	64.8	11090.4	13996.8	12157.6	7921.2	11546	49.6	7082	7056.8	6171.2	10940	8022.4	15165.2	8176.4	12300.8	4284.8	5669.2	61.2	45165.2	58465.6	43520	47428.8	48010	48412.4	48506.4	37084	20922.8	46890	26640	22957.2	33890	25048	25134.4	27149.6	36533.2	73458.8	35461.6	35254.4
79200	62	9620.8	59.2	11624.8	14015.6	12526.4	8669.6	11830.4	57.6	7196.8	6988.4	6230	11452.4	8363.6	15469.6	8594.8	12722.8	4478	5924	70.4	52312.8	62762.4	48218.8	50473.2	53944	53928.8	54757.6	39450.4	23138.4	49542	28932.8	24270	37612.8	26226	28240.8	30222.4	42851.2	84404.4	39541.6	42450.8
80400	55.2	10507.6	64.4	12150.4	14341.6	12901.6	9838	12407.6	65.2	7464	7207.6	6372	12174	8764.8	16205.6	9147.2	13163.2	4572.4	6390.4	50	60220.8	69512	52922.4	54744.8	61120	59914.4	61733.6	41875.2	25635.2	52807.2	31770.8	25630.4	42385.2	27626.8	31933.6	34508.4	50286.8	96836.4	44078	51277.6
81600	57.2	11362.8	63.2	12784.4	14817.6	13262.8	10857.2	13016.4	62.8	7676.4	7238	6510.4	13161.6	9327.6	17045.2	9644.8	14083.2	4940.4	6905.2	67.2	69654.8	77325.6	58872	59414.4	68982	67682.4	69960	45230	28449.2	56850.4	35428.4	27381.6	47906	30111.6	36524.4	38820.4	57600.4	110607	48590.4	55970
82800	59.6	12336.8	62.4	13846	15700	13743.2	12219.6	13687.2	57.2	7971.2	7310	6566.8	14448	10110	18148	10271.2	14754.4	5365.6	7667.6	67.6	79240.4	87095.6	65123.2	64834.4	78361.6	76262.4	78668.4	49028.8	31626.8	61586.4	38869.6	29255.2	55135.6	32846.8	41638.8	44092.4	65911.6	125566	53335.4	63838.4
84000	63.2	13399.6	61.2	15012.8	16424.4	14487.2	13571.6	14733.2	61.6	8361.2	7318.8	6707.6	15822.8	10761.6	19513.2	11068.8	15789.2	5612	8266.8	62.8	89667.6	97130	71930.8	70810.8	88476.4	86287.2	88439.2	52581.6	35296	66708	43876.4	31426.4	61945.6	35182	47221.6	49991.2	74797.6	140684	58318	73172.5
85200	61.2	14697.6	56.8	15924.4	17581.6	15444.8	15164	15837.2	52.4	8645.6	7588.4	6881.2	17290.4	11646.4	20988.8	11728.8	16771.6	5995.2	9156.8	65.2	99982.8	110364	78942.4	77177.2	99172	95113.6	97810.8	57010.4	38800	72428.4	48346	33968.4	69500	37643.2	53038.8	56172.4	83941.6	156672	63955.6	82966
86400	54.8	16126.4	60.4	16918	18931.2	16196.4	16706.4	16831.2	50.8	9011.2	8034	7156.4	18853.2	12540.8	22394.4	12632	17830	6238.4	10050	53.6	110110	121086	86450	83629.6	109797	105476	107498	61173.2	42991.6	78030.4	53641.2	36745.6	77970.4	39901.6	59133.6	62180	93066.8	171828	69868.8	92727.2
87600	48.8	17593.2	63.2	18235.6	20609.2	17016	18444.4	18060.8	46	9454.8	8428.4	7446.8	20616.4	13707.2	24079.6	13365.6	18952.8	6497.2	10904.4	57.2	120128	133297	94274	90039.2	121366	115865	117193	66081.6	46710	84329.2	59296.4	39728.8	86161.2	41970.8	65008.8	69096	101956	187816	75201.6	102846
88800	56.4	19012.4	66	19519.6	21966	18066.4	20188	19469.6	49.6	9908.8	8913.2	7880.4	22393.2	14590.4	25385.6	14069.2	20158.8	6914	12123.2	63.2	130095	145601	102398	96991.6	132992	125514	126692	70513.6	50904.4	89775.2	63938	42632.4	94512.4	44254.4	70816	75140.4	110026	201806	80819.6	113467
90000	60.4	20136	58.8	21034.8	23582	18673.6	22026.4	20732.4	48.4	10436	9436.4	8363.6	24203.6	15709.2	27358	14887.6	21536.8	7314.4	13138.8	58	138908	157736	110201	102869	142961	135542	135654	75108	54850.4	94929.6	69202.8	45660.8	102462	46225.2	76619.6	81001.2	118723	214926	85640	123762
91200	59.2	21498.8	60.8	22690	25268.8	19438	23798.8	22231.2	52.4	10864.8	10011.2	8843.6	26052.8	16694.8	29260.4	15586.8	23066.8	7913.2	14310.4	68.4	146641	167248	117599	108457	152958	145612	143632	78600	58427.6	98739.2	73953.2	48892.4	109522	48466.8	82130	86922	125708	227336	90283.2	133195
92400	59.6	22675.6	58	24278.8	26894.8	20175.2	25517.5	23426.4	50.4	11153.2	10480.4	9218	27810.4	18109.6	30628.8	16336.8	24292.4	8257.6	15336.8	64.4	153457	176472	124360	114181	162602	155532	152874	82236.8	61821.2	103673	78237.2	51528.8	116450	50529.2	86937.6	92220	132250	237337	95358	141807
93600	63.2	24201.2	54	25602.4	28491.2	21384	26256.8	24956	54.8	11644.8	10704.4	9432	29660	18997.2	32586	17084	25675.6	8744.8	16202.4	69.6	158731	185891	131999	119231	171920	165931	160326	85294.4	65096.4	107202	81601.6	54354.8	122781	51982.4	91610.8	96836.8	137886	247500	99095.2	149188
94800	52.4	25611.2	54	27391.6	29922.8	22736.4	27309.2	26079.2	54.8	12012.8	11400.8	9804.4	31606.8	20122	34838.4	17736.4	26636.4	9144	17276	59.2	165206	194546	138186	123222	178753	172854	166777	87694	67811.2	110676	84967.2	56895.2	129772	53305.2	96579.6	101016	143921	254930	102535	155760
96000	46.8	27225.6	56.8	28924.4	31052.8	23943.2	28110.8	27503.6	42.8	12366.4	11784	10034.8	33586.4	21431.6	37071.2	18588	27315.2	9396.4	18046.8	58.8	168934	201526	144349	126878	185548	179726	173029	89820.8	70100.8	112261	87691.6	59353.6	135168	53736	100770	105348	147815	259921	105073	160384
97200	57.2	28759.6	52.4	29599.6	32225.2	25036	28935.2	28964.4	54.4	12778	12170.4	10299.6	35536	22482.4	38850.4	19186.4	28039.6	9641.2	18630.4	58.4	172052	209376	149033	130642	191171	185099	176863	91087.2	72111.6	113924	90068.8	61184	139812	54601.6	103731	108644	150859	263886	108238	164884
98400	55.2	29974	54	30408.8	33352.4	25309.2	29503.6	29668	44.4	13008.4	12624.8	10601.2	36641.6	23286.8	40672.4	19655.2	28444.8	9698.4	19616.8	60.4	174721	212994	153414	132696	195413	188225	179674	92176	73086.8	114810	91653.6	63108.8	143886	55213.6	106503	111616	153695	265485	109208	166630
99600	54.8	31110.4	47.2	30750	33947.2	25710.4	30510.4	30717.2	55.6	13469.6	12841.6	10833.2	38331.6	23948	42480.8	19756.8	29263.2	9738	20268.8	49.2	176236	216930	156661	135362	200979	190430	182075	93133.6	74300.4	115194	93341.6	65104	147292	55638	108355	113572	154710	266894	110906	168258
100800	60.4	31678.4	50.8	31304.4	34626.4	25900	31122.8	31766.8	57.2	13580.4	13091.6	11016	39853.8	24561.2	43260.4	19719.2	29836.8	9815.6	20792.4	58.8	176988	218700	158634	137052	204704	191510	182540	93314.4	74440.4	115430	94368	67085.6	149527	55842.4	109625	115638	154051	263656	111082	167461
102000	52	31751.6	51.6	31866.4	34901.6	26075.6	31847.2	32636	56.8	13951.2	13494.8	11289.6	40675.6	25278.8	44756.8	19740.4	30226.4	9988.4	20858.4	55.2	177400	218380	159665	138743	208143	190514	182617	93384	74629.6	115707	94752	68595.2	151200	55361.2	109896	116520	152933	260708	110550	167239
103200	45.2	32016.4	55.2	32360.8	35312.8	26240.4	32710.8	33176.4	50.4	14015.6	13732.4	11533.6	41846.4	25706	45858.4	19612	30778.3	10041.2	21168.4	54	176184	215683	159821	139740	212758	188642	182272	93352	74570.4	115931	95000.8	69936.4	151550	55166.8	109635	116148	151677	255718	109792	166287
104400	58	32011.2	62.8	32750	34990.4	26280.8	37086	33678.4	54.8	14110	14040	11533.6	42726.4	25889.6	46834.4	19568	30681.6	9983.2	21084	54.4	174355	212814	158674	139964	216984	186611	180964	93660.8	74116	115708	95426.4	70821.2	151236	55045.2	108738	116488	150011	251510	108881	164792
105600	52.8	31742.4	61.2	32626.4	34965.6	26224.4	40879.2	34133.6	49.6	14061.6	14185.6	11728.8	43796.8	26292.8	47488	19530.8	30532.4	10181.2	21093.2	54.4	170965	208120	158162	140084	220598	184229	178719	92899.6	73034.4	116062	94620	71198	150500	54436.4	107501	115455	148554	247215	107382	161940
106800	52.4	31550	52.8	32704.4	34294.8	26319.6	42848	34386.8	46.8	14028.8	14252.8	11936.4	43861.2	26186	48124.8	19408	30693.6	10157.6	21573.6	55.6	167160	203590	156625	138526	222965	180108	175500	92288.8	72593.2	115512	93624.8	71140.4	148555	53569.6	106435	114447	145171	241061	105328	158955
108000	57.2	31479.2	60.8	32939.6	33629.2	26262.4	43376.8	34404.8	56	14082	14235.6	11750.4	43817.6	26072.4	48440	19145.6	30371.2	10150.4	21714.4	61.2	163155	198778	154300	137096	224081	176625	170944	91468.8	70876.8	114366	92230	71057.2	146288	52518.4	104998	112644	142190	235558	103417	154310
109200	48.8	31031.2	63.6	33127.6	32891.6	26276	42923.2	34441.6	56	13937.6	14219.6	11712.8	43791.6	26088	48412.4	19037.2	30191.2	10037.6	21403.6	61.6	158375	193546	151475	135098	224780	172165	167450	90286.4	69164	113835	90005.2	71124	143746	51736.4	103164	111098	138739	228374	100864	149516
110400	55.6	30468.4	50	32796	31958.8	26003.6	41298.4	34116.8	53.6	13896.8	14094.4	11659.6	43367.2	25777.2	48176.4	18791.2	29448.4	9758.8	21205.2	54.1667	153918	187384	148619	132901	222006	167614	162760	88419.6	68137.2	112424	88036.4	70629.2	141147	50266.8	101982	108720	134885	220131	98603.6	144112
111600	49.2	30189.2	54.8	33112.8	31108.4	25754.8	39695.6	34267.6	52.4	13742.4	13970	11572.4	42858.8	25402	47816.4	18375.2	29099.6	9600.8	20933.6	48	150029	182451	145892	130006	217984	161566	157539	86507.2	65988.4	109334	85896.8	70089.6	138061	49088.8	99602.8	106790	130871	212148	95722.4	138073
112800	53.6	29432.4	60	32138.4	29989.2	25136.8	38027.2	33839.2	54	13572.4	13883.2	11416	42399.6	24972	46998.4	17900.8	28594.4	9174	20515.2	52.8	145384	175356	141771	127881	212710	155983	152310	84676.4	64330.8	107293	83653.6	69069.2	135056	48257.2	97316.4	104271	126779	202614	92467.6	132736
114000	48.4	28496	48	31486	28874.4	24650.8	35987.2	33251.6	59.2	13453.6	13884.8	11228.8	42193.6	24484	46735.6	17392	27791.2	8919.2	20146.8	50	140274	167794	138005	124223	207087	149639	146666	82347.2	62179.2	104652	81393.2	68097.2	131159	47597.2	95328.4	101984	122518	194319	89713.2	127038
115200	48	27978	58	31384.8	27746	23884.4	33703.2	32738.8	57.5	13223.8	13600	11263.2	41055.2	24132	46058	16883.6	27391.6	8633.2	19650.4	52.4	135381	160763	133437	120443	201380	143863	141326	80454.8	60265.2	101759	79007.6	67799.2	127228	46529.2	92070.4	98194.8	117885	185244	86416.4	121664
116400	52.4	27172.8	58	30693.2	26732	23503.2	32114.8	31924	56.4	12963.6	13550.4	11242	40644.8	23381.6	45378	16422.4	26542.8	8296.8	19364	63.6	129434	152334	129260	116110	194274	137712	135730	78949.2	58557.2	98534	76528	66621.2	122584	45482.4	89496.8	94996.4	112680	175759	82934	116887
117600	57.6	26279.6	57.2	29518.4	25856.4	23141.2	30292	31048	60	12880.8	13346.4	11082.4	39478	22620	44093.6	15862.8	25821.6	8163.6	19001.2	54.4	124287	144787	124588	113012	188188	131895	130628	76978.8	56656.8	95580	73799.6	65386.8	117448	44436.4	86212	91973.2	108542	167792	80369.6	111730
118800	53.6	25493.2	53.2	28778.8	24918	22625.6	28519.6	30647.6	56.4	12480	13150.4	10890	38786.8	22204.8	43216	15362.4	25242	7868.4	18552.8	54.8	118626	137711	120306	108928	182405	126352	125359	75238.4	54994.4	92076	71089.2	63369.6	112815	43442.8	83562	88242	103876	160018	77246.4	106234
120000	57.2	24642.4	51.6	27501.6	24266.8	22073.2	26931.6	29845.2	63.6	12305.6	12742.4	10828	37514.8	21648.8	41880	15011.2	24709.2	7636.8	18365.6	53.2	113288	130696	115856	104798	176350	120901	119788	73162.8	53235.2	88540.4	68436	61971.6	108305	42179.6	80876	85042	100091	152738	74581.6	101472
121200	47.6	23864.8	57.6	26878.4	23282.8	21637.6	25280	28937.6	54	12101.2	12384.4	10682	36600.4	20863.3	40854.6	14415.2	24153.2	7314	17682.8	60	108955	124628	112379	101663	169156	114718	114186	70896	51567.2	85010	65527.6	59646.8	104149	41150	78440	82128.8	95838.8	145643	71518.8	96056.8
122400	58.4	23288	57.2	25867.6	22353.6	21170	23953.2	28094	58	11800.4	12107.2	10664.4	35545.2	20196	39784.8	14152.4	23587.6	7190	17292	55.2	103797	118370	107308	97902	162214	108654	109153	67964.4	49383.2	81742.8	62268	57997.6	100596	40048.8	75602.4	78637.2	91584.8	139496	69495.6	90547.2
123600	50	22331.2	65.2	24760.8	21498.4	20732.1	22626.3	27418	58	11680.4	12073.2	10511.6	34434.4	19702.8	38560.8	13732.4	22862.8	6942.4	16484	52.4	99411.6	111818	102532	95049.2	155307	103072	104747	66261.2	47720.4	78866.8	59804.4	56436.4	96093.2	39606.8	72894.4	75495.2	87604	132764	66913.2	86035.2
124800	59.6	22061.2	51.6	23928.8	21168.8	20342.4	21094	26514	48.4	11598.8	11652.8	10544.4	33327.6	18944	37428.8	13400	22226.4	6736	15936	50	95005.6	105656	98116.4	91817.6	148297	97864	100090	64004	46016.4	76315.6	57347.2	54793.2	91767.6	38811.6	70505.6	72336.4	83526	126386	64156.9	81676.4
126000	47.9167	21235	51.6667	23354.8	20041.6	20084.4	19982	25790	44	11306.4	11572.4	10251.2	32148	18374	36517.6	12885.2	21658.8	6348.8	15416	52	90012.8	99758	93193.2	88497.2	141608	92451.6	95386	62028.8	44463.6	73872.4	54871.6	52819.2	87313.2	38402.8	67815.2	69660.4	80026.4	120713	61529.2	78056.8
127200	53.6	20776.8	61.2	22824.8	19146	20230	18953.6	24888.4	50	10987.2	11297.6	10324	31162	17935.2	35551.6	12652.4	20930.4	6227.2	15023.2	53.2	85936.4	93618.8	88875.6	85470	134564	87350	91178.8	60412.4	42927.6	71803.2	52533.6	51092.4	83157.2	37787.1	65424	66306.8	76176	115293	59124.8	74381.6
128400	49.2	20022	58.8	21915.6	18332.8	19744.4	17817.6	24017.6	50.8	10604	11151.2	10227.2	30037.6	17174	34466	12263.2	20586.8	5926.4	14653.6	60.4	81904.4	88420	85156.4	82614	128504	82675.2	87405.6	58360.4	41484	69716	50174	49351.6	79553.2	37208	63086.4	63730.4	73096	110459	56899.2	70952
129600	55.2	19520.4	52.8	21263.6	17502.4	19637.2	16932.8	23320	40	10848.8	10793.2	10034	28912.8	16756.4	33717.6	11793.2	20014	5795.2	14209.6	51.6	78596	84276	81716.4	80281.2	123064	78476.3	83669.2	57141.2	40065.6	67107.2	48162.4	47384.8	75674.8	36244.8	60904.4	61352.8	69761.2	105763	54549.6	67650.8
130800	50.8	18986.8	57.2	20302	16780.8	19577.6	15895.2	22858.4	47.2	11160	10738.8	10079.2	28141.6	16232	32560.4	11582	19417.2	5512	13960	55.2	75081.2	79808.4	78664	77745.6	117937	74266	80181.6	54883.2	38680.8	64410	45900.8	45790.8	72455.6	36025.2	58841.2	59222	66656.8	101250	52538.4	63963.2
132000	60	18496	55.6	19426	15981.6	19300.8	14981.6	21969.6	55.2	11318.8	10518.8	9918.4	27199.2	15569.2	31596.8	11190.4	19149.2	5269.2	13477.6	46	72036.4	75738	75957.2	75916.4	112448	70445.6	76559.6	53358.8	37423.6	62256.8	44164	43923.2	69449.2	35468.4	56439.2	56783.6	63648	97075.6	50602.4	61161.6
133200	45.2	17808.8	59.6	18707.2	15203.2	19157.2	14144.8	21276.8	43.6	11147.6	10464.4	9781.2	26402	15062.8	30669.6	10837.6	18788.8	5081.6	12986.8	58	68608	71538.4	72977.6	73290	107122	67059.2	73316	51715.6	36179.6	59820.8	41812	42675.6	66511.6	34848.4	54336.4	54833.2	61426.4	93099.6	48619.2	58254.8
134400	45.6	17330	56.8	17485.2	14648.4	18937.2	13438.8	20491.2	49.6	10859.2	10206.8	9776.8	25541.2	14622	29723.6	10601.2	18280.4	5251.2	12400.8	52.8	65673.6	68174.4	69637.2	71418.4	101805	63038	70092	49831.6	34802.5	57664.4	40555.8	41196.2	63257.9	34183.2	52145.2	53019.2	58588.4	88854	46836.4	55487.6
135600	47.6	16778.8	61.6	16701.6	14095.2	18621.2	12903.6	20092.4	47.6	10706	10218.8	9514.8	24551.6	14281.6	28931.2	10288.8	17878.4	5785.2	11994.4	47.6	63392.4	65019.6	66983.6	69114	96570.4	60105.6	67402.8	48824	33850.4	55785.6	38929.6	39908.4	60706.4	33692	50182.4	51594.8	56185.2	85052	45312.4	53598
136800	54.4	16402.4	51.6	16250	13782	18458.8	12160	19549.2	51.6	10327.2	9898	9258	23781.6	14032.4	27948.8	10046.4	17358.8	6305.6	11656	56.8	60733.6	61212.4	64601.2	67242.4	92207.9	57177.6	64748.4	47547.6	32691.6	54186.8	37304.8	38780.4	58182	33250.8	47914	49570	53944.4	81273.2	43421.2	51358
138000	46.8	15868	49.2	15935.6	13104.4	18110.8	11557.6	19036.4	52.4	10214.8	9910.8	9164	23263.6	13904	27237.2	9758	16990.4	6303.2	11195.6	57.2	58448.8	58505.2	62656.4	65512	88734.4	54687.6	62228.4	46164	31624.4	52691.6	35954.8	37511.6	55984.4	33039.2	46400	48825.6	52182	78107.2	42364	49314.8
139200	56.8	15714.4	48.8	15460.8	12636	17800.8	11000	18590.4	59.6	10195.2	9681.6	9098.4	22269.6	13598.4	26418	9495.2	16656.4	6182	10998	46	56120.8	55642.4	60528.5	63892.1	85057.6	52470.4	60371.6	45252.8	31030.4	50879.6	34836.8	36298.8	53539.2	32326	44676.8	48382	50052.4	75213.6	40784.4	47327.6
140400	48.4	15378	64.4	15072	12258.8	17502	10468.4	18047.2	55.6	10024	9419.6	8980.8	21806.8	13148	25840.8	9294.4	16081.6	5890.8	10705.6	56	54277.2	53170.8	58682.8	62428	81119.6	50028.4	58064.4	44015.2	30046.4	49108	33465.6	34860	51737.6	31338	43415.2	47730.4	48168	72300.4	39411.2	45375.2
141600	51.6	15100.4	46	14611.6	11903.2	17083.2	9913.2	17556.4	51.6	10014.8	9344.4	8670	21330.4	12967.2	24926.8	9126.8	15592.4	5933.2	10469.2	47.6	52254.4	50954.4	56792.8	60584	77651.2	47884.8	56190.4	42821.6	29330.8	47709.6	32399.6	33844.8	49497.2	30448.4	41886	47070	46440.8	69234	38054.8	43131.2
142800	57.6	14578.4	53.6	13962.8	11402	16831.2	9588.8	17263.6	56.8	9657.2	9238.8	8520.8	20782.8	12648.8	24274.4	8831.6	15132.4	5750.8	10199.2	52	50766.4	48582.4	55251.2	59168.4	74573.6	45802.8	54665.6	41429.6	28716.4	46302	31382	33171.2	47460.4	29701.2	40352	46506	44769.2	66014	36749.6	41818.8
144000	58.4	14513.6	56.4	13505.6	10931.6	16798	9344	17060.8	60.8	9593.6	9071.2	8376	19946.4	12512.8	23420.4	8768.8	14770.8	5516.8	9802.4	53.6	49286	46576.8	53835.2	57711.6	71378.4	44194	53272.8	40434.8	27974.8	45035.8	30458	32378.8	45902.8	28731.6	38895.2	46020	42953.6	63802	35984.8	40503.6
145200	54	13817.2	46.8	13399.6	10603.2	16236.8	9027.2	16614.8	47.2	9394.4	8917.2	8233.2	19501.6	12234	22861.6	8548.8	14510	5519.6	9430.8	54.4	47995.2	44909.2	52798.4	56470.4	68739.6	43103.2	52313.2	39518.8	27492	43705.6	29567.6	31354.8	44095.6	28099.2	37410.4	45623.2	41518.8	62435.6	34801.6	39406.4
146400	43.2	13566.8	52	12830.8	10278.4	15961.6	8702.4	16224.4	56	9121.2	8783.6	7964.4	19006	11795.6	22439.6	8262.4	14342	5407.2	9120.4	50	47352.4	43013.6	51602	55446	66648	41671.6	51120	38084	26703.2	42590.4	28828	30394	42440.8	27072.4	36391.6	45766	40486	60834.8	34007.6	37760.4
147600	52	13369.2	47.6	12364.8	9829.6	15894.8	8385.2	15838.8	61.2	9132.8	8611.2	7910.8	18421.2	11680.8	21574	8286	13965.6	5280.4	9077.6	59.2	46497.6	41533.2	50870	54623.3	63758.4	40444.8	50140.8	37539.6	26242	41528	27927.6	29852.8	41358	27308.4	35368.4	46016.8	39465.6	60229.2	33246	36516
148800	50	13204.4	47.2	12248.4	9575.6	15696.8	8181.2	15498.4	48	8849.2	8472.8	7633.2	18086.4	11400	21171.6	8118.4	13911.2	5122.8	8831.2	61.2	45653.2	40305.2	50416	53762.8	61648	39541.6	49682	36652	25394.8	40715.2	27567.2	29080.4	39764.4	27237.6	34318	45850.4	38191.2	59279.6	32871.2	35212.4
150000	54.8	12991.2	51.6	11933.6	9111.2	15702	7910.8	15315.6	48.8	8793.2	8311.6	7630	17926	11128.8	20381.6	8133.2	13780.8	4978.8	8775.6	59.2	45396.8	39415.2	50048.4	52905.6	59622.8	38530.4	48986.8	35845.6	24856.4	40084.4	27019.6	28404.8	38994.4	27086.8	33218.8	45614	37532.8	58934.4	32349.2	34219.2
151200	61.2	12845.6	54.4	11629.2	8831.2	15580.4	7641.2	15064.8	43.2	8542	8175.2	7552.8	17434.4	11137.6	20024	8130.4	13580	4888.8	8581.6	65.2	45361.2	38278.8	50070.8	52526.4	58168.8	37660	49162.8	34839.6	27803.6	39706	26514	27822.4	37617.2	26779.6	32289.2	44845.2	37005.2	58589.6	32193.2	33424.4
152400	44	12504	49.2	11520.4	8685.2	15389.6	7593.75	14862.8	46	8362	8082	7413.2	17104.8	10991.6	19574.4	8062.8	13648	4694	8438.4	52.8	45330.8	37251.2	50291.6	51737.2	56349.2	37672.4	49572	33965.2	31393.6	38850.4	26118.8	27424.8	36912.8	27236.8	31761.2	44350.8	36399.6	58912	32268.4	33087.6
153600	41.6	12286	54.8	11350	8513.6	15393.6	7397.2	14669.6	53.6	8191.6	8013.6	7357.6	16879.6	10812.4	18821.6	8128.4	13557.6	4621.2	8342.4	55.6	45530	36468.8	50693.2	51700.8	55180	37019.6	50158	33423.6	34975.6	38772	25912.8	26899.2	36138	27130	30638.8	43739.2	36233.6	59393.6	32546	32897.6
154800	48.8	12253.6	47.2	11422.8	8166.4	15510.8	7264.8	14442	49.2	8068.8	7818	7279.2	16560.4	10658	18628.4	8105.2	13612	4686.4	8322.8	51.2	46627.2	36030.4	51406.4	51593.2	54103.8	37510.4	51376	33039.2	38396.8	38296.8	25826.4	26885.2	35559.2	27258	30185.6	43357.2	36227.2	60720.8	32970	33264
156000	54.4	12404.4	56.8	11408.4	8025.6	15356	7214.4	14332	45.2	7981.2	7774.8	7384.8	16638.4	10660.4	18301.2	8126.8	13530.8	4584.8	8337.6	60.8	47562.8	35819.6	52376	51345.2	53748.8	37924.8	52556.8	32756.4	41269.6	37986	25879.2	26386.4	35120.4	27114.8	29988	43122	36627.2	62262.4	33896	33354
157200	50.8	12434.8	54.8	11620.4	7950.8	15016.8	7160.4	14130.8	44.8	7832	7650.4	7380.8	16622.4	10440	17942.8	8123.2	13298.4	4513.6	8359.2	59.2	48852.8	35622	53769.2	51861.6	53239.2	38507.2	54270	32664.8	43270.8	37815.2	25885.6	26353.2	34905.2	27221.6	29635.6	43357.6	37044.8	64282.8	34769.2	33662.8
158400	50.4	12792.4	62.4	12070.8	7729.2	14964.8	7215.6	14062.8	51.6	7751.6	7525.2	7532.8	16602	10428	19004.8	8309.6	13166.8	4535.6	8453.2	53.2	50883.2	35977.2	54916	52241.2	53353.2	39803.6	56328.4	32572.8	44568.4	38214.4	26296.8	26339.6	34995.6	26879.2	29192.8	43773.6	37552	67477.2	36319.6	34730
159600	46.8	12972.8	60.4	12385.6	7575.2	14845.2	7266.8	14201.6	46.4	7657.6	7348.4	7518.4	16763.2	10483.6	21859.2	8458.4	13303.2	4555.2	8514.8	58.8	53306.8	36826.4	56635.6	53040	53511.2	41599.6	58712	32644.8	45522.8	39104	26919.2	27049.2	35227.6	26686.8	29429.2	44317.6	38822.8	70953.6	37866.8	35778.8
160800	44.4	13233.6	50.8	12920	7562.4	14802	7532	14157.2	36	7714	7451.2	7566.4	16768.8	10294.8	25657.6	8516.8	13341.6	4635.6	8828.8	46.8	56118.8	37533.3	58309.6	53745.2	54530.8	43667.6	61862.4	32903.2	47166.8	39848.4	27506.4	27058.8	35638.4	27299.2	29950	45198.8	39741.6	75176.8	39905.6	37782.8
162000	52.4	13522	61.6	13258.4	7530	14634.4	7728.8	14162.8	44	7774.4	7505.2	7662.8	17005.6	10372.8	29030.8	8788	13608.4	4609.2	8938.8	54.4	59341.6	38524	60087.2	54815.2	55722.8	46260.8	65005.6	33387.6	48445.2	41312.4	28488	27600.8	36341.6	27918.4	30548.4	46504.4	41848	80430	42113.2	39960.8
163200	58.4	13852	62.4	13918	7600	14901.2	7964	14238.8	59.2	7912	7499.2	7625.6	17298.8	10498	31713.2	9155.2	13997.2	4653.6	9070	46.6667	62384.4	39974.6	62172.8	56304	57528.4	49046.4	67827.6	34114	50343.6	42802.4	29867.2	27866	37316.4	28826.8	31520.4	48466.8	43465.6	86054	44242.4	42276.4
164400	48.4	14544.8	49.2	14566.8	7698	15014	8473.6	14526.8	48.8	8102	7527.2	7636	17574.4	10574.8	33552.8	9415.6	14282.4	4587.6	9659.2	45.6	66618.8	41713.2	64858	58250	59814.8	52654.4	71464.4	35367.6	52865.2	44002.4	31931.2	28564	38582.8	29557.6	32900.8	50329.2	46286.4	91944.8	46788.4	45213.2
165600	42.4	15281.2	52.8	15453.6	7737.2	15367.2	8698.8	14611.6	48.8	8110.8	7780.8	7650.4	18045.6	10571.6	34649.2	9809.6	14881.6	4758	10105.2	50	71122.8	44440.4	67982	59853.6	62699.2	56834.8	74721.6	36355.6	56032	45568.4	33985.2	29149.6	40590	30568.8	34387.6	53292.8	48663.2	98148	49458.4	48165.6
166800	54.4	16170.4	51.6	16040.4	7746	15771.6	9260	14865.6	50	8202.4	7968.8	7827.2	18477.6	10836.4	36126.8	10146	15608.4	4812.4	10676	42.8	75557.2	47715.6	70850.4	62394.8	66182.4	61201.6	78416	37688.4	58668.8	47502.4	36464	30102	42583.6	31715.6	36474.4	55954.4	51488	104548	52500.8	51316.8
168000	52.4	17089.6	49.6	16757.2	7848.8	16253.6	9878	15268	52.4	8350.8	8295.6	7722	19266.4	11064	37604.4	10408.8	16334	4951.6	11197.2	44.4	80303.2	50997.2	73882.4	64568.8	69160.4	65920.4	82352	39220.4	62264	50062	39116.8	31448.8	44995.2	33599.6	38146.8	58869.6	54244.8	111626	55287.5	55293.6
169200	60	18079.6	45.2	17810	8117.2	16618	10545.2	15789.2	42	8600	8802	7850	19960.8	11711.6	38793.2	10786.4	16827.6	11770.4	11896.8	57.2	84834.4	54595.2	76970.4	67408	73855.6	70790	85931.6	41130	65744	53330	42257.6	32952	47730	35484.4	40316	62355.2	57460.4	118994	58142	58798.4
170400	51.2	19016	56	18664.8	8289.2	17154.8	11242.4	16295.6	52.4	8862.8	9230	7980	20874.4	12770.8	40940.8	11213.2	17784.8	16051.2	12408.4	59.2	89740	58762.4	80579.6	70004.4	77888.4	76173.6	89284	43224.8	69719.6	56598.8	45341.2	34558.8	50692.4	37444	42893.2	65840.8	61106.8	126286	60748.4	63129.6
171600	40.4	19928	46.8	19915.8	8666.25	17906.4	11904	16927.2	56.8	9256.4	9609.2	8210.4	21717.2	14368	42337.2	11618.8	18286.8	18290.8	13234	47.6	94605.6	62894.4	84504.8	72583.2	82409.2	81440.4	93228.8	45762	74261.6	59591.2	48612.8	36178.4	53896.4	39333.2	46179.6	70103.2	64546.4	134445	63705.6	68151.2
172800	55.2	21301.6	49.2	21003.6	9008	18964.4	12879.2	17494.4	52	9575.2	9828.8	8379.2	22611.6	15887.6	44248.8	12179.2	18810	20473.6	14084	57.6	99485.2	67725.2	87447.6	76178.4	88016.8	86906.4	96387.2	48497.2	78218.4	63100.4	52151.2	37721.6	57336.4	41352.8	49034.8	73962.8	68738	141306	66322.8	72269.2
174000	34	22215.6	53.2	22560	9652.4	19562.8	13367.6	18366	46.8	9716.4	9916.4	9010.4	23764.8	17427.6	46312.8	12736	19497.6	23909.6	14753.6	52.8	104414	73715.2	90883.2	78857.6	92898.8	92496.4	99055.6	50617.6	81422.8	65857.6	55439.6	39852.8	60847.6	42700.8	53000.4	78256.4	72448.4	147979	68577.2	76378.8
175200	52.8	23389.6	56.8	24203.6	11150	20480.8	14143.6	19920.4	47.2	10182.8	10164.8	9298.4	25210.8	19104.8	48072	13224.4	20129.2	27362.4	15491.2	50.4	108607	79889.2	94837.6	82272	98026.4	97677.5	102582	52932.8	85052.8	69297.2	59023.2	41475.2	64315.2	44568.4	56640.8	82751.2	75791.2	153347	71031.2	79918.8
176400	57.6	24465.6	50	25912.4	12500.4	21214.4	15032.8	21543.2	55.6	10512	10306	9637.6	26261.2	20775.6	50209.6	13631.2	20944	29506	16386.8	53.6	112927	85493.6	98125.2	86023.6	103052	103270	105210	55485.2	87180.4	72034	62854	43696.4	68676.4	46472.8	60433.2	86793.2	78868.8	159130	73522.8	83676.4
177600	46	25540	58.8	27023.2	13214.8	22102	15770.8	22878	54.4	10796	10603.2	10025.6	27670	22437.6	52271.6	14127.6	21506.4	29882.4	17102.4	50.8	116780	90679.2	100999	88637.2	107340	107704	107140	57436	89768.4	75404.4	66750.8	45817.6	73443.6	48635.2	64194.4	90812.8	81778.4	163052	75218.4	86672
178800	48.8	26294.4	51.6	28408.8	13894.4	22572	16478.8	24419.2	53.2	11071.6	10702.9	10544.6	29093.6	24238.4	54504	14483.6	22437.6	31328.4	17906.8	57.2	120031	95654	103397	91753.2	111589	112324	109268	59510.4	91940.4	79056.4	70629.2	48032.8	78095.2	50314	67384.8	93817.6	85180.4	165814	76885.2	90389.2
180000	44.4	27022.4	54.8	29334	14368.4	22990.8	17241.6	26043.2	57.2	11508	11015.6	10961.2	30731.6	25969.2	57122.8	14910.8	23407.6	32050	18456	53.2	122588	99785.6	105440	94332	115784	116509	111505	62005.2	94640	81626	73964.8	50093.6	82607.2	51324	71509.6	97038.8	88132	170004	78826.8	93820
181200	53.2	27467.6	50.4	30834.8	15073.2	23446.4	18010.8	27770	52	11783.2	11362	11294	32057.2	27724	59556.4	15163.6	24273.2	32969.2	18873.6	54	124634	103998	108255	96514.8	120171	120665	113710	64396	96363.2	84178.4	77031.6	52120	86111.6	52098	73680	99606.4	90056	173016	79898.8	96764
182400	60	28018	52.4	31930	15703.6	23780.4	18540.8	29285.2	43.2	12100.4	11766	11543.8	33158.4	29377.2	61908	15155.6	25362	33171.6	19592.8	51.6	127148	108887	110329	98909.2	123949	124144	114746	66576	97709.6	85863.2	79807.6	54237.2	91033.2	52528.4	76674	101539	92994.8	175485	80837.6	98960
183600	50.4	28690.8	43.6	32944.4	16362.8	24127.2	18934.8	30735.2	47.6	12345.2	12473.2	11969.6	34527.2	30788.4	64725.2	15862.4	25972.4	33128.4	20068.8	52.8	128656	112973	112370	100960	130808	127706	115670	68529.2	99232.8	87243.6	81827.2	56190.8	95812	52573.2	79802.8	103935	95204.4	177378	81825.6	101123
184800	50.4	29160	49.6	33930	17169.2	24760.4	19779.6	32057.6	49.2	12602.8	13192.8	12391.6	35953.2	32353.6	68022.4	16084	26475	32597.6	20791.6	51.6	129473	117752	114455	102927	133894	130464	116228	69336.4	100442	88586.8	83645.2	57954.8	99168.8	53013.2	82878	106083	98010.4	178293	82946	102478
186000	55.2	29468.8	42	34883.2	17817.6	25677.2	20600.4	33153.6	47.6	12906.4	13909.2	12416	37634.4	33357.6	69585.6	16447.2	26634.8	31791.2	21058.4	49.6	130320	120499	115237	104912	135650	131976	116740	69971.6	100805	89843.2	85371.6	59270.4	102110	52951.2	84952	107492	99407.2	178616	83830.4	103238
187200	58	30293.2	53.6	35665.6	18651.2	26188.4	21005.2	34161.6	44.4	13082.8	14692.8	12551.2	38474.6	34255.6	70925.2	16793.6	26699.6	30718	21243.6	48.8	131323	123174	115947	106626	136925	133146	116653	71080.8	100588	90563.2	86527.6	61005.6	103138	52917.2	86951.2	108863	100613	178267	84255.6	103972
188400	44.8	30301.2	44.4	35884.4	19261.6	26930.4	20941.6	35268.4	42.8	13330.8	15106.8	12640.4	39928.4	34780.8	72159.6	16845.2	26906.8	30037.2	21320	50.4	130958	124889	116273	107901	138796	133761	116277	71948.4	100353	91223.2	87239.6	62490	105234	52529.6	88700	109647	101682	177445	87371.2	104604
189600	53.2	30324.4	50.8	36062	20064.8	27550	21222	36049.2	50.4	13486.8	15403.6	12617.2	40410.8	35290.8	72690.8	16843.6	26986.4	29146.8	21511.6	50.8	130566	125907	115984	108453	139935	134391	115720	72590	99036	91578.8	88087.2	63422.4	105652	52092.8	89551.6	109804	101882	175696	91344.8	105301
190800	43.6	30220.4	56.8	35810	20745.6	28405.2	21619.2	36938	50	13599.6	15332.4	12390.8	41155.2	35420.4	73644	16862.8	27376.8	28243.6	21930	45.6	129700	126715	116345	108980	140372	134692	115517	72546.4	98082	91372.8	88154.4	64344.8	105899	51177.6	90406.4	110204	102411	174073	91918.8	105561
192000	43.6	30352.8	56	35601.6	21549.2	28717.2	21372	37467.2	45.6	13541.2	15453.6	12302	41829.2	35416.8	72940.4	16817.2	27625.2	26849.2	22243.2	55.6	128139	127051	116968	108687	140291	134254	114591	72898	97584.8	90698.8	88455.6	64749.6	106224	50234.4	90700.4	109692	102004	172238	92129.6	105156
193200	43.2	30042.4	49.6	34808	21986.7	28872.8	21154.4	37936.8	45.6	13818.8	15395.2	12434	42460.4	35742	72706.8	16833.2	27771.6	25578.4	22544.4	55.6	126505	126861	116388	109016	139785	133469	113856	73102.8	96240.8	90201.6	88162	65129.6	105740	49396	91046.4	109107	101782	170766	92326.8	104538
194400	44	29857.2	60.4	34463.2	22630.4	28606.8	21349.6	38188	48.8	13795.2	15204.8	12994.8	42522	35547.2	72466.8	16449.6	28160	24248.4	22259.6	57.2	124985	126806	116002	108396	139384	132440	111840	73075.6	95424.8	89440	87776.4	65424.4	105877	48740.8	91330	108992	102404	167892	91581.2	104174
195600	51.6	29774.4	49.2	34093.2	22982.8	28385.2	21056.4	38536	43.2	13838.8	15060.4	13364.8	42702	35115.2	70884.4	16372	28185.2	22976	21941.2	50.4	122896	125930	115457	108563	137968	130982	110496	72687.6	94022	88353.6	86754.8	65388.4	104660	48123.6	91497.6	108072	101895	165622	91205.6	102702
196800	49.2	29416	57.6	33982.4	23260	27687.6	21024.4	38818.4	48.8	13772.8	14988	13372.4	42809.2	34946	69898.4	16125.2	28107.2	21812.4	21516.8	53.6	120518	125591	114608	107782	137037	129396	108512	72281.2	92532.8	86852.4	85364.8	65529.2	103876	47349.2	91070	106699	101044	161924	90952.4	101574
198000	40.8	29034.4	55.6	34122.8	23655.2	27244.4	20792.8	38898.4	45.6	13820.8	14818	13619.2	42713.2	34506.8	68193.2	15881.2	27928	20830.4	21525.2	46.8	118552	123770	113295	106968	134701	127408	107160	71085.2	90578.8	85950.4	84461.6	64994.6	103256	46210	90365.2	106078	99920.8	158840	90025.6	100339
199200	48	28816.8	61.2	33784.4	23658.4	26686.8	20370.8	38694.4	53.6	13988.4	14570.8	13668	42387.2	33952	65978.4	15778.4	27785.2	19666.8	21374.8	53.6	116730	122425	111610	105816	132922	124596	104736	70716.4	88786	84810.4	82874.8	64779.2	102072	44855.6	89650	104739	98272.4	155021	88614.8	98891.2
200400	60.8	28132.4	45.6	33685.2	23757.6	26544.8	20276.4	37864	42.8	14069.2	14235.2	13887.6	42199.2	33567.6	63776.4	15630.8	27614	18658.4	21400.4	54	113956	120800	110106	104767	130493	122413	103027	69546.4	87243.2	83005.6	81588	64195.2	100901	43722	88848.8	103240	96845.2	151532	87466.8	96685.2
201600	43.6	27978.8	56.4	33297.6	23888	26011.2	19916.8	38490.8	50.4	14080	13915.6	14222.4	42084.8	32919.2	62122.4	15432.4	27528	17645.2	21420	48.4	111781	118448	108363	103141	127931	119391	100965	68524	84900.8	81720	80432.4	63902.8	99228.4	43174	87347.2	102106	95242.4	146995	86112.4	94982.4
202800	53.6	27384.4	56.4	33014	23829.2	25552.8	19581.6	38181.2	50.8	14131.6	13827.6	14042	41602.8	32084.8	60356.8	15125.6	27037.6	16444.8	20986.8	59.2	109592	116010	106392	101796	125386	116569	98661.6	67385.6	82899.2	79501.6	79005.2	63468.8	97923.2	42078	85914	100728	94597.2	143332	84710	93339.2
204000	44	26754	51.2	32408.8	24038.4	25069.2	19183.6	37297.2	49.6	14201.6	13663.6	13988.8	41203.2	31485.2	58926	14688.4	26474.4	15485.6	20657.6	44	106656	113932	104595	100372	122354	114104	96540	66668	80495.6	77950	77293.6	62460	95465.2	41225.2	84558	98810	92642.4	138785	83186.8	90642.4
205200	50.4	26215.2	48.4	31738	24101.2	24788.8	18954	36546.4	50	14324.8	13433.2	13913.6	40778.8	30956.8	56947.2	14521.2	26108	14921.2	20156.8	49.6	103922	111175	102494	97924.4	119534	110131	94294	65896	78511.2	76467.6	75691.6	62400.8	93917.2	40353.6	83084	97479.2	90898	134910	81351.2	88702.8
206400	36.8	25668.4	56	30888.8	23886.8	24686.4	18559.2	36592	52.4	16657.2	13640.4	13764	40112.8	30074.4	55708.8	14273.6	25458.4	14044.8	19842.4	55.6	101294	108069	100365	96255.6	116530	107407	91916.8	64308	76331.6	74636	73713.2	60867.6	91591.2	39431.6	81513.6	99576	88828.8	130634	79593.6	86808
207600	52	25214	47.6	30010	23823.6	24570	18082.1	35888.8	54	18224	13573.6	13470.4	39744.4	29032	54005.6	13977.6	25162	13425.6	19386	56.8	98476.4	104732	98178	94584	113446	103745	90221.2	62898.4	73635.6	73442.4	71896	59978	89468	38599.6	79387.6	102655	86858	126855	77978.4	84393.6
208800	39.6	24599.2	41.6	29469.2	23596.8	24461.6	17669.2	35580.8	47.6	19130	13735.6	13255.2	39059.6	28266	52384	13586.8	24745.2	12885.6	19086.4	43.2	95851.6	102254	96220.4	92367.2	110141	100976	88154.4	61972.4	71628.4	72721.6	69938	59235.2	87605.2	37914.4	77401.2	104901	84656.4	122810	76020.8	82574.4
210000	44.4	23996.4	46	28784.8	23260.8	24710.8	17316	35396	50.8	19568.4	13669.6	12962.4	38632.4	27288.4	50553.2	13385.6	24571.2	12101.6	18771.2	44	93430.8	98557.6	94409.6	90672.8	106991	97001.6	85841.2	61184.4	69045.2	72167.2	68300	58520.4	85251.2	37222.4	75310.8	106477	82568	118697	73690.4	80295.6
211200	49.6	23390	52.8	28265.2	23104.8	24601.6	17176	34994.8	50.4	20290.8	13503.6	12866	37833.2	26445.4	48886.8	13032.8	24131.6	11532.4	18323.2	50.8	90731.2	95819.6	92160.8	88359.2	103432	94394.4	83602	59832	66898.8	72524.4	66416.4	57524	82977.2	36687.2	73456.8	107107	80434.8	114692	72238.8	78322
212400	49.6	22911.2	62.8	27718.4	22686	24415.2	16850.4	34412.4	42	21351.2	13308.8	12636	37357.2	25600.4	47156.8	12912.4	23830.4	10861.2	17856.4	56.8	88208.4	92936.4	91035.2	86370	100045	91262	81558.4	58561.6	64946.8	71418	64537.6	56098.4	80678.4	36119.6	71594	106329	79037.2	111526	70365.6	75950.8
213600	44.4	22477.6	49.6	27018.4	22229.6	24180.4	16639.2	34082	43.6	22457.6	13166.8	12640	36762.4	24712.4	45807.6	12618.8	23173.6	10304.8	17210.8	50.4	85495.2	90145.2	89358.4	84445.6	97052	88331.6	79570.4	57555.2	62666	70668	62646	55082.8	78357.2	35447.2	69875.2	104838	76909.6	108020	68313.6	74126.8
214800	44.4	21831.2	58	26198	22155.2	23990	16429.6	33453.6	35.2	23203.2	12787.6	12643.2	36463.2	24061.2	44350	12406	22801.2	9746.4	16802	58.8	83234	86814.4	87420.4	82345.2	93746.4	85351.2	77363.6	56518.8	60688.8	69621.2	60783.6	54009.6	76021.6	34560.4	67878	101682	75142.4	104484	66539.2	73658.8
216000	43.2	21666.4	48	25442	21567.6	23403.6	16050	32736	43.6	23785.6	12598.4	12558.4	35655.2	23119.2	42613.2	12086	22436.4	9382.8	16575.6	54.4	80568.4	83885.6	86679.2	80185.2	90511.2	82748.8	75637.2	55572.4	58291.2	68642.8	58618	52912.4	73957.2	33922.4	66009.6	98616.4	73587.6	101051	65270	73151.2
217200	42.8	20994.4	51.2	24972.4	21236.8	23254.4	15507.2	32379.6	52	24744.4	12524.4	12564	34704	22356.4	41381.2	11990	21880	9061.6	16224	49.6	78413.2	81131.6	86283.2	78202.1	87508.4	79847.6	74157.2	54272.8	55948.4	67814.8	56964.8	51436.4	71824.4	33345.2	63751.2	95599.6	72186.8	98204.4	62988.8	70819.6
218400	52	20820.8	54	24303.6	21087.6	22628.4	15292.8	32247.2	42.8	25039.2	12240	12436.4	34025.2	21558.4	40216	11690.8	21290.4	8730.4	15798	60.8	76182	78026.8	85678.4	76734.8	84312.4	76948	72640	53154	54105.2	66195.6	55256.8	50050.4	69194	32726.8	61834.8	91531.2	70428.4	95044.4	61734.8	69546.4
219600	55.2	20362	48	23728.8	21020.8	22012	14867.6	31598	50.4	25582	11695.2	12266	33469.2	20952.4	38891.6	11502	20690	8403.6	15335.6	44.4	74152.8	75506.8	85348.8	74888.8	81688	74596.8	70666.4	52118	51984.4	64967.6	53486.8	48666.4	66961.7	31972	60028.8	89143.6	68931.2	92391.6	60203.2	67683.6
220800	56.8	19850	48.8	22968	20820.4	21414.8	14460.4	31200.8	56	25558.4	11692.8	12032.8	32769.2	20241.6	37448.4	11074.4	20378.4	7905.6	15041.6	51.2	72535.6	72456.4	85394.8	73370.4	78751.2	71772.4	69588.4	50573.6	49926.8	63486.4	52027.6	47837.2	65068.8	31371.6	58156.8	85682	68005.6	90364	58627.6	66718
222000	51.6	19805.6	42.8	22535.6	20644.8	20970	14092.8	30689.2	45.6	25286.8	11371.6	11637.2	32374.4	19838.4	36483.6	10950.4	19779.6	7425.2	14728	59.6	70464.8	70303.2	85572.8	71684.4	76372	69712	68845.2	49754.8	48211.6	61616.8	50359.2	46476	62925.2	30641.6	56248	81758.4	67372.4	88931.6	57289.6	65561.6
223200	50.8	19185.6	47.2	21856.4	20290.4	20331.6	13972.4	30323.6	43.6	24851.2	11140.8	11600.4	31491.6	18974	35197.6	10873.6	19369.2	7110	14383.6	53.6	68899.6	68144.4	86334	70162.8	73886.4	67572.4	68094.8	48548.4	45883.6	60125.6	48961.2	45458	60810.8	29625.2	54349.6	79302.8	66748.4	87245.6	56385.2	64460.4
224400	51.2	18646	47.6	21181.2	20086.8	19897.2	13638.4	29618.8	46	24457.6	10976	11154.4	30920	18425.2	34083.2	10475.2	18986	6788.4	13972.4	58	67445.2	66014	87468.4	68553.6	71463.2	65712.4	67062.4	47436.4	44118.4	58379.2	47300.4	44295.2	59095.2	28649.2	52889.2	76364.4	66438.4	85835.2	55236.4	63180.8
225600	54	18647.2	50.4	20882.8	19924.8	19402	13344.8	29131.6	56.8	24050.4	10858	11044	30184	17696.4	33319.2	10431.6	18541.2	6593.6	13598.8	47.2	65982	63832.4	89396	66854	69309.6	63987.2	66706.4	46464.4	42328	56924	46331.2	43138.8	57441.2	28394.8	51290.4	73771.2	66001.3	83970.8	53988.8	62734.4
226800	52.8	18334	48.4	20268.4	19437.2	19004	12907.2	28286	50.4	23391.2	10580.4	10712.8	29744	16931.2	32100.4	10123.6	18149.6	6449.2	13036	57.6	64850.4	61990.8	91060.8	65965.6	67243.6	62157.6	66616.8	45651.6	40986	55773.2	44896	42190.4	55882	27906.8	49648	71037.6	66206	82569.2	53694.8	62097.6
228000	52.4	18237.2	47.6	19759.6	19030	18610.8	12872	27802	45.2	22960	10480.8	10690.8	29097.6	16580.4	31546	10026	17818.4	6393.6	12869.2	51.6	63315.6	60061.2	93638	64591.2	65327.2	60286.4	66444	44398.4	39608.8	56400	44149.2	41292.4	54288	27131.6	48162.8	69007.6	66868	81492.4	52630	61452.8
229200	44	17931.6	49.6	19484.4	18627.2	18009.6	12536.8	27457.6	50	22192	10308.4	10539.6	28542	15918.8	30584.8	9945.2	17475.2	6190	12506	46	62694.8	58437.6	96039.6	63468	63415.4	58397.1	66896.4	43244.8	38028.4	57877.6	42691.2	40470.8	52963.2	26824	46834.8	66607.2	67021.6	81092.8	52225.6	61231.2
230400	42.4	17810.8	54.4	19180.4	18244.8	17622.8	12351.2	26988.8	43.6	21130.4	10050	10410	27930.4	15456	29430.8	9646	17088.4	5944.4	12184.4	49.6	61858.4	57427.2	98476	62290.4	61741.6	56778.4	67176	42546.4	36502	59643.2	41496.4	39454.8	51795.2	26213.6	45638	64945.6	67924	80762.4	51773.2	60963.2
231600	51.2	17458	41.2	18810.4	17931.2	17359.6	12253.2	26428.8	44	20357.6	9948	10175.2	27521.6	15185.2	29000.4	9537.6	16851.6	5662.4	12039.2	48	61403.6	56177.6	101451	61657.6	59700	55839.2	67622.4	41543.2	35181.2	61109.2	40358	38790.8	50376.8	25680	44426	63745.2	68732.8	80682	51488.8	61305.6
232800	47.6	17197.2	48	18390	17202.8	17078.4	11947.6	25950.4	53.6	19448.8	9838.8	9995.2	26648.4	14532.4	28032.4	9369.62	16404.4	5503.46	11785.4	58.75	60591.7	55080	104669	61041.6	58787.2	54396.4	67929.2	40752	34228.8	62542.4	39187.6	37720.4	49382.4	25148.4	43467.6	62104	69756	80866.4	51817.2	62107.2
234000	44.4	17099.2	53.6	18052	16792	16890.4	11878.8	25581.6	45.6	18521.6	9704	9908	26382.8	14022.4	27378.4	9339.6	16290.4	5355.2	11648	53.6	60320.8	54181.6	107046	59436.8	57117.6	53448	68518.4	39803.6	33174.8	63328.8	38402.4	37181.2	48726.8	24698.8	42405.2	61274.8	70918.4	81232	52506.4	62452
235200	51.2	16952	53.6	17682.8	16399.6	16578.4	11656	24944.8	50.8	17714.8	9720	9919.6	25840	13651.2	26734.8	9182	16005.2	5332	11510.8	60	59806.8	53296.3	110782	58866	55892.8	52503.6	69130	39077.2	32036	64637.2	38008	36850.4	47775.6	24098.4	41352.4	61085.6	72198.8	81631.2	55285.6	63249.2
236400	42	16876.8	52	17904.4	16064	16354.4	11686	24639.6	54	17001.2	9875.6	9814.4	25664.4	13452.4	26251.2	8993.6	15882.8	5312.4	11202.4	59.6	59968.8	53148	114201	57948.4	55516.8	52093.2	70040	38375.2	31362.4	65873.6	37268.8	36370.8	47037.2	23977.2	40598	60556.8	73296	82353.2	57590.4	63816.8
237600	47.2	16493.6	54	17683.2	15511.2	16270.4	11596.4	23889.6	43.6	16455.6	9667.2	9653.6	25610.8	12996	25859.2	8932.8	15737.6	5263.6	10985.2	48.8	60255.2	53008.4	116373	57479.6	54830.4	51333.6	71315.6	38178.4	30595.6	67356	36544	36220.4	46501.2	23617.7	39979.2	60946.8	74696	83206.8	59378	63956
238800	39.2	16490.8	48	17791.2	15237.6	16200.8	11488.8	23539.2	52.4	15852	9670.4	9806.8	25249.2	12755.2	25338.8	8870.8	15554	5261.6	10921.2	55.6	60642	52847.2	119424	57261.6	53828.4	50879.6	71944.8	37664	30055.2	68769.6	36260	35892.4	45965.6	23696	39487.6	61687.2	75480.4	84851.2	60425.6	64822.4
240000	49.6	16466.4	45.6	17927.6	14732.4	16043.2	11286.8	23020	51.6	15284.8	9721.6	9796.8	25134	12517.2	24792.4	9145.6	15479.6	5158.4	10738	52.8	61165.2	53231.6	121969	56146.4	53586	50645.6	73206.4	37482.4	29504.8	70623.6	36171.2	35608	45506	23614.8	39008	62608.4	76004	86380	62063.6	66258.4
241200	57.6	16324.6	51.25	17961.2	14445.2	15933.6	11180.4	22613.6	48	15028	9742.4	9758.4	25055.2	12395.6	24389.6	8837.2	15275.6	5044	10574.4	53.2	61851.6	53722.4	123939	55940	53034.8	50455.6	74657.2	37314.4	29648.4	73385.2	36111.6	35572.4	45242	23563.6	38754.8	63788.8	77349.6	87623.2	63384.8	67329.2
242400	56	16580.8	61.6	18453.2	14052.4	15753.2	11363.6	22015.6	52.4	14605.6	9627.6	9816.8	25047.6	12364.4	24148.8	8673.2	15585.2	4963.6	10630.8	54	63102	53449.6	125186	56094.8	52884.4	50889.6	75452.8	37360	29488	76740.8	36081.6	35819.6	45036.4	23688.4	38380.4	65514	78344.4	88893.2	64698.8	68109.2
243600	44.8	16593.2	48.4	18457.6	14438	15725.2	11320.4	21715.2	42.4	14488.8	9707.6	9880	24988.8	12033.6	23753.2	8881.6	15468.8	5054.4	10452.8	54.4	63913.6	54144	126266	55631.2	52487.2	51068.4	77102	37541.6	29945.6	80026.8	36638	35909.6	44753.2	23691.2	38557.6	66734	78878	90479.6	66499.6	69603.6
244800	44.8	16749.6	54.8	18866	14307.2	15588	11514.4	21566	46.4	14456.4	9774.8	9962.8	24521.6	11945.2	23764.4	8880.4	15651.6	5074.4	10337.2	50.4	65278	54984.8	126338	55949.6	52350.8	51641.2	78222	37486.4	30317.6	83262.8	37050.4	36083.6	45181.6	24054.8	38524.4	68658.4	78646.8	92295.6	67967.6	71046.8
246000	50	17033.2	54.4	19436	14151.2	15564.8	11409.2	21096.4	46	14545.2	9705.6	9987.6	24661.2	11940.8	23800.8	8997.6	15883.6	5229.2	10502	46.4	66686.4	55685.6	126018	55977.2	52582.8	52394.4	79128	37472	30940	87303.2	37438.4	35886.8	45239.6	24273.2	39131.2	70079.6	78447.2	94045.2	69861.6	72486.8
247200	49.2	17392.8	38	19890	13896.4	15684.4	11487.2	20947.2	54	14570	9811.6	10334.4	24788	11962.4	23675.2	9317.2	16023.6	5366.8	10470.8	44.8	67795.2	57077.6	125143	56289.6	52950.8	53574.8	80624.4	37922.4	31789.6	92512.8	37896.4	36012.4	45532	25079.2	39469.6	72679.6	78137.6	96749.6	71762.8	74679.2
248400	54.4	17884.4	45.6	20385.6	13635.6	15688.8	11637.2	20668.4	56	14610.4	9850	10252.8	24734.8	11982	23940.8	9407.2	16083.6	5559.2	10606	60.4	69467.2	58685.2	124784	56965.2	53834	54683.6	82033.2	39111.2	32821.2	96812.4	38783.2	36321.2	45936.8	26020	40145.6	74684.8	78338	99000.8	73517.6	75720
249600	50.8	18539.2	40.8	21106	13528	15884	11863.2	20784.4	44.4	14788.4	10018.8	10509.6	24895.2	12157.2	23960	9698.4	16538	5601.6	10611.2	40.4	71081.2	60203.2	123544	57644	54372.4	56182	82757.6	40027.2	33750.4	100196	39550.8	37010.4	46323.2	26798	41279.2	76282	77519.6	100850	75087.2	76616.8
250800	41.2	19167.2	44	21948.8	13306.8	16119.6	12150.4	20584.8	45.6	14770.8	10192.4	10647.2	24894	12166.8	24380	9777.2	16698.4	5822	10702.8	47.2	73041.6	61750.4	121534	58552	55322.4	57630	82037.6	40686.8	35169.6	103912	40692	37112.1	46996.7	27944.8	42093.2	77962	77393.2	102764	77600.8	77790.8
252000	48.4	19938.4	65.6	22799.2	13121.6	16168	12465.2	20606.8	42.4	14980	10293.6	11038.4	25111.6	12245.6	24815.6	10008	17081.2	6169.6	10895.6	44.4	74314	63360.4	119537	59760.4	56749.2	59429.2	82902.4	41452	36828	107803	41864.8	37713.2	47658.8	28794.8	43036	79719.2	76734.4	105157	79175.6	78882
253200	47.6	20905.6	45.2	23421.6	12875.6	16361.6	12765.6	20567.6	46.8	15166.4	10491.6	11140.8	25179.2	12425.6	25209.2	10282.4	17434	6504	11154.4	58.4	76115.2	65738.8	117764	60407.2	57764	61148.8	82315.6	41979.6	38610	110848	43068.8	38722.8	48926	30214.4	44509.2	81159.6	75798	106560	81334	79664
254400	48	21872	53.6	24219.2	12908.5	16536.7	12914	20773.2	45.2	15354	10535.2	11244.8	25477.2	12713.6	25792.8	10506.8	18025.6	6877.2	11468	49.2	77564.8	67109.6	115484	61540	58866.4	63614	83661.2	43116.8	40412.8	112977	44582.8	39659.2	49933.6	31404.8	45982.8	82444.4	75456	108634	82081.2	80863.6
255600	46	22753.6	57.6	24852	12779.6	16791.2	13387.2	20990.4	45.6	15606	10767.2	11339.6	25830	12719.2	26460.4	10633.6	18298	7382.8	11871.2	54.8	79263.6	69348	113417	62934	60507.6	65432.4	83944.8	44263.6	42513.2	114851	46045.2	40396.8	51542.1	32639.6	47195	83945.2	74815.6	110402	83376.4	82426.8
256800	52.4	23964.8	51.6	25914	12530.4	17095.6	13727.2	21217.6	47.6	15847.6	10966.4	11364.8	26116	12981.2	27150	10936.8	18850.8	7685.6	12178	46.4	80505.6	71599.6	111271	64722.4	62018.4	68011.6	84472	44749.6	44753.6	115926	47411.2	40652.4	52628.4	34421.2	49064.4	85652.4	74248	113029	84512.8	83097.6
258000	52.8	25147.6	40.8	26878	12613.2	17308.4	14209.6	21526.4	45.6	16109.6	11200.4	11521.2	26353.6	13375.2	27807.2	11215.2	19301.2	8275.6	12730.4	48.8	81976.8	73414.4	109342	66571.2	63517.2	70639.2	85302.4	46062.4	46679.2	116745	49719.6	41770	54456	36320.4	50357.2	86010.8	73886.8	113843	85250	84427.2
259200	50.4	26382	39.6	27407.6	12610.4	17538.4	14686.9	21982.4	59.2	16344	11316.4	11824.4	26751.6	13550.8	28627.2	11361.6	19881.2	8634.8	13150	52.8	83086.8	75386.8	107157	67795.2	65726.8	73031.2	85848.8	46853.6	48505.6	117767	51114.4	42850.8	55818	37692	51857.6	87043.2	73479.6	116024	85674.8	85267.2
260400	58.8	27750	56.4	27767.6	12680.8	17833.2	14943.6	22150.8	51.6	16739.6	11425.2	11800.8	27117.6	13856.8	29278.4	11453.6	20420.4	9285.2	13573.2	54.4	84003.6	77296	105156	69546.8	67553.2	75810	85856	47812.4	50712.8	118182	52862.8	45116.4	57480.8	39574	53485.6	87703.6	73233.2	117614	85777.6	86302
261600	46.8	28803.2	48.4	28520	12772	18286.8	15416.8	22396	46	17309.2	11513.6	12041.2	27598.8	14187.2	29881.7	11750.8	20780.4	9748.8	14076.4	58.4	85495.2	79170.8	102607	71751.2	69551.2	78235.2	85972.4	48239.2	52795.6	118042	54303.6	47820.4	59104.4	40658.8	54990	88164.8	73114	119368	85582	86169.6
262800	40.4	30144.8	49.6	28758.4	12974.8	18600	15911.2	22878	37.2	17470	11731.6	12112.8	27983.2	14415.6	30556.4	11868.8	21118.8	10250.4	14408	46	86580.4	81418	100911	73500.8	71146.8	80612.4	85841.2	49840	54347.6	117750	55877.6	52479.6	60898	42060.8	56034	88537.2	72699.6	120328	85610.4	87017.6
264000	45.6	31088.4	46	29429.2	13039.6	18851.2	16401.6	23102.8	50.8	17905.2	11896	12219.6	28658	14674.8	31565.4	12110.8	21708.4	10829.2	15019.6	48.4	87340.8	83079.6	98684	75328	72711.2	82891.2	86920	50702.8	56312.8	116290	58043.2	56338.8	62687.6	43356	57739.2	88536	72672	122127	84774	87552.4
265200	46	31900.4	48.8	30223.2	13272	19232.8	16818	23641.6	39.2	18304	12144.4	12260	29194.8	15014.4	31785.2	12276	22066.4	11241.6	15414	45.6	88614.4	84676.8	97084.8	76966	74578.4	85377.2	87144	51711.2	57912.8	114643	59669.6	59343.2	64795.6	44650	59139.2	88926	72927.2	122756	84792.4	88331.2
266400	37.2	32206	47.2	31273.6	13343.2	19418	17018.8	23998.8	42.8	18661.2	12440.8	12308.4	29690.4	15375.2	32618	12322.8	22308	11832.4	15591.2	55.6	89266.4	86464	95476.4	78995.6	76304.4	82873.2	87706	52399.6	59000.8	111687	61087.6	62486	67116.8	45487.6	60274.8	88882.8	72479.6	123862	84493.2	88208
267600	45.6	32941.2	50.4	31968.4	13583.6	19496	17400.8	24416	52.4	18985.2	12679.2	12545.6	30238.8	15624.4	32918	12592.4	22671.2	12191.6	16124	53.2	90420.4	88057.6	94176	80854	77683.2	85167.2	87971.2	53438	60205.6	110386	62879.6	65629.6	69573.2	46262.4	61441.2	89335.6	72798	124287	84695.6	88946.4
268800	43.6	33313.6	48.4	32211.6	14056.4	19855.6	17590	24986	43.2	19401.2	12786	12347.2	31380.4	15563.6	33538	12695.6	22740.4	12492.4	16451.6	48.4	91612.8	89400.4	92738.8	82364.4	78709.6	87747.6	88281.2	54106.4	61037.2	108252	64302.4	68416.8	71055.2	46972.8	62777.6	89538.8	72882.8	124104	83808.4	89606.8
270000	40	34035.6	49.2	32643.2	14142.4	20344	17606.4	24980.4	42.8	19574	13235.2	12383.2	32515.6	15836.8	34018.4	12846	23308.4	12944.8	16803.6	52	92256.4	91568.8	91758.4	84332.8	80067.6	90630	88257.2	54877.6	61790.4	106846	65640.8	70641.6	72929.6	47776.4	64244.8	89686.4	73303.2	124563	83307.6	89845.6
271200	48	34049.2	45.2	32613.6	14379.6	20254.8	17823.6	25491.2	46.8	19902.4	13626	12391.6	32800.4	16055.6	34144.8	12809.2	23277.2	13179.2	17153.2	49.2	92708	92513.2	90861.6	85440.4	81345.2	93207.2	88810.8	55743.6	62366.8	104550	66934.4	73173.2	74324	47708.8	64952.4	89719.6	73406.4	124961	83348	89836.8
272400	45.6	34438.8	42	32402.4	14679.2	20788.8	18057.2	25762	42	20149.2	13700	12534.2	33215	16240.4	34388.4	12900	23299.2	13500.8	17395.6	41.2	93244.4	93999.6	89998	86954	82303.2	95513.6	88949.2	56286.4	62912	102577	67773.6	75489.6	76081.6	47821.6	66342	89432.4	73404.8	125280	83462	89733.2
273600	54.8	34560.8	54.8	32122	15108	20597.2	18076	26065.6	58.4	20526.4	13837.2	12511.2	33486.8	16406.4	34723.6	12860.4	23624	13682.8	17512.4	52.4	93565.6	94748	89326.8	88205.2	83534	96800.8	89002.4	56692	62886.8	100118	68431.6	77233.6	77172	47992	67007.6	89544.4	73625.6	124738	83218.8	90130.4
274800	44.8	34410.4	60.8	32255.2	15606	20914.4	17881.2	26481.2	44	21005.2	14123.2	12606	33420	16572.4	35133.6	12913.2	23764	14087.6	17591.2	56.4	94137.6	96008	88502.8	89569.6	84176.8	98545.6	88632	57757.6	63117.6	98108	69314.8	77843.2	78910.8	47947.6	67852	88920.4	73568.4	124799	82223.3	90029.6
276000	47.2	34316.8	48.4	32152.4	15758	21009.6	18151.2	26556.8	54.8	21446.4	14225.6	12486.8	33825.6	16674.4	35128.4	12845.6	23864	14098	17676	49.2	94168	96273.6	87671.2	90304	84983.2	98852.4	88562.4	58127.6	63252	96282	70315.2	79601.2	79848.8	47792.8	68727.2	88656.8	73836	124812	81954.8	90163.2
277200	49.2	34051.6	55.6	31895.2	15926.8	20910.8	18445.6	26789.6	48	21632.4	14222.4	12567.6	34202.4	16774	35219.6	12823.6	24120.4	14348	17773.2	56.4	94321.2	96796.4	87436	90917.2	85382	99978.8	88178.8	58467.2	63467.6	94512.4	70689.6	80276	81086.4	47693.6	69080.4	88088.8	73957.6	124745	80489.2	89729.6
278400	42	33504.4	46.4	31784.8	16234.8	21003.2	18014	26960	45.2	21656.8	14067.6	12543.2	34198.8	16694	35320.8	12868	23624.8	14337.2	17860	53.2	94691.2	96755.6	86518	91304.4	85862.8	99741.6	88233.2	58444.8	63160.8	92302.4	70396.4	80714	81586.8	47102	69415.2	87486	73294.8	124098	79333.6	90118.8
279600	39.2	32919.6	45.6	31894.8	16435.2	20950.4	18307.2	27157.6	40.8	21775.6	13930.8	12426.4	34544.4	16817.2	35319.6	12967.2	23912.8	14492	17762.4	52.8	94271.6	96320.4	86095.2	92122.4	86066.4	100206	88314.4	58767.6	63111.2	90725.2	70880	80840.8	82324.8	46807.2	69645.6	87569.2	73340	123356	78522.4	90140
280800	47.2	32516	62	31843.6	16658	20754.6	18250	27000.4	46	21765.6	13596	12494	34626.8	16755.6	35385.2	12906	23616.8	14308.8	17895.6	55.2	93912.4	96935.6	85531.6	92690.4	85773.6	100591	87457.6	59334.8	62750	88924.4	70998.4	81297.6	83188.8	46171.6	69834.4	86962.4	73206.4	123120	77590.4	89760
282000	57.6	32022.8	53.2	31460.8	16824	20885.2	18231.2	27123.2	35.6	21820	13531.6	12548.8	34764	16944.4	35360.8	12968.4	23873.6	14126.8	17632	46.4	93632.4	95881.6	84705.2	92979.2	86371.2	100294	87566.8	59415.6	62274	87082.4	70854.4	81639.6	83178.4	45718	69767.2	86868.8	72984.4	121832	76558	88253.2
283200	48	31262.8	44.4	31064.4	16921.6	20976	18077.2	27262.4	59.6	22047.2	13342.8	12458.4	34784.8	16634.6	35005.8	13001.6	23801.6	14054.8	17505.6	50.8	93737.6	96354.8	84592.8	92922.4	86360	99340.4	87113.6	59202.8	61733.6	85264	70489.2	80539.2	83715.6	45180.8	69716.8	86702.8	73319.6	121043	75697.2	88070.8
284400	50	30784.8	52.8	30782.4	17283.2	20704	18033.6	27273.6	44.4	21742.8	13435.2	12396.8	34759.2	16847.2	34845.2	12995.6	23755.6	13872.8	17234.4	51.2	93790	95414	84296.8	92871.6	85728.8	98379.6	86775.2	59480.8	60996.8	83543.2	70079.6	79813.2	83914	44491.6	69834.8	86364.4	73383.6	119888	74920.8	88150.4
285600	49.6	30107.2	58.4	30406	17442.8	20583.6	17872.4	27396.4	45.2	21512.8	13475.2	12289.6	34587.2	16916.4	34551.2	12755.2	23448.4	13682.4	17162	46.4	93334.4	94975.2	83751.6	92131.2	85411.2	97754.4	85934.8	59111.2	59981.6	81565.6	69736.4	78154.2	83761.5	44255.4	69740	85825.2	74066.4	118965	74095.2	87747.6
286800	50.4	29510.8	48	29917.6	17486.8	20576	17635.6	27435.2	44	21404.8	13442.4	12356.4	34627.6	16754	34276.4	12782.8	23499.2	13673.2	17178	49.6	92489.2	94813.2	83475.6	91798.8	84814.8	96422.4	84944.8	59000.4	59486.4	79886	69021.2	77197.2	83696	43568.4	69468.8	85149.2	73977.6	117893	73331.2	87655.2
288000	47.2	29092	42.8	29445.2	17618.8	20259.6	17397.2	27421.6	54	21155.6	13514	12319.2	34523.6	16740.8	33826	12625.6	23272.8	13372	16724	50.4	92595.6	94319.2	83273.6	91188	84105.2	94728.4	84603.6	58688	58629.2	78120.8	68906.8	76225.6	83028.8	42902.8	68984.8	84422.8	74065.6	116506	72634.4	87086.8
289200	51.25	28398.3	50.4	28897.6	17588	20141.2	17192.8	27240.8	52	20997.2	13668	12066	34023.2	16665.6	33573.6	12631.6	23330	13064.4	16762.8	51.6	91438.8	94134.4	83119.6	90611.2	83522	93338.8	83928.4	58500.4	57849.2	76007.2	68278.8	74615.2	82227.6	42594	68803.6	83556.8	74187.6	115279	72352.4	87406.8
290400	38.4	27615.2	50.4	28544	17696.8	19884.4	16898.4	27189.2	42.4	20736	13837.6	12193.6	33910.8	16572.8	33381.2	12661.2	22832.8	13007.2	16479.2	53.2	90732	93291.2	83008	90324	82626	90704.8	82876.8	58086.4	57172.8	74407.6	67478.4	73809.2	81687.2	42050.8	68148	82396	73812	113650	70586	87669.2
291600	53.6	27536.4	46.8	28003.6	17805.6	19894	16866.8	27152	42.4	20467.6	13696	12233.2	33554.8	16433.8	33186.8	12367.9	22494.4	12631.6	16398.4	57.2	90776.4	92279.2	83171.2	89045.2	81962.4	89363.6	81939.6	57692	56298.8	72801.6	66963.2	72723.6	80690.8	41626	67407.2	81576.4	74131.2	112331	70383.2	87633.6
292800	38.4	26714.4	53.6	27376.8	17920	19840.8	16618.4	27169.6	48.8	20169.2	13856.8	12297.6	33348.4	16251.6	33013.6	12471.2	22422.4	12382.4	16029.6	51.6	89564	91501.2	83236.8	88163.6	81171.2	87144.8	81049.2	57158	55336.8	70807.2	66237.2	71331.2	79677.2	40980.4	67070.4	80968	74753.6	111270	71378.4	87533.6
294000	44.4	26144.4	41.6	26874	17990.8	19644	16288.8	26944.8	45.2	19682.4	13505.2	12163.6	32715.2	16120	32773.6	12493.6	22146	12026.4	16032.4	45.2	89204	89849.2	83702.4	87447.2	80378.8	85166.4	80442.8	56760.8	54423.2	69243.2	65446	70690.4	78861.6	40258.8	66281.2	79836	73417.7	109549	72903.6	88301.6
295200	48.4	25736.4	46.4	26560.8	17896.8	19683.6	16152	26851.6	44.8	19443.6	13450	12518	32473.2	15960.4	32178.4	12298.8	22080.4	11839.2	15835.2	49.6	88219.6	89007.6	84127.6	86219.2	78974.8	83068	79599.2	56529.6	53765.2	67896.4	64676.8	69299.6	77775.2	39875.2	65408.4	78553.6	72694.8	108594	74105.2	88734.8
296400	40.8	24981.6	43.6	26017.6	17826.4	19378.4	16266.8	26733.6	50	19120.8	13196.4	12489.6	32122.8	15857.2	31850.4	12210	21824.4	11496.8	15676	52.4	87561.6	87220	84727.6	84450.8	77942	81618.8	78862.8	55697.6	52982.8	67197.2	64050.4	67545.6	76690	39303.2	64922.4	77474.8	71695.2	107020	75063.6	89305.6
297600	51.6	24632.4	47.6	25466.4	18085.6	19264.4	16037.9	26736.8	42	18745.2	12863.2	12407.2	31751.6	15880.4	31472.4	12124	21560.4	11385.2	15570.4	46.4	86940.8	85833.2	85417.6	83349.6	77459.6	79804	78072.4	55134.8	51947.6	66195.2	62842.8	66624.4	76075.2	38712	63910	76694.8	71236	105806	75707.2	90003.6
298800	38	24113.6	40.8	25190.4	18033.6	19173.6	15956.4	26674	44.4	18395.6	12394.4	12246	31608	15575.2	30926.8	12063.2	21768	11123.6	15352.4	52.8	86270.4	84267.6	86099.6	82290.4	76376.8	77361.6	77721.2	54645.6	51347.2	66446.4	62198.4	65134.8	74605.6	38139.2	63066	75546.4	70648.4	104828	76590.4	90490.4
300000	47.6	23773.2	44.4	24738.8	17960.8	19172.4	15698.8	26514	35.6	18159.6	12233.2	12093.2	31165.2	15462.8	30842.8	11940	21650.4	11081.6	15026.8	41.2	85402.4	83339.6	87181.6	80947.6	75066.4	75570	77351.2	54226.8	50579.6	67760	61483.2	63757.2	73384	37832.4	62283.2	74433.2	69992	104213	76780.8	91229.2
301200	51.2	23479.6	50	24057.6	17832.4	19014	15675.6	26563.2	48	17731.6	12072	12345.2	30640.4	15299.2	30446.4	11903.2	21454.4	10873.2	14955.6	51.2	84623.2	81872	88308	79884.8	74095.2	73837.2	76808.4	53719.6	49662	68546	60403.2	62460.4	72092.4	37250.8	61219.6	73687.2	69304.4	103276	77361.6	91732.4
302400	47.2	22924.4	52	23791.2	17620.4	18699.6	15468.8	26282.8	45.6	17335.2	11863.2	12403.2	30668.8	15300.8	29912.4	11857.2	21404.8	10582.8	14684	54	83908.8	80197.2	89222.4	78522.8	72723.6	71980.8	76269.2	52812.8	48715.2	69399.6	59748	60774.8	70922	36698.8	60069.6	72297.2	68630.4	102638	77470.4	93278.8
303600	46.8	22577.2	45.2	23389.2	17702.8	18498.8	15406.4	25915.6	42.4	17067.2	11903.2	12030.4	30209.6	15036	29850.8	11839.6	21154.8	10330.4	14655.2	47.6	83785.6	78477.6	90589.6	77284.8	71704	70660.4	76100.4	52036	47820.4	69628	58720	59468	69600.4	36333.2	59441.2	71062.4	68392.8	102090	77728.8	94319.2
304800	44.4	22324.8	45.2	22934.8	17512.8	18337.2	15216	26040.8	43.6	16639.2	11818.4	11921.2	29850.4	14952	29452	11956	21159.2	10071.6	14205.6	46.4	83093.2	77315.2	91645.6	76797.2	70762	69186.4	75969.2	51492	47196.4	70167.6	57979.6	58842.8	68646.8	35830.8	58244	70026.8	67811.2	101324	77926.4	95228.4
306000	39.6	22315.6	35.6	22520.4	17558	18484.4	14988.8	25866.8	48	16377.6	11867.1	11780	29308.4	14808.4	29253.2	11814.8	21097.2	9911.2	14106	34	83025.6	75978.8	92657.6	75045.6	70162.8	67947.2	76212.4	50657.6	46266.4	70751.6	57137.2	57337.6	67656.8	35158	57565.6	69026.8	67487.6	100576	77894.8	96172
307200	51.2	22098.4	50.4	22300.4	17429.2	18106.8	15004.8	25623.2	56	16122	11847.2	11380.8	29177.2	14718.8	28649.6	11779.6	20896.4	9809.6	14105.6	55.2	82496.4	74795.6	94646	74274	68728.4	66176.4	75682.4	50032.8	45729.6	71820	55804.8	56290.4	66056.4	34910.8	56562.4	67820.4	67210.4	99786	77892.8	97614.8
308400	44	22027.6	43.2	22154	17614.4	17950	14716.8	25623.2	56.8	15792.8	11934.8	11196.8	29075.2	14586.8	28422.4	11686.8	20595.2	9682.8	13899.6	52.4	81695.8	73532.4	96182.4	73350.4	68126.4	64752	76260.8	49366	44973.6	72450.8	55052	55053.6	64803.2	34480	55610.4	66924	67185.6	99475.2	77976	98616.8
309600	49.6	21988.8	34.8	21875.6	17327.2	17800.4	14534.4	25541.2	39.6	15447.2	11857.6	10957.6	28619.2	14431.6	28099.6	11548	20601.2	9562	13769.2	53.2	80954	72455.2	97730.8	72658.4	66730	63355.2	76280	48864	44561.2	73354.4	54484.4	53605.6	63642.4	33858.4	54910.8	65490.8	67387.6	98805.6	78286.8	99476
310800	48	21754	48	21651.6	17297.2	17640.8	14444	25506.4	43.2	15180.4	11596	10781.6	28567.2	14419.6	27771.2	11574.8	20440	9422.4	13582.8	51.6	80571.2	71383.2	98978	72193.8	66143.8	62005.4	76701.2	48493.2	43994.8	74325.6	53546	52908.4	62456.8	33363.6	53987.6	64505.2	67041.6	98754.8	78350	100148
312000	54	21877.6	52	21199.2	17012.4	17409.6	14244.4	25283.6	44.4	15058.8	11389.6	10668.8	27993.6	14242.4	27364.4	11662.8	20254	9150.8	13562	47.2	80024.8	69889.6	100386	71817.6	64966.4	60834.4	77318.4	47554.4	43371.6	75682.8	52468.8	51704.4	61314.8	32955.6	53457.6	63649.2	66962	98901.6	78655.2	100628
313200	51.2	21970.8	42.8	21150	16990.8	17270	14176.4	25256	52	14684.8	11126.8	10458.4	27889.2	14118.8	27066.8	11382.8	20099.2	9073.6	13286	50.4	79223.2	69406.8	101791	71109.6	63956.4	60114.4	77528	47640.8	42683.2	77105.6	51647.6	50842	60242.8	32792.4	52414.8	62992	66963.6	98651.9	78099.2	101068
314400	44	21783.6	53.2	20858.8	16723.2	17127.6	14021.2	25068	50	14378	11057.2	10276	27648.8	14106.4	26929.6	11504.4	19939.6	8934.8	13252.8	50	79162.8	68271.6	102388	70234	63368	58974.8	77728	47255.6	42597.2	78778.8	51040.8	49679.2	58893.2	32063.2	51825.2	62080.4	66891.2	98294.8	78271.6	101016
315600	49.2	21894.8	51.6	20751.2	16596.4	16847.2	14138	24823.2	43.6	13933.6	10845.6	10143.2	27428	13800.8	26209.2	11414.4	19654.4	8698.8	13018	44.8	78442.8	67698	103364	70258.8	62553.6	58498.8	78193.2	46606.8	42198.4	80551.2	50086.4	48927.2	58321.6	31711.2	51258	61462.4	67474	98168.4	78364.4	101053
316800	45.6	21852.8	47.2	20591.2	16474.8	16759.6	13891.6	24703.6	51.6	13875.6	10762.8	10126	27180.4	13724.8	26012.7	11366.4	19423.6	8655.42	12802.3	53.4615	77462.5	67212	103792	69159.6	61282	57400	78041.6	46201.2	41730	82177.6	49515.2	47691.2	57134.4	31274.4	50728.4	60773.2	67083.6	98385.6	78744.8	100670
318000	42	22022	44.8	20408	16221.6	16641.6	13763.6	24555.6	38.4	13839.6	10600.4	10020	27046.4	13579.2	25842	11308.8	19672.4	8519.2	12461.2	44.4	77065.2	67028	103904	68576.4	60783.2	57088	78320	45956	41421.6	84380.4	49014	47340.4	56437.2	30870.4	50320.8	60405.6	66967.2	97812	78690	100040
319200	49.6	21728.8	45.2	20427.6	16066.8	16551.6	13680.8	24352	46.8	13384.4	10603.6	9900.4	26900	13391.2	25569.6	11301.6	19314	8364	12385.2	44.8	76704.8	66080.8	103398	68144.8	59968	54091.6	79029.2	45857.2	41525.2	86429.6	48244	46739.6	55663.6	30291.6	49910.8	59532	67054	97406.8	78656	99820.8
320400	45.6	22021.6	59.2	20455.6	15932	16645.2	13592.8	24341.6	46.8	13299.2	10508.4	9939.6	26544.8	13386.4	25285.6	11248	19119.2	8268.4	12172	46.4	76533.2	65912	102486	67505.2	59062.8	52698.8	78825.2	45674.4	41146.4	88334	47847.6	45884	55126.4	29933.6	49672	59392.8	67078.8	96278.4	78844.4	98939.2
321600	49.2	22081.2	55.6	20520	15750.8	16329.6	13632.8	24059.2	40.4	13038	10543.2	9744.8	26578.8	13344	25070.4	11108.8	18982	8214.8	11984.4	42	76104.8	66210	101813	66939.2	58452.8	52340	78789.6	45648	41055.6	90052	46935.2	45663.2	53845.2	29744	49600	59198	67008.4	95759.6	79269.2	98091.6
322800	41.6	21935.6	43.2	20782.4	15460.8	16338.8	13547.1	24135.6	48.4	12947.6	10509.2	9854.4	26541.6	13072.8	25109.2	11066.8	18776	8070	11744.8	44	75954	66336	100901	65993.6	57723.2	51657.6	78093.2	45609.6	40810	92052.8	46524	44584.4	53362.8	29513.6	49164.8	59067.2	66845.6	95664.4	79770	96522.8
324000	55.2	22195.6	49.6	20944.4	15244.8	16336.4	13635.6	23910.4	48	12847.2	10472.4	10163.6	26487.2	12862.4	24612.8	11026.4	18661.6	7952.8	11722.8	42.8	75571.2	66640	99394.8	65576.8	57230	52043.6	78287.2	45321.2	40950.8	93168.4	46186	44141.6	52485.2	29273.2	49720.4	58926.4	66789.6	95171.6	79970.4	95176.4
325200	46.8	22232.5	44	21178.4	15112.8	16620	13339.2	23694.8	51.6	12883.2	10435.6	10265.2	26356.8	12947.6	24539.2	11014.4	18632	7774.8	11697.2	47.2	75192.8	66842.8	98453.2	64739.6	56424.4	52071.2	78439.6	45543.2	41240.4	94623.6	46177.2	43820.8	51979.2	28995.6	49796.8	59406.4	66392	94619.2	80431.6	94031.2
326400	53.2	22152.4	50.4	21283.6	14942	16423.2	13407.2	23482	50.8	12773.2	10556.4	10238.8	26286.8	12746.8	24392	11031.2	18454.4	7920.4	11664.4	55.6	75538.4	70791.6	97278.4	63890	56022.8	51850.4	78344.8	45722.4	41403.6	95742.4	46400.4	43368.4	51067.2	28896	49902.4	59173.6	66053.6	94601.6	80742.4	92330.4
327600	46	22201.6	51.6	21675.6	14670	16640.4	13408.8	23190	49.6	12728	10611.6	10357.6	25972	12800	24304.8	10908.8	18394.2	7700	11698.4	52.4	75095.6	75229.2	95225.2	63346	55481.2	50906.4	78384.8	45764.8	41507.6	96744.4	45984.4	42941.2	50837.6	28759.2	50284.4	59511.2	65653.6	94317.2	81461.2	90792
328800	42	22164.4	47.6	22283.6	14600.8	16895.2	13425.6	23084.8	43.6	12620.8	10659.2	10377.2	25840.4	12520.8	24048.8	11052	18443.2	7595.2	11714.8	50.4	75308	79719.2	94046	63040.4	54962.4	51268	77844.8	45868	41818.4	96760.8	45846.8	42550	50638	28925.2	50692	59596.4	65158.8	94182.8	81805.6	88405.2
330000	52	22127.6	50	22867.2	14361.2	16955.6	13516.4	23042	48.8	12589.6	10770	10450	26012	12542.8	23999.6	10850.4	18373.6	7639.6	11668.8	53.6	75341.2	83254.4	92823.2	63039.2	55008	51973.6	77344.8	45635.2	42093.2	95702.4	46636.4	41993.6	50100	28772	50649.2	60163.2	64699.6	94296.4	82058	86618
331200	55.6	22409.2	49.6	23261.2	14146.4	17198.4	13473.2	22725.6	46	12722	10707.6	10667.2	26136.8	12318	23983.6	10882	18403.6	7679.2	11615.6	43.2	75277.6	85404	90604	62302	54887.2	51990.8	77149.2	45465.2	42438	94940	46658.8	41928.8	49599.2	29576.4	51216	60098.8	64307.6	95259.2	82599.2	85487.2
332400	31.2	22472.8	56	23585.6	14053.2	17539.6	13552	22604.4	45.2	12736.8	10851.6	10704.4	26152	12296	23988.8	10755.2	18326.8	7661.25	11414	54.8	75552.4	87972.4	89834	62235.6	55190.8	51925.2	76734.4	45632	43246	94334.4	47038.8	41684.8	49654.4	29318.4	51847.2	60157.2	63337.2	95525.2	82301.6	84047.6
333600	49.2	22581.2	38.8	23984	13920	17668	13554	22676.8	42.8	12759.2	10907.6	10862.8	26096	12164.8	24026	10773.2	18317.2	7559.2	11561.2	46	75589.6	90586	88091.2	61735.6	54814.4	51882.4	76241.6	45847.6	43328.8	92888.8	47371.2	41720.4	49452.8	29386.4	52416.4	60765.6	62676.4	95123.2	83032.4	82277.2
334800	45.2	22862.4	41.6	24151.6	13744.4	17994	13648.4	22524.4	46.8	12972.4	10900.8	11028.8	26194	12100.4	24307.2	10858.8	18398	7706	11370	50	76112.8	92108	86166.4	62280.4	55034.8	52077.6	76011.6	45716	43907.2	91735.6	47974.4	41720	49479.2	30011.2	52699.6	60995.6	62356	93362	83030.8	80488.4
336000	42.4	22921.2	41.6	24274.4	13623.2	18365.6	13871.6	22491.2	36	13263.6	11029.2	11162.4	26215.2	11993.6	24235.6	10868.4	18520.8	7661.6	11281.6	51.6	76067.2	94411.6	85176	61972	55380.4	52314.8	75488.4	45747.6	44114.8	90211.2	48248	41674.4	49080.8	30116.4	52847.2	61344.8	61334.8	92872.4	83438	79407.2
337200	56	23539.6	56.8	24540.8	13368.8	18913.6	14046	22243.6	48	13294.8	11326.4	11274.8	26192.8	12148.8	24541.6	10737.6	18653.6	7616	11301.6	54	76978.4	95743.6	83806.8	61688.4	55752.8	52376	75535.2	45876.4	44576	88200.8	49196.8	41957.2	49503.2	30331.2	53609.6	61284.4	60602.8	92950.4	83608	78412.8
338400	46.8	23650.4	42.4	24854.8	13235.6	19185.6	14092.4	22099.6	53.6	13312.4	11573.2	11532.8	26393.6	12165.2	24657.6	11052.4	18834.8	7765.2	11485.6	51.2	76796.4	97008.4	82166	62330	56079.2	53058.4	74986.8	46015.6	45095.2	86294.8	50000	41878.4	49653.2	30616.8	54032.8	61476.4	59696.8	92892.4	83481.2	76966.8
339600	39.2	24036.8	49.2	24931.6	13087.2	19638.4	14268.8	22012	46	13198.4	11390	11439.6	26834.8	12069.2	24730	11064.4	18870	7734	11711.6	57.6	77624	98478	80854.4	62575.6	56746	53069.2	74093.2	46288.8	45632.4	84780.4	50562.8	42406.8	49456.4	31222.8	54331.2	61676.8	59403.2	93087.2	83524	76208.4
340800	53.2	24419.2	50.4	24700.4	13081.6	19892.4	14275.2	22081.2	50.8	13375.2	11667.2	11751.6	27802.4	11988	24981.2	11129.6	18971.6	7903.2	12014.8	45.2	77946.8	99842	79770.4	62502	56740	53067.6	73807.6	46720.4	46052.8	83408.4	51326.8	42561.6	49958.4	31488.4	55005.6	61901.6	59178.4	93324.8	83601.2	75492.4
342000	52	24696	41.2	24896.4	12945.2	20130	14244	21835.6	46.4	13432.8	11555.6	11604	27888.4	11962.4	25113.6	11040.4	19114.8	7998.8	12327.2	57.2	78056	100172	79095.2	63441.6	57759.2	53790.4	73563.6	46571.2	46566.4	81611.6	52194.4	43029.2	50064.8	31774.4	55541.6	62460.4	58252.8	93716.4	83426.4	74609.6
343200	55.2	25153.6	51.6	25608	12814	20445.6	14475.2	21865.2	49.2	13580.4	11628	11773.2	27628.4	12027.2	25238.4	11176	19176	8125.6	12507.6	41.6	78434	100929	77083.6	63646.4	58213.6	54226.4	73825.6	46916.8	47316.8	79846.8	53011.2	43560.4	50863.6	32376.4	56074.8	62484.4	58274.4	94043.6	82911.6	74647.6
344400	50.8	25833.2	52	26072.8	12763.2	20789.2	14490	21748.8	46	13794	11807.2	11837.2	27110.4	12006.8	25569.2	11124.8	19320	8232.4	12725.6	51.2	78638.8	101401	76363.2	64067.6	58220.8	54272	73958	47416	47911.6	78381.6	53877.2	44034.8	51580.8	32837.2	56444.4	62137.2	58379.6	94450	82712.8	74587.2
345600	50.4	26230.8	34.8	26555.2	12640.8	21095.6	14563.2	21664.4	54.4	14127.2	11816	11782	27136.4	12012.8	25696.4	11194.4	19503.6	8463.6	12789.6	42.4	78880.8	102093	75161.2	64251.6	59120.4	54289.2	73710	47514.4	48267.6	77108.8	55023.6	44715.2	52286.8	33199.6	56976	62358	58192.4	94866.4	82087.6	74657.2
346800	53.2	26618.4	42	27233.2	12543.2	21300.8	14864	21931.2	44.8	14323.2	11812.4	11708	26896.4	12057.6	26056.8	11366.4	19708	8772.8	12820	52.4	79429.6	102354	74619.2	65127.6	59699.2	54293.2	73819.2	48224	48845.6	75660	56138	45292	52541.2	33605.2	57815.2	62372.4	58299.2	95701.2	81541.2	74790
348000	48.4	27023.6	51.2	28142.8	12588.8	21410.8	14951.6	21846.8	45.6	14400	11886	11803.6	27184.8	12104	26125.6	11349.6	19945.4	8882.92	12764	54	79977.2	102272	73670.8	65400.4	60501.6	55498.8	73385.2	48643.2	49619.2	74148.4	56846	46013.6	53308.4	34012.8	58303.6	62232.4	57551.2	96010.8	81372.8	74999.2
349200	49.6	27563.6	48	28916.8	12594	22016.8	15256.8	21826.8	41.6	14470.8	11978.8	11857.6	27645.6	15260	25966.4	11248.4	20150	9206.4	12713.2	42.8	80672.8	102189	73137.2	66545.2	61192	56140.4	73502.4	49232.8	50481.2	73364.8	57881.2	46810	53666.4	35104.4	58471.2	61797.2	57684	96461.2	80412	75333.6
350400	41.6	27937.2	42	29886	12635.2	22050	15357.6	21937.2	49.2	14512	12066.8	11806.8	27596.8	17945.6	25916	11333.2	20061.2	9316	12768.4	50.4	80770	102171	73145.2	67044.8	61822.8	56784.8	73626	49489.6	50582.8	72357.6	59176.8	47573.6	54480	35538	58832	61926.4	57503.2	97429.2	79950.4	75077.2
351600	56.8	28149.2	38	30021.6	12700.4	22101.6	15473.6	21867.6	54.8	14566.8	11984.4	11780.8	27382.4	19131.6	26173.2	11431.6	20462	9666.4	12868	51.6	81458	102066	72575.6	67739.6	62425.6	57348.8	73840	50187.2	51489.6	71010	59902.4	48376.8	55422.4	36237.6	59935.2	62322.4	57378	98233.6	79616.4	75337.2
352800	51.2	28302.4	54.4	30331.6	12689.2	22268.8	15547.6	21939.6	42	14795.6	12095.2	11641.6	27350.4	19175.6	26174.4	11331.2	20519.6	9812	13101.2	52.4	82276.8	101550	72791.2	68154.8	63286.8	57925.6	73925.6	50813.6	51698	70516.8	60850.8	49152.8	56195.6	36888.8	59906.8	62409.2	57582.8	98796.4	78680	76000.8
354000	49.6	28425.2	50	29952.1	12765.6	22281.2	15518.8	22145.2	57.6	14764.8	12120	11759.6	27102	18784	26030	11352.8	20747.2	9741.6	13419.2	42.4	82846.4	101272	72662	68441.6	63750.8	58564	74274.8	51070	52490.8	69107.6	61095.2	49846.8	57124.4	37514	60960.8	62388.4	57950	99218	77936	76094.8
355200	43.2	28328.8	42.8	29964.4	12672.8	22289.2	15334.4	22200	45.2	14994.8	11970.8	11744	27000	18707.6	26239.2	11263.2	20971.6	9984.4	13623.6	49.2	83710.4	101208	72917.2	69392	64834.4	59087.2	73888.8	51645.2	52435.6	68568	62172.8	50669.6	58408.8	38221.6	61664.4	62555.2	58190.4	100252	77302.8	76748.8
356400	46.4	28835.6	54.4	29621.2	12755.6	22868	15177.6	22275.6	43.6	15177.6	12012.8	11989.2	27013.2	18692.4	26206.8	11141.6	20972.8	10188.8	13778	50.8	84276	100740	73256.8	70358.8	65176.8	59348.8	74017.2	52179.6	52779.6	68253.3	62774.6	50880.4	58731.2	39159.6	61845.2	62161.6	58674	100754	76750.4	76852.4
357600	52.8	28822	46	29305.2	12754	24224.4	15097.2	22142	38.8	15333.2	12088.8	12105.6	27126.4	19162	26088.4	11127.2	21387.6	10304.4	13954.4	45.2	84831.2	100445	73916.4	71307.6	65967.2	59292.4	74203.2	52484.8	53038.4	67377.2	63517.6	52117.2	59254.4	39676	63229.2	62209.2	60822.4	101385	76140	77248.8
358800	36.8	28703.6	60.4	29811.6	12957.6	25808	14956.8	22262	43.2	15540.4	12132.8	12115.6	26886.4	19482.8	25984.8	11162.8	21236	10440.4	13860.4	42.4	85795.6	100918	74981.6	71954.8	67013.6	60245.6	74771.6	52742.4	53370.8	66993.6	64448	52366.4	59987.6	40420.4	63383.6	62476	62629.6	102308	75536	77770.4
360000	46.25	28571.2	66.8	30332.4	13029.6	26912.4	15028.4	22293.2	46.8	15726.4	12142.8	11733.6	26995.6	18853.2	26052	10974.4	21492	10487.2	13789.2	44.8	86775.2	100282	75329.2	72534.4	67726	60574.4	75365.2	52964.8	53734	66509.6	64590	52847.2	61314	41092	64292.4	62830	63757.2	103423	75102.8	78084.8
361200	49.2	28459.6	50	31259.2	12962	27626.8	15054	22426.8	56	16219.6	11966.8	11724.8	27236	18614.4	25870.8	10831.2	21194.8	10646.8	13722	36.4	87522.4	100199	75700.4	73378	68341.6	60933.2	75876	53095.6	53794	66052	64894	53282.4	61622.8	40937.2	65108.4	62845.2	64840.4	104758	75252	78482.4
362400	52.4	28374.4	49.2	31676	13050.8	28109.6	15216	22352.8	48	16267.6	12006.4	11750.4	27256	18238.8	25774.4	10909.6	21383.6	10704	13651.6	53.6	88083.6	99818.4	76493.2	74226.4	68824.8	61811.6	75444	53340.8	53613.2	65309.2	65420	53538.8	62316.8	41411.2	65636.8	63009.2	65399.2	105267	74560.8	79282.8
363600	39.2	27846	48.4	32109.6	13041.2	28325.2	15198	22457.2	51.6	16617.6	11896.8	11681.6	27077.6	18331.2	25700.8	10942	21360.4	10722	13773.6	52	88379.6	99772	77594.4	74235.6	69615.6	62256	75365.6	53736.8	54004.4	64230.8	65578.4	53559.2	63018.4	41560.8	66322.8	63033.6	66385.2	106614	75013.2	79611.6
364800	50.4	27790.4	48.8	32265.6	13050.4	28739.6	15382	22814	53.6	16818	12074	11642	26980.8	18805.2	25525.6	10835.2	21267.2	10578.8	13933.6	54	89668	99166.4	78653.2	75316	69840	62563.6	74376.8	53713.6	53488.4	63969.2	65957.2	54008.8	63414.4	41708	66725.6	63434.8	66758.8	106904	74428.8	80815.2
366000	48.8	27555.2	45.2	32054.4	13205.6	29194.8	15313.2	22591.6	45.2	16854	12176	11730	26786.8	18812	25501.6	10618	21390.4	10761.6	14008.4	46.4	90414	98688.8	79050.8	75528	70483.6	63108	74096.8	53869.2	53695.2	63710	65956.8	54313.6	63750.8	42159.2	67081.2	63557.2	67392.4	107213	73849.6	81454.8
367200	44.4	27144.4	45.2	32240.4	13324	29891.6	15382.8	22628.4	57.6	16818.8	11917.2	11530.8	26873.6	19241.2	25605.6	10697.2	21238	10767.6	14028	50	91203.6	97916	80198	76053.2	71048	63026.4	74239.2	53587.2	53988	63699.2	66055.6	54524	64237.2	42600.4	66948	63343.2	67178.8	107345	73348.8	82301.6
368400	46.4	27012.4	49.6	31645.6	13465.6	30600.8	15206.3	22820	61.6	16702.4	12051.7	11548	26638.4	18801.2	25450	10756.4	21125.6	10810.8	14224	50.8	92237.6	97373.6	81569.2	76349.6	71292.8	62480.8	74190.4	53492	53874.4	63449.6	65808.4	54101.6	64450.8	42656.8	67175.6	63495.2	67253.6	107641	73198.4	83588.4
369600	45.6	26591.6	42.8	31566.4	13474.4	31636.8	14968	22822.4	42.8	16866	12016.8	11781.2	26741.6	20780.4	25397.6	10802.4	21165.2	10710.4	14267.2	54.8	92710.8	96796	82223.2	76274	71645.2	63667.6	74480	53350	53353.6	62723.6	66264.4	54064.8	64440	42862.8	67687.2	63678.4	67181.2	108622	72846.8	84162.8
370800	55.2	26122	50.8	31253.6	13660.8	32244.8	14852.8	22850	49.2	16999.2	12007.6	11800	26508.8	21466	25474.4	10658.8	21224	10619.6	14212.4	47.6	94191.2	96115.2	83160	76327.6	72069.2	66661.2	74426.8	53470.4	53155.2	62648.8	66185.2	54415.6	64594	42499.2	67768	63970.8	67011.6	108897	72611.2	85494.4
372000	48.4	26029.6	44.8	31134.8	13604.8	32751.6	14768.8	22932.4	50.4	16995.6	11935.6	11697.2	26571.2	21474.4	25211.6	10620.4	21101.6	10381.6	14229.6	41.6	95165.2	95112	83917.2	76600	72425.6	68094	74611.2	53327.2	53170.4	62546.8	65927.6	54801.6	64476.4	42180.4	67549.2	64248	66788	109037	72753.2	86644.8
373200	49.6	25878.4	36	30530	13792.8	33060.4	14584.8	23143.6	45.2	16974.4	11970	11828	26474.4	20837.6	25164.4	10652.4	21153.2	10470.4	14298	49.2	95168.8	94790	84718.8	76768	72489.6	69878.8	74396.4	53008.4	52966.8	62046	65677.6	54876.4	64599.6	42448.4	67769.2	63885.6	66140.4	109499	72579.6	87868.8
374400	50.8	25686.8	51.2	30076.4	13784.4	33206.4	14617.6	23185.6	52	16968.4	12001.3	11956.7	26347.1	20524.4	25001.2	10555.6	21032	10408.8	14138	43.2	95690	94055.6	85562.4	77194.8	73006.4	70521.6	74152.8	53056.4	52213.6	61921.6	65600.8	55048.8	64573.2	42128.4	67537.6	63707.2	65782	109697	71961.2	89157.6
375600	47.2	25539.6	51.2	29945.2	13930.8	33622.8	14598.8	23462	48.8	16910.8	11889.2	12414.8	26282	20354	25122	10599.6	21194.8	10411.6	14073.2	51.6	95991.6	92974.8	86357.2	77056.8	73538.4	70732	74401.2	52661.6	51923.6	61371.6	65252.8	55780.4	64472.4	42327.6	67333.6	63985.2	65442	109270	71914.8	90549.2
376800	44.8	25313.6	49.2	29524	14013.6	33937.9	14508	23474	43.6	16650.4	11893.2	12325.6	26225.6	20608.8	25036.8	10547.6	21030.8	10521.6	13962.4	52	96212	92699.6	87192.8	76815.2	73326.8	70163.2	73687.6	52279.2	51518	61052.8	65336	56031.6	64291.6	42055.2	66844.8	63814	64776	109457	71406	91547.2
378000	42.4	24783.2	51.2	29121.6	14056.8	34126.8	14700.4	23624	44.8	16572.8	11930.8	12434.8	26497.6	20879.2	25156	10460	20985.2	10527.6	14160	51.6	97249.2	91460.4	88613.2	76771.2	73589.2	70165.6	73942	52162	51208.8	60932	64796	56015.2	64099.6	41613.2	66899.6	63614.8	64619.2	109494	71026.8	93116.8
379200	42.4	24802.4	46.8	28553.6	14239.6	34054.8	14904	23911.6	46.4	16368.8	11773.2	12291.6	26441.6	20492.4	25141.6	10452.8	21065.6	10184	14093.6	52.4	99988.4	90351.6	89487.2	76346	73616	69088	73851.6	52039.6	51108.8	60878.8	64250.8	55413.2	63778	40981.6	66182	63599.2	63860.8	109584	70418.8	94392
380400	52.4	24742	49.2	28082.8	14175.2	34010	14965.2	23811.6	48.4	16266.8	11861.6	12172.4	26338.8	20376.8	25417.2	10522.8	21076.8	10097.6	14044.8	48	101316	89568	89703.6	76050	73802.8	68553.2	74087.6	52021.2	50445.6	60341.6	64078	55568	63807.6	40999.6	65879.6	63355.2	63373.6	109361	69650.4	95745.2
381600	48.8	24377.6	56.4	27617.6	14312	33856.4	14842.4	24098.8	42.8	16192.4	11825.6	11890.4	26122.8	19864.4	25243.2	10455.2	21083.6	10012	13886.4	56	100488	88921.6	90933.2	76091.6	73890.4	68102	73667.2	51346	50316	59878.4	63672	54938	63873.2	40697.2	65646.4	63470	62757.2	109102	68951.6	96744
382800	53.2	24121.6	40.4	27511.6	14382.4	33888	14779.6	24356.8	42.4	16124.4	11747.6	11766.8	26055.6	19442.4	25118.4	10480.4	21246.8	10194.4	14050	40.4	99237.6	87981.2	91750.8	76077.6	74068.8	65971.6	73050.4	51184	49745.2	59972	63487.2	54422.4	64097.6	40425.6	65559.6	63641.2	62438.4	108682	68780	98147.6
384000	46	24277.6	43.2	27310.4	14426	33672	14652	24339.6	43.2	15979.2	11692.4	11804.8	25838.4	19060.4	25156.8	10532.8	21270.4	10164.8	14039.2	44.4	98431.2	87576	92609.2	76275.2	74811.2	65804.8	72782	50712.4	49726	60064	62792	53834	63980	40076.8	64926.4	63426.4	62019.2	108572	68540.8	98731.6
385200	44.8	23995.2	50.4	26874.8	14470.8	33609.2	14436.8	24437.6	46.8	15751.2	11713.6	11664.4	26130	18720.4	25086.4	10457.2	21261.6	9982.4	14042.4	41.6	98061.2	86947.2	93007.6	75366.4	74676	65310.8	72466.8	50378.4	48762.4	59424	62126.4	53526.8	63637.6	39535.2	64737.2	63093.2	61262.4	109171	68013.2	99714.4
386400	49.6	23766.4	57.2	26509.6	14562.4	33351.2	14346.4	24631.2	42.8	15822.8	11819.6	11438.4	25957.6	18080.8	25107.6	10575.6	21253.2	10006	13937.2	44	97928	86110	93390	75276	74746	63196.8	72235.2	50210.4	48814	59044	59576.4	53186	62833.2	39559.6	64696.4	62466.4	60791.6	109194	67095.6	100106
387600	45.2	23548.4	44.4	26013.6	14446.4	33426.4	14021.6	24782.4	42.8	15580.8	11549.6	11263.6	25711.6	17820	25052	10512	21150	9980.8	14078	45.6	97767.6	85250.8	93924	74188.4	74263.2	62758	72115.6	49515.2	48272.4	59009.2	59400	52534.8	62426	39199.2	64183.6	62412	60629.6	108237	66375.6	100411
388800	38	23570.8	53.2	25573.6	14542	32988.4	13880.8	24842.4	46.8	15454.4	11617.1	11097.2	25631.6	17408.8	24764.4	10380.4	21142	9663.2	13880	45.6	98217.2	84480.8	94286.4	73783.2	73815.6	62299.2	71542.8	49138.8	47767.6	58796.4	59382.8	51836	61807.2	39036	64194	61936.4	59981.2	107294	65700	100586
390000	44.8	23817.2	49.6	25012.4	14502.8	33156.4	13850.4	24767.2	38.4	15466	11470.8	10875.2	25509.6	17023.2	24578.8	10429.2	21423.6	9650.4	13703.6	60	99110.4	84049.2	94450.8	73446.4	74230.4	61498	71502	48776.8	48209.2	58797.6	59341.2	50812.8	61074	38935.6	63923.6	61446	59779.6	107195	65258	100850
391200	53.6	23660.8	48	24856.4	14562.8	33362.9	13910.8	25174.8	41.6	15156.8	11391.2	10884.8	25564	16654	24646	10352.4	21196.8	9699.6	13729.6	56.4	97601.2	83357.2	93955.6	72960	74314.4	60386.8	71474.8	48462	47711.6	58696	58747.6	50148.4	60773.6	38624.4	63764.4	61604	59242.4	106577	65083.6	101760
392400	45.6	23849.2	43.2	24969.6	14603.6	32783.6	13996.8	25230	36.4	15062.8	11305.2	10642.4	25436	16468.8	24399.6	10301.6	21088.4	9751.6	13648.4	46.8	95568	83047.6	93779.2	71601.6	74736.8	59622.4	71126	47813.6	47982.4	58220	58628.8	49621.2	60434.8	38132.4	63426	61236	58672.8	105786	64559.2	101052
393600	46	23931.6	46.8	24593.2	14661.6	30574.8	14141.6	25290	44	14835.2	11186	10558	25299.6	16166	24344	10424.8	21084.8	9730.4	13658	45.6	93888.4	82518	93927.6	71546.4	74232	59048.4	71237.9	47386.8	48220.4	58410.8	58162.8	48753.6	56955.6	38346	63215.6	60976.4	58299.2	104374	63794.8	101081
394800	42.8	24150.8	46.8	24710	14599.6	29518.8	14238.8	25472.8	46	14696.8	11246.4	10180.4	25264.8	16009.2	24382.8	10515.6	21122	9798.8	13571.2	46	92476.4	81906.8	93408.4	70374	74120.8	58505.6	70873.2	47102	48098.4	58353.6	58103.6	47628.8	56998.8	37950.4	62842	60601.6	58026.4	103065	62942.4	100553
396000	52	24261.6	48	24663.2	14520	28769.2	14251.2	25424.4	38.4	14578	11190.4	10057.2	25105.6	15727.2	24065.2	10554	21147.6	9872	13677.6	40	91969.6	81492	92771.2	69815.8	73850.8	57401.2	70444.8	46973.6	47961.6	58228.8	57724.8	46804.8	56389.6	37730.4	62144.4	60040.8	57539.2	101758	62902.8	99612
397200	36	24498	53.2	24395.2	14636	28128	14194	25540.8	47.6	14150.4	11154.4	10100.4	25081.2	15593.2	23885.6	10962.4	21048	9862.8	13838.8	47.6	91175.2	80999.2	92262	69528.8	73519.6	56842.4	70318.4	46424.4	47751.2	58599.6	56872.8	46264.4	56216.8	37604.4	61708.8	59547.2	57264.8	100304	62760.4	98758.8
398400	47.6	24483.2	51.6	24442.4	14669.2	27821.6	14264.8	25834	42.8	13905.6	11167.2	9998	25212.4	15812	24030.8	11358.4	21099.6	9766	13664.8	48.8	91016.4	80738	90830.4	68782	73266	56462.4	70189.2	46314.8	47794.4	58659.2	56756	45737.2	55895.2	37724.8	61539.6	58858	56663.2	99441.6	62371.2	97610.4
399600	39.2	24556.4	47.6	24321.6	14714.8	27616.8	14391.2	26003.6	40.8	13980.8	11160.8	10179.2	25624.4	15868	23787.2	11450	20982	9700.8	13618.4	46	90225.2	80525.2	90211.2	68157.6	72285.6	55355.6	70074.8	45858	47294	58781.6	56356.4	45081.6	55030.8	37362.4	60719.6	58485.6	56542	98000	61769.2	96574.8
400800	47.2	24872.8	46.8	24353.6	14592.8	27155.6	14223.2	26137.6	39.2	13782	11176.8	10138.4	25813.2	15245.2	23692	11698.8	21199.6	9876.8	13792.4	52.4	88914.8	80453.2	89678	67774.8	72148	54976	69424	45888.8	47299.6	58342	55741.6	44258.4	55098.4	37172.4	60573.6	57889.2	56391.6	97091.2	61689.6	95560
402000	40.4	24746.4	43.6	24163.6	14504.8	27072.8	14156.4	26178.4	49.6	13578.8	11193.2	10168.4	25040	15156.4	23347.2	11758.8	21194.8	9801.6	13643.2	43.2	87769.6	80162	88809.2	67408.4	70774.4	54539.2	69069.2	45761.2	47060.8	58493.2	55580.4	43746.4	56198	37458.4	60052.4	57519.2	55672	95850.4	61564.4	93661.2
403200	49.6	24858.4	52.4	24066.4	14614.4	26911.2	14097.2	26304	44.4	13513.2	11019.6	10394.4	24521.6	14692	23330	11996	21295.6	9748	13783.2	49.6	87594	80218.8	88486.4	67788.4	70086	54518.4	68788	45301.2	46961.6	58544	55052	43584.4	55810	37208.8	59777.6	57353.2	55460.4	94968	61466.8	91933.2
404400	48.8	25064	54.8	24390.8	14530.8	26948	14114.4	26317.5	42.4	13624.8	11001.2	10596.8	24535.2	14758.8	23031.6	12169.2	21075.2	9821.2	13649.6	48.4	86428.4	80412.8	87759.6	68008	69743.2	54272	68376	45168.8	47102.8	58649.2	54764	43095.2	54632.8	36863.2	59994.4	56896	55070.8	93856.4	61538.8	90332
405600	53.6	24979.6	53.2	24533.2	14494.4	26457.6	13867.2	26364.4	46.8	13305.2	10855.2	10575.2	24393.2	14693.6	22951.2	12378.4	20944	9782.4	13597.6	46.4	84947.2	80280	86562	68163.2	68657.2	53698.4	67746.8	44840.8	47313.2	58269.2	54127.6	42572	53619.6	36574.8	59698	56961.2	54814.4	92857.6	61360.8	89090.8
406800	46.8	25250.8	49.6	25028.4	14463.2	26628.4	14084.8	26371.6	38.4	13350.4	10748	10505.2	24483.2	14651.2	22853.6	12522.8	20814	9781.6	13526	48.4	84627.6	80307.6	85889.6	68057.2	67767.6	54020.8	67767.6	44923.6	47259.2	58296	53921.2	41993.2	52584	36862.8	59624.4	56319.2	54334.8	92081.6	62012.8	87338.8
408000	48.8	25482.4	52	25366.4	14496.8	26642.8	14252.4	26476.4	54.8	13254.4	10688	10570.4	24357.6	14592.8	22720.4	12484.4	20750	9668	13500.4	48.4	84232.8	80401.6	84669.6	68166.4	67624	53526.4	67995.2	44818.8	47190.4	58193.6	53746.8	41515.2	52048.8	36321.2	59396	56164.4	54234.8	91420	62474.4	86054.4
409200	38.8	25463.6	45.6	26137.2	14472.8	27254	14457.6	26592.4	46.4	13209.6	10688.8	10384.4	24403.6	14872.8	22323.2	12709.6	20752.8	9526	13643.2	45.6	83488.8	80421.2	83621.6	67846.8	67660	53307.2	67594	44718	47252	57864.8	53290	40993.2	51253.6	36018.8	59876	56036	53868.8	91091.6	63552.4	84681.6
410400	37.6	25604.4	45.6	26494.8	14448	27654.4	14546.7	26898	39.2	13189.2	10875.2	10229.6	24101.6	14871.6	22610.4	12694.4	20828	9636	13744	48.8	82345.2	80042.4	82318.4	67250	67853.6	53315.2	67214.8	44625.6	47186.8	57768	52986.4	40658	50574.4	36038	59308.8	55788.8	53242	90176.4	65772.8	83329.6
411600	43.6	25629.6	51.2	26960.4	14354.8	27854.8	14894.8	26657.2	38	13214.8	11147.2	10186.4	24205.2	15046.4	22323.2	12708.8	20502	9479.2	13800.4	48.4	81638.8	80034.4	81162.4	66696	66625.6	52846.4	66576.8	44254.8	47235.6	57990.8	53112.8	40426	49980	35808	59159.6	56124	52806	89550.4	66861.6	81505.2
412800	40.4	25733.2	50.4	27427.6	14498.8	28016.8	14764.4	26639.2	45.6	13129.6	11144.4	10143.6	24052	15176.8	22349.2	12726.8	20766.4	9550.4	13822	53.2	81483.2	79803.6	80784.8	66359.2	65278.8	52947.2	66291.2	44106.4	47203.6	57547.6	52542.8	40035.6	49483.2	36039.2	59557.2	55470.4	52966.4	88737.2	66810	79710.8
414000	49.6	25548.8	45.2	27366.8	14167.2	27544.8	14802.4	26838	47.5	13167.2	11372.4	10057.2	23847.2	15266.8	22503.6	12694	20717.2	9460.8	13873.6	45.6	81280.4	79636	79833.2	65838.4	64392.4	53410.4	65840.4	44113.6	47021.6	56934.8	51811.2	40030	49682.4	35941.2	59236.4	54611.6	52002.8	88246.4	66623.6	78221.2
415200	40.4	26015.2	52.4	27845.6	14124	27516	14731.6	26723.2	40.4	13256.4	11287.2	10095.6	23864	15518	22085.2	12832.4	20815.2	9459.2	13738.8	54.8	81150.8	80020.4	79087.2	65771.6	63987.2	53623.2	65490.8	44307.2	47492.4	56796	52008.8	39612.4	49421.2	35796.4	59299.2	54290	51821.2	87608.4	67628	77144
416400	41.2	25810	50.8	28786.8	14102.4	27696.8	14582.4	26693.2	53.2	13230	11326.4	10146.4	23919.2	15579.2	22308.8	12780.4	20675.6	9383.85	13734.2	48.4	81114	79998.4	78230.8	65168.8	62802.8	53955.6	64937.2	43961.6	48446.4	56510	52056	39683.2	48824.8	35862	59732.8	53386	51675.6	87511.2	67404	76160.8
417600	44.4	25791.6	44.4	29900	13995.6	27517.6	14672.8	26654.8	54	13388.8	10929.6	10300.8	23909.2	15823.6	22132	12798.4	20622.4	9235.2	13833.2	60.8	80559.2	79884.4	77540.8	64498.4	62553.2	54261.6	64867.2	44504.8	48169.6	56047.6	52154.8	39500.8	47960.8	35978.4	59611.2	53418.4	51173.2	87543.6	67764	75074.4
418800	55.2	25889.2	44	30909.6	13987.6	27608.8	14553.6	26626.8	39.6	13112.8	11014.8	10264	23905.6	16233.6	22167.6	12660	20460.8	9282.8	13688.4	42.4	80498.4	79738	76841.6	64316.8	61790	54998.4	64918.4	44419.6	47106.8	55858.8	51700.4	39352.8	47632	36279.6	60054	53130.8	51244.8	87102.4	67203.2	74208.4
420000	50.8	26064.8	53.6	31358.8	13865	27665.2	14640	26602	44	13310	10839.2	10541.2	23482.4	16672	22071.6	12737.6	20119.2	9219.2	13909.6	40	80372.8	80336	76368.8	63344.4	61230.8	54794.8	64590	44424.8	46192.4	55821.2	51643.2	39476.4	46858.8	36387.6	60501.6	52771.2	51017.6	87011.2	67236.4	73909.2
421200	40.8	26069.2	46.8	31399.2	13808.8	27709.6	14687.2	26886.8	44	13184	11087.2	10564.8	23550.4	17021.6	22118.8	12667.2	20093.6	9241.6	13972	42.4	81005.2	80405.6	75745.2	62858.8	60490	54758	64513.6	44118.4	46466	55260.8	51653.2	39367.6	46371.2	36466	59924.4	52624.8	50782.8	87246.4	67091.2	73510.4
422400	48.8	25712	55.2	31993.6	13795.2	27643.2	14902.8	26793.2	42.4	13212	11103.2	10567.6	23469.2	17184.4	22059.6	12486.8	20073.2	9124.4	13873.6	48.8	80850	80566.4	75465	62526	60131.2	54712.8	63962.4	44410.8	45842.4	54801.2	51565.6	39672.4	45735.6	36526	59775.2	52288	50318.4	86867.2	66829.6	72673.6
423600	48.8	25565.6	56.8	32092.4	13712.8	27861.2	14992.8	26818	50	13125.2	11569.6	10554.4	23276.8	17434.4	22222.8	12453.2	20090.4	9158.4	14012.8	46.8	80977.2	80403.6	74916	62590	59369.2	54637.2	64112.8	44377.2	45902.4	54516.4	52021.2	39744.4	45476	36752	60817.6	52286.8	50356.4	87364.8	67626.4	72422.8
424800	55.6	25393.2	48	32638.8	13650.4	27833.6	15059.2	27282.4	46	13282	11570.8	10607.2	23208.4	17558	22320.8	12332	20119.2	9080	14000.4	48.4	81411.6	80539.2	74404.4	62750.4	58720	54578	63820	44480.8	45746	54510.4	52076.4	40004	45475.2	37028	60680	51859.2	50224.4	88033.2	69008	71978.4
426000	38	25419.2	57.5	34363.2	13635.2	28112.4	15152	27348	50.8	13268.8	11581.2	10619.6	22949.6	17641.2	22382.8	12253.2	20397.2	8963.6	13892.4	48.4	81592.4	80257.2	74434.8	62153.2	58388	54278.8	64021.2	44686	45902.8	53905.2	52314.4	39865.6	45209.2	36773.2	60954.4	51749.6	50373.2	88448.8	70283.6	72072.4
427200	44	25070	50.4	35340	13434.8	27994.4	15011.2	27509.2	52.8	13129.6	11530	10568.4	23115.2	17861.6	22362.8	12281.2	20416.4	9062.4	13976	40	82438.8	80546.8	74911.6	62040	58435.2	53925.2	63829.6	44828.8	45676	54044.4	52156.4	40342.8	44715.2	37165.2	60835.6	51772.4	50435.2	89314.8	71406.4	71519.2
428400	43.2	25074.4	56.8	34780.4	13404	28218.8	14954.4	27420	46	13418.8	11160.4	10450.8	22786	17804.4	22392.8	12201.2	20473.6	8993.6	13993.2	46.4	82251.2	80522.4	74869.6	61908.8	57987.2	53777.6	63794.4	45168.4	45774	53221.2	51805.6	40202.8	45095.2	37068.4	60703.6	51483.6	50512.8	90196.4	72894.8	72425.6
429600	45.6	24932.8	41.6	34606	13368	27903.2	15112	27798.8	42.8	13478.8	11188.4	10382.8	22938.4	17812.8	22656	12028.8	20283.6	8925.2	13965.6	44.4	82805.2	80896	74840.8	61418.4	58222	53752.4	63908.8	45482	46096	53136	52371.6	40418	44790.4	37480	61186	51632.4	50724.8	89784.4	73610	72158.4
430800	41.2	24762	56.8	34838	13240	27950.4	14866.4	28190	41.2	13429.6	11178.4	10333.2	22910.8	17816.4	22781.2	11898.4	19968.8	9038.4	14056.8	46.8	83369.2	80808	75411.2	61366.8	58281.6	53576.4	63564.4	45155.6	46001.6	52910	52494.8	40626.8	44672.4	37410.4	61562	51248.8	50834	90232.8	74721.2	73097.2
432000	46	24725.2	53.6	34590	13175.2	27814.8	14900.8	28633.6	54.8	13297.2	11409.2	10371.6	22855.6	17813.2	23077.2	11743.6	19818	9030	14101.6	48.8	83580	81181.6	75682.4	60994.4	57993.6	53568.8	63993.2	45588.8	46330.4	52420.4	53021.2	41088.4	44437.6	37577.2	61558.4	51270.4	50894.8	89893.2	74855.2	73898.8
433200	43.6	24502.8	41.2	34860	13242.8	28110	15022.8	29056.8	47.6	13334.4	11838.8	10448	22709.2	17853.2	23320.4	11653.6	19623.2	9084.8	14096.8	46.4	83779.6	81268.4	76100	61128	58056.8	53096.8	64031.6	45987.6	46450.4	52394.4	53018	41554.4	44627.6	37675.2	61747.2	50928.8	51102.4	90655.6	75294.6	74488
434400	43.6	24266	47.6	35461.2	13046	28118	15176.4	29473.6	40	13168.8	11764.4	10327.2	22659.6	17874.8	23372	11575.6	19607.6	9012.8	13972.4	43.2	83762	81026	76837.6	61099.6	58319.6	53088.4	64020.8	46053.2	46414.4	52480.4	53700	41577.2	44736	37929.2	61947.2	51119.6	51606.8	91282.8	75126.4	74826
435600	42.8	24054.8	46.8	35243.6	12961.6	28225.2	15367.2	29669.2	29.6	13109.6	11789.2	10308.4	22451.2	17882.8	23696	11445.2	19725.2	9116	13963.6	46.8	83596.8	81107.6	77087.2	60889.6	58750.4	52893.6	64014.8	46364	46543.2	52449.6	53736.4	41740	45760.8	38490.4	62077.6	50742.8	51418	91509.2	75034	75627.2
436800	53.2	23684.4	48	34818	13097.6	28376	15443.2	30057.2	46.8	13105.6	11569.6	10377.2	22355.6	17817.6	23675.2	11471.6	19838.4	9076	13864	46.6667	83272.8	80580.8	76956.8	60626	58799.2	52743.6	63630	46413.2	46788.4	51918	53791.6	42040.4	46397.2	38599.2	62517.2	50678.8	51756	92456.4	74973.2	76139.2
438000	44.4	23629.2	36.8	34346.4	12992	28051.2	15390.8	30920.4	47.6	13212	11492	10399.2	22230	17572	23938.8	11339.6	19890	9137.6	13817.2	46.4	83300.8	80688.4	77674.4	61303.2	59028	52406.4	63779.6	46457.6	47311.6	51775.6	54216.4	42499.6	45656.4	38747.2	62714.4	50240.8	52294.4	92790	75109.6	77588.8
439200	42.8	23269.6	45.2	34024	12816.4	28087.2	15461.6	31022.4	53.2	13128	11505.6	10613.6	21997.2	17428.4	23764	11240.4	19930.4	9220.8	13877.2	55.2	84082.9	80630.4	78061.6	61460	59425.6	52502.8	64055.2	47250.8	46896.8	52125.6	54380	42735.6	45347.2	39306.8	62839.6	50484.8	52604.8	93696	75858.4	78855.2
440400	38.8	23128	50.4167	33677.2	12816.8	28184	15232.4	31488	39.6	13202.8	11764.8	10718.8	22120.8	17302.8	24040.4	11042	19728.4	9220	13901.6	48	84234	80631.6	78080	62014	59414.8	52412.8	63571.6	46946.4	47256.8	51948	54452.8	42985.6	45192.4	39585.2	63415.6	50440	52837.6	94509.2	76107.2	79442.4
441600	49.2	22811.6	50.4	33615.6	12778.8	28198.4	15452.8	31740.4	40.4	13012	11922.8	11035.2	21973.2	17230.4	24034.8	11078.4	19435.6	9192	13754.8	48.4	85024.4	80384.4	78914	62402.4	59848.4	52402.8	64138	47158.8	47267.9	52239.6	54746.4	43222.4	45611.6	39710.8	63643.2	50673.6	53419.2	95614.8	76779.2	80071.6
442800	53.6	22879.2	50	33390	12704.8	28476.4	15358	31918.4	41.6	13144.4	11966.8	11237.6	21930	16866	24031.6	10865.6	19360	9165.6	13864	42	85944	80765.2	79770	64284.4	61023.2	52527.6	63952	47442.4	47503.6	52163.6	54788.4	43782.8	46103.2	39974	64354	50958.4	53919.6	97454.8	77873.2	80598
444000	42.4	22526	44.8	32942.4	12559.6	28331.6	15378.8	31923.2	42.4	13252.4	11985.6	11371.2	21936	16858	24030.4	10938.4	19281.6	9386	13750.4	48.4	86029.2	80657.6	80170.4	66700.4	61918	52336.8	63747.6	47683.2	47796.4	52002.4	55075.2	44057.6	45872.4	40212.4	64828	50984.4	54132.8	98512	78833.6	81554
445200	41.6	22586	46.8	32451.6	12763.2	28472.4	15471.2	32161.2	42.4	13202.4	12049.2	11562	21673.6	16662.8	23986.4	10643.2	19119.6	9367.2	13721.2	40	86459.2	80589.2	81047.6	68926.4	62841.6	52273.6	63768	47813.2	47699.2	52248	54745.2	44367.2	46586.4	40741.6	65100.4	51262.8	54376	100465	79670.8	82978
446400	47.6	22186.4	40.8	31956.8	12520.8	28588.4	15529.2	32528.8	41.2	13134.4	11835.2	11781.2	21746	16631.2	24112.4	10658	19468	9417.6	13433.2	51.2	86330.4	80885.6	82250.4	71241.2	63852	52657.6	63934.8	47875.8	48156.8	52358	55249.2	44683.6	46924.8	40894.4	65613.6	51224.4	55165.2	101675	79856.4	84336.4
447600	52.8	22206.4	57.2	31584.8	12521.2	28496	15585.2	32922.8	48.4	13276.8	11973.2	11804.4	21839.6	16484.4	24270.8	10479.6	19389.6	9442	13504	50	86402.8	80756	82663.6	73994.4	64700.8	52701.6	63796.8	48332	48002	52444	55602.4	44521.6	47210	40911.6	66064	51799.6	55142.8	102862	80868	85348.8
448800	50	22163.2	45.6	31366.4	12506	28507.6	15638.4	33284.4	42.8	13201.6	11728.4	11938.8	21806	16534	24285.2	10473.2	19280.8	9489.6	13344.8	55.8333	86154.8	80923.6	83399.6	75693.6	65452.4	53075.2	64094.8	48504.4	48129.2	52566.4	56004.4	45153.6	47537.6	41379.6	66500.4	52199.6	55941.6	103693	81602	86898.4
450000	49.2	21902.4	48.8	30757.2	12564	28519.6	15542	33810.8	46.4	13137.2	12018.8	12020	21387.6	16318.8	24231.6	10539.6	19292.4	9549.6	13328.4	46.4	87094.4	80761.2	83835.6	76393.6	66707.6	53035.2	64431.6	48820	48568.4	52906.8	56485.2	45344.4	47965.6	41190.8	68441.2	52408.8	56314.4	104688	81894.8	87714.4
451200	47.2	21844	45.6	30236.8	12536.8	28647.2	15755.2	34629.6	40.8	13431.6	11924.8	12188.4	21426	16468.8	24676	10409.6	19207.5	9614.4	13298	49.6	87191.2	80267.6	84538.8	76740	67296.8	53103.2	64088	49164.8	48347.6	53059.2	56465.6	45514	48301.6	41413.6	67543.2	52451.2	55910	106068	82496	89165.2
452400	46	21494.4	56	29868.8	12560.4	28664.8	15667.2	35127.2	50.4	13377.6	12107.6	11986	21280.4	16048	24527.6	10384.8	19001.2	9546.8	13206	47.6	87402.8	86843.2	84936	76696.8	68226.4	53672.4	64067.6	49234.4	48850.8	53192.8	56776.4	46034.8	48178	41775.2	66160.4	53384.4	56353.6	108365	83092	90012
453600	42.4	21522	41.6	29394.8	12640.8	28710.8	15686	35601.2	42.4	13274.4	12189.2	11900.8	21334	16135.6	24589.6	10222.4	18995.6	9576	13264.8	49.2	88330	95384.4	85837.2	76716.8	68704.4	52996.8	63948	49619.6	49012.4	53376.4	56834	45915.6	47111.6	41850.8	66901.6	53730.4	56533.2	113191	83936.8	90512.4
454800	41.6	21338	49.6	28930	12531.2	28859.2	15758	36404.8	52.8	13518.4	12287.6	12178.4	21156	16343.2	24837.6	10134.4	18886.4	9587.2	13260	52.8	88712.8	101823	86880.4	76451.6	69514.8	53156.8	63707.2	49728	49040.8	53692	57347.2	46302.8	47228.8	42267.6	67566	54326.8	56992	112645	83983.6	91280
456000	50.8	21288	42	28473.2	12691.6	28748	15666.8	36935.2	49.2	13333.6	12402	12159.2	21480.8	16373.2	24767.2	10206.4	18926.8	9673.6	13146	46.8	88956	106858	86827.6	76171.6	70233.2	53232.8	63299.2	49597.6	49473.2	53678	57599.2	46228.4	48768.4	42164.8	68234.8	55062.4	57351.6	110570	84525.6	92184.4
457200	42.8	21072	46	28172.8	12682.4	29001.6	15776.4	37456	38.8	13356.4	12604.8	12226.4	22548.4	16549.6	25036.8	10115.2	18962.8	9529.6	13128.4	51.6	89854	110983	87700.4	76318.4	70992.4	53613.2	63214.8	49992.4	49519.6	53865.2	57790	46273.2	49468.8	42439.2	69237.2	55618	57139.6	109793	84606.8	92571.2
458400	40.8	21032	43.2	27743.2	12711.2	28848	15731.6	37888.8	52	13434.4	12791.6	12289.2	23799.2	15922	25199.6	10053.6	18912.8	9580.4	13110.4	46.8	90151.2	112472	87709.6	76338	71775.6	53517.2	63610	49828.8	49536.8	53904.8	57342.8	46338.4	50125.2	42788.4	69222	56200.8	57734.8	108842	84939.2	92682.8
459600	46.8	20829.6	41.6	27339.2	12655.6	28951.6	15695.2	38283.8	45.7692	13458	12676.7	12388.4	25457.6	15839.2	25342.8	9928.4	19032	9468.8	13094.4	50	90792.8	114235	88317.6	77528	72621.6	53748.4	63203.2	49738.4	49624.4	54018	57334.8	46484.8	50881.6	43055.2	69278.4	57125.2	57794.8	108989	84824	92428.8
460800	43.2	20782.8	51.2	27066.4	12711.6	28977.6	15652	38686	42.4	13554.4	12727.2	12494.4	26715.2	15804	25554.4	10060	18918.4	9584.8	12828	53.6	91497.2	113998	88693.6	78920.8	73066	53253.6	62949.2	49611.2	49824.4	53731.6	57297.6	46575.6	51470.4	42944.8	69474.4	57240.4	57502.8	107897	84675.6	92697.2
462000	52	20618	38.4	26857.6	12572.8	29390.8	15866.4	39162.8	42.4	13406.8	12521.7	12550.4	27351.2	15884.8	25540.4	10006	18938	9561.2	12911.6	46	91760.4	113365	88926.8	79038.8	73971.2	53584	62904	49569.2	49734	54033.6	57344.8	46404.8	52992	43324.8	69808.8	58067.6	57780.4	107478	84733.6	93984.8
463200	42	20670.8	43.2	26591.6	12600.8	29624.4	15974.4	39640.4	46	13445.2	12563.6	12486.8	27580.4	15990	25606.4	9908	18906.4	9499.6	12970.8	44	92532	112010	88374.8	79391.2	74602.8	53603.6	62695.6	49095.2	49894.4	54046.4	57346.8	46412.8	54331.6	43424.4	69718.8	58357.2	57949.6	107144	84448.4	94407.2
464400	49.6	20560.8	44.4	26341.2	12648	30138.4	15866	39745.6	42.9167	13205.6	12614.8	12298.8	27794.8	15887.2	25307.6	9997.6	18965.2	9498	12941.2	44.4	92086.8	110030	88640.8	80675.2	75462.8	53710.8	62524.4	49163.6	49840	54030.4	57465.2	46482	54734.4	43538.8	69910.8	58964.8	57874.8	106973	83700.8	94024.8
465600	42.4	20520.4	48.8	26151.6	12645.2	30378	15827.6	39877.6	49.2	13214	12555.6	12220	27625.6	15641.6	25741.6	9956.4	18796.4	9654	12841.2	45.2	92451.6	108412	88540.4	82600.4	75737.6	53256.4	62318.4	48955.2	50030	53944.4	57396.8	46370.8	54121.6	43525.2	70672.8	59242.8	57762	106188	83536.4	94122.8
466800	39.6	20560.8	51.6	26060.4	12774	30391.6	15774	40856.7	43.6	13174.4	12584	12155.2	27482	15605.6	25945.2	10010.4	19049.2	9546.8	12919.2	44.8	92112.4	106918	87954.4	82816	77309.6	53261.2	62592	48890	49904.8	54147.6	57105.2	46091.2	53778.8	43929.2	70362.4	59843.2	57925.2	105852	82960	93885.6
468000	45.6	20636.4	43.2	25860.8	12867.2	30750.8	15825.2	41091.2	39.2	12998.4	12654	12146	27348.8	15412.8	26205.2	10138.8	18898	9516.8	12833.6	40	92172.4	104091	87763.2	81994	78441.6	52865.6	62044.4	48318	50230.8	53766.8	57480	46131.2	53980.8	44260	70487.6	59832.8	57855.6	105580	82650.8	93634
469200	39.6	20820	52	25892	12806.4	30838	15892.5	41759.2	44.4	12852.8	12806.4	12204.4	27180	15354.4	25942	10032	18956	9541.2	12906.4	45.2	92136.8	101763	87273.2	81066.8	78437.2	52154.8	62116	48509.2	50341.6	53891.2	56925.2	46092.4	54209.6	44639.6	70488.8	60324.4	58009.2	104804	82110	92952.4
470400	47.6	20813.2	47.6	26099.6	12926	30848.4	15926.4	42442	49.6	12953.2	12709.6	11980	26799.2	15317.6	26366.8	10005.2	19004.4	9532.4	13028.8	42	92188.8	99314	86741.2	80406	78433.2	51902.4	61815.6	48326.4	50366.8	53752.8	56459.2	45900	54156.8	44737.6	70439.2	60494.4	57844.8	104464	81706.8	92424.8
471600	45.6	20911.2	40	25994	12975.2	30917.6	15859.6	42923.2	51.6	12790.8	13000.4	11947.6	26341.6	15154.8	26342.8	10011.2	19221.2	9490.8	13099.6	48.4	91749.6	97332.4	87098.4	80490	78511.3	51823.6	61279.6	48167.6	50428	53604.4	56074.8	45793.6	54208	45104.4	70202.8	60950.4	57823.2	103842	80589.6	91710.8
472800	45.6	21108.4	43.2	25982	12965.6	30965.6	15786.4	43451.6	41.2	12720.8	12871.2	12117.6	25829.2	15101.2	26748.8	10238.4	18936.4	9574.4	12894	43.2	91248.8	94792	86641.2	79974.8	78607.2	51698.8	60940.4	47768.4	50198.4	53362	55734.8	45475.6	54178.4	45136	70386.8	60911.6	57758.8	102961	79504.4	90525.2
474000	44.8	21175.6	44.4	26126.8	12964	31266.4	15807.2	44003.2	50	12682	12890	12132	25476.8	14898	26619.2	10215.6	19021.6	9624.8	13116.4	39.2	90840.8	92848.8	86785.2	79974	78492.4	51194.8	60794.8	47565.2	50351.2	53380.4	55229.2	45440.8	53982	45536	69980.8	60902.4	57395.6	102290	78034.4	90147.2
475200	55.6	21462.4	45.6	25910.4	13127.6	30994	15786.4	44630.8	42	12654	13024.4	12214.8	25064	14984	26294.4	10234	19333.2	9568	13080.4	53.2	90153.2	91434	86398.8	79801.6	78519.6	50953.2	60395.2	46983.2	50175.2	53730	55015.6	45389.2	54273.2	45758.8	69796.8	60886.8	57475.2	101120	77798	89790
476400	46.8	21635.2	51.6	26091.6	12988.8	31071.2	15764.8	44717.6	38	12597.5	12906.4	12180.8	24648.8	14819.2	26275.6	10501.6	19188.4	9611.6	13036.8	50.8	89463.2	89732	85408.8	79575.6	78636	50759.6	60628.4	46656	50264	54270.8	54836	44907.2	54180	45836	69697.6	60946.8	56839.6	100147	76525.2	88698.4
477600	47.6	21602	46	26231.2	13097.6	31165.2	15944.8	45448.4	42.8	12446.8	12908	12124	24334	14890	26326	10451.2	19196.4	9550.4	13004	42	88482.8	87914.4	84879.6	79751.2	78842.4	50680.4	60166.8	45993.2	50399.2	54157.6	54465.2	44823.6	53983.2	45711.2	69700.4	60906.8	56967.6	99174	75805.2	87855.6
478800	44	22012.4	44	26189.6	13063.6	31064	15916.8	46306.4	40.8333	12373.2	12965.6	12054.4	24060.8	14844.8	26124	10384	19180.4	9628.4	13130	44	87658.8	86663.2	84640	79780.8	78527.6	50468	59492	45812	50143.2	53749.6	54016.8	44573.6	53937.2	45874	69302.4	60628.8	56746.4	97946	74963.6	86970
480000	51.2	22235.6	45.2	26344.4	13004.4	31095.2	15773.6	46500	42.4	12319.2	12875.6	12069.6	23624	14724.4	26229.2	10450	19098	9589.6	13171.2	40	86835.6	84949.2	84232.4	79582	78274	50391.2	59500.8	45265.6	49885.6	53478	53507.6	44676	53832.4	45827.6	69262	60457.6	56642	97044.8	74374.4	86367.2
481200	36.4	22604.4	48	26484.4	13069.2	31035.2	15703.2	46542	53.6	12100.8	12858	11999.6	23443.6	14406.8	26182.8	10611.7	19081.2	9639.58	13258.4	40.8333	85850	83439.2	84490.8	78908.8	77472.4	50584.4	58628.4	45258	50139.6	53254.8	53511.6	44191.6	53802	45754.8	69244.4	59880.8	56540	96074	73896.4	85361.2
482400	47.2	22696.4	56	26710	13071.6	31190.8	15860.8	47071.2	45.6	11992.8	12852.8	11788.4	23284.4	14279.2	26006.8	10600.4	19226.4	9686.8	13494.8	44	84735.2	82342.4	83735.6	78477.6	77267.6	50136.4	58583.6	45356.8	50082.4	53061.6	53002	43780.4	53755.6	45881.6	68953.2	59619.6	56190.8	94356.4	73352	84828.8
483600	38.8	23155.2	50.8	26818.8	13085.2	31064	15769.6	47234.4	54.4	11976	12802.4	11627.2	23042	14347.6	25692.4	10820.4	19055.6	9690	13342.1	51.2	83454.8	81550.8	82888.8	78071.2	76536	50183.6	58301.6	44728	50064.8	53068	51841.2	43527.6	53349.6	45519.6	69200.4	59488	56420.8	93789.2	73382.4	83711.2
484800	46.4	23245.6	41.6	26840.8	13100	31002	15772.4	47570	47.6	11771.6	12844	11477.2	23108.8	14383.2	25530	10822.8	19162	9765.2	13510.8	50	82652.4	80230	82007.6	77958.4	75740	50114.8	57792.8	44126.4	49998	52684	51354	43223.6	52733.2	45305.6	69021.2	59004.8	56145.2	92145.2	73198	82802.4
486000	52.8	23798.8	46	27003.2	13114.8	30900.8	15850.4	47712	40	11699.2	12679.2	11556.4	22888.8	14260.4	25657.2	10917.2	19001.7	9840	13688	45.2	82071.2	79174.8	81234.4	77315.2	75166	49288	57131.6	43812.8	50079.6	52862	51003.2	43166.4	52554.8	44550	68552.8	58851.6	56024.8	91400	73276.8	81769.2
487200	51.2	23923.2	37.6	27072.8	13172	30946.4	15706	48080	44.4	11726	12694.8	11559.2	22610.4	14238	25322	11026.4	18940.4	9976.4	13774.4	44.8	81418.8	78503.6	80782	77373.6	74726.8	48956.4	57022.4	43556.8	50119.2	53341.2	50312.4	42770.8	52578	44502	68283.6	58401.6	55335.2	90324	72618.4	80380.4
488400	46.8	24089.2	44.8	27126	13216.8	30641.6	15927.6	48628.8	43.2	11504.8	12846	11542.4	22361.2	14166.8	25383.2	11107.6	19216.8	9865.2	13802.8	38.8	80230.8	77628.8	80592.4	76636.8	74044	48779.2	56822	43242	50364	53625.4	49983.6	42500.8	51912	43782	67816.8	57875.6	55277.2	89682	71382.4	79707.6
489600	41.2	24073.6	39.6	27138	13280	30794.4	15825.6	48990.8	49.2	11624.4	12795.2	11722	22218.8	14124	25065.2	11205.6	19164	9875.2	13869.6	44	79437.2	76956.4	80146.8	76322.8	73374	48884.8	56450.8	42888.4	50173.6	53936.4	49544.8	42297.6	52011.2	43500	67450.8	57585.6	55090.4	88522	71527.2	78403.2
490800	43.6	24328	40.4	27188.4	15470.4	30544	15912.8	49376	46	11432.8	12901.2	11696	22338.4	14100.4	25069.6	11174.4	19288.8	9858	14002.8	38.4	78465.6	76404.4	79527.6	75734.8	72543.6	48419.2	56147.2	42575.2	50216.8	54227.2	49186.8	42030.4	51153.2	43379.2	67436.8	57255.2	54780.8	87500.8	71023.2	77473.2
492000	53.2	24334.8	49.6	27067.6	19860.8	30518.8	15763.2	49503.2	45.6	11396.8	12760.8	11848.8	22299.2	14148.8	24708	11445.2	19110.8	9880.8	13963.6	46.4	78111.2	75923.6	79322.8	74785.6	71293.2	48669.6	56002	42194	50120	54680	48977.2	41933.2	51088.8	42751.6	67570.8	56750	54675.6	87082.8	70553.6	77270.8
493200	49.2	24712.8	46	27251.2	22793.6	30445.6	15716.8	49442	44	11295.2	12991.6	12083.6	22159.2	13861.6	24718.4	11485.8	18956.4	9949.6	14045.6	50.8	77131.2	75008.4	79634	74088	70836.4	48065.2	55393.2	42062.8	49687.2	54740.8	48410	41713.6	50497.6	42421.6	67453.2	56289.6	54472	86285.6	69664.4	76060.8
494400	40.4	24604.8	52.4	27384.4	24518.8	30505.6	15672.4	50040.4	39.6	11377.2	13000.8	12052.4	22094	13982	24393.6	11580	19202	10055.6	14086.4	41.6	76600.8	74702	79588.8	73438.8	69927.2	47966	54793.2	42200	49744.8	54804	47633.6	41222	50209.2	42256.4	67072.4	55789.6	54391.2	85970.4	69123.6	75593.6
495600	46.4	24580	41.6	27329.6	25768.4	30603.6	15718.4	50176.4	41.6667	11320.4	13063.6	11873.6	22180.4	14010.8	24288	11638.8	19158	9933.6	13955.2	50.8	76384.4	74696.8	78987.6	72793.6	68586.4	47922	54344.8	41536	49365.2	55269.6	47637.6	41422.8	49602.4	41671.6	66766.8	55296	54080.4	84990.8	68325.6	74712.8
496800	39.6	24859.6	49.2	27392.8	26310.8	30294.4	15601.2	50541.6	45.6	11367.6	13039.2	11750	21858	14159.6	23934	11793.2	19061.6	9964	14109.2	37.6	75695.2	74371.6	79074.4	72010	67635.6	48105.2	53914.4	41359.6	49740.4	55598.8	47139.2	41030.8	49630.8	41310	66245.2	55316	54186.4	84219.6	68092.8	74226.4
498000	43.2	24781.6	46.4	27467.2	26228.4	30232.4	15548.8	50445.6	47.6	11418	13196.8	11628.4	22014.4	14185.2	23780.4	11752.8	19198.4	10071.2	14113.6	38.4	75288.4	74280.8	79502	71605.6	67151.6	47825.6	53709.6	41562	49242.8	55882	47247.6	41058	49270	41198	65327.6	55835.6	54395.6	83685.2	67521.2	73928.4
499200	47.2	24822	52.8	27764.8	25602.4	30069.2	15518	50279.2	48.8	11245.6	13096.4	11478	21975.2	14140.8	23502.4	11564.8	19234.8	10136	13984.8	52.4	74334.8	73731.6	79068.4	70498.4	66100	47877.6	54065.6	41099.2	49187.2	55809.6	47125.2	40710.4	48755.4	40873.6	65095.2	56008.8	54334.4	83263.2	67016.4	73205.2
500400	48.4	25096.4	47.6	27494.8	25074.4	29808	15401.2	50300.8	42.4	11372.8	13194.4	11500.8	22236.4	14250.4	23660.4	11826.8	19038.4	10113.6	14126.4	43.6	73727.2	73572.4	78462.8	69628	65394.4	47523.6	54536.8	41143.6	49230.4	55848.8	46894.4	40783.2	48498.4	40474.8	64918.4	55542	53991.2	83366.8	66794.4	72729.2
501600	49.6	24756.8	42	27387.2	24178.8	29721.2	15334.8	50118.8	42	11434.4	12965.6	11724.4	22386.8	14136.8	23343.2	11778.4	19150.8	10124.8	14293.2	46.4	73402	73078.4	78127.2	69142.4	64672	47404	54486	40900.4	49185.2	55684.4	46584	40794.8	47889.6	40222.4	64267.2	54707.6	54000.8	83082.4	65930	72936
502800	42.8	24499.6	42.8	27264.4	23594.8	29526.8	15549.2	49749.2	43.2	11253.6	12887.2	11683.6	22270	14275.6	23272	11658.4	19122.8	10083.2	14229.2	40.8	73198.4	73230	77658	68420.8	64148.4	47694.8	53210.8	40459.2	49086	55908	46673.2	40576.4	47679.6	39905.2	63993.2	54056.8	54045.6	83107.2	65906.4	72244.8
504000	44.8	24590.4	46	27264	22898	29598.4	15310	49703.2	42.8	11282.8	12801.6	11815.6	22502.8	14430.8	23069.2	11642	19206.4	9980.8	14270	48.4	72898	72792	78142.8	68158.4	63126	47670.4	52306	40190.4	48970.4	55708.4	46407.6	40377.2	47587.2	39502.4	63944	53253.1	53837.5	82509.6	65598.8	72000.4
505200	44.4	24368.8	46.8	27105.6	22296.8	29447.2	15184	49476	40.8	11370	12754	12010	22614	14536.8	22871.6	11617.6	19050.8	10043.6	14247.2	43.2	72671.2	72764.8	78298	67136.8	62930	47436	51914.4	40466	48574.4	55844.4	45890.8	40525.2	47361.2	39226.4	63363.2	53104	53821.6	82713.2	65905.2	72618.8
506400	38	24122.8	48.4	27242	21716.8	29138.4	15283.6	49115.6	39.2	11336.8	12956.8	12204.8	22713.2	14572.8	22840	11558	18858.8	10100	14312	40.4	72502.4	72469.2	77704.4	66765.6	62398.8	47320.8	51842.8	40434	48126	56027.2	45760	40394	46920	39424	63635.6	53004.4	53426.8	82219.2	66092	72362.8
507600	41.2	24006.8	44.4	27090.4	21274	28964.4	15340	48953.6	36.8	11314.4	12617.2	12388.8	22843.6	14668.8	22871.6	11458	18966	9868.8	14342.4	54.8	72126.4	72139.2	76799.2	66039.6	61412.8	47280.8	51360	40605.6	47962.8	55977.6	45742.8	40492	46622.8	39124.4	62674.8	52705.6	53366.8	82235.4	66688.8	72346.4
508800	47.0833	24000.4	37.2	27226.8	20974.4	29102	15212.8	48080	40.4	11186	12702	12347.2	23078.4	14639.6	22652.4	11574.8	18750.4	9798.4	14329.6	44.4	71648	72050	76033.6	65336	61002.4	47362.4	51050.4	40517.2	47798	55700.4	45646.8	41007.6	46317.6	39338.4	61826.8	52587.6	53335.2	82352.4	66730	72240.4
510000	41.2	23450	46	27394.4	20528	28897.2	15137.6	47748.4	48.8	11397.2	12675.2	12253.6	23085.6	14768	22438.8	11303.2	19009.2	9814	14426	41.2	70978.8	72215.6	75903.6	64662	60814	47449.2	50442	40644.8	47627.6	55582.4	45706.8	41674	46169.6	38873.6	61449.6	52458.4	53479.6	82540.4	66075.4	72241.9
511200	37.5	23349.6	50.4	27157.2	19986	28404.8	15172	46894.4	47.2	11407.6	12566.8	12168.8	23217.2	15040.4	22425.2	11372.8	18843.6	9754	14380	46.4	70819.2	71810.8	75901.6	64164.8	60220.4	47106	50568	40572	47485.2	55594.8	45657.2	42115.2	45959.6	39254.4	61013.6	52160	53237.2	83087.6	66336.4	72540.8
512400	45.2	23122	44.4	27007.6	19306	28414.4	15317.2	46768.8	44.8	11190.4	12397.2	12122.8	23472.4	14951.2	22423.2	11146.4	18849.6	9614	14329.2	37.6	70357.6	72151.6	77218.4	63741.2	59764	46626	50191.2	40710	47135.6	55397.2	45125.6	41336.4	45200	39279.2	60506.8	52035.6	53407.2	82935.2	65926.4	72488.4
513600	51.2	22887.6	41.2	26962.4	18832	28153.6	15247.6	46373.2	40.4	11349.6	12500.8	11926.8	23505.2	15008.4	22267.2	11153.2	18623.6	9562.4	14689.6	47.2	70129.2	71872.4	78206.8	63278.8	59378.4	46782.8	49912	40869.2	46964	55985.6	45050.4	40942.8	45100.8	39454.4	61406	51701.2	53000.4	82928.8	65844.8	72848.8
514800	46	22741.6	48.4	26929.2	18484.8	28020	15198	46276	48.8	11254.4	12556.4	12064.8	23444.4	15421.2	22212	11142	18714	9546.8	14557.6	47.9167	69876.4	72512	77689.2	63059.6	59163.2	46666.4	49516	40879.6	46936.8	55875.6	45016.4	41039.2	44940.4	39347.6	61370	51842.8	53667.6	82632.4	66651.6	72661.6
516000	47.2	22510.8	40.4	26841.6	18193.2	27946	15260.4	45727.2	42.8	11333.2	12353.2	12022	23530.4	15550	22083.2	11170	18814.4	9470.4	14661.2	39.2	70414.2	72172.8	76527.6	62336.8	58818.4	46437.6	49224.4	41128.4	46874.4	56705.6	45421.6	40952.4	44461.6	39405.6	60823.6	51591.6	52992.8	82813.6	66623.6	72816
517200	46	22204	53.2	26499.6	17615.6	27588.4	15246.8	45212.4	49.2	11314.4	12364.8	12001.6	23774	15490.4	22330.4	10986.8	18615.6	9420	14589.6	49.2	70329.6	72092	75936	62264.8	58632	46839.6	49032.8	41181.2	46905.6	57208	45231.6	41049.6	44672.4	39456.8	59742.4	51325.2	52264.4	83299.6	67128.4	73063.6
518400	39.6	22036.4	42	26399.6	16906	27522	15216	44900	52.8	11275.2	12203.6	12176.8	23816.4	15282	22202.4	10895.2	18424	9490.4	14690.4	41.6	70116.8	71771.2	75569.6	62429.2	58825.6	46531.2	48697.2	41280.8	46805.2	57270	45091.6	41033.2	44160.4	39750	58909.2	51014.6	52468	83132.8	68632.8	73235.6
519600	50.8	21936.8	36.8	26132.8	16796.8	27317.6	15324	44373.6	42.8	11395.6	12145.6	12299.6	23757.6	15124.4	22317.6	10889.6	18433.2	9415.6	14648.8	46	69789.6	72076.4	75286	81500.8	58298.4	46308	48476.4	41315.6	46831.6	56856	45196	41598	44066	39689.6	57973.2	50594.8	53268.4	83390	69844	73242.4
520800	44.4	21900.8	56	26214.4	16442	27414.8	15292.8	44157.6	41.2	11218.4	12101.2	12319.2	23750.4	15224.4	22040	10754.4	18268.4	9303.6	14673.2	46.8	69330	72802.4	75580.8	77426.4	58454.4	46233.2	48334.8	41677.2	46391.6	56844	45314.8	41730	43801.6	40072.4	57138	50641.2	53664.8	83128	69391.6	73582.4
522000	42.4	21764.4	44.8	25912.4	16140.4	27057.2	15216.8	43850.8	35.6	11382.8	11944	12341.2	23836.8	15307.6	22208.4	10726.4	18202.4	9349.2	14427.2	45.2	68350.4	73286.8	76056	72470.8	58433.2	46344.8	48490.4	41928.8	46602	56962.8	45459.2	41753.2	43803.2	40012.8	56690.4	50674.8	53489.6	83936.4	69140.8	73929.2
523200	45.6	21593.2	56	26017.6	15742	26896.8	15321.2	43922.4	46.4	11352	11935.2	12390.8	23714.8	15338.4	22114.8	10696	18379.2	9315.2	14409.6	49.2	68061.2	73271.2	76020	70658	58650.4	46051.2	47880	42391.2	46303.2	57267.2	45596.8	41426.8	44048	40094.8	56578.8	50444	53075.2	85813.2	68761.6	74532.8
524400	35.6	21655.6	48	25849.6	15353.6	26979.6	15383.6	43664.4	45	11411.2	11919.2	12339.2	23991.6	15548	22028.4	10670	18170.4	9277.2	14412	42.9167	67906.4	73016.8	76248	70324.8	58588.8	46100.4	48055.6	42478.8	46240	57498.8	45782.4	41609.2	44059.2	40204.8	55612.8	50521.6	52294.8	85907.2	68517.2	74726
525600	43.6	21592.4	50	25773.6	15361.6	26791.2	15418.4	43426.8	32	11375.2	11794.4	12585.6	24007.6	15394	22040	10436.8	18071.6	9202.8	14276	50.4	67868	73804	76376.8	70230	58638.8	45984	47646	42430.8	46358.4	58220.8	46121.6	41806	43730.8	40544	55691.2	50697.6	52682.4	86326	68780.4	75398.4
526800	37.2	21501.6	50	25500.4	15333.6	26892.8	15394.8	43088.8	52.4	11462.4	12005.6	12592.4	23820.4	15521.2	22115.2	10341.6	18004.4	9296.8	14150	42.8	67412.4	74272	76468.4	69946.8	58773.6	46292.4	47550.4	42476.4	46341.2	58350	46021.2	42032	43824.6	40352.4	55168.4	50790.8	52490.4	87878	68637.2	76089.2
528000	46	21734.8	45.6	25517.6	15190.8	26460.4	15265.2	42254.8	42.4	11472.8	11870.8	12770	23791.6	15523.2	22022.8	10540.4	17828	9333.2	14067.2	46	67182	75122.8	76922.4	69683.6	58789.2	46500	48274.4	42880.8	47331.6	58928.4	44534.8	42227.2	44030	40574.4	55094.8	51360.8	52708	88912.8	69152.8	75892
529200	49.2	21722.4	44.8	25377.2	14954.4	26906.8	15509.6	41653.6	43.2	11404	11966.8	12752.4	24052	15609.6	22174.4	10355.2	17848.8	9333.2	13907.2	39.2	66854.8	75798.8	77390.8	69145.2	58795.6	46426	49605.6	42740.4	46734	59485.2	44640.8	41908.8	43953.2	40637.6	55323.2	51539.2	52515.6	89502	69138.4	76842
530400	48.8	21567.6	48.4	25479.2	14880.8	26826.8	15619.2	41430	43.2	11460	12247.9	12847.2	23986.8	15614	22182	10369.6	17964	9374.4	13774.8	40.4	66747.2	76363.6	78246	68798	59263.2	46644.4	49334	43107.2	45614.4	60035.2	45128	42173.2	44351.6	40492.4	54750.8	51780.4	52506	89859.2	69758.4	77691.2
531600	54	21683.2	39.6	25214	14576.8	26967.2	15815.2	40509.6	42	11641.2	12419.6	12909.2	24007.2	15699.2	22272	10170.4	18147.6	9324.8	13637.6	39.6	66812.8	76749.2	79901.2	68471.2	59301.2	46859.6	48419.6	43328.4	45852.8	60674.8	45222.8	42018.4	44214.4	40508.4	54214.8	52195.6	52690.8	90354.4	69655.2	78395.2
532800	46.4	21691.2	42.8	25029.2	14551.2	26837.2	16182.8	39980.4	48.4	11428.8	12640.4	12936.8	23707.2	15876	22325.6	10320	18179.6	9342.8	13667.6	42	66645.6	77381.6	80000.8	68330	60072.4	46949.6	47356.4	43388.8	46480	61552	45609.2	42451.2	44746.8	40590.8	54059.2	52474.4	52893.6	90658.4	69712.9	79618.3
534000	48.8	21613.2	50	24814	14503.2	27070.8	16061.2	39595.6	41.6	11456	12861.6	12985.2	23758	15689.6	22325.6	10254.4	18223.6	9214.8	13513.2	39.6	66639.2	77944.8	80737.6	68228.8	60411.2	47561.6	47298.4	43536.4	47061.6	62228.8	46105.6	42392.8	45188.4	40655.2	54442	52725.6	52535.6	91143.2	69792.4	80328
535200	49.2	21532	45.6	24781.6	14270.8	27272.4	16642.4	39072	40.8	11572	12974.4	12890	23672	15614.8	22332	10023.6	18203.6	9376	13519.6	45.6	66711.2	79036.8	80382.8	68444.8	60896.4	47734	46981.2	43814.8	47383.2	62537.6	46526.8	42402	45532.4	40518.4	54030	52560.8	53054.4	91989.2	70538	80867.6
536400	45.6	21668.8	43.2	24422.8	14257.2	27555.6	17183.6	38590	44.8	11508.4	13177.2	12948	23565.2	15650	22231.2	10062.8	18110.8	9307.6	13412.8	46	66351.2	79396.4	79958	68384	61397.6	47687.2	46599.2	43942.8	48010.4	62867.2	46914.8	42403.2	45492.9	40616.5	53593.8	52530	52857.2	92001.2	70330.4	81674
537600	46.4	21710	57.2	24425.2	14063.2	27598.4	17480	38134	36.8	11426	13282	12934.4	23472	15705.2	22385.2	10041.6	17965.2	9173.2	13277.6	44.4	66528.4	79883.2	79919.2	68414.8	61660.8	47910	46310.4	44026.8	48096.4	63387.6	46895.2	42675.2	45677.2	40564.8	53452	52593.2	52655.2	92272	70709.6	82813.2
538800	48.8	21402	43.2	24192	14116.4	27786	17451.2	37905.2	38.4	11437.6	13552.8	12957.2	23216	15740.4	22432.8	9938	17978.8	9234.8	13441.2	41.2	66290	79880.4	79496	68586	62353.6	48416	46292.4	44107.2	48098.8	63591.2	47071.6	42696.4	45928.8	40759.2	53104	52868.8	52441.2	92833.6	70368	83522.4
540000	47.6	21692.4	42.4	24222	14069.2	27721.6	17423.6	37185.2	43.2	11430.4	13927.6	13064.4	23168	15651.2	22359.6	9940.4	17946.8	9226.4	13389.6	46	65810.8	80107.6	79867.5	69023.6	62987.6	48560	46418.4	44426.4	48354.8	63814.4	47743.2	42934.8	46537.2	40714.4	52981.6	52551.2	52685.6	92802.4	70332	84019.2
541200	46.4	21641.2	42	23762.8	13971.6	28148.4	17411.6	36927.6	36.4	11412	14104.4	12914	22884.8	15762.4	22444.4	10004.4	17898.8	9328	13324.4	52.8	65509.6	79988.8	80249.2	69476.8	63608.4	48447.6	46292.4	44908.4	48560	64241.2	47896.4	42743.2	46848.8	40673.2	52904.8	53210.8	52238.8	92791.2	69979.6	84281.2
542400	46.4	21744	43.2	23977.2	14002	28253.2	17614	36472.8	49.2	11500.8	14246.8	13033.6	22607.2	15586.8	22668	9819.2	17867.6	9327.5	13136	45.2	65422	80180	81448.4	69364	64248.8	48868.8	46416	45331.2	49006.4	64136	48008.4	42822.4	46798.8	40574.8	52832	53376	52408.4	93450	69945.2	84961.2
543600	45.2	21569.6	56.8	23984	13942.4	28463.2	17705.2	35854	46.8	11274.4	14458.4	12918.8	22706.8	15689.6	22695.6	9925.6	17654	9241.2	13114.4	50	65728	80224.8	81502	69661.2	64850.8	48908	46422.4	45505.6	49426.8	64639.6	48579.2	42413.2	46751.2	40543.6	52866	53418.4	52373.2	92784.8	69554.4	85118.8
544800	38	21474.8	41.6	23910.8	13970.8	28456.4	17667.6	35675.2	42	11300.8	14478.4	13079.6	22593.2	15494.8	22622.8	9955.2	17571.2	9169.2	13018.8	44.4	65586	81848.8	81716	69953.6	65650.8	49426	46377.6	45949.6	49177.6	64238.8	48900.4	42627.6	46973.6	40257.2	52807.2	53826.4	52063.2	92196.8	69416.4	85137.6
546000	51.6	21442	53.2	23751.6	13840.4	28704.4	17644	35438.4	38.8	11306.8	14406.8	13242	22367.6	15239.6	22636.4	9716.8	17733.6	9279.2	13005.6	48.8	65369.2	84036.4	81778.4	70415.2	66071.2	49531.2	46631.2	45933.2	49329.2	64539.2	48690.4	42820.4	47163.2	40404	52914	53939.2	52111.2	92300.4	68981.2	85415.2
547200	50.8	21480.8	42.8	24078	13896.4	28822.4	17508.8	35255.6	49.2	11452	14699.2	13084.4	22545.6	15329.6	22616	9830	17537.2	9544.4	12703.6	47.6	65379.2	84541.2	81926.4	70319.2	66315.2	49872	46532.4	46746	49382	64084	48932.8	42642.8	47580.8	40781.6	52789.6	54646	52002.8	91471.6	68696	85471.6
548400	55.6	21480	47.2	24117.5	13957.2	28902.4	17633.2	35020.4	36.8	11362.8	14321.6	13248.4	22184.4	15303.2	22538	9698.8	17716.4	10056.4	12662.4	44	65088.4	82323.6	82453.2	70912.4	66822	49862.4	46844.8	46462.8	49768	64016.8	49448	42680	47861.6	40567.6	52758	54929.2	51655.2	91328	68563.2	84720.8
549600	50	21393.2	34.4	24471.2	14119.6	28910.8	17444.8	34829.2	54	11201.2	14487.6	13416	22116.4	15221.2	22188	9873.2	17709.6	10529.2	12692.8	38.8	65159.2	81142.8	82254	70788.8	67198	50405.2	46537.2	45752.8	50100.8	63936.4	49543.6	42725.2	48117.2	40742	52708.4	54717.2	51607.6	90646.8	68001.6	84916
550800	47.6	21446.8	42.4	24636.4	14306.8	29281.6	17552	34823.2	36	11208	14715.2	13298.8	22110.8	15083.2	22340.8	9686.4	17784.8	11050.8	12506	43.6	65507.2	80310	82445.2	70965.2	67702	50476	46590.8	46028.4	50307.6	63721.2	49666.4	42724.4	48315.6	40988.1	53029.2	55412.1	51551.6	90135	67998.8	84728.4
552000	55.6	21332.8	40.4	24596.4	14251.2	28972.8	17518.4	34859.2	46	11077.2	14630.8	13478	21925.6	15068	22422.8	9937.6	17840.4	11573.2	12450.8	51.2	65283.6	79492.4	82865.6	71216.4	68105.6	50782	46456.4	45750.4	50373.2	63422.4	49833.2	42332.8	48613.6	40862.4	53030.4	55888	51686.8	89688	67756.8	84024.8
553200	52	21258	48.4	24871.6	14264	29316.8	17365.6	34597.2	48.4	11203.2	14691.2	13328	21997.2	14886.4	22294.8	9872.8	17855.2	11940	12483.2	45.6	65486.4	78848.8	84784.8	71439.6	68636	51150.4	46408.8	45966.8	50236	63058	50003.6	42238	48956	40701.2	52863.6	56508.8	51168.4	89150	67125.6	83558
554400	42.8	21133.2	45.2	24975.6	14206.8	29070	17462.1	34359.6	44.4	11062.4	14640.4	13530.4	21625.2	14623.6	22159.6	9743.2	17868.8	12053.6	12385.6	52.8	65138.4	77531.6	85334.4	71086	68898.4	51280	46200.4	45460.8	50796.4	62565.2	50178.8	42393.2	49211.6	40940	52792.8	57476.8	51018.4	88478.4	67003.2	83078.4
555600	47.2	21251.6	54	24914.8	14186.4	29039.2	17366.4	34196.8	35.6	11056.8	14654.8	13503.2	21402.8	14557.2	22229.2	9713.6	17869.2	12004.8	12319.2	43.2	65473.6	76997.6	84770	71244.4	69270.4	51472.8	46366	44845.6	50679.2	62319.6	49976.8	42428.4	50391.6	40745.6	53160.8	57787.6	51478	87537.6	66266.4	82473.2
556800	39.6	21056.4	41.6	24887.6	14092.8	29221.2	17327.2	34279.6	43.6	10953.6	14804.4	13583.2	21182.8	14701.6	22191.6	9823.2	17975.2	12043.1	12344.8	32.8	65081.2	76252.4	83599.6	71716	69537.6	51675.2	46772.4	44395.2	50543.2	61989.2	50025.2	42130.8	50183.6	40909.6	53157.6	57276.4	51346	87256.8	67398.4	81938
558000	35.6	21052	44	25208	14399.2	28954.4	17124.4	34094.4	43.2	10794	14518	13508.8	20996.4	14481.6	22248.8	9865.2	17899.6	11946.8	12310.4	37.6	65149.6	75751.6	82865.2	71456.4	69407.2	51670	46456	43814.4	50584.4	61649.2	50189.2	42215.6	50106.4	40830.8	53040.4	57183.2	50764.8	86356.8	68129.2	81359.6
559200	41.6	20865.2	54	25236.8	14330	29118	17098.4	33948.8	43.6	10730.4	14473.6	13548	20925.6	14369.6	21987.6	10082	18004	12000.8	12214	43.2	65050.8	74641.3	83560	71501.2	69874.4	51700	46879.6	43786.4	50660.4	61906.8	50064.4	41856.8	49847.2	40871.2	53119.6	56265.2	50634.8	85562.4	68539.6	80481.2
560400	48.8	20814.8	46.8	25322.4	14326.8	28896	17224.8	33777.2	42.8	10875.6	14364.4	13470.4	20665.2	14212.4	21856.8	10186	18022.8	11910.4	12218	44	65000.4	73894.8	83586.8	71299.6	70143.6	51734.8	46758	43269.6	50803.2	62491.6	49530.8	41524.8	49856.4	40858	52954.8	56378.4	50705.2	85525.6	69216.8	79718
561600	42.4	20558.4	50	25554	14355.2	28712	17321.6	34023.2	45.6	10644	14317.6	13529.2	20527.2	14263.2	21705.2	10298.8	17914	11719.6	12336.8	43.6	64313.2	73099.2	83475.6	71114.8	70818.8	52134.8	47427.6	43140.8	50888	62425.2	49487.2	41249.2	49545.6	40674.4	53042	56439.2	50624	85727.2	69272	79344.8
562800	41.6	20724.8	53.6	25671.2	14403.2	28538.4	17185.6	33370	32	10570.4	14272.4	13452.8	20130.8	14027.1	21552.8	10515.6	18112.8	11601.2	12432.8	38	64218.8	72231.2	83165.6	71034	71343.2	52212.8	47797.2	42552	50997.6	60937.6	49176.4	41236.8	49456.8	40548	52830.4	56130.8	50522.4	84931.6	69114	78632
564000	52.4	20837.2	38.4	25628.8	14295.2	28426	17262.4	33577.2	45.2	10472.8	14095.6	13456.8	20050	14095.2	21669.2	10581.2	18194.8	11576	12618.8	42	63610.8	71065.6	83187.2	71360.8	71742.4	52380	48177.2	42134.8	50829.6	60145.6	49446	40834.4	48471.2	40230.8	53140.4	56046.8	50860.8	84174	69256.4	77799.2
565200	46	20516.8	40.4	25721.2	14454.8	28035.6	17092	33289.6	44	10433.6	14120.8	13421.6	19806.8	14106.4	21488	10524	18095.2	11416.8	12978.8	40.8	63695.6	70122.8	83087.6	71392.5	71645.8	52374.4	47962	42031.6	50934.4	59300	49125.2	40736	48045.6	40705.2	53457.2	55931.2	50634.4	83711.6	68858.4	76872.4
566400	40.8	20419.6	37.6	25919.2	14478	28306.4	16947.2	33308.4	44.4	10468.8	14056	13394	19608	14138.4	21324	10738.4	18106	11207.6	13247.2	47.2	63318.4	69740	82799.6	70885.6	72153.6	52322.8	48733.2	41743.2	50939.2	59200	49012.4	40450.8	47542	39738	52916	55738.4	50692	82890	68110.4	76566.8
567600	49.6	20297.6	38.8	26042.8	14485.2	28051.2	16825.2	33227.2	44.4	10127.6	13881.2	13495.6	19627.6	13810.8	21350	10759.6	18208.3	11326	13306.4	48.8	62951.2	69138	82861.6	70376	72433.2	52789.6	48763.6	41261.6	50838.8	58306.4	48588.8	40437.6	47510.4	39570	53158	55586	50172.4	81940.4	68106	75889.6
568800	41.6	20268.8	45.6	26168.4	14576	27891.2	16763.6	33232.8	40.8	10135.6	13883.2	13414.4	19456.4	13747.2	21136	13604.8	18105.2	11033.2	13294.4	42	62530	67980	82384.4	69845.2	72427.6	52663.6	48819.2	41014	50811.2	58024	48553.6	40181.6	47134	39302.8	53093.6	55608.4	50019.6	81687.6	67359.6	75422
570000	50.4	20116.8	50.8	26140.4	14781.2	27920	16760.4	33305.6	43.2	10104	13685.6	13401.6	19286.4	13752.4	21105.6	15592	18225.2	11050.8	13475.6	39.2	62612.8	67678.8	82521.6	69288.8	72561.2	52647.6	48734.8	41185.2	50716.8	57730.8	48283.2	39910.8	47423.2	39166	53030.8	55247.9	50203.2	81603.6	67073.2	74857.2
571200	38.8	20109.2	47.6	26104	14704.4	27903.6	16466.4	33208.4	43.2	9988.4	13783.2	13477.6	19222	13551.6	21073.2	16212.4	18336	10972.4	13548.4	45.2	62259.6	67231.2	83174	69260.8	72157.2	52739.2	48564	40723.6	50466	57202	48329.6	40342	47520.8	39341.2	53158.8	55562.4	49900.4	81309.2	66684.4	74441.2
572400	40.8	19906	49.6	25992.8	14810	27652.8	16391.6	33060.4	52	9978.4	13779.6	13327.6	18947.2	13614	20935.2	16399.6	18337.6	10961.6	13587.6	52	62143.2	66464.8	83634	68376.4	72113.2	52828.8	48872	40743.2	50567.2	57100.4	48094.4	40016.8	47302.8	39185.2	52883.6	55213.2	49747.6	81074	66248	73704
573600	51.6	19793.6	54	26124.8	14944.8	27552.5	16288.4	33116.4	46	9788.4	13492	13331.6	18884.8	13613.6	20754.8	16642.8	18384.4	10662.4	13622.8	41.6	61995.2	66095.2	82833.2	68385.2	71667.2	52690.4	48662.4	40390	50507.2	57048	47964.4	39771.2	47538.4	39014.4	52902	55002	50084	80803.6	66175.2	73309.2
574800	52	19692.4	51.2	26343.2	14719.2	27535.6	16098	33314	44.8	9772	13460.4	13446.4	18825.2	13656.4	20660.8	16540	18298.4	10699.6	13703.6	46.4	61214.8	65367.6	82401.2	67890.4	71526.4	52862.8	48598.8	40270.8	50054	57068.4	47314.4	40012.8	47287.2	38633.2	52790.4	54844.4	49620	80214	65315.6	72722
576000	50.8	19700	42	26021.6	14788.8	27329.6	15867.6	33097.6	38.75	9797.6	13368.4	13338	18994	13452.8	20624.8	16475.6	18172.8	10903.2	13488.8	52.8	61225.6	65072.8	81670.8	67674	71018	52588.4	48850.4	39979.6	49682.4	56820	47296.4	39634.8	46937.6	38508.8	52804.4	54632.8	49858.4	79910.4	65076	72192.4
577200	53.2	19729.6	40.8	26288.8	14777.6	27123.2	15649.2	33226	41.6	10177.2	13346.8	13231.6	18773.6	13444.4	20567.2	16327.2	18255.6	10755.6	13555.6	48.4	61100.4	64669.2	80762	66706.4	70676	52724	48620.4	39703.6	49768.4	56183.2	47160.8	39487.2	47038.8	38285.2	52630.4	54517.6	49436	79474.8	64618.4	71894
578400	47.2	19332	46	26038.4	14802.4	27133.2	15720	33105.8	44.8	10443.6	13435.6	13229.2	18763.2	13426.8	20281.6	16267.6	18047.2	10657.2	13619.2	36.4	60661.6	64098	80153.6	66496	70581.2	52491.2	48682.8	39358.4	49725.2	56138.8	46824	39577.6	46985.6	38020.4	52453.6	53905.6	49430.4	78746	64356.4	71097.6
579600	49.2	19336.4	35.2	26020.8	14915.2	27047.2	15477.2	33101.2	46.4	10732.8	13496.8	13176.4	18726.8	13389.2	20119.2	16006	18060	10616	13415.2	38.8	60324.8	64642.4	79730	66060.4	70268	52577.6	48378	39028	49507.2	55601.6	46524.4	39033.2	47062	38134.8	52495.6	54238.4	49354.4	79134.4	64159.6	71099.6
580800	49.6	19383.2	41.6	26065.6	14791.2	26902.4	15194.8	33162.8	38.8	10968.8	13635.6	13196	18712	13487.2	19908.4	15820.8	18137.6	10655.4	13526.4	44.4	60043.2	64064.8	80022.8	65362	70054	52662.4	48492.4	39060.4	49363.2	55217.2	46785.6	38823.2	46582.4	37954	52606.4	54107.2	49543.2	78740	63854.8	71197.6
582000	51.6	19304.4	46.4	25902	14764.8	26720.8	15223.2	33137.6	45.6	11128.4	13594.8	13160.4	18798.8	13442.4	20194.4	15425.6	18042	10558.4	13442.4	50.8	60224.8	63689.6	79161.6	65166.8	69465.2	52517.2	48320	39095.6	49362.4	55305.6	46435.6	38776.8	46756.8	38227.6	52106.8	53556.8	49587.2	78274.8	63613.2	70728
583200	52.8	19167.2	39.6	25977.6	14740	26613.2	15168	33032.4	40.8	11322.4	13599.6	13343.2	18811.6	13373.2	19922.8	15343.2	17905.6	10735.6	13367.2	39.6	59893.8	64076	78796.8	64431.6	69316	52416.8	48220.4	39132.4	48872.8	55375.6	46050.8	38869.2	46627.2	38219.2	52592.8	53765.2	50286.8	78332.4	63571.2	70233.2
584400	42	19054.4	52	25881.2	14843.2	26576.4	15126.8	32893.6	36.4	11595.6	13639.6	13165.6	18756.8	13288.8	19923.2	15210.8	17999.2	10683.6	13333.6	35.2	59619.2	64282	78619.6	64224	68762.8	52047.6	47886	39338	48907.6	55235.6	46026	38313.2	46622.4	37802.8	52458.4	53724.8	49596	78209.6	63359.6	70154.4
585600	54.8	19380.8	38	25804.4	14921.2	26617.6	15045.6	33188.8	43.2	11743.6	13484.4	13253.2	18800.4	13355.6	19789.6	15116.4	17986.8	10742.8	13285.2	43.2	59499.6	64432.8	78570.8	63728	68184	52114.8	48134	39264.8	48402.4	54904.8	45960	38043.2	46671.2	37206.4	52257.2	53489.2	49101.6	77644	63523.6	70133.2
586800	53.2	19306.8	44.8	25756.4	14977.6	26267.2	15137.2	33044.4	45.6	11943.2	14241.3	13366.8	18853.6	13313.6	19682.8	14885.6	17643.2	10712.8	13228	47.6	58903.6	64538.4	78638.8	63296.8	68101.6	51921.6	47982	39064	48107.6	54107.2	45360.8	38181.6	46240.4	37752.4	52261.2	52800	49272.4	77238.4	63354.4	69851.2
588000	46.8	19296.4	52.4	25930.8	15066.4	26292.8	15049.6	33118.4	47.6	12224	14240.4	13188.8	19074.8	13558.8	19725.6	14928.4	17811.6	10718.4	13168.4	44.4	58611.2	65411.6	78548	62445.2	67383.2	52277.6	47803.2	38928.8	47839.6	52342	45172.4	38028.4	46120	38002.8	51969.2	52886	49833.6	77094.8	63179.2	69970.4
589200	40.4	19487.6	42.8	25636.8	15004	26120.8	15300.8	33308.8	44	12557.2	14466.4	12953.2	18958	13780.4	19723.6	16031.2	17665.6	10790.4	13019.2	38.8	58209.2	65526	78532.8	62218	67152.4	51667.6	47824	38678.4	47454	52494.8	44902.8	37927.9	45470.4	38194	51732.8	52520.4	49435.2	77042.4	63580	69847.2
590400	38.4	19291.2	51.2	25628.8	15116.8	25912	15233.2	32934.8	46	12823.2	14498.8	13188.4	18990.8	14386.8	19880.8	18950	17804.4	10809.6	13146	39.2	58055.6	66030.4	78352.4	61508.4	66850	52018	47551.2	38611.2	47532.8	53010.8	44630.8	37624.4	45256.4	38260.4	51406.8	52178	49067.2	76890.4	63294.8	69730.8
591600	46	19546.4	36.8	25740.8	15109.6	25766.8	15224	33143.6	40.8	12977.2	14577.2	12956.4	19300.4	14163.2	19953.6	20574.4	17700.8	10882.8	13216.8	43.2	57701.6	65916	78402	61256.4	66496.8	51528.8	48327.6	38594.8	47210.8	53182.4	44391.6	37305.6	45444.8	38674.8	51740.4	51926	49720.4	76538	63787.2	69426.4
592800	46	19636.4	42.4	25663.6	15091.6	25820	15448	33090.4	46.4	13109.6	14708.8	13204.8	19158	13760.4	20059.6	20998	17708.8	10689.2	13041.6	37.6	57546	66405.2	78007.2	60946.8	66693.6	51558.8	49364	38433.6	46954.8	53526.4	44435.2	37064.4	45218.4	38589.2	51523.2	51714.4	48795.6	76688.4	63099.2	69733.6
594000	40.8	19794.8	45.2	25660.4	15148.4	25407.6	15659.2	32942.4	43.6	13197.2	14682.8	13217.6	19216	13608	20059.2	21775.2	17850.8	10710.8	12970.4	42.4	57516.4	66536.8	77644	60426.4	66396	51377.6	49256.8	38416.4	46959.6	53841.2	44568.4	37083.6	44983.2	38476.8	51452	51874.4	48831.6	75730	63669.6	69715.6
595200	46	19840	51.2	25479.6	15190.4	25580.4	15792.4	33309.6	40	14103.5	14831.2	13019.6	19437.2	13505.6	20274	22518.8	17910	10819.6	13033.2	44.4	57087.6	66776	77884.4	60160.8	66001.2	51342	48528.8	38484.8	46934	54292	44520.8	36732.8	44333.2	38830	51056	52144.4	49597.6	75820	64244	69899.2
596400	48	19931.2	55.6	25701.2	15040.8	25332.8	16080.4	33256	47.2	15092.8	14859.2	13091.6	19202.4	13615.6	19989.2	24199.6	17729.6	10925.6	12932	46	56679.2	66682.8	77764.4	59841.6	65963.6	51084.8	47314	38424.4	46541.6	54456	45412.8	36466	44377.6	38772.4	51353.2	51992	49264	75472.4	64404.4	70246.4
597600	41.2	20018.4	42.8	25734.4	15244.4	25185.6	16272.8	33071.6	37.2	15925.2	15038	13206.4	19374.8	13722.4	20108.4	26370	17689.6	10976.4	12933.2	36.4	56490	66896.4	77588.4	59232	66038	50608	47092.8	38757.6	46618.4	54803.2	45551.2	36662.4	43997.2	39228.4	51044	51836.8	49319.2	74659.2	64130.4	70289.6
598800	43.6	20065.2	36.4	25600.8	15124.4	25127.6	16660	32992	38.4	16525.2	14910.4	13064.4	19576.8	13856.8	20007.2	28620	17656	11075.6	12831.2	46	56368.8	67116	77092.4	58801.6	65558.8	50477.6	46774.4	38823.2	46297.2	55073.6	45862	36227.6	43812.4	39606.8	50910	51962.8	49514.4	74503.6	64542.9	70480.4
600000	36.4	20057.2	52.8	25727.2	15278.4	25266.4	17144	33189.6	42.8	16901.2	15013.2	13044	19572.8	13862.4	19828.4	29403.6	17396.8	11163.6	12881.6	36.4	56398.8	66976.8	77128.8	58423.6	65597.6	50166.8	46188	39134	46424.4	55591.2	45914.4	36131.6	43676	39787.2	50862.4	51980.4	49543.2	74271.6	64375.2	71771.6
601200	47.2	20516.8	34.4	25808.8	15252	25215.2	17618.8	32891.6	44.8	17216.8	14944.8	13037.2	19810.4	13981.2	19789.2	29027.6	17530.4	11234.8	12952.4	43.2	55861.6	66775.2	76863.6	58147.6	65138.4	50065.2	46265.2	38908.8	46443.6	55784.8	45495.2	35899.6	43414	39844.4	51115.2	51897.6	49450.4	74112	64539.2	72260
602400	44.4	20342.4	49.2	25921.2	15131.2	25046	18892.8	32911.6	44.4	17496	15085.2	12975.6	19967.6	13899.2	19914.8	28830.8	17334.8	11195.6	13092.4	43.6	55637.2	67052	76655.2	57592.4	65048.4	49800.8	45707.6	39295.2	46118.4	56524.4	45104.4	35667.2	42995.2	40236	51122.8	51971.2	49825.2	73494.8	64990	71973.2
603600	42.4	20632.8	42.4	26212.4	15168.4	24801.2	18574.4	33247.2	44	17306.8	15220	12948	19880	14001.6	19835.2	27862.8	17125.6	11385.6	12971.6	45.2	55389.6	67322	76642.8	57627.2	65087.2	49610	45388.8	39596.8	46058	56522	44942.8	35536	42639.6	40301.2	50712	51532	49318	73433.6	65047.2	72193.2
604800	50.4	20494.4	42	25962.4	15155.2	24723.2	18111.6	33112	46.4	17159.6	15178	12932	19777.6	13970.8	19753.6	27200.8	17250.8	11460.8	12980.4	50.4	55340.8	67851.6	76504.4	57741.2	64873.6	49398.8	45042.8	39811.2	46160	57390.8	44682	35090.8	42095.6	40744	50444.4	51525.6	49760	73242	65372.4	72944.4
606000	52.8	20700.8	46.4	26092.4	15155.2	24825.6	18051.2	33546	50	16983.2	15192	12949.2	19925.6	13979.2	19796.4	26574.4	17337.6	11514.8	13065.6	41.6	54952	67418.4	76685.2	56880	64594.4	48994.4	44941.6	40010.4	46114.4	57685.6	44538.4	34997.2	42037.6	40672.4	50450.8	51573.2	49819.2	73072	65459.2	73639.2
607200	41.2	20782.8	44	26574.8	15148.8	24820.8	18070.8	33216.4	50.4	16840.8	15262.8	13023.6	19910	14134.8	19818.8	25813.2	17177.2	11467.2	13049.6	50	54835	67623.6	76830.4	56583.6	64701.2	49312	44733.6	40003.6	45940	58287.6	44633.2	34998.8	41699.6	40929.2	50391.6	52089.2	49827.6	72931.6	65512.4	74109.6
608400	42	20920	47.2	26360.8	14903.6	24786.4	18152.4	33129.2	50.8	16731.6	15272.8	12839.6	19891.2	14113.2	19862.8	24868	17189.6	11588	13031.6	38.8	55392	67624.8	76916.4	56474	64340.8	49179.6	44941.2	40413.6	45676	58548	43996	35145.2	41464	40868	49860.4	51968.8	49581.6	72955.6	65765.6	74448.4
609600	44	20905.2	46	26698.8	14754	24896	18566.8	33078	42	16387.2	15520	13098.8	20204	14077.2	19801.6	24234	17080	11522.4	13156.4	45.6	54842.8	67715.2	76720	56312	64242.4	49003.2	44404	40787.6	45719.6	59204.8	44166.8	34560.8	41396	41323.2	49893.2	51780	49481.6	72505.2	66110.8	75256.8
610800	45.6	20744.8	38.8	26819.6	14610.8	24762.8	18805.2	32918.8	56	16276.4	15564	12958	19980	14279.6	19891.2	23447.2	16989.6	11594.4	13113.6	50.4	54283.2	68020	76788	56607.6	64954.4	49130.4	44439.2	41056	45698.8	59735.2	44005.2	34700.8	41260	41524.4	49799.6	51895.6	49541.2	73373.2	66241.2	75514.8
612000	41.6	20766	50.8	26737.6	14639.2	24908	18578.8	32686.8	38.4	15929.6	15615.6	13186.4	20115.6	14196.8	19896.4	22801.6	16890.8	11694.8	13219.2	36.8	53529.2	68066.8	76728	56668.4	65829.6	48595.6	44370.4	41227.6	45604.4	60682.8	44026	34405.2	41074	41597.2	49654	52075.6	49566.4	73368.4	66545.2	76288.8
613200	44.8	20594.4	49.6	26781.6	14600	24824	18748.4	32596	41.25	15909.6	15627.2	13184.4	20257.2	14224.4	19826.4	21889.6	16822	11634.8	13063.6	52	53310	67983.6	77495.6	56462	65678.8	48762.8	44066.8	41451.2	45526	60768	43598.4	34232.8	41095.2	41696.4	49607.6	51848.4	49352.8	73478.8	66705.6	76929.2
614400	37.6	20788.4	45.6	26932	14428.8	24916.8	18433.2	32412	35.6	15630.4	15780	13260.8	20225.2	14145.6	19811.6	21136.8	16904	11712.4	13101.2	46.4	53010.4	64945.2	77934	56204.4	65313.2	48788	43967.2	41250.4	45680.8	61411.2	43920	33972.4	40986	41627.2	49120.8	51877.2	49458.4	73480.8	66481.6	77330.8
615600	54.8	20745.6	42.4	26791.2	14433.2	25067.6	17953.6	32168	34.4	15513.6	15728	13121.2	20256.4	14209.6	19733.2	20720	16910.4	11908.8	13096.8	50.4	52822.4	61784.4	78390.4	55578.8	65106	49019.6	43632.4	41798.4	45448	61438	44052.8	33888.8	40652.8	41769.6	49307.2	52014.8	49206	73615.6	66472.8	77950.4
616800	49.6	20514.4	46.4	26785.2	14419.2	25308	17639.6	31925.6	36	15270	15780	13270	20568	14086.8	19946	19944	16717.6	11718.4	13164.8	32.4	52197.2	62110.8	78723.6	56694	65535.6	49215.2	43636.4	42102.8	45665.2	61567.6	43882.8	33655.2	40825.2	42001.2	49538	51988.4	49214.4	73350.4	66716.8	78790.4
618000	48.8	20461.6	44.4	26732	14477.2	25365.6	17305.6	31700.8	38	15173.2	15984.8	13231.6	20290.8	13927.6	19869.2	19591.6	16803.6	11667.2	13076.8	45.2	52368	62307.6	78946	57807.2	65132.4	49566	43402.4	41850.8	45861.2	60942	43872.4	33840.4	40886	41718.8	49348	52212	49022.8	72995.6	66860.8	78866.4
619200	39.2	20644.4	46.8	26798.8	14336	25492	17075.6	31849.6	50.4	14981.6	16022	13421.2	20556	14056.8	19860.4	18719.6	16660	11459.6	13092	52.8	52096	62236	79639.2	58932.4	65446	49368.8	43694	42598.8	45584	60889.6	43978.4	33800	40628	41904.4	49226	52074	49049.2	72759.6	67004.4	79470.4
620400	33.6	20698	44.8	26734.4	14448.4	25404.4	17037.2	31536.4	36	14813.2	16065.6	13371.2	20378	13996	19874.8	18376.4	16682.8	11437.6	13020.4	42.4	51792.8	62100	80376.8	59523.2	65603.6	49763.2	43419.2	42998.4	45750	60415.6	43891.6	34073.2	40557.2	42408.8	49916.8	52013.6	48953.6	72780.8	67456.4	79388
621600	44.8	20553.2	52	26736.8	14324.4	25341.2	16969.2	31591.2	40	14610	16152	13596	20688	14049.2	19944.4	17775.6	16745.6	11351.2	13082	39.2	51722.8	62246.8	81147.1	59716.3	65419.2	49573.6	43254	42890	45289.6	60194	43944.8	34480.8	40635.6	42645.2	50352	51960	48698.4	72678.4	66985.2	80052
622800	38	20377.2	48.4	26722	14489.6	25230	16788	31176.8	36.8	14751.6	16084	13530.8	20695.6	13935.6	20018.8	17399.2	16726	11256.4	13216.8	44	51298.4	62418.8	81484	59918	65617.2	49624.8	43476.4	42858.8	45542.4	60694	44135.6	34928.8	40328.4	42548	49889.2	51917.2	48755.6	72614.8	66236.4	79940.8
624000	38	20676.4	39.6	26840.4	14470	25210.8	16755.2	31314.8	41.2	14342	16052	13580	20780.4	13896	19795.6	17254	16689.6	11309.2	13033.6	47.6	51030.8	62923.2	81680.8	59685.2	65615.2	49657.6	43178	42953.2	45644.4	60759.2	44456.4	34500	40720.8	42639.2	49622.8	51824	48636.8	72445.6	65932	80182.8
625200	51.2	20432.8	50	26702	14477.2	25422	16829.2	31131.2	38.8	14384.8	15976.4	13700	20812.8	13838	19742.8	16855.2	16611.6	11266	13040.4	42.4	51356.8	63361.2	81876	59805.2	65869.6	49947.6	43168	43445.2	45605.6	60939.2	44694	33944	40510.8	42759.2	49374	51915.6	48296	72091.2	65186	80903.6
626400	54.4	20444.8	47.6	27052	14593.2	25359.2	16709.6	30739.6	41.2	14326.8	16086	13712.4	20955.6	13873.2	19982.8	16504.4	16761.6	11207.6	13083.6	46.8	51344	63588.4	82189.2	60252.8	66178.4	49915.6	42998.8	44640.8	45470.8	61420	44720.4	33831.2	40755.2	42967.2	49014.4	52064.8	48433.2	72480.4	64986.8	81516.8
627600	40	20428	42.4	27021.2	14431.2	25346	16510	30680	51.6	14272.8	15900	13744.4	20957.6	13809.2	20310	16374	16744.8	11079.2	13001.6	41.6	51327.2	64271.2	82772	60211.2	66241.6	50050.8	42822.4	45567.2	45697.2	61776.4	45091.2	33904.8	40966.8	42646	49296.8	52066.8	48068.8	72155.6	64318.8	81934.4
628800	48.4	20203.2	50	27277.6	14485.6	25424.4	16554.4	30496.8	34.8	13978	15821.2	13680.8	20949.2	13793.2	20216	15868.4	16774	11121.6	13041.2	42.4	51152.8	64533.2	83162	60209.6	66598.8	49845.6	42550.8	45077.2	45756.8	62111.2	45331.6	33938	41131.6	42873.6	49035.6	52260.4	47300.8	72302	64291.6	82084.4
630000	47.2	20006.8	54.4	27404	14367.6	25360	16418	30471.6	35.2	13933.6	15818.4	13758.8	21065.6	13815	20056	15560.8	16893.2	11012	13064.4	48.4	50824.4	64541.6	83364	60252	66875.6	50133.6	42874.8	44524	45822.4	62460.8	45213.2	34064	41040.8	42955.2	48885.6	52116	47526.4	72491.2	63220.8	82696
631200	44.8	19729.2	40.8	27318.8	14534	25182.4	16361.6	30425.2	46.8	13974.8	15857.2	13879.6	20976	13680.4	20232.8	15348	16812.8	10894	13055.6	40.4	50526.8	64483.6	83225.2	60593.6	67302	50348	43082.8	44344.8	45909.6	62176.4	45625.6	33889.6	41056.8	43042.8	48531.2	52198.8	46911.2	72217.6	63102	83193.6
632400	48.4	19684.4	46	27535.2	14568.4	24956.4	16327.6	30190.8	41.2	13760.8	15750	13959.2	20906.8	13550	20260.8	15219.6	16979.2	10887.2	12887.2	51.6	50338	64424	83362.4	60266	67757.5	51251.6	42738	43913.2	45852.8	62408.8	45884.8	34070	40749.6	42958.4	48376	52239.2	47055.2	71909.6	62870	82937.6
633600	51.2	19910.8	45.2	27636.8	14629.2	24990.4	16403.2	30112.4	38.8	13762	15619.2	13965.6	20578.8	13679.2	20161.2	14983.6	16900	10699.6	12970.4	50.4	50068.8	64075.2	83718	60687.6	67511.6	52014.4	42723.2	43863.2	46272.8	62308.8	45989.6	33704.8	41078.4	42945.6	48192.4	52064	46836	71945.6	62350	82622
634800	47.2	20270.8	38	27674.4	14492.8	24791.2	16568.4	30031.6	34	13670.8	15498.8	13980.8	20838.8	13552.1	20189.2	14755.6	16911.6	10559.2	12815.6	42.4	49691.6	63884	83932.8	60091.2	68190.4	51264	42530	43678.8	46344.8	62451.2	45918.8	33867.2	40989.6	43176	48484	52083.6	46544.4	71948	62142.8	83393.6
636000	44.4	20554.4	47.6	27902.8	14562	24962	16638.4	29910.8	39.6	13507.6	15244.8	13890.8	20671.6	13811.2	20408	14448.8	16722.8	10554.8	12959.6	44	49774	64315.6	84235.6	60300	68183.2	50820	42904.4	43530	46360.4	62017.6	46237.6	33743.2	41060.4	43226	48095.6	52118	46637.6	72077.6	61794	83384.8
637200	44.4	20287.6	44.8	28066	14611.6	24693.6	16646.8	29702	46.4	13397.6	15273.8	13822.9	20246	13748.8	20286.8	14310.8	16858	10537.2	12870.8	41.2	49540.4	64265.6	84000.4	60536	68824.8	50456.4	42688.4	42987.6	46644.8	61756.8	46113.6	33557.2	41444.4	43222.4	48372.8	52118.8	46417.6	71591.6	61450	83110
638400	53.2	20280.4	42	28066	14646	24848.8	16612.8	29679.2	45.6	13472.4	15281.2	14233.6	20223.6	13515.2	20483.6	14224.8	16818.8	10387.6	12847.6	47.6	49250	63758	83892.4	60318.8	68852.4	50354	42899.6	42740.4	46766.8	61637.2	46531.2	33429.6	41110.4	42950.8	48206	51802	46183.2	71826.8	60713.2	83461.6
639600	50	19926.8	44.8	28456.4	14743.2	24587.2	16605.2	29146.8	39.2	13465.6	15145.2	14300.4	19832	13350	20505.2	14125.6	16907.1	10388.8	12791.2	44.4	49097.2	63930.8	83641.2	60030.8	69170	50740.8	42754.8	42816.8	46837.6	61453.2	46770	33524.8	41184	42982.4	48205.6	51859.6	46196.8	71308	60418.8	83524
640800	41.6	19908.8	46	28472.8	14830.4	24475.2	16510.4	29738	42	13321.2	15104.4	14291.6	19836	13318	20253.2	13864	16881.2	10337.2	12724	42.8	48992.4	63702	83724	60516.8	69105.6	50652.8	42560.8	42603.2	46785.2	61280.4	46585.6	33392	41155.6	42605.6	48399.2	51975.2	46037.6	71174.8	60074	83132.4
642000	44.4	19967.2	40	28522.4	14810.4	24444.4	16351.2	29572.8	44.4	13207.9	14940	14579.2	19651.2	13386	20409.6	13818.8	16788.8	10269.6	12692.8	44.8	48904.8	63609.6	83184	60758.8	69448.4	50797.2	42520.8	42460.8	46542.4	61123.6	46870.8	33406	41124.8	42906.8	48318.8	51562.8	46391.6	71398	59867.2	83330.4
643200	46.4	19974.8	53.6	28840.8	14784.8	24308.4	16104	29676.4	42	13136.8	14979.6	14793.6	19523.2	13071.2	20413.2	13666	16744.4	10202	12676	41.6	48869.2	63693.6	83156	60724	69306.8	50693.2	42494.4	42211.6	46738	60829.6	46918	33282.8	41009.2	42732	48163.6	51526.8	46356.4	71202	59284.8	82763.2
644400	47.6	19787.6	38.4	28660	14710.4	24113.2	15981.6	29872.8	48.8	12959.2	14967.6	14717.6	19598.8	13061.2	20407.6	13626.8	16839.2	10149.2	12552.4	38	48644.4	63384.8	83338	60355.2	69351.2	50629.6	42366.4	42105.2	46515.2	60360.8	47299.2	33306	41324	42416.8	48348.8	51741.6	46266.8	71053.6	58457.6	83039.6
645600	45.6	19900	43.6	28705.6	14924.4	23975.6	15907.6	30079.2	40.4	12837.2	14852.8	14752.4	19194.4	13034.4	20471.6	13644.4	16528	10079.6	12580.8	43.2	48562.8	63871.6	83356	60188.8	69246.8	50670.8	42017.6	41608.4	46598	60446.8	47163.2	33264.8	41738.8	42510.4	48316.8	51721.2	46831.6	70780.8	58511.2	84161.2
646800	54	19949.6	39.6	28796.4	14884.8	23854.4	15765.6	30405.2	32.8	12857.6	14618.4	14945.6	19130.8	13052.9	20485.6	13572	16752	9957.2	12566	44.8	48954	63874	83515.6	59957.6	69593.2	51686.4	42132.8	41528	46890	60435.2	47400	33490	41310.8	42405.2	48708	51584	46506.8	70610	58199.2	84905.6
648000	58.4	19966.4	38.4	28793.6	14963.2	23938.4	15665.2	30360.4	45.2	12727.2	14777.6	14951.2	19040.8	12970.8	20293.2	13544.8	16725.2	9876	12632.4	36.8	48689.6	63474.8	83224.4	59942.4	69409.6	52424.4	42143.2	41179.6	46925.6	60124.4	47278	33394	41122.4	42417.2	48753.2	51499.6	46495.2	70558.8	57474.8	83808
649200	45.6	20067.2	44.8	29008.4	15126.8	23774.4	15761.6	30329.6	40.4	12566.8	14780.4	15133.2	18849.6	12925.6	20302.4	13680	16678.4	9751.6	12626.8	49.2	49060.4	63750	82651.2	59746.3	69591.7	52600.4	42150	40969.6	47196.4	59913.2	47830.8	33252.4	40886.8	42239.6	48617.6	51112.8	46403.6	70631.2	57128	82557.2
650400	43.2	19904	42.8	28913.6	15001.6	23905.2	15620.4	30109.2	36	12604.4	14704.8	14936.4	18752	12946.8	20004	13521.2	16679.6	9763.2	12458.8	46	48635.2	64412.8	82661.6	59470.4	69905.6	52056.8	41899.2	40729.6	47150.4	59653.2	47637.2	33064	40667.2	42088.8	48684.4	50793.2	46530.8	70014	56900	81504
651600	50.8	19826.8	40.4	28709.2	15113.6	23614	15437.2	30074	38.4	12610	14595.6	14985.6	18493.6	12885.2	19916	13406.4	16642.8	9864.4	12493.6	34.4	48480.8	64143.2	82332.4	59499.6	70024	51927.6	41809.6	40626.4	47117.2	59360	48146.8	33372	40401.6	42074.8	48850.8	50670	46709.6	70014.8	56420.8	81052.8
652800	40.8	19580.4	41.2	28736.4	15077.6	23630	15490	30167.2	42.4	12354.8	14620	14878.8	18439.6	12795.2	19792.4	13395.6	16571.2	9799.2	12363.6	48.4	48527.2	63136.8	81600.4	59111.2	70354.4	51774	41725.6	40311.6	46682.8	59156	48007.6	33246.4	40143.6	42260.4	48896.8	50652.4	46923.2	70468.4	56336	81134.4
654000	50.8	19483.2	49.6	28703.6	15244.4	23458.8	15198.4	29748	45.2	12345.2	14619.6	14738.8	18503.2	12886	19743.6	13508.4	16618.8	9512.4	12380.4	38	48354.8	62083.2	81484	59002.4	70870.8	51481.6	41942.4	40064.4	46605.2	58773.2	47775.2	33119.2	40247.2	42182.4	49159.6	50304	46656	69652.8	56077.2	81194
655200	43.2	19276	42.8	28698.4	15165.6	23397.2	15250	29694	47.2	12236	14792.4	14708.8	18246.8	12740.8	19939.2	13688.8	16753.2	9612.4	12186.8	42.8	48524.4	61790	81436.4	58752.4	71112.8	51402.8	41830	39866.4	46769.6	59004.8	47608.4	33212.8	40135.6	41832	49096.8	50149.6	47008.8	69881.2	55752.4	81142
656400	51.2	19105.2	43.6	28602.4	15256.8	23443.2	15161.2	29276.8	41.6	12244	14844.8	14755.2	18450	12856.4	19635.6	13856	16825.2	9459.6	12190.4	46.4	48199.2	61010.8	81306.8	58572.4	71076	51451.6	41536.8	39730.8	46711.2	58644.4	47706.4	33259.6	40251.6	41783.2	48741.6	49974	46949.6	69984.8	55588.4	81183.2
657600	43.2	18975.2	43.2	28386	15326.8	23298.4	15098.4	29009.6	46	12173.2	14730	14705.2	18416.4	12685.6	19713.6	14164	16872.9	9407.6	12056	42	47974	60792.4	81257.6	58338.4	71944	51103.6	41720.4	39513.6	46732	58377.6	47914	33334.4	40115.2	41658	48982.8	49835.6	46794	70110.8	55558.4	80488.4
658800	48	18677.2	42.4	28391.6	15381.2	23151.2	15130.8	29020.8	40.8	12095.2	14867.2	14812	18253.2	12658	19683.2	14126	16706.8	9346.4	12089.6	39.6	47721.2	60549.6	80892.8	57984	71674.8	50968.4	41084	39570.8	47046.4	57816	47930.8	33320.4	39826.8	41406.8	49188.8	49792.4	46940	69839.6	55626.8	80105.6
660000	51.6	18744	45.2	28194.8	15298	23099.6	14825.2	28565.6	47.6	12124.4	14955.6	14734.4	18318.4	12429.6	19615.2	14292	16671.6	9341.6	12044.4	37.2	47731.6	60262.4	80629.6	57652.8	71741.2	51085.2	40372	39160.4	47043.2	57700.4	47495.6	33272.8	39459.6	41375.2	49561.2	49666.8	47170.4	70038.8	55682.4	79544.8
661200	41.2	18584.4	49.2	28114	15380.8	23214	14735.6	28472.4	46.4	12045.6	15076	15056.8	18406.8	12628	19588.8	14478.8	16591.2	9227.2	11887.6	46.4	47342.4	60262	80743.2	57832	71264	50757.2	40098.4	39009.2	47022.4	57503.6	47283.6	33220.8	39368	41176.4	49842.8	49602	47170.8	69989.2	55913.6	79594.8
662400	50.8	18379.6	44.8	27922	15464.4	23158.8	14384.8	28602	44.8	11961.6	15066.8	15029.6	18358.8	12482.8	19489.2	14654.4	16559.2	9291.2	11921.2	41.6	47797.6	60083.2	81160.8	57434.8	71613.6	51204	40422	38888	47150.4	57085.2	47134	33156.4	39422.8	41541.6	50434.4	49543.6	47314	70399.2	55861.6	78816.4
663600	48.8	18454.4	44.4	27997.2	15441.2	23094.8	14606.8	28292.4	42	11842.8	15058.4	15193.2	18298.4	12444.4	19340	14667.9	16481.2	9130.42	11761.6	52.8	47219.2	59905.6	81860.8	57303.6	71286.8	50968	40168	38830.4	47248.4	56660.4	46656.8	33111.6	39577.2	41348	50326.8	49585.6	47174	72159.6	55673.6	78350.4
664800	44.4	18248.4	41.6	27882.4	15388	23218	14255.2	28347.6	38	11724	15308	15173.2	18311.6	12414	19402.8	14915.2	16417.6	9130	11763.2	48.4	47201.2	59650.8	81161.2	57083.6	71344.4	50751.6	40001.6	38916.4	47047.6	55998.4	46730.8	32856.4	39131.6	41240.8	50528.8	49402.8	47148	72502.8	55921.6	77851.2
666000	49.2	18203.6	40	28077.2	15440.8	23309.6	14210.8	28303.2	35.2	11737.6	15151.2	15478.8	18597.2	12415.6	19396.4	14852.4	16472	9019.2	11557.6	41.2	47092.8	59625.2	81221.2	57241.2	70751.6	50916	40004	38563.2	47300.8	55813.2	46502	33026	39090.4	40899.6	50774.8	49343.6	47100.4	71578.4	55645.2	78060.8
667200	41.6	18045.2	46.4	28125.6	15550.4	23181.2	14084.4	28299.6	41.2	11723.6	15517.2	15648.4	18463.6	12365.2	19564.8	14849.6	16463.2	9216.8	11479.2	48.8	47306.4	59750.4	80741.6	57412	70596	50788.8	39846.8	38643.6	47545.6	55699.6	46217.6	33276	39169.2	41063.6	50892	49251.2	47072.8	70694.8	56307.6	77972
668400	50	18127.2	56.4	28094	15657.2	23140	14198.8	28233.6	44.4	11634	15587.2	15798	18371.6	12364.8	19468.8	14612	16175.2	8904.8	11520.4	44	49620.8	59479.6	80363.2	57527.6	69949.2	51011.6	39685.2	38342.8	47715.2	55408.4	45697.6	34082.1	38982	40807.6	51251.2	49044.4	47176.8	69741.6	56352.8	77128.8
669600	52.8	17984.8	35.6	28076.4	15600	23233.6	14171.6	28424	41.6	11554.4	15742.8	16000.4	18781.2	12339.6	19488.4	14786	16222	8951.6	11512.4	36.8	50312	59379.6	79671.6	57238	70226	51081.2	39564.8	38568	47484	55258.8	45561.6	34524	38830.4	40827.6	51147.6	48950	47073.6	69348.4	56831.6	77410.8
670800	38.4	17992.4	46.4	28070.8	15698.8	23298	14414.4	28074.4	43.6	11460.4	15838.8	16321.6	18635.2	12336.4	19632	14760.8	16288	8933.6	11453.6	44	49197.6	59368.8	79778.4	56935.6	69238.8	50846.4	39446.8	38583.6	47384	55094.4	45262	34788	38689.6	40631.6	51168.4	49014	47101.6	68377.2	57160	77359.6
672000	47.2	17883.6	38.4	28224.8	15636.8	23503.6	14366.8	27970	41.2	11463.2	15882.8	16581.2	18952.8	12257.6	19453.2	14739.6	16171.6	9048	11428.4	36	48048.8	59348	79700.8	56876.8	69227.6	50776	39090	38232	47014.8	55116.4	44824.4	35183.2	38760	40726.8	51134	49041.2	46632.4	67688.4	57408	76965.6
673200	40.4	17910	48	28364	15730.4	23556	14518	28344.4	41.2	11421.2	16002.4	16699.2	18868.8	12268.4	19673.2	14599.2	16207.6	8873.6	11419.2	45.6	47308.4	59032	79286.4	56446.4	69503.2	50683.2	39276	38538.8	46956.8	55380.8	44866.4	35553.2	38933.6	40787.2	51386.8	48890.8	46467.5	67679.2	58071.6	76672.4
674400	44	17936.4	50.8	28428	15683.2	23759.6	14638	28270.8	39.2	11410.8	15997.6	17214.8	19014.8	12185.6	19670.8	14627.6	16158.8	8920.8	11414.8	54	47101.6	59007.2	79094.4	56649.2	69042	50392	39006.8	38533.2	46914	55371.2	44506.8	35524	38520.4	40718.8	51622.4	48453.2	46683.2	67203.2	58301.2	76984.4
675600	50.8	17703.2	42.4	28598	15688.8	23834	14640	28252.4	38	11317.6	15937.6	17451.2	19095.2	12286	19862.8	14526	16112	8984.8	11432.4	39.6	46897.6	59138.8	79078	56051.2	68292	50250.8	39056	38286	46842.4	55413.6	44318.4	35691.2	38491.2	40440.4	51528.4	48688.8	46105.2	67022	58728.8	76584
676800	44.4	17688.8	51.2	28655.2	15821.6	23958	14621.2	28514.4	38.75	11277.2	16328	17964	19148	12290.4	20210.8	14394	16079.6	8922	11400	45.6	46356	58670.4	79079.2	56373.2	68058	50292.8	38922.8	38344	46763.2	55494.8	44326.8	35916.8	38339.6	40455.2	51642.8	48398	46188.4	66779.2	59636	76986.8
678000	44	17768.8	42.4	28580.8	15673.6	24142.4	14371.6	28536	48.8	11260.4	16299.6	17872.8	19144.4	12248	20490.8	14283.6	16364.8	9006	11317.2	38	45874.8	58172.4	79124	55778	68288	49842.4	39078	38212.4	46498.8	55552	44070.4	35545.2	38187.2	40380.8	51478.8	48260.4	46264.8	66390	59981.2	76770.8
679200	55.2	17750	47.2	28850	15581.6	23980.4	14278	28412.8	40.4	11078.8	16156.8	18175.2	19078	12169.2	21046.8	14206.4	16192	8898	11295.2	40.4	45160.8	58422.4	79148.4	55716.8	67945.2	50021.6	38535.2	38422.8	46588.8	55481.2	43763.6	35410.8	38238.4	40532.5	51515.6	47773.6	45909.6	66769.6	60733.2	76872.8
680400	45.6	17711.2	47.2	28887.2	15495.6	24279.2	14104.8	28589.2	38.4	11112.4	16325.2	18558.8	19245.6	12116.8	21492.4	14024.4	16034.8	8971.2	11370	40	45017.6	58347.6	78708	55214.4	67734.8	50026.8	38382	38444.4	46243.6	55169.2	43452.4	35411.6	37935.6	40192	51185.2	47627.6	45718	66487.2	61344	77058.4
681600	45.2	17925.6	48.8	28877.6	15506.4	24187.6	13917.2	28792	38.8	11315.6	16280	18364.4	19266	12195.2	21508.4	14038.4	16279.6	9037.6	11294.8	48	44635.2	57785.2	78511.6	55486.8	67484.4	50138.4	38270	38401.2	46186	54916.8	43304	35123.6	37614	40149.2	50935.2	47518.4	45914.8	66134	62063.2	76368.8
682800	44.4	18070.8	49.5833	28823.6	15406	24508.4	13881.2	29014.8	33.2	11057.2	16136.4	18408.4	19450.8	12138.4	21517.2	13715.6	16160.4	9004.4	11230.4	42	44370.8	57938.4	78354	55300	67735.6	49938.4	38236.4	38450.4	46065.6	55086.4	42596.8	35050.4	37644	40191.2	50974.4	47438.4	45717.6	66168.4	63145.6	76863.2
684000	51.6	18113.6	44.8	29097.6	15399.6	24276.8	14084.4	28786.4	28.8	11113.2	16206.8	18373.2	19650.4	12325.6	21500.4	13627.6	15975.2	8980.8	11306.8	49.2	43789.6	57742.8	78242.8	55360	67005.2	50043.6	38232	38384.4	45834.8	54880.8	42496.4	37688.8	37259.6	40126.4	50892	47402.4	45896.8	65978	63798	77172.8
685200	54.1667	17943.8	45.7692	29100	15502.8	24310.8	14040.8	28732.4	48.8	10965.6	16260.8	18377.6	19554.8	12124.4	21406	13506.4	15852.4	8969.2	11344	36.4	43720.8	57982.4	77683.6	55420.4	66607.6	49673.6	38519.6	38411.6	45493.6	54942.8	42489.2	37933.2	36805.2	40039.2	50838	46819.2	45562.4	65666.4	64175.6	77014.4
686400	40.4	18128	36	29059.2	15257.2	24530.4	14084.8	28802.4	36.8	11050	16311.2	18335.2	19596.4	12268.4	21485.6	13502.4	15920	9074.8	11309.2	44.8	43276	57805.2	77776	54678	66617.6	49813.6	38791.6	38486.4	46044.8	55143.2	42396.8	37582.4	36928.4	39958.4	50707.2	46664.4	45159.6	65454	65187.2	76783.2
687600	40.8	17988.8	54.8	29036.8	15200.4	24411.6	14359.2	28996.8	42	10941.6	16379.6	18318.4	19700.4	12237.2	21498.4	13285.6	15949.6	9055.2	11211.2	43.2	43100	57242.4	77889.6	54768.4	66105.6	49584	38521.6	38473.2	45470.8	54965.6	42397.2	37470.8	36536.4	39759.6	50990	46690.8	45378.4	65170.8	65396.8	76617.2
688800	46	18098	45.6	29105.2	15076.8	24458	14278.8	29046	36.8	10818.8	16321.2	18250.4	19665.6	12165.2	21619.2	13152.8	15754	9116	11282.4	40	42344.8	57406	77584	54428.4	66368.8	49625.6	38186	38705.6	45372.8	54881.2	42413.6	36817.2	36322	39720.8	50828.8	46629.2	45022.8	65326	66593.6	76860
690000	40.4	17963.6	47.2	29174.4	14943.2	24492.8	14412	29229.6	32.8	10899.2	16252	18371.2	19507.2	12235.6	21645.2	12977.6	15733.2	9146.8	11227.5	42.4	42537.6	57393.2	77600	54082	66511.2	49338.8	38291.2	38806	45148.4	54922	42658	36523.2	36046.8	39984.4	50981.2	46208	44970.8	65005.6	67100.8	79022
691200	43.2	17947.2	40.8	29126	14882.4	24625.6	14330.8	29079.6	38.8	10786.4	16209.2	18260	19489.2	12199.6	21652.8	12740.4	15710.8	9164.8	11471.6	53.6	41782.4	57150.4	77518.8	53712.8	66405.6	49265.6	37729.6	38600.4	45450.4	54654.4	42057.6	36140.8	35883.8	40106.4	51128	46421.6	45290	65010.8	67293.6	79995.6
692400	54.4	17885.6	45.2	29121.2	14785.2	24637.2	14659.6	28885.2	35.2	10790	16298	17986	19402	12279.2	21510	12439.2	15504.4	9069.2	11556	38.4	41856	56934.4	77555.6	53645.6	66075.2	49158	37726	38690.4	45262.4	54787.2	42420.8	35980.8	35768.4	39742	51265.2	46231.2	44539.2	64262.4	67963.6	78689.2
693600	49.2	17828	46.4	29319.2	14774.4	24865.2	14357.2	29068.8	40.8	10725.6	16359.6	17814.4	19630.8	12430.8	21650.8	12487.6	15624	9178.8	11641.2	46.4	41279.2	57110	77856	53424	65754.8	49490.8	37774.8	38706.8	46174	54730	42183.2	35647.6	35620.8	39840	51156.4	46155.6	44618.4	64173.6	68463.2	76929.2
694800	38.8	17768.8	46.8	29091.6	14655.2	24868.8	14337.2	29142.4	42.8	10750.8	16351.6	17828	19487.2	12324.4	21721.7	12240.8	15616.8	9110.8	11635.6	48.4	41264.8	57865.2	77825.6	53213.2	65784	49205.2	37079.2	38809.2	45680.4	54926	42392	35264.4	35672.4	40346.8	51092	46099.2	44274.4	63384.8	68267.6	76105.6
696000	52.8	17699.6	42.4	29209.6	14543.6	24935.2	14101.2	28963.6	43.2	10741.2	16450.4	17772.4	19373.2	12242.4	21699.6	12081.2	15555.6	9189.6	11638	38.4	40436	57810.8	78042.8	53350.8	65534.8	48972	37288.8	38735.6	45754	54956	42470	34909.2	35438.4	40393.2	50988.8	47141.6	44234.8	63720	68599.2	75896.4
697200	36	17612	41.6	29345.6	14606.8	24944.8	14074.4	29118.8	50.8	10690	16404.4	17789.2	19613.2	12116.8	21910.8	12039.6	15559.6	9188	11608	38	39036.3	57824.6	78186	53235.6	65470.8	49323.2	37164.4	38872.8	45171.6	54888.4	42196	34588.8	35244.8	40299.2	51028.4	47730	44320.4	63163.2	69289.6	76392.4
698400	46.4	17475.6	32.8	29309.6	14326.8	25054.4	13984	28886.8	35.2	10570	16354.8	17521.2	19649.2	12054.4	22175.6	11818	15456.8	9111.2	11594.8	52.4	39374.8	57470	78655.2	53570.8	65068	49153.2	37121.2	39289.6	45249.6	54911.2	42130.4	34206.8	35176	40437.2	51042	47086.8	43950.8	63115.6	69210.8	76270.8
699600	44.4	17589.6	43.2	29381.6	14461.6	25186	13890.8	29193.6	41.6	10570.4	16410.4	17365.6	19703.6	12032.4	22277.6	11658.8	15385.2	9168	11705.6	46.8	39449.2	57409.2	78020.8	53088.8	65066.8	49115.2	36980.4	39144.4	44939.6	55030.8	42154.8	34110.4	35048.8	40358.4	51122.8	46856.4	43895.6	62871.2	68717.6	76291.2
700800	42	17586	45.2	29222	14577.6	25133.6	13950	29133.6	44.8	10625.6	16453.6	17420.4	19541.6	11984.8	22762.8	11450	15434.4	9216.4	11760	43.2	39189.6	57356	79259.6	53416	64871.2	49127.6	36694.4	39312.4	45192	54798.4	42137.2	33819.6	34995.2	40700.8	50943.6	46498.4	43656.8	63009.6	68852.4	76276.8
702000	46	17739.6	36	29376.8	14657.2	25156.7	13714.4	28900	40	10654.8	16499.6	17254.8	19444.4	12049.6	23069.2	11376.8	15406.8	9186.8	11542.4	44.8	39318.4	57358.8	78840	53308.4	64951.2	49018	36685.2	39344.8	45092.8	54672	42302	34041.2	34919.2	40734.4	50972.8	46245.6	43358.4	62838	68773.2	76220
703200	52.4	17652.8	42.4	29242	14726.4	25274	13588.4	28991.2	44.4	10654.8	16372.8	17184	19473.2	12012.8	23622.8	11528.4	15408.4	9273.2	11719.6	48.8	39234.4	57174	79372	53249.6	64647.6	48993.2	36869.6	39497.6	45067.2	55174	41928.8	34484.8	35042.9	40876.8	51342.8	46004	43507.2	62456.4	68956.8	75719.2
704400	54.4	17582.4	49.6	29272	14622.4	25503.2	13609.2	28966.4	36.4	10555.6	16400	17148	19472	12000.4	23814.4	11646	15437.6	9218.4	11687.2	35.2	39412	56865.6	79386	53046.8	64429.2	49149.2	36794	39536	45107.6	55217.6	42220.4	34194.4	34875.6	40766	51350.8	45622	43437.2	62159.2	68548.4	75638.8
705600	46.4	17616.4	42	29607.2	14544	25412.9	13695.2	29054	39.2	10498	16495.2	17022.8	19295.6	12144.8	23924.4	11488.4	15077.6	9147.6	11909.6	50.8	39349.6	57057.6	79742.4	53394	64555.6	48850.8	36538	39697.6	45131.6	55077.2	42175.6	33996.4	35207.2	41176	51076.8	45470	43122	61442.8	68246.8	75673.6
706800	44	17356	40.4	29426	14456	25360	13675.2	28940.4	39.2	10490	16430.8	16963.2	19362.4	12040.4	23856.8	11230	15317.2	9185.2	11787.2	35.2	39610	57092	79700	53470.8	64682.4	48956.8	36539.6	39405.6	45024.8	54794.8	41580	33661.6	35248.8	41048.4	51300.4	45191.2	42829.6	61721.2	68047.2	75242.8
708000	45.6	17520.4	46.4	29296.8	14625.6	25509.6	13544.8	28685.6	45.6	10580.8	16409.6	16804.4	19132.4	12016.8	23928.8	11094.4	15259.6	9176.4	11781.2	41.6	39714	56958.4	79877.6	53529.6	64695.2	48858.8	36105.2	39305.2	44954	54490.4	41936	33435.6	35108.4	40984	51501.2	44944.4	42700.4	60829.2	67538	75390.8
709200	54.8	17439.2	44.4	29138.4	14635.6	25364.4	13735.6	28834.8	41.6	10509.2	16375.6	16753.6	19338.8	11942	23879.2	10913.6	15352	9300.8	11707.2	47.6	39802.4	57065.2	79642.4	53477.2	64715.2	49201.3	36574	39330.8	45167.6	54449.2	42207.6	33422.8	35641.6	41094.4	51328.8	45194	42784.4	60799.6	67641.2	75352.8
710400	40.4	17275.6	40.4	29166	14572.8	25566.4	13596.4	28714	53.6	10393.2	16512	16536	19256.4	12013.2	23975.2	10724.4	15144	9261.6	11702.4	51.2	40156.4	57168.8	79839.2	53298.4	65022.4	49762	36253.6	39208.8	45134.8	54270.8	42195.2	33325.2	35356	40902.4	51190.4	44704.4	42610	60712.8	66829.6	75134.8
711600	53.2	17283.2	47.6	29197.6	14714.8	25610.4	13529.6	28793.6	42	10404.4	16176.4	16589.6	19245.6	12079.2	24331.6	10693.2	15156.8	9387.6	11650.8	40.4	39888	56888	79959.2	53507.6	65191.2	50216.4	36710.8	39466	45882.4	54292.4	42539.2	33166.4	35431.6	41102.4	51346.4	44655.2	42350.4	60749.6	66496	74858
712800	53.2	17186	46	29272.8	14745.6	25437.6	13508.4	28805.6	38.4	10331.2	16156.4	16405.2	19254.4	11930	24585.2	10572.4	15290.4	9484.4	11671.2	39.2	40171.2	56580.4	80009.2	53894.4	64751.2	50250.4	36434.4	39469.6	46004.8	54061.2	42554.8	33050	35595.6	41022.4	50990	44391.3	42388.8	60372	65954.8	75161.2
714000	43.2	17125.2	40.4	29264.8	14641.6	25246	13437.2	28802.8	42	10368.8	16074	16419.6	19247.6	11938.4	24292	10450.8	15629.6	9457.2	11658	48.4	40285.6	56492.4	80553.2	54120	64875.2	50415.2	36293.6	39400.8	45503.2	54202.8	42883.6	33372	35405.2	41163.6	51301.6	44500.4	42219.6	60145.2	65560.4	75076
715200	44	16942.8	48	29098.8	14793.2	25330.4	13543.2	28740	38.8	10379.6	15966.8	16246	19158.4	11830.4	24234	10436.8	16151.2	9556.8	11595.2	40	40242.4	56769.6	80543.2	54356	65171.2	50497.2	35936.4	39532	45042.4	54344.8	43026	33241.6	35747.6	41137.2	50974.4	44586.4	42268.4	60104	64894.4	75120.4
716400	60	16823.2	38.4	29116.8	14876.8	25197.6	13398	28558.8	38.8	10326.8	15896.8	16018.8	18911.2	11926	24628.4	10154.4	16380	9395.6	11476	43.2	40328.8	56330.4	80591.2	55056	65228.8	50466	36151.6	39424.8	45248.4	54390.4	43162	33221.2	35642.4	41318.4	51036.8	44869.2	41795.4	59866	64515.2	75104.8
717600	44	16796.8	42.8	28976	14886.8	25116	13307.2	28425.2	42	10359.6	15830.8	16084	18806.8	11902.8	24662	10271.2	16854.8	9552.8	11422.8	34.4	40636.4	56427.6	80468	55248.4	65012	50923.2	36628.8	39477.2	44913.2	54144.8	43237.2	33594	35630.8	41344.4	51048.4	44607.2	41563.6	59648	64286	74870.8
718800	31.2	16837.6	47.6	29188.8	15009.2	25077.2	13432	28598.8	31.6	10223.2	15858	15941.6	18800	11912	24624	10231.6	17364.8	9478	11391.2	40.8333	40343.2	56142.8	80229.6	55599.6	65129.6	50952.8	36179.2	39382	45159.6	54441.2	43919.6	33604	35202.8	41120.4	50852.4	44813.6	41566	60180.4	63701.2	74927.6
720000	43.6	16662.8	52.8	29151.6	15016.8	25029.2	13426.8	28376.4	36.4	10240	15648.4	15775.6	18752.8	11837.6	24430.8	10141.6	17534.8	9572.4	11390	45.2	40568	56037.2	80558	55697.6	64882.4	51074.8	36226.4	39169.6	45156	54645.6	44503.2	33756.4	35718.4	41166	50802	44859.2	41489.6	59454.8	63051.6	75336
721200	36.8	16701.6	42.4	28940.4	15080.8	24976.8	13332.8	28406.4	34	10180	15590.4	15533.8	18718.8	11854.4	24444.8	10138.4	17810.4	9431.2	11448.4	41.2	40396.8	55888.8	79992.8	55992.8	65081.2	50857.6	36015.6	39188	45207.6	54891.2	45118	33768.8	35698	41206	50491.2	44746.4	41420	59768	62640	75685.2
722400	49.6	16629.6	42.4	28689.2	15357.6	25078	13225.2	28143.6	46	10295.2	15466.4	15338.8	18750	11660.8	24268.8	10070.4	17934	9502.4	11434	37.6	40542	55475.2	80129.6	55863.6	65541.2	51110	36211.2	39082	45229.6	55593.2	45095.6	33951.6	35737.6	41306	50248.8	44397.6	41520	59448.8	61834.4	75476.4
723600	44.8	16756.8	44	28728.8	15165.6	24822.8	13115.6	28321.2	38.8	10147.2	15433.2	15287.2	18661.2	11727.2	24371.6	10037.2	17996	9482	11296.8	40.4	40302.4	55246	80325.2	55946.8	65322	51129.2	36007.2	39111.6	45171.6	56076.4	45530	34192.4	35712.4	41178.4	50494.4	44722.4	41152	59296	61194	75956
724800	42.4	17268	42.4	28766.4	15237.6	24810.4	13219.6	28023.6	36	9990.8	15287.2	15285.6	18516.8	11782.8	24222.8	9908	18020	9576	11257.6	46.4	40094	54940.4	80278.4	55995.6	65785.6	51707.6	36173.6	38911.6	45330	55730.8	46165.6	34237.6	35680	41161.2	50392.8	44948.4	41104	59240.4	60960.4	76049.6
726000	50.4	17422.4	45.2	28786	15538.4	24830.8	13008	27983.2	31.2	9986.8	15274.4	14886.8	18472	11652.8	23974.8	9823.2	17994.8	9516.8	11259.6	44.4	40236.4	54832.8	80073.2	55928.4	65978.8	51554	35874.8	38991.6	45258	55476	46890.8	34429.2	35673.6	41170.8	50038.4	44700.8	41220.4	59211.2	60642.4	76550
727200	40.8	17039.2	43.6	28324	15478.4	24692	12864.8	27846.8	37.6	9950	15232.4	14902	18299.6	11629.6	23876.4	9800.4	17853.2	9418	11148	36	39994	54357.2	79695.2	55802.4	66037.2	51711.6	35936.4	38840	44994.8	55262.4	47594.4	34712.4	36283.6	40950.4	49909.6	44531.6	41462.8	58760	60220	76962.8
728400	50	16580	51.6	28226.8	15488.4	24641.6	12919.6	27794.8	48.8	9952.8	15162.8	14912.4	18430	11603.2	23514.4	9836.4	17733.2	9447.2	11099.6	44	40035.2	54502	79721.6	55532	65839.6	51086.8	35546.8	38638.4	44983.6	54824.8	48330	34736	36419.2	40956.4	49688.4	44152.4	41298	58834.8	59404.8	77042.4
729600	41.6	16662	42.8	28271.6	15594.4	24627.6	12878.4	27983.2	50	9862.8	15150.8	14728.8	18325.2	11673.2	23778	9751.6	17684.4	9318	11036.8	39.6	40057.2	54333.6	78988.8	55360.4	66212.4	51032.8	35655.2	38542	44905.2	54567.6	48880.8	34738.8	35904	41028	49933.6	44392	41143.2	58544.8	58647.2	77263.2
730800	46.8	16530.8	41.6	28046.4	15642.8	24406.8	12871.6	27611.6	53.2	9737.2	15308.8	14702.8	18206.8	11488.4	23665.2	9769.17	17668.8	9435.6	11154.4	36.4	40140.4	53982	78843.6	55480	66094	50864.4	35324.8	38448.8	44813.6	54437.2	49469.2	34815.6	35625.2	41170.8	49431.6	44383.2	41153.6	58994	58655.2	77487.6
732000	41.6	16690.8	36.8	27962	15524.8	24660	12650.8	27482.8	40.8	9803.6	15272	14388.8	18138.8	11522.8	23700.4	9726	17861.6	9527.6	11112.8	41.2	40599.6	54006.8	78436.4	55713.6	66150	50968	35392	38154.4	44897.6	54030.4	48627.2	34702.5	35179.2	41024.8	49451.6	44272.8	41464.4	58848.4	58003.2	77709.2
733200	50.4	16496.4	38.4	27879.6	15667.2	24878.8	12619.6	27162.4	40.8	9858.4	15267.2	14288.4	18126	11615.6	23517.6	9701.6	17567.2	9428	11021.2	44.8	41435.2	53498.8	77640.8	55595.2	66383.6	50932.4	35381.6	38138.4	44991.6	53768.4	49113.2	34920.4	35271.2	40802	49217.6	44317.2	41344.4	58786.8	57365.2	78217.2
734400	42	16461.2	42.4	27678	15635.6	24724.8	12472	27290	36	9805.6	15090.8	14394.4	18043.6	11522.4	23506	9764	17655.8	9500	11071.2	41.2	42047.6	53852.8	77472.4	55438.8	66282.8	51160	35336	37826.4	44924	53334.8	48809.6	34763.6	35093.6	41048	48840.4	44267.2	41094.4	58570	57376.4	79284.4
735600	44.8	16445.2	38.4	27264.4	15829.6	24682	12353.2	27210.4	48	9762.8	15245.2	14220.4	18046.8	11490.4	23551.6	9679.2	17260	9412	10820	42	42732.8	53920	77920	55368	66100.4	50957.2	35340.8	37850.8	44416	53053.2	48330.4	34666.8	35624	40953.2	48788.8	44232.4	41360.4	58392.4	57020.8	81560.8
736800	44.4	16629.6	43.2	26992	15736.8	24932	12380.4	27194.8	46	9706.8	15331.2	14412.4	17900.8	11596	23280.8	9821.2	17258.4	9426	10767.2	40.4	42845.6	53384	77773.2	55332	66406.4	50962.4	35029.6	37649.2	44754	53208.8	48069.2	34842.4	35266.8	40946.8	48735.4	43788	41616.8	58032.4	56600.4	84280.8
738000	41.6	16803.6	44.8	27330.4	15797.2	24920.4	12310	27156.4	40.8	9738	15308.8	14504.8	17862.4	11985.6	23128	9824.4	17207.6	9442	10836.4	56	42628	53056.4	77045.2	54914	66058	50819.6	35081.2	37438	44626.8	53436.4	47620.8	35528.8	34838.4	41120	49031.6	43804.8	41322	57871.2	56247.6	83436
739200	53.2	17250.8	42.4	27237.2	16024	25026.8	12324	27129.2	39.6	9556.4	15279.2	14424	18002.8	12029.2	23071.6	9666.4	17444	9303.6	10785.6	33.6	43263.6	53045.2	76890.8	54959.2	66230.4	51038.4	35148	33935.6	44738	53095.2	47530	36085.6	34444.4	41490	48620.4	44041.2	41296.8	57700	56419.6	81335.2
740400	52.8	16799.2	37.2	26965.6	15972.4	25259.2	12315.6	27254	44.4	9596	15445.2	14385.6	18051.2	11688.8	23044	9607.6	17355.6	9399.2	10798	42.8	43048	52970	76532.8	54966.8	66029.2	51040.4	35031.3	34032.8	44384.8	53150.4	46764.8	36683.6	34366	41729.2	48461.6	43967.2	41362.4	57376.4	56065.6	80818.4
741600	43.2	16554.4	49.2	27127.6	15894.4	25260.8	12365.2	27021.2	38	9616.4	15547.6	14428.8	18020	11486.8	23222.4	9910.4	17156	9309.2	10601.6	45.2	43126.4	52840.8	76592	54303.6	65752.8	50681.6	34678.4	34336.4	44660	52687.6	46566	37004.4	34036.8	41526.4	48465.6	43944.8	41469.6	57510.4	55916.8	80347.6
742800	39.6	16476.4	39.6	26480.4	15890.4	25584	12402	26984.4	44.1667	9449.62	15534	14550.8	18046	11428.8	22943.2	9899.2	16906.4	9358.4	10572.8	44.4	42758.4	53066.8	76388	54422	65842.4	50511.2	34626	34403.6	44516	52994.8	45284.4	37369.2	34000	41540.8	48284	43958.4	41723.6	57305.6	55470	80576.8
744000	36.8	16659.2	44	26566.8	15708.4	25940.4	12397.6	27055.2	40	9566.4	15532.4	14608	17937.6	11228.8	22850.4	9866.4	16734.8	9365.2	10484.4	40	42465.2	52503.6	75738.4	53988.4	65723.2	50593.6	34645.2	34234.8	44870	52916.8	45368	37874	33644.4	41495.6	48433.6	44384.8	41946	56658.4	55049.2	80782.8
745200	47.2	16502	40	26618.8	15934.4	26019.6	12462.8	27084	39.6	9486.4	15649.2	14750.8	17885.6	11367.6	22820.4	9809.6	16628	9289.58	10498.4	40	42246	52516	75112.4	53444.4	65248.4	50894.8	34558	34438	44754	52805.2	45144	38201.2	33434.8	41321.6	48029.2	43904.4	42168.4	56270.8	55074.8	80296.8
746400	58.8	16732.8	43.6	26373.2	15822	25983.6	12647.6	27281.2	46	9329.6	15814.8	14931.2	17671.6	11256	22844	10080.8	16414.8	9191.2	10414	47.2	42042.8	52308	75065.2	53186	65421.2	50193.6	34842	34259.2	44680.8	52636.8	44910	38364	33166.4	41491.6	48111.6	43881.2	42414.8	55894.6	54934.4	80324
747600	40.4	16854.4	44.8	26342.4	15727.6	26155.2	12693.2	28068.8	39.2	9537.6	15846.8	14930.8	17850.8	11252.8	22652.8	9957.2	16158.8	9118	10422.4	51.2	41506.4	52155.2	74414.8	52754.8	65688.8	50269.6	34804.8	33916	44659.6	52572.4	44416.4	38390.8	33223.6	41452.4	47894.4	43869.2	42548.8	55757.6	54646.8	80456
748800	46	17005.2	38.4	26167.6	15742.8	26033.2	12599.6	28387.2	41.6	9298.4	15893.2	14995.6	17672.8	11373.6	22727.2	9839.2	16022.8	9172.8	10320.4	42.8	41343.6	51596	74105.6	52571.2	65398.4	50245.6	34264	34320.8	44815.6	52394.4	44180.4	38501.6	32804	41359.2	47873.2	44210.8	42842	55368.4	54282	80605.2
750000	45.6	16715.2	40	26420.4	15751.6	26225.2	12359.6	28414	42.8	9340.4	16064.4	15174.4	17792	11254	22600	10044.8	15879.2	9053.6	10435	37.2	41108	51587.2	73693.2	52256.4	65286.4	50394.8	34709.2	34226.8	44712.8	52375.6	44020.8	38685.6	32434	41128	47745.6	43928.4	42506.8	54945.6	54444	81029.2
751200	53.6	16715.6	42.8	26206	15829.6	26448.8	12309.6	28640.8	41.6	9349.6	16108	15187.6	17760.4	11159.6	22428.4	10013.6	15853.2	9138.8	10315.2	45.6	40480.4	51682	73814.4	52204	65102.4	49943.2	34430.4	34427.2	44790.8	52209.2	43578	38814.4	32309.6	41467.2	47877.6	44160	42478.4	54937.2	54662.4	81344.8
752400	42.4	16534.8	39.6	26322.8	15731.2	26415.6	12502	28812.8	39.6	9406	16288	15217.2	17878.8	11365.2	22578.8	10154.8	16056.4	9122.8	10200.8	34.8	40328.4	51554.8	73250.8	51992.8	65348.4	49878	34482	34398.4	44555.6	50944.4	43370.8	38283.2	32121.2	41364	47596	44296.4	42799.2	54856.4	54624.8	81898
753600	44.4	16455.6	44.8	26093.6	15640	26428	12524.4	28794	35.6	9424	16242.4	15467.6	17660.8	11343.2	22376.8	10148	16098.3	8957.6	10232.4	40.4	39994	51720.8	73286.4	51890.4	64800.8	49738	34425.6	34684	44548.8	51556	42892	38662	31774.4	41664.8	47446.8	44086.8	42989.2	54122.8	54860	81215.6
754800	45.2	16555.6	44.4	26151.6	15742.4	26628.4	12710.4	29061.6	47.2	9430.4	16310	15478.8	17802	11337.6	22417.2	10168	16087.6	9018	10303.2	37.6	40025.6	51716.8	72798	51471.6	64996	49958	34449.2	34662	44674.4	51554.8	42605.6	38874.4	31630.8	41066	47814.8	43967.2	43086.4	53991.2	55320.8	81553.6
756000	47.2	16401.6	43.6	26010.8	15645.2	26546.4	12748	28944.8	35.6	9668.8	16301.6	15576	17830.4	11400.4	22342.4	10146	16328	8978.4	10286	46	39483.6	51362.4	72928.8	51137.6	64477.2	49756.4	34403.2	34620.4	44271.2	51591.6	42212.8	40678	31413.6	41003.2	47832.4	43998	43074.8	53741.6	55287.6	81551.6
757200	46.4	16411.2	35.2	25986.4	15409.6	26554.4	12776.8	28744.8	37.6	10091.2	16275.6	15500	17820.4	11324	22217.6	10134.8	16452.8	9007.2	10231.2	36.8	39399.2	51151.6	72812.8	50974	64628.8	49680.8	34336.8	34283.6	44430.8	51736	41177.2	40962.8	31460.8	41044.8	47360.4	43910	43021.2	53555.2	55476.8	82587.2
758400	54.8	16413.6	42.4	26070.8	15545.2	26588	12997.2	28786.8	49.2	10571.2	16323.2	15722	18362.4	11341.2	22433.6	10222.8	16286.4	8923.6	10255.6	44	39198	51255	72471.6	50845.6	64672.8	49688.4	34130	34272.4	44195.2	51664.8	40844.8	40378.8	31005.2	40858	47892.4	43580.8	43021.6	53362.8	55738	84453.2
759600	44.8	16348.4	44.8	25683.2	15486	26615.2	13134.8	28794.8	39.6	10801.6	16454.4	15734	19170.4	11343.6	22479.6	10253.2	16062.8	9097.6	10230.4	33.2	38912.8	51260.4	72550	50552	64292	49654.8	34071.2	34415.2	43885.2	51355.2	41039.2	39876.4	30762.8	41098	47557.6	43678.4	43227.6	53016.8	56193.6	83686
760800	41.6	16533.6	44.4	25929.6	15473.2	26408	13208.4	28721.6	44.8	11314.8	16351.6	15646.8	18967.6	11267.6	22167.2	10275.2	16152	8912.8	10056	45.6	38675.6	51120	72364.8	50504.4	64378.4	49913.2	34024.4	34226.4	43869.2	51400.4	41187.1	39335	30583.2	40928.4	47618	43664	43294	52891.6	56090	82291.6
762000	49.6	16526	44	25718.4	15207.6	26290	13215.6	28862.4	36.4	11689.6	16340	15658.4	18589.6	11258	22148	10355.6	16002.8	8979.6	10171.2	43.6	38570.8	51148	72158	50127.2	64076.4	50329.6	33927.2	34343.6	43593.6	51453.6	40849.6	39471.2	30497.2	40745.2	48031.2	43616.4	43626	52588	56330.8	82072.4
763200	38.4	16478.8	45.6	25994.8	15385.4	26494.4	13379.6	28727.6	39.2	11905.6	16373.2	15742.4	18130.4	11280.8	22231.6	10390.8	15756.4	8938.8	10154.4	33.6	38484.8	51174	72077.2	50020.4	64069.6	50184.8	33951.6	34283.2	43409.2	51556	41127.6	39290.4	30539.6	40549.6	47946.8	43380	43472.4	52548.8	56876.8	81428.8
764400	52.4	16674	50.8	25818	15379.2	26271.6	13470.4	28839.2	34.4	12135.2	16370	15684.8	17934	11121.6	22124.4	10388.8	15714	9238.4	10203.2	41.6	38091.6	51202	72128.8	49758.8	63859.6	50225.2	33917.6	34120.8	43644.8	51759.6	40682	39257.2	30301.2	40620	48498	43304	43578.8	52442.8	57005.6	81118.8
765600	47.6	16644	36.8	25511.6	15206	26315.6	13490.4	28593.6	36	12151.2	16319.2	15513.6	18012.8	11026.4	22138	10410.8	15682.9	9512.08	10246.8	54.4	38110.8	51015.2	71997.6	49380.4	63508	49893.6	33693.6	34072	43396.8	51557.2	40432.4	39009.2	29924.8	40292	48415.2	43218	43843.2	52044.8	57301.2	80598.4
766800	43.6	16602.8	50.8	25561.2	15191.6	26085.6	13499.6	28696	41.6	12198	16433.6	15778	18148.4	11024.4	22118.4	10493.6	15643.6	9754.4	10228.8	34.8	37851.6	51086	71897.6	49115.2	63478.8	49503.6	33481.2	33917.2	43608.4	51453.6	40900	38482.8	29668	40003.6	48505.6	43224.8	43803.2	51816	57484	81074.4
768000	43.6	16500	46.8	25287.6	15110.4	26173.2	13480	28657.9	35.2	12252.8	16232	15660.4	18148.4	10984.8	22276	10556.8	15872.8	10199.2	10229.2	47.6	37669.2	51219.6	71646.4	48851.2	63588	49209.2	33453.6	33759.2	43868.8	51321.6	40528	38281.2	29506.4	40181.2	48243.2	43370	44176.8	51899.6	58190.8	80422.8
769200	36.4	16111.6	45.2	25530.8	15032.8	26046.4	13465.6	29181.6	41.6	12162.8	16110.4	15537.6	18100	11050	22014.8	10530.4	15888.8	10768	10293.2	36.8	37454.8	50990.8	71528.4	48929.6	63078	48940.4	33343.6	33594.4	43960.4	51472.4	40548	38344.8	29457.6	39717.6	48450	43302	44054	51695.6	58642	80809.2
770400	46	16207.6	39.6	25199.2	15113.6	25901.2	13625.6	29092.8	40	12167.6	16083.2	15499.6	18292.8	11071.2	22110	10442.4	16056	11289.6	10192	43.2	37278.4	51588.8	71496.8	48798.8	63285.6	48832.8	33330	33271.6	43622.8	51494.8	40229.6	38301.6	29252.8	39526	48315.6	43038.8	44874	51398	58946.8	80800
771600	41.6	16200.8	45.6	25261.2	15040.8	25688.4	13481.2	28655.6	42.4	12024.8	16038.4	15480	18877.2	11045.2	22213.2	10439.2	16245.2	11440	10078.4	40.8	37201.2	52487.9	71422.8	48628	62966.8	48730.4	33300.4	33148	43081.2	51247.2	40220	37855.6	29523.6	39630	48555.6	42712.4	45611.6	51399.6	59120.8	80957.6
772800	43.6	16115.2	56	25302.8	14998.8	25823.6	13604.4	28503.2	37.6	12070	15874.4	15510	19030.8	11074	22076.8	10628.4	16269.2	11676	10134.4	41.2	36907.2	52341.2	71234.8	48329.6	62876	48450	33440.8	33268.4	43006.4	51110.8	39098.8	37786.8	29754	39552	48467.2	42679.2	45301.6	51252.4	59563.6	80778.4
774000	41.2	15968.8	47.2	25181.6	14802.8	25548.8	13594	28069.2	49.6	12053.6	15808	15459.2	18540.8	10947.6	22264.8	10348.8	16264.4	11919.2	10204	51.2	36735.6	52189.6	71133.2	47936	62769.2	48362.4	33231.6	33268.4	42986.4	50968.4	39316.8	38023.2	29682.4	39631.2	48369.2	43002.4	44886	51198.4	59864.4	80847.1
775200	44.4	16001.2	51.6	24924.4	14906.4	25443.2	13576.8	28247.2	36.8	11951.2	15738.4	15140.4	18574.4	10815.6	22088.4	10558.4	16067.2	12136.8	10030.8	42.8	36794	51723.6	71376.4	48109.2	62490.4	48383.6	33284.8	33094	42605.6	51032	39353.6	37691.2	29206.4	39251.2	48492	42999.6	44441.6	51178.8	59722.4	80651.3
776400	42	15957.6	44.4	25176	14878.8	25210.8	13570.4	28017.6	40	11888	15718.4	15328.8	18205.2	10914.8	22460.4	10412.4	15729.6	12286.4	10047.2	45.2	36447.2	51404	71045.6	47814.8	62607.6	48491.6	33153.2	33010	42224	51131.6	39044.8	37888	29052.8	39297.2	48564.4	42884.8	44233.2	50932.8	60116.4	80444.4
777600	51.2	15846.4	45.6	25097.2	14924	25366	13646	27842	40.8	11711.2	15571.6	15155.6	18137.2	10920.4	22376.8	10455.6	15602.4	12284	10045.6	40.4	36389.6	51367.6	70732	47743.2	62466.4	48381.2	33073.2	33366	42070	50926.4	39446	37794.8	29057.2	39400.8	48379.2	42648	43858	50634.8	60319.2	80068.4
778800	48	16080.4	44.8	25063.6	14623.2	25091.2	13500	27562.8	51.2	11627.2	15482.8	14971.6	18493.6	10964.8	22319.6	10352.8	15535.6	12347.6	10114.4	43.2	36356.8	51158.4	70692.8	47554	62678	47989.2	33330.4	33318.8	42033.3	50860.8	39441.2	37916.4	29042.8	39282.8	48370	42598.4	43759.2	50774	60056.4	80131.6
780000	44	15965.2	47.6	25073.6	14519.6	25240.4	13707.2	27512.8	32	11464.8	15454.8	14987.6	18864.4	10861.6	22332.8	10376.4	15339.2	12408.4	10202	34.8	36262	50952.4	70699.2	47756.4	62633.6	47899.2	32870	33330	42185.6	50570.4	39510.8	38030	28682.8	39198	48702.8	42465.2	43359.2	50918	60260.8	80342.8
781200	45.2	15904.4	48.75	25167.6	14490.8	25129.6	13800.4	27316	42.4	11554.4	15466.8	14909.2	18920	10832.4	22775.2	10315.6	15626.8	12515.6	10149.2	41.2	36215.6	50776.8	70236	47162.4	62381.2	47688.8	32890	33144	41990.4	50580	39710	37981.2	28583.6	39126.4	48700.8	42079.6	43641.2	51008.8	60192	80293.2
782400	41.6	15783.2	46	25096.4	14601.6	25018	13778	27425.6	42	11263.2	15374.8	14704.4	18486	10827.2	22746	10341.2	15639.2	12803.2	10231.2	32.4	36271.6	50478	70450.8	47106.4	62967.2	47502	32943.6	33101.2	41654	50732.8	39160.4	38041.6	28742.4	39001.2	48811.2	42529.6	43815.6	50859.6	60266.8	80395.2
783600	42.8	15921.6	51.6	25121.6	14494	24750	13944.8	27192.4	40.4	11150	15140	14716.8	18346	10919.2	22640.8	10200.8	15661.6	12946.8	10207.2	32	36145.2	50598.8	70093.6	46918	62603.2	47440.8	32974.4	33070	41673.6	50566.8	39593.2	38039.2	28624.4	39163.2	48866.8	42646.4	43796.8	50454.8	60396	80462.8
784800	46.8	15796	48.8	25048.8	14598	24560	13888.4	27021.2	38	11081.6	15114	14470	18048.4	11034	22905.2	10151.6	15917.6	12941.6	10206.8	36	36236.4	50786.8	69931.6	46579.6	62668.4	47244	32687.6	33395.6	41632.8	50597.6	39596	37867.2	28514	39293.2	48858.4	43018.4	44358	50535.2	59670	80269.2
786000	52.8	15957.2	38.8	24829.6	14469.6	24499.6	13848	26812	42.4	11007.6	14805.2	14435.6	17962.8	11031.2	22672.4	10272	16012	13216	10120	42.8	36122.8	50760.4	69942.4	46448	62197.2	47247.9	32911.6	33308.8	41296.4	50608	39830.4	37958.8	28636	39373.6	48762	42822.8	44579.6	50162.4	59454.8	80321.2
787200	45.6	15771.6	48.8	25013.2	14414.4	24563.6	13784	26908.8	40.4	10899.6	14982.4	14214.4	17855.6	11059.2	22753.2	10158	15874.4	13312.8	10230	39.2	35966.4	50282	69791.6	46279.6	61918.8	47018	32468	33279.2	41269.6	50371.6	39296	38020.4	28275.2	39110.8	48923.6	42581.6	44456	50140	59203.2	80294
788400	44.8	15926.4	52.8	25134.8	14463.6	24221.6	13847.6	26979.2	35.6	10905.2	14934	14132	17868.4	10982.4	22891.2	10170.8	15883.6	13442.8	10180	34	35820	50323.2	69322.8	46919.2	61947.2	46634	32486.8	33343.2	40938	50294.8	39350	38213.2	28331.6	38975.2	49012.4	42853.2	44821.2	49845.2	58952.4	79614
789600	44	15874.8	48.8	25042.9	14456.4	24118.8	13747.6	27134.4	46.8	10794.4	14703.6	14016.4	17882.4	10931.6	22690.8	10193.2	15699.2	13506	10176	43.2	35965.2	50493.2	69726	46910.4	61411.2	46725.6	32317.2	33274.8	40860.4	50379.6	39500.8	38457.2	28523.2	39252.8	49203.6	42982	45032	49794.8	58351.6	79812
790800	39.6	15818.4	39.6	25190.8	14402	23925.2	13705.2	26992.8	49.6	10851.2	14598.4	13892	18219.6	10955.6	22743.2	10005.2	15595.2	13465.2	10218.8	46.4	36181.2	50493.2	69276	46413.2	61514.4	46648	32497.6	33367.2	40725.6	50408.8	39524	38496.8	28583.6	39124	49037.6	42923.6	44914.8	50199.6	58312.8	80010.4
792000	44.8	15786.8	42.8	25255.2	14402.8	23731.2	13617.6	27002.4	51.2	10860	14489.6	13742	18458	10862.8	22779.6	10063.6	15524	13694.4	10168.4	35.6	36102.8	50192.4	69186.8	46315.6	61253.2	46764	32151.2	33745.6	40838.4	50301.2	39965.2	38037.2	28638.4	39164.4	49154.8	42924.4	44854.4	50026.8	58067.6	80493.2
793200	40.4	15703.6	46.8	24943.2	14381.6	23730	13656	27232.8	36.4	10693.3	14396.4	13716	18253.6	10953.6	22704	10001.6	15463.2	13636.8	10045.6	37.2	36284	50128.4	68746.8	45954	60404.8	46285.6	32232.4	33912.4	40518.8	50202.8	40104	37996	28629.2	39282.4	49390.8	42741.6	44930.4	49541.2	57947.2	80462
794400	42.8	16134	44.4	24991.6	14469.2	23371.6	13633.2	27596.4	41.6	10602.4	14338	13634	18028.8	10982	22630.8	9884	15503.2	14092.4	10133.6	44.8	36317.2	50389.2	68951.6	45773.6	60657.6	45994.4	32210.4	33740.4	40428.8	50120.4	39833.2	37754.8	28758.8	39011.2	49050.4	42858.8	44873.2	49339.2	57942	80418.8
795600	48	16171.6	56.4	25183.2	14424.8	23176.4	13695.6	27828.8	42.8	10527.6	14279.6	13455.6	17875.2	10987.2	22544.4	9820.4	15468.4	13804.8	10074.8	42.9167	36174.8	50497.2	68989.2	45375.6	60212	45862	32088.8	34077.6	40344.8	49942	40165.6	37733.6	28886	39201.6	49225.6	42677.6	44526.4	49165.6	57651.2	80634.8
796800	47.2	16128.8	54	25111.2	14449.6	23180	13552	27886.4	43.6	10566.8	14144.8	13448	17772	11015.6	22422	9926.67	15529.2	13820	10072.8	44.4	36074.4	49982.8	69040.8	45184.8	60073.6	46319.2	31917.6	34034.4	40093.6	49678	40072.4	38036.4	28911.2	39018.8	49356.8	42680.4	44606.4	49353.6	57384.8	80630.8
798000	38	16146.4	41.2	25084.4	14405.2	23093.2	13400.8	27951.6	45.6	10290	14106.4	13389.2	17596.8	10978.8	22343.2	9815.2	15450	13946.4	10143.6	43.2	36096.4	50019.6	68083.2	45286.8	59780.8	45755.6	32062.4	34128.4	40018	49814.4	40110	38170	28831.6	39144.4	48968	42383.6	44228.4	49102	57034	80427.2
799200	62.4	15974	51.2	25250.8	14488.8	22865.2	13404	27684	40.8	10389.6	14165.6	13249.2	17561.6	10998.8	22428.8	9789.6	15583.6	13984.8	10103.2	51.2	36209.2	49792.8	67557.6	45217.6	59994.8	45527.6	32042.4	33961.6	40005.6	49695.6	39540.8	38106	28696.4	38764.8	48909.2	42416	44159.6	49124.4	56107.6	81138
800400	48	15837.2	48.8	25135.2	14262.8	22737.2	13352	27917.2	40.4	10260	13960	13195.2	17590	10960	22225.2	9811.2	15598.8	13826.4	9936	39.2	36116.8	49735.2	67645	44872	59743.2	45408	32020.4	34134.4	39741.6	49547.6	39889.2	38317.2	28686.8	38454.4	48743.2	42083.6	44160.4	49112.8	55953.2	81496.4
801600	45.6	15952.8	52.8	25147.2	14766.8	22646	13354.8	27685.6	37.6	10370.4	13872.8	12971.2	17568.8	10957.6	22381.6	9776.4	15454	13835.6	9990.4	38.8	36170.4	49508.8	67529.2	44720	59686.4	45465.6	32061.6	34121.2	39978.8	49388.8	40593.2	38693.6	28365.6	38502.4	48889.2	41976.4	43850	48930	54957.6	81244
802800	44.8	15848.4	44.4	24938.4	14644.4	22710.8	13294.4	27834	34	10254	13657.6	13006.8	17552.4	11104	22246.8	9788.8	15322	13863.2	9812.8	41.2	36158.8	49857.6	67089.6	44756	59586	45196	31788.4	34280.8	39840	48931.6	40886.8	38642	28477.2	38032	48634	41377.1	43570.4	48716	54350.8	81931.6
804000	53.2	15976	45.2	25044.8	14682	22442	13280	27625.2	36.4	10159.6	13657.6	12774	17675.6	11167.2	22249.2	10004	15033.2	13776.8	9993.6	42	36138.4	49529.2	66543.2	44456.8	59752.4	45307.6	31824	34166	40097.5	49187.2	41218.8	38641.6	28293.6	37773.6	48801.2	41290.8	43663.2	48950.4	54020.8	82114.8
805200	50	16042.8	42.8	24971.6	14709.6	22414	13237.6	27553.6	44.8	10118.4	13701.2	12845.6	17548	11276.4	22494.4	9776.4	15054.8	13686	9977.2	45.6	36317.2	49027.6	66444	44391.2	59410.8	45322	31708.4	34182.8	39741.6	49015.6	41348.8	38784.8	28420	37545.2	48671.2	41236	43305.6	48618.4	53226.8	82587.2
806400	45.6	16253.2	38.4	24947.6	14686.4	22329.2	13328.8	27497.6	57.2	10244	13584	12754.8	17582.4	11376	22520	9801.6	14844.4	13475.2	9997.6	40.8	36010	48725.2	66158.4	44379.6	59311.2	45447.2	31741.6	34270	39612.8	48668.4	41744.4	39161.6	28254.4	37515.6	48632.4	41097.2	43169.6	48709.6	52807.6	82456.4
807600	41.2	16445.2	43.2	24857.6	14877.2	22346.8	13288	27592.4	37.6	10194	13504.8	12487.2	17613.6	11416.4	22574.8	9924.4	14988.4	13326.4	9991.2	41.6	36368	48368.4	65507.6	44137.6	59392.4	45102	31614	34017.6	39893.2	49011.6	41800	39466.8	28183.6	37620.8	48774.8	41078.8	42937.2	48597.2	52540.8	82962
808800	43.6	16417.6	46.8	24983.2	14700.4	22376	13213.2	27650.4	46.4	10194	13417.2	12526.8	17545.6	11436.4	22628.4	9878	15016.8	13201.2	9856.25	43.2	35953.2	48193.6	65076	44064	59162.8	44995.6	31478.8	34266.4	39566.8	48686	41753.2	39719.6	28237.6	37287.2	49332.4	40624	42892	48549.2	52285.2	83105.6
810000	47.2	16132.8	46.4	24944	14638.8	22169.2	12987.6	27657.2	36	10216	13386.8	12379.2	17434.4	11506.8	22662.8	9919.2	14994.4	13023.2	9860.4	48.4	36304	47786.4	65215.2	43882.8	59070.4	44875.2	31630.4	34216	39646.8	48488.8	42020.4	39980.4	27913.6	37157.2	49498.8	40989.6	42967.6	48313.6	51881.6	83047.6
811200	49.2	16293.2	46.8	24757.6	14709.2	22050.8	13341.2	27347.1	42	10438.4	13304.4	12468.8	17422	11536	22735.6	9846	15186.4	12870	9812	48.4	35943.6	48155.2	64910.8	43478.4	59404.4	44541.2	31185.6	34024.8	39435.6	48284	42356.4	39792	27804	37100.8	49482.4	40774	42484.4	48040.8	51606	83032.4
812400	45.6	16266.4	44.8	24802.8	14707.6	22382	13538.4	27317.2	44.4	10495.2	13260.4	12192	17368	11517.2	22662.9	10000	15241.2	12676	9784	45.2	36043.2	48000.4	64717.2	43456	59763.2	44438.4	31187.2	33940.4	39621.6	48079.2	42678.4	40146.4	27620.4	36870.8	49932	40252.4	42564.4	48108.8	51436.8	83104
813600	48.8	16306	37.6	24536	14650.4	22094.4	13684.8	27277.2	38.8	10575.2	13218.4	12154.4	17551.2	11398.4	22623.6	10128.8	15322	12478.8	9856.8	36.8	36031.2	47894.8	64672.8	43290	59796.4	44039.6	31232.4	34059.6	39475.6	47624	42389.2	41120	27690.8	36843.2	50124	40375.6	42351.2	48160.8	50680.4	82773.2
814800	43.2	16424	29.6	24399.2	14669.6	22085.6	13571.6	27274.8	44.8	10473.2	13210	12022	17407.6	11333.2	22590	10083.2	15306.4	12239.2	9839.6	49.6	36174.8	48170	64066	43554.4	59560.8	44176.4	30998.8	33919.6	39346	47560.8	42607.2	42836	27443.2	37107.6	50690	40248	42581.2	48024	50231.2	83083.2
816000	46.8	16394	46.4	24351.6	14620.4	22142.8	13655.2	27141.2	41.6	10749.2	13303.6	11922.4	17274.4	11367.6	22351.6	9948.8	15058	12125.2	9828	40	35918	48224.4	63857.6	43412.4	59066.4	43748	30705.2	33652.4	39447.2	46909.2	42208.4	43037.2	27128.8	36261.2	50731.2	39712.4	42199.6	47962.8	49720	82717.2
817200	45.6	16275.2	40.8	24382.8	14686.8	21802.4	13516.8	27186	48.4	10728.8	13314.8	11835.6	17173.2	11440.8	22613.2	9890	15079.6	12060	9740	46.4	36015.2	48430	63582	43440.4	59195.6	43772	30715.2	33698.8	39559.6	46779.2	42750.8	42252.8	27183.2	36297.2	50985.4	39689.2	42484.8	47790	49358	82699.6
818400	37.6	16367.2	46.8	24208.8	14882.4	21794.4	13521.6	27175.6	30.4	10874.4	13272.8	11899.6	17415.2	11332.4	22636.8	10042.8	15027.2	11874	9659.2	46.8	35659.2	47964.4	63123.2	43346	59371.2	43563.6	30780.4	33366.4	39506	46418	42825.6	41709.2	26934.8	36601.6	50785.6	39056.8	42542.4	47829.2	48683.2	82797.2
819600	41.2	16205.2	42	24061.2	14726.4	21929.2	13601.2	27095.6	35.6	10793.2	13272.8	11836.8	17780	11384.8	22551.2	10020	14864	11752	9693.6	42.4	35614.4	48150.4	63055.2	43205.2	59446	43167.2	30555.2	33428	39424.4	45732.8	42983.2	40975.6	26976.4	36203.6	50616	39134.8	42678.8	47624.8	48334.4	82964.8
820800	52.8	16407.2	51.6	23974	14720.8	21685.6	13528.8	26987.2	41.2	11026	13362	11597.6	17884.8	11238.4	22590	10114.4	14879.2	11556	9684	41.2	35446.4	47972.8	62800.4	43570.8	59299.2	42950.8	30734.8	32994.8	39377.2	45770	42819.6	40692	26629.6	36136.8	50750.4	39011.2	42314.4	47497.2	48171.2	82815.8
822000	38.4	16259.6	48.8	23991.2	14882	21738	13500.8	27037.2	45.6	11049.2	13353.6	11606.4	17473.2	11195.6	22806	10064.4	14718.4	11410	9683.6	42.4	34970.4	47955.2	62678.4	43761.2	59409.2	42964.8	30433.2	32856	39363.2	45429.2	43092.8	40647.2	26575.2	35870	50478.8	38713.6	42342	47401.2	47596.4	82493.2
823200	49.2	16341.6	46.8	23936.4	14677.2	21686.8	13658	26802	39.6	11049.6	13191.6	11599.6	17086	11335.2	22858	10399.6	14545.6	11270.8	9684	49.2	34852.8	47865.2	61945.6	43991.6	59550	42916.8	30514.8	32722.4	39553.2	44940.8	42514	40684	26723.6	35924.4	50411.2	38614	42398	47382	47840	82795.4
824400	48.4	16134.4	37.2	23612.4	14671.2	21756	13592	26898	29.2	11062.4	13229.2	11602	16858.8	11260.4	22579.6	10726.8	14689.2	11238	9608.4	36.8	34804.4	47382.4	62084.4	44066.4	59315.6	42503.2	30087.6	32794	39443.2	45124.8	42561.6	40158.8	26411.6	35984.4	50542.8	38583.6	42799.6	47381.2	47352.8	82581.6
825600	44.8	16140.8	42.4	23446.8	14503.6	21350	13842.4	26669.2	50.8	11084.4	13315.2	11560.4	16891.6	11410	22746	10891.2	14628.8	10984.8	9639.6	35.6	34411.6	47554.4	61660.8	44016.4	59223.6	42706	30212.8	32874.4	39587.6	44776.8	42583.6	40109.2	26254.8	35650.4	50137.6	38069.6	42424.4	47289.6	47331.2	82494.4
826800	41.6	16188	34.8	23499.2	14730.4	21524	13734	26700.8	43.2	11122	13496	11423.6	16704.4	11330.4	22886.8	11294.8	14879.2	10913.2	9657.6	37.2	34398	47545.2	61501.2	43902.8	59014.4	42536.4	30076	32476	39754.8	44711.2	42485.2	40308.8	25940.4	35766.8	50293.2	38088	42710.4	47307.6	46919.2	82555.2
828000	53.6	16164.4	56	23296	14684.4	21535.6	13742.8	26822	38.4	11116	13320.8	11296	16988	11264.8	22720	11475.2	14890.8	10830	9645.2	46.4	34520.8	47476.8	60653.8	43928	58881.2	42523.2	29784.4	32474.8	39670.4	44316	42551.6	40189.6	25847.6	35922.8	49928.4	37890.4	42664.4	47369.6	46651.2	81702.8
829200	47.2	16050	31.6	23416.4	14662.4	21463.2	13754	26896	40.4	11082.8	13269.2	11372.8	16971.6	11307.2	22874.8	11662.8	14796	10878.8	9651.6	48.8	34701.6	47605.6	60728.8	43865.2	58958.4	42170.4	30015.2	32387.9	40326.8	44352	42289.2	40183.2	25610.8	35982.8	50096.4	37504	42725.2	46716.4	46587.6	82038
830400	42.4	16238	50	23536.4	14509.2	21381.6	13889.6	26659.2	42	11191.6	13356.4	11178.4	17008.4	11253.2	22988	12018	14820	10539.6	9504.8	32.8	34455.2	47668	60301.6	43650.4	59002.4	42182.4	29838.8	32713.2	40324.4	43840	42193.2	40016.4	25636.8	35934	49914	37441.2	42930	46760.4	45868.4	81516.4
831600	41.2	16487.2	42.8	23432.8	14600.4	21456.4	13837.6	26419.6	45.6	11215.2	13255.2	11044.4	17060	11206.8	22947.6	12060.4	14808.8	10582	9537.2	37.6	34273.2	47416	60080.4	43207.2	58733.6	41963.6	29703.6	32454.8	40131.6	43888.8	41404	40079.2	25501.6	35759.2	49951.6	37478.4	43066.4	46484.4	45954	81242.4
832800	42.8	16393.2	44.8	23338.4	14614.8	21349.6	13888.8	26468.4	37.2	11388.8	13429.6	10990	17009.6	11186.8	23002.8	12162	14678.8	10414.8	9504.4	46	34202.8	47029.2	59944	42604.4	58938.8	41624.4	29588.4	32330.4	40076.4	43899.6	41742.4	40032	25403.2	35871.2	49954.8	37219.6	43053.6	46472.8	45705.6	81267.6
834000	42.4	16131.2	37.6	23185.2	14545.6	21406.4	13981.6	26645.6	37.6	11215.6	13363.6	11043.2	16781.2	11137.6	23060.4	12304	14660.8	10354.8	9662.4	45.2	34306	46480	59781.2	41404	58713.2	41752.8	29542	32250.8	39880.4	43816.8	41362	39805.2	25058.4	35951.6	49906.4	37115.2	42912.8	46068	45894.8	80834.4
835200	42	15835.2	48.4	23155.2	14485.6	21280.4	14071.2	26291.6	39.2	11282.8	13320	11081.2	16637.2	11227.2	22905.6	12511.2	14601.2	10390	9701.6	47.2	34249.2	46498	59216.4	40075.2	58716.4	41426.4	29377.6	32266	39804	43590	41432	39567.2	25106	35592.4	50285.2	36754.8	42817.2	45940.8	45507.2	80655.2
836400	46.8	15606.7	44	23364.8	14509.2	21444.8	13896.8	26421.2	35.2	11362.8	13268.4	11134.4	16898.4	11143.2	22999.6	12593.6	14826	10114.8	9596	42.4	33982.8	46512.4	58724.4	39084.4	58802	41309.2	29183.2	32170	39932	43433.2	41445.6	39605.2	24864.4	36094.4	50859.2	36865.6	43041.6	45799.6	45461.6	80563.2
837600	48.4	15482	44	23019.6	14607.6	21240.8	14053.2	26372	46.4	11256.4	13296.8	11209.6	16958.8	11275.2	22787.6	12578.4	14910	10144.4	9670.8	49.2	34115.6	46360.8	58855.8	37978.4	59154.4	41167.2	28977.2	32113.2	39846.4	43246	41244	39546.4	24669.2	35933.6	51039.6	36822.8	43018	45617.2	45446	79956.4
838800	50.8	15518	34.8	23110.4	14284.8	21157.6	13904	26313.2	45.2	11330.4	13320.4	11210	16891.2	11272.8	22927.2	12556.8	14814.4	10089.6	9673.33	41.2	33841.6	46579.2	58501.2	37354.4	58795.6	40855.6	28996	31886.8	39870.8	42945.6	40732.8	39334	24736	36318.8	51040.8	36218.4	43048.4	45329.2	44891.2	79471.2
840000	43.2	15688	40	23169.6	14486.4	21132.4	13782.8	26145.6	42.4	11469.6	13330.4	11363.2	16892.8	11201.6	22997.2	12602	15020.4	9876	9592.8	44.4	33874.4	46616.8	58306.8	36732.4	58931.6	40999.6	28991.6	31864.8	39726.8	42690.8	40448.8	39314	24612.4	35915.2	51028	36058.8	43472	45209.6	45070.8	79152.4
841200	49.6	15846	47.2	23121.6	14455.2	21088.8	13871.2	26035.6	39.2	11380.8	13238.4	11196	16807.2	11096.8	22937.2	12530.4	14995.2	9995.2	9610.4	48	33490.4	46090.8	58176.8	36312.8	58446	40777.6	28709.2	31881.6	39788.8	42642	40154.8	39506	24561.6	35818.4	50394	35644.8	44042	44841.6	45213.6	78614.8
842400	42.4	15764.4	40.8	23269.6	14425.6	21021.7	13852.4	26111.2	42.8	11262.8	13373.6	11346	16934.4	11261.6	22911.2	12515.6	15081.2	9893.2	9663.6	39.2	33482.4	46084	58068.4	35739.2	58593.6	40693.6	28540	31654.4	39598.8	42610	39368.4	39439.6	24332.8	35967.2	50704.8	35156.8	43863.2	45046.4	45476.4	78150.4
843600	41.6	15697.2	43.2	23516.4	14467.2	21112.1	13841.2	25766.8	32	11414.4	13794	11299.2	16870.8	11396	23096.8	12490.8	15182	9882.8	9628.8	42	33135.2	45784.4	58092	35092.8	58417.2	40257.6	28538	31621.2	39481.6	42412	39132.8	39287.6	24286.4	35786.8	50837.6	34796	43685.6	45369.2	45635.6	77827.6
844800	48	15669.2	46.8	23348.8	14506.4	20924.4	13763.2	25912	39.6	11143.2	15012.4	11400.4	16862.8	11820.4	22968	12287.6	14940	9732	9638	39.6	33287.6	45658	57818.4	34890	58298.4	40072.8	28345.2	31450	39454	42538.4	39115.2	39195.6	24244	36012.4	51100.8	34584.8	43848	45064.2	45574.8	77611.6
846000	40.4	15780.4	46.8	23592.8	14477.6	21037.6	13709.2	25683.6	40.4	11261.6	15880	11351.6	16799.2	11826	22986.8	12009.6	15049.6	9698.4	9593.2	44	33024	45792.4	57868.4	34751.2	58171.2	39792.8	28172	31304.8	39336.8	42410	38958	39072	23937.6	36025.6	51041.6	34394.4	43603.6	44508.4	46008	77229.6
847200	48.8	15599.2	43.2	23807.2	14389.2	20921.2	13774.4	25689.2	41.6	11155.2	16818.8	11249.2	16628.4	11527.6	23113.2	12114.8	15069.6	9725.6	9674	46.8	32997.2	45766.4	58325.2	34367.6	58222	39594.4	27930.4	31342.8	39453.6	42022.8	38683.2	39083.6	23937.6	35939.2	51191.6	33998.8	43351.2	44192.8	45939.6	76923.6
848400	51.2	15420.8	40	23683.2	14487.6	20828	13677.6	25460.8	42.4	10988.8	17068.8	11353.6	16457.6	11330	22874	11921.2	14996	9684.8	9522.8	51.2	32768.4	45507.2	58100.8	34209.6	57958.8	39510.4	27745.2	31354.4	39178	41916.8	38177.2	39227.2	23636.8	35990	51093.2	33818.4	43125.4	43771.2	46237.6	76461.6
849600	42	15429.6	42.8	23854.8	14253.2	20649.2	13682.8	25443.2	48	11104.8	17535.2	11419.2	16710.8	11291.6	22840	12027.2	14998.4	9792.8	9604	57.2	32863.6	45935.2	58003.2	33832	58162.4	39486.4	27898.4	31222.8	39578	41836.8	38275.2	39048.4	23778.8	36048.4	51499.6	33240.4	43061.6	43523.8	46520.8	76565.2
850800	41.2	15429.6	34.4	23802.8	14522.8	20643.6	13672.8	25314	36.8	11130.4	17986	11443.6	16707.6	11246.8	22954	11928.4	15096.4	9832.4	9731.2	43.2	32455.6	45948.4	57878.8	33744.4	57877.6	39206	27851.2	31071.2	39640.4	41778.8	38094.4	38918	23720.4	35956.4	51406.8	32981.6	42785.2	43388	46756.4	76073.2
852000	45.2	15235.2	44.4	24027.6	14461.6	20719.2	13569.6	25256.4	33.2	10982	18505.2	11442.8	16669.2	11136.8	23038.8	11797.2	14930.4	9943.2	10322.4	42	32515.2	45513.2	57964.4	33562.4	57328.4	38804	27815.2	31334	39401.6	41580	38114	39221.6	23554.4	35906	51721.6	32410.8	42972	42765.2	47229.6	75612
853200	46	15347.2	41.2	24022	14247.2	20368	13510.4	24948.4	49.6	10956.4	18857.2	11431.6	16652	11220	23211.6	11927.2	15032.8	10038	10857.6	36.8	32339.6	45572.4	57885.2	33375.6	57186.8	38718	27720.4	31320.4	39457.6	41669.6	37884.4	39278.4	23418.8	36196	51782	32048.4	42952.8	42460	47768	75080
854400	44	15144.8	35.2	24070.4	14250	20438.8	13599.6	24945.2	34	10842.8	19392.8	11538.8	16562.4	11252.8	23110.8	11961.6	15011.2	10027.2	10903.2	39.2	32395.6	45219.6	57582	33248.8	56782.8	38760.4	27726.4	31250	39162.4	41773.6	37192.8	39249.6	23542.4	35965.6	51799.6	32003.6	42496.4	42398.4	47846	74729.2
855600	41.6	15157.6	43.2	24351.2	14206	20430.4	13509.6	24996.4	35.2	10889.6	19630.4	11390.4	16249.6	11233.2	23359.2	11918.8	15017.6	10102.4	10890	43.6	32216	45289.2	57468.8	32800.8	56368	38672.4	27564.8	31245.6	39239.2	41833.6	37224.8	39205.6	23305.6	36115.2	52110.4	31706.4	42578.4	41810.8	48111.2	74370
856800	43.2	14928	49.2	24280.4	14260.4	20411.2	13453.6	25002.4	50.4	10733.2	19988.4	11378	16370	11374.4	23027.6	11909.2	15127.6	9996.8	10838	39.6	32089.2	45279.6	57505.2	32736.8	56230	38692	27319.2	31222.4	38850.4	41664	36922.8	39154	23332	36045.2	52283.2	31447.6	42497.2	41781.6	47944.4	73891.6
858000	41.2	15061.2	39.2	23980	14268.4	20215.4	13481.6	25340	41.6	10552.4	20131.6	11428	16564.4	11273.2	23311.6	11899.6	14976	10054.4	10800.8	33.2	32049.6	45294	57167.6	32584.8	56084.4	38646	27127.6	31034.4	39143.2	41352	36980.4	39538	23306.4	35944.8	52380	31098.4	42280.4	41557.2	48067.6	73354
859200	39.2	15166.8	42	23896.8	14161.6	20139.6	13307.9	26026.8	46	10706.4	20121.6	11311.6	16447.6	11212.8	23186.4	11731.2	15042.8	10125.2	10802.8	42.4	31975.2	45535.6	57098	32360.8	56406.8	38473.2	26904	30960.4	38986.8	41382.8	37023.6	39435.6	23005.2	35629.6	52677.2	30934.4	42354.8	41186	48102	73115.2
860400	42.8	14943.6	43.6	23940	14180.4	19803.2	13319.6	26196.8	44.8	10726.4	20343.6	11377.2	16470.4	11229.2	23225.2	11726.4	14928.4	10227.2	10956.4	41.2	32088.8	45235.2	56741.2	32149.6	55956	38490.8	27084.8	30904.8	38882.8	41236.8	37055.2	39494	23013.6	36012.8	52637.6	30518.4	42146.4	41068.8	48496.8	72452
861600	44	15026.4	51.2	24012.4	14241.6	19803.6	13339.2	26086.4	42.4	10540.8	20392.8	11376	16363.8	11243.2	23104	11591.2	14979.2	10303.2	10904.4	45.2	31908.4	45208	56602.8	32239.6	55701.2	38619.6	26967.2	30754.8	38953.6	41125.6	36938.4	39668.4	22968	36084.4	52905.2	30562	42133.6	40772.4	48597.2	72328
862800	46.8	15000	55.2	23905.2	14239.6	19531.6	13240.8	25682.8	51.6	10606	20386	12031.2	16355.2	11319.6	23212.8	11521.6	15004.4	10444.4	10989.2	37.6	31750.4	44971.2	56491.2	31980.8	55324.8	38639.6	26864	30686	38807.6	41228.4	36940.4	39730.8	23125.2	35968.4	53085.6	30378.4	41748.8	40676	48673.2	71570
864000	45.2	14948	40	23715.6	14160.4	19585.6	13195.2	25615.2	48.4	10539.2	20301.6	13400.8	16327.2	11216	23164.4	11438.8	14891.2	10444.4	10817.2	39.6	32003.6	44973.2	56268.8	31884.4	54948.8	38967.6	26766.8	30615.2	38656.4	41158.8	36640.8	40022.4	23046	36274.4	53739.6	29992.4	41747.6	40293.6	49028	71250.8
865200	44.4	14803.2	36.4	23505.6	14071.2	19502	13241.6	25404.8	37.2	10632.8	19762.8	13953.2	16445.2	11219.2	23254	11416	15123.2	10482	10793.2	38	31916.8	45279.2	56449.2	31613.2	54825.2	39072	26579.6	30116	38659.2	41016.8	36085.6	40178.8	23015.6	36020.4	53589.6	29815.6	41374.4	40258.8	49303.2	71300.4
866400	52.8	14984.4	35.6	23586	14242	19262.4	13193.2	25230.8	35.6	10678	19716.8	14541.2	16366	11107.2	23261.3	11278	15103.2	10756.4	10638.4	39.6	32057.2	45498.4	55637.2	31454.4	54559.6	38967.6	26500.8	30155.6	38510.8	41072.8	36024.4	40138.4	22633.6	35978.4	53895.2	29497.6	41002	40302	49064.4	70753.2
867600	40.4	14700.8	46.8	23299.6	13937.6	19335.6	13190	25306.4	40	10668.4	19676.4	14778	16242.4	11181.6	23046.8	11181.2	15132	10680.4	10819.2	42	32143.6	45614.8	55192.8	31509.2	54166.4	38946.8	26373.2	29973.6	38300	40668	36212	40172	22746.8	36060.8	54070.8	29269.6	41009.2	40374	49031.6	70448.8
868800	39.2	14742.8	48.4	23314.4	13985.2	19132	13080.8	25060	42.8	10711.2	19834.4	14955.2	16424	11185.2	23072	11143.2	15273.2	10885.6	10662.8	41.2	32293.6	45740.8	55188.4	31348.8	54094.8	39106.4	26168.4	29876.4	38256.8	40969.2	35873.6	40279.2	22616.8	36109.2	54501.6	28803.6	40681.2	40290.4	49226.4	69820
870000	44	14784	39.6	22937.2	14050.4	19010.4	13199.6	25062.8	44	10605.2	19843.2	15058.4	16488.8	11066	22995.6	11039.6	15195.2	10798.8	10679.2	38	32114.8	45734	55247.6	31233.2	54260.8	39122.8	26052.4	29458.8	38166	40338.4	35787.2	40452.8	22895.2	36128.8	54313.2	28702	40545.6	39641.2	49253.2	69938.4
871200	42.4	14618	44.8	22972	13953.6	18951.2	13136.8	25015.6	37.6	10688	19674.4	14966	16465.6	11189.2	23190.8	10978	15456	10960	10668.8	42.4	32191.2	45577.6	54856.4	30925.2	54105.2	39191.2	25804.4	29437.6	38177.2	40403.2	35017.6	40508.8	22412.8	35981.2	54400.8	28409.2	40363.2	39572	49374	69123.6
872400	47.6	14634	46.8	22920.4	14049.2	18875.2	13112.4	24690.8	37.6	10756.4	19384.4	15245.2	16279.2	10883.6	23015.2	10962	15450.4	11016.8	10496.8	44	32371.2	45793.2	54854	30846.4	53658	39114	25870	29674	37935.2	40314.4	35025.2	40739.6	22528	36065.6	54438.4	28351.6	40035.6	39561.2	49513.2	69157.6
873600	41.6	14832.8	46.8	22834	14054.4	18568.4	13098	24714.8	44.4	10865.2	19322	15404.8	16256.4	10950.8	22702.8	11050.8	15525.2	11150.4	10508.4	50.4	32451.2	45788	54882.8	30644.8	53617.6	39112.8	26045.2	29437.6	38429.2	40407.6	34936.8	40567.2	22310.4	36076	54618.4	28228.8	39530.4	39126.8	49689.2	69110.4
874800	35.2	14709.2	44.4	22830.8	13865.6	18501.6	13042.4	24640.8	46	10845.6	19303.2	15490	16486.4	10901.2	22934.4	10826	15540	11262	10489.2	32	32355.6	46178.8	54556.4	30529.2	53361.6	38789.6	25800.8	29352.4	38100.4	40138.4	35418.4	40971.2	22274.8	36056.4	54751.6	28100	39626.8	39310.4	49737.6	68762.8
876000	47.6	14636	40.8	22580.8	13857.2	18446.4	13106	24666.8	46.8	10772.4	19271.6	15541.2	16287.6	10798.8	22900.8	10851.2	15652.8	11364.4	10329.6	34.4	32256	45744.8	54512.8	30404.2	53420.8	39056.8	25808	29163.2	37991.2	40194.8	35060.8	40901.2	22202.4	36103.6	54690	28095.6	39536.8	39102.4	49789.2	68948
877200	44.8	14692.8	42.4	22581.2	13898.4	18288.8	12931.6	24531.6	47.2	10874.4	19194	15438.8	16154.4	10927.2	22870	10716.4	15593.2	11586.8	10504	36.4	32274.8	45852.4	54541.6	30216.4	53190	39198.8	25813.6	29257.6	38280	39939.6	35096.4	41044	22085.2	36193.6	54733.2	27801.2	39114	39158	49828	68818.8
878400	46.8	14643.3	41.2	22468.8	13924.8	18033.2	12957.2	24062.4	40.8	10981.6	19049.2	15548.8	16236.4	10934.8	22933.2	10842	15432.4	11525.2	10280.4	38.4	32336.8	45702	54504	30200.4	53137.2	38929.6	25697.2	29242.8	38146	40260	34914.4	40964.8	22175.2	35976.8	54697.6	27831.6	38968.8	38906.8	49832.4	68240
879600	48	14665.6	47.6	22510.4	14063.2	17811.6	12788	24171.2	38.8	11045.2	19005.6	15458.4	16561.7	10878.4	22855.6	10769.2	15586	11772.8	10258.4	48	32434.4	45692.8	54753.6	30028.4	53857.2	38584	25680.8	29316.4	38072.4	40203.2	35165.2	41328.4	21948.4	36003.2	54751.2	27556.4	38930	39056.4	49637.6	67932
880800	41.2	14599.6	41.2	22166	13821.6	17827.6	12923.2	23970	36.4	11077.6	18930.8	15628.8	16717.6	10801.6	22891.6	10686.4	15643.6	11846	10468.8	42	32399.6	45762.4	54724.4	29602.4	53653.2	38178.8	25462.8	29415.6	38024.8	40387.1	35114	41323.2	22125.6	35970	55477.2	27594.8	38510.8	39107.6	49663.6	67456.8
882000	38.4	14408.8	38	22410.4	13764.8	17620.8	12988.8	24049.2	45.2	10926.8	18941.2	15552.4	16487.6	10928	22908.8	10745.6	15779.6	11861.2	10312	43.6	32340	45313.6	54168.4	29571.6	53488.4	38114.8	25476	29284	37833.6	40088	35507.2	41645.6	21900.8	35721.2	55682.4	27380	38593.6	38949.6	49591.2	67452.4
883200	50.4	14618.4	47.6	22427.6	13880	17627.6	13004	23995.6	34.4	11157.2	18715.2	17425.2	16590.8	10818.8	23399.2	10738	15838.4	12013.2	10179.6	47.2	32580.8	45177.2	54031.6	29258.4	53546.4	37816.8	25417.6	29284	37835.2	40074.4	35037.6	41632.8	22024	35801.2	55797.6	27049.6	38299.2	39144.4	49528.4	67812.4
884400	47.2	14590.4	44.4	22366.8	14001.2	17403.2	12942	23853.2	38.4	11280	18505.2	18641.7	16360	10888.4	23301.6	10858	15967.2	11884.8	10244.4	38.8	32531.2	45354	53915.6	29023.2	53318.8	37510.8	25415.6	29332	37380.4	39655.6	35398	41551.2	22270	35903.2	55301.6	27152.4	37818.8	38853.2	49463.2	68838
885600	48	14706.4	43.2	22539.6	13886.8	17317.6	12842.4	23772.4	46	11363.6	18386	19636.8	16392.4	10926	22848.8	10696.8	16308.4	11924.4	10182.8	40.4	32887.6	45362	54057.2	29238.4	53163.6	37040.4	25209.2	29061.2	37549.6	39807.2	35395.2	41885.6	22328.4	35650.4	55022.4	27246.4	38176.8	39116.8	49304.8	68612
886800	36.8	14590	40.8	22271.6	13856	17277.6	12846.8	23596.4	35.6	11399.2	18239.2	19966.8	16496.8	10711.2	22806	10668.8	16380.4	12027.6	10119.6	36.8	32828.4	44952	53494.8	29195.6	53031.7	36659.6	25100.4	29434.4	37285.6	39832	36000.4	41993.2	22129.2	35741.2	54691.6	26631.2	38302.4	39310.8	49187.2	69066.8
888000	49.2	14543.2	45.2	22231.2	13930	16911.2	12956.4	23694.8	42	11376	18331.2	20132.8	16406	10856.4	22692.4	10640.4	16576	12042.4	10115.2	42	32812.4	45538.4	53575.6	28945.2	52406.4	36336.4	24926	29479.6	37222	39710.8	36312.8	42156.8	22017.6	35617.6	54527.2	26734.8	38732	39282.4	48846.8	68874.8
889200	51.6	14325.6	32.4	22366.8	13902.4	16904	12880.8	23401.6	40.8	11457.6	18152.4	20175.6	16248.8	10832.8	22636.8	10813.2	17214.4	11987.6	10075.2	45.2	32891.2	45486	53571.6	29057.6	52287.6	36042.8	24912.8	29460.4	37112.8	39556	35921.2	42511.6	21905.2	35323.2	54305.2	26449.6	38407.2	39494	49792.8	68337.2
890400	55.6	14336	34.8	22311.6	13949.2	16868	12971.6	23396.4	40	11453.2	18131.6	19942.8	16294.8	10604.4	22578.4	10951.2	17578	11947.2	9904	36	33143.2	45937.6	53105.2	28700	52197.2	36077.2	24901.6	29398.4	37242.4	39476.4	35928	42403.6	21775.6	35321.6	54025.2	26394.4	37979.6	39610.8	51222	68401.6
891600	44.4	14338	46	22528	13930.4	16828	12867.6	23388.4	37.9167	11638.4	18013.6	19512	16461.2	10653.2	22491.2	10737.2	17942	11911.6	9935.6	39.2	32995.6	46405.6	53178	28858	51926.4	35706.4	24812.4	29307.6	37220.4	39075.6	36018	42570.8	21744.8	35213.2	54163.2	26499.2	37909.2	39225.6	51334	68220.4
892800	54	14303.2	44.4	22445.6	14065.6	16714	12796	23280.4	36	11535.2	17821.2	18877.6	16462.8	10701.6	22420.8	10746.8	18393.6	11838.3	9828.8	47.6	33422.4	46122.4	53098.8	28769.6	51876	35303.2	24698.4	29098.4	37059.2	38992.4	36070.8	42922.8	21768.4	35423.2	54062.4	26335.2	37724	39293.2	51132.4	68190.8
894000	41.2	14292.8	38.8	22515.2	14090.4	16400	12850.4	23154	39.6	11888.4	17586.4	18374.8	16474.8	10745.6	22471.6	10869.6	18774.8	11811.2	9801.6	46	33990	46815.2	53050.8	28906.4	51833.6	35163.6	24635.6	29172	36818.4	39009.6	36315.6	42964.4	21742.4	35303.2	54273.6	26263.2	37716.4	39411.2	50777.6	67679.2
895200	46	14164.4	59.6	22138.8	13856.4	16702	12832.8	23267.6	44	11834.4	17540	18263.2	16514.4	10583.2	22534.8	10878.4	19668	11647.2	9806.4	42.4	35294.8	46693.6	52858.4	28754.8	51727.6	35294.8	24434.8	28928	36775.2	38540.8	36102.8	42671.2	21676.8	35363.2	53892	26053.6	37465.6	39536.4	50601.6	67727.2
896400	45.2	14053.6	46	22323.2	13876.8	16406.8	12961.6	23229.2	37.6	11860.4	17524.8	18286.4	16455.2	10577.6	22350.8	10868.8	19896.8	11587.6	9771.2	43.2	35305.6	46436.4	52462	28772.8	51556.4	34994.8	24572	28987.6	36614.4	38497.6	36185.2	42915.2	21584.8	34936.4	53864.4	25875.2	37620.8	39281.2	49948.4	67750.8
897600	47.2	14008.8	48.8	22134.4	13793.1	16544.6	12926	22956.8	48	11830	17302.8	18174.8	16455.2	10538.8	22522.8	10845.2	20388.4	11551.2	9758.8	44.8	35333.6	46449.6	52359.6	28769.2	51676.8	34696	24458	29075.6	36838.8	38176.8	36254.8	42800.8	21611.2	35022.4	53472.4	26015.2	37568.4	39180.8	49766.4	67941.6
898800	50.8	13954	55.6	22084.4	13892.4	16537.6	13116	22994.8	35.2	11932	17311.2	18162	16414	10556	22620	10963.2	20794	11417.2	9629.6	37.6	35593.6	46299.2	52066.8	28840.4	51380.4	34737.6	24552	28976.8	36748	38286	36256.8	42767.6	21400.4	34713.2	53355.2	25932.4	37350	39596	49090	67665.6
900000	50.8	14114.4	42	21864.8	13733.2	16178.8	13024.4	22820.8	52.8	11914.4	17242.4	18212.4	16375.2	10619.6	22466.8	10902.4	20878	11511.2	9702.4	39.6	35170.4	46099.2	51873.2	29063.6	51286	34799.6	24512.8	28947.6	36554.4	38264.4	36054	43062	21466.4	34699.6	53404	25702.8	37476.8	39635	48553.6	67858.4
901200	43.2	14012	43.2	22143.2	13902.4	16024.4	13177.6	23036.4	36.8	11745.6	17054	17818.4	15996.4	10488.4	22385.2	11168	21567.6	11322	9516.8	39.6	35478.4	46010.8	51972.4	28904.4	51147.2	34903.2	24434.8	28966.4	36508.8	38262.8	36018	43045.2	21417.2	34684	53198	25542.4	37131.6	39421.6	47818.4	67854.4
902400	43.2	13944	48.4	22082	13715.2	16356	13290	22597.6	40.8333	11781.2	17018	17349.2	16273.2	10461.2	22425.6	11072	21809.6	11220	9551.6	46.4	35485.2	45538	52116.8	28758.8	51429.2	34746	24409.6	29011.6	36216.4	38087.6	36140.8	43022	21378.8	34674	52920	25599.6	37155.6	39411.6	47514.4	67564.4
903600	42.8	14020.4	39.2	22138.4	13646	16058	13364.4	22653.2	46.8	11836	17149.6	16871.2	16223.2	10609.6	22256.4	11162.8	21927.6	11166.4	9566	48.8	35464.2	45560.4	52151.2	28621.2	50933.6	34360	24602.4	28892	36348.4	37858.8	36257.6	43352	21229.2	34550	53020	25584.4	37486	38760.4	47310.4	67301.6
904800	43.2	13954	48.8	21855.6	13662.8	16076.8	13498.4	22881.6	43.2	11724	17165.2	16479.6	16021.2	10546.8	22285.2	11190.4	21707.6	10992	9526.8	43.2	35515.6	45164	51568.4	28570	50624	34655.2	24710	29014.8	36249.6	37900.8	35902.5	43162	21432	34398	52704	25345.2	37251.2	38922.4	46851.6	67108.8
906000	42.8	13768.4	46	22053.2	13568.8	16017.2	13674.4	22952.4	38	11914.4	17388.4	16231.2	16256	10530	22091.2	11254.8	22107.6	10940.4	9553.2	32.8	36052	45410.8	51544	28495.6	50434.8	34348	24544	28842	36164.4	37750.4	36039.2	43388	21284.4	34355.6	52910.4	25118	37220	38711.6	46528.8	66904.8
907200	47.6	13693.2	54	21865.6	13651.6	16042.4	13556	22890	36	11976.8	17208	16046.4	16174	10442.4	21967.6	11316.4	22142.8	10934.8	9495.6	37.2	36330.8	45252.4	51653.6	28448	50382.8	34641.6	24503.6	28627.2	36141.2	37479.6	35897.2	43215.6	21347.2	34475.6	52676.8	25193.6	37281.6	38547.6	46234	66696
908400	48	13806	38.8	22149.2	13660.4	15997.5	13666.8	22935.6	37.6	11989.6	17188.4	15753.2	16144.4	10470.4	21871.2	11306.4	21911.6	10665.2	9537.2	36.4	36605.2	45163.2	51444.8	28616.4	50464.8	34661.6	24393.6	28646.4	35878	37547.2	35915.2	43213.2	21370.4	34428.8	52833.2	24984.8	37279.2	38484.8	46232.4	66314.4
909600	37.6	13606	47.6	23406	13590	15955.6	13629.2	23150	42.8	12122.4	17209.6	15441.2	16054.8	10402.4	21842	11577.2	21863.6	10625.6	9461.6	39.2	37096.4	45175.2	51369.2	28262.4	50187.2	34353.6	24370.4	28408.4	36239.2	37164.4	35720.8	43303.6	21343.6	34552.8	52541.6	24851.6	37076.4	38307.2	45772.8	65923.6
910800	41.6	13568.4	52.8	23438.8	13617.2	15794	13708	22937.2	45.6	12094.4	16997.6	15317.2	16055.6	10509.2	21949.6	12226.8	22086.8	10527.2	9436.4	44	37283.2	45033.2	51791.2	28634	50135.6	34387.2	24178.8	28198.8	35901.6	36937.2	35860.8	43048.8	21304.8	34734.8	52385.6	24746.4	37304.4	38147.2	45643.2	66303.6
912000	43.6	13593.2	40	23929.2	13495.6	16147.2	13769.6	23132.8	43.6	12013.2	17234.4	15254.8	16021.2	10305.2	21770.8	12575.2	21909.6	10438	9415.2	38.4	37517.2	44795.2	51420.8	28140.8	50234.8	34469.2	24172.8	27983.6	35600.8	36625	35687.2	43028	21216.4	34475.2	52546.4	24789.6	37209.2	38030.8	45448.4	66379.6
913200	41.6	13536.4	39.2	23859.6	13469.2	15968.4	13925.2	23142.4	32	12132	17178.8	14858.4	15944.8	10369.2	21714	12910.4	21907.6	10354.4	9474	44	37588.8	44676	51574.4	28169.6	49778	34010.8	24196.4	28140.8	35511.2	36557.6	35512.4	43117.6	21225.6	34373.6	52281.6	24590.4	37378.4	37828.8	45240.4	66093.6
914400	34.8	13569.6	39.2	23813.2	13494.8	16118	13831.2	23016.4	39.6	12146.8	17058	14833.2	16031.6	10362	21586.8	13395.6	21700.8	10347.2	9415.2	46.4	37710.4	44531.6	51387.2	28390	49737.2	34090	23971.6	27856	35505.6	36356.8	35159.2	42895.6	21138.4	34619.6	52092	24496.8	37386.4	37839.2	45239.2	66181.6
915600	50	13536	47.2	23609.6	13495.2	16164.8	13862.8	23026.7	44.8	12198.8	16998.4	14679.2	15915.6	10358	21642	13608.8	21629.2	10131.2	9543.2	42.4	37889.2	44574	51724.4	28028	49624.4	34040.4	23958	27625.2	35568.8	36066.4	35333.2	42702.8	21048.4	34669.2	51838.8	24584	37622.8	37258.8	44986	66322
916800	48.4	13371.2	44.4	23637.2	13564	16030.4	13927.6	23087.5	43.3333	12148.4	17180	14892.4	15899.2	10350.4	21392.8	13841.2	21338.4	10095.6	9356.4	39.6	37668.8	43906	51349.2	28040.4	49780.8	34043.2	23895.2	27758	35539.6	35864	34948.4	42756.4	21161.6	34724.4	51698	24244.8	37447.6	37338.8	44812	66519.2
918000	51.6	13402.4	48.4	23551.2	13476.4	16046.8	13822.8	23034.4	45.2	12128.8	17032.1	14842.8	15879.6	10444	21338.8	14090.8	21286.4	10053.6	9477.6	41.6	37892.8	43710	51413.2	28039.2	49625.6	34080.8	23814.4	27525.2	35452.4	35846	35139.2	42871.2	21074	34976	51518.8	24134.4	37388	37102.4	44802.4	67207.2
919200	50	13326.4	45.6	23460.4	13458.4	16080	13852.4	23186	42	12147.6	16855.6	14693.6	15912.4	10371.6	21138.4	14153.2	21346	9960.8	9530.8	38	37695.6	43559.2	51791.2	28017.6	49466.4	33811.6	23598	27674.4	35206	35678.8	35234.4	42793.2	21242	34896.8	51088.4	24174	37343.6	36896.4	44631.6	67178
920400	47.6	13327.2	38.8	23697.2	13492.8	16237.2	13757.6	23186	44	12146	16717.6	14504	15794.8	10328	21291.2	14125.6	21180.8	9896	9514.4	42	37664.4	43294	52312.4	27845.2	49077.6	33861.2	23588.4	27346	35358.8	35758	34850.4	43018.4	21032	34870.4	51217.2	23892.4	37294.4	36640.4	44760.4	67148.4
921600	45.6	13097.2	45.2	23513.2	13386	16053.6	13691.6	23323.2	42.8	12096.4	16680.4	14575.6	15685.6	10469.2	21210	14175.6	20978.8	9869.2	9576.4	41.2	37790	42938.4	52888	27938	48882.4	33831.2	23486.4	27203.6	35313.6	35595.2	34675.6	43255.2	21098.4	35186	51400	23774	37125.6	36430.4	44921.2	67328.8
922800	45.2	13188.8	43.6	23739.6	13355.2	16154.4	13653.2	23340	50	12132.8	16554.8	14596.8	15708.8	10976.4	20922.4	14334.8	20718	9766.4	9477.2	37.2	37595.6	42738	52914.8	27696.4	48851.6	34022.8	23416.8	27224.8	35472.4	35470.4	34646.4	43084	21228.4	35082	51776.8	23823.6	37204.8	36120.8	44429.2	67234.4
924000	43.6	13110	46.8	23644.4	13306	16239.6	13623.2	23302	38.4	11874.8	16509.6	14644.8	15663.6	11271.2	20788.8	14194.8	20642.8	9508	9511.2	33.6	37898.4	42396	53029.2	27653.3	48203.6	33826.8	23564.8	27055.2	35358.4	35152	34654	42972.4	21292.4	35462	51455.6	23923.2	37229.2	35814	44645.6	66942.8
925200	45.2	13108.4	40	23653.2	13350.4	16207.2	13635.6	23203.6	40.4	11772.8	16290.8	14549.2	15665.2	10908.8	20740.8	14158.8	20274.4	9438.8	9520.83	43.6	37621.6	42276.8	53003.2	27810	48358.8	33432.8	23645.2	27219.6	35335.2	35245.6	34222.8	42946.8	21076.4	35361.6	51684.8	23587.2	37231.2	35690.4	44578.4	66891.2
926400	44	13076	48.8	23541.2	13346.8	16173.6	13537.2	23201.6	41.6	11902.8	16263.6	14659.6	15693.2	10844.4	20777.2	14066.4	20294.4	9377.2	9541.6	50.4	37540.8	42110.8	52916.8	27497.2	48485.6	33386.8	23636	26884.8	35280	35387.2	33972	43078	21098.8	35361.6	51728	23588	37328	35450.4	44232	66955.6
927600	40.8	13134	51.6	23488	13220.4	16340	13445.6	23273.2	39.6	11871.2	16336.8	14882.9	15667.6	10592.4	20855.2	14080	20127.2	9268.4	9516	50	37591.2	42146.4	52258.8	27812.4	48268	33379.6	23144	26758.4	35064.8	35116	33775.2	43116	21308.8	35182.4	51724.8	23527.6	37407.2	34971.2	44642.8	66413.2
928800	43.6	13006.4	43.2	23340.4	13241.2	16172	13390.8	23201.6	35.2	11795.2	16147.6	15194.8	15744.8	10466.4	20873.2	13981.6	20026.4	9274.4	9591.6	50.4	37521.6	42137.6	52192.8	27818	48791.6	33008.4	23049.2	26781.6	35443.2	34913.6	33563.2	43100.8	21203.6	35153.2	51835.6	23324	37354	34800	44632.8	66318.4
930000	44.8	13015.6	44.1667	23147.6	13151.2	16050.8	13312.8	23342.4	51.6	11710.4	15979.2	15219.2	15712.8	10380.8	20882	13912.8	19832	9247.6	9677.6	36.4	37180.8	41790.4	52062.4	27725.2	48441.2	32888.8	22914.8	26810.8	35435.6	35175.6	33326.8	42954	20950	35243.6	52052	23284.4	37596.4	34833.2	44601.6	66527.2
931200	49.2	12924	47.6	23230.8	13297.9	16119.6	13132.4	23427.6	32.4	11756	15822.4	15206	15500.8	10438	20697.6	13759.2	19672.8	9190	9670.8	42.8	36906.4	41349.2	51976.4	27779.6	48485.2	32591.2	22964	26749.6	35219.6	35410.4	33511.6	43044.4	21030.8	35466.4	51521.2	23175.6	37735.6	34790.4	44659.2	66423.2
932400	42	12905.2	46.4	23252.4	13175.2	16186.4	13207.6	23270	47.2	11672	15613.6	15112	15526.4	10261.2	20716	13895.2	19327.6	9018	9795.6	46	36671.2	41288.8	51981.6	27380.8	48328.1	32538.4	23186.8	26700	35246.8	35740.4	33250.8	42854.8	21120.8	35081.6	52030	22973.6	37480	34492.8	45036	66767.2
933600	41.2	12812	43.6	23212.4	13169.2	16134.4	13134.4	23405.6	48.8	11504	15602.8	15322.8	15717.2	10395.2	20601.6	14365.6	19297.6	8967.6	9664.8	29.6	36281.2	40889.6	51801.6	27373.2	48460	32387.5	23164.4	26517.6	35335.2	35725.2	33302.4	42914.4	20879.2	35019.6	52330.8	22945.6	37753.2	34008	45162.4	66765.2
934800	46.8	12884.4	50.8	23194.8	13133.6	16166.8	12826	23492.4	41.2	11381.2	15430	15179.6	15566	10413.6	20632.8	15044.4	19048.8	8878.8	9521.6	40	36070	40894.8	51442	27387.2	48394	32478.8	22799.2	26579.6	35192.4	36037.2	33120.8	43034.4	20757.2	35100.4	52054.8	22769.6	37798.4	34167.6	45373.6	66325.6
936000	44.8	12874.4	42.4	23052.8	13146	16017.2	13105.2	23463.2	31.6	11454.4	15342	15493.2	15734.4	10189.2	20464	14680	19168	8801.6	9593.2	33.2	35755.2	40876.8	51698	27228	48383.2	32519.6	22834.8	26743.2	35388.8	35768.8	33009.6	43009.6	20812	35128.8	52137.6	22832.4	37834.8	33954.4	45508	66951.2
937200	39.5833	12879.2	41.6	22950	13070.8	16152	12780.8	23562.8	48.4	11334	15200.4	15351.6	15489.2	10256	20548.8	14360.8	18840.8	8825.2	9554	47.6	35559.2	40731.2	51652.4	26986	48587.6	32016.4	22689.6	26699.2	35360.4	36023.6	32810	43012.8	20890	35173.2	52459.2	22834.8	37750	33580	45823.2	67325.2
938400	42.8	12895.2	36	23116	13038	15926.7	12750.4	23514	40	11360.8	15209.2	15480.4	15686.4	10208.8	20564.8	14046	18548.8	8770	9450.4	46.4	35393.2	40730.4	51378.4	26866	48212.4	31874	22651.6	26555.6	35199.6	35812.4	32518	43295.6	20614.4	35091.2	52544.8	22802.8	37862.8	33522.8	46312	66821.6
939600	46.4	12750	36.4	23012	12980	15952	12772.4	23600.8	31.2	11142.4	14936	15635.2	15434	10210.4	20453.6	13750.8	18524.8	8876.4	9477.6	47.6	35114	40894.4	51212	26824.4	48429.6	32014	22584.8	26648	35245.6	35848.4	32784.8	43530.8	20506.8	34927.6	52858	22892	37677.2	33432	46308.8	66687.6
940800	50	12814.4	42.4	22958	13008.8	16003.6	12608.4	23646.8	34.8	11135.8	14828.8	16185.2	15503.2	10169.2	20264.8	13792.4	18328	9013.2	9442	48.8	34948	40760.8	51319.2	27071.6	47893.2	32008	22377.6	26481.6	35120.8	35677.2	32624.4	43330.4	20338	35054.8	53016.8	22683.2	37610.8	33092.4	46783.6	66056.8
942000	34.8	12814	38	22994	12934.4	16072	12681.6	23782.4	35.6	11082.4	14610.8	16407.2	15440.4	10195.2	20420.8	13598.4	18258.4	9225.6	9330.8	56.4	34914.8	41055.2	51144.4	26759.6	47976	31768.4	22412	26486	35053.2	35754.4	32702.4	43506	20316	35197.6	54080.8	22406.4	37731.6	32936	46986	65746.8
943200	55.2	12684.8	48.8	22879.6	12987.6	16000.8	12690.4	23849.2	37.2	11106	14622	16606.8	15632	10219.2	20105.2	13318.8	18382	9126	9319.2	44	34618.8	40985.6	51322	26727.5	47992.4	31472	22058	26292.8	34782.4	35617.6	32444.8	43554.8	20377.6	35135.2	54850.4	22444	37522	32832.4	47403.2	65344.8
944400	44	12779.2	37.6	22767.6	12959.2	16136.4	12933.6	23716.4	41.2	10976.8	14273.6	16540.4	15657.6	10160	19947.2	13282.4	18267.6	8961.6	9245.2	45.6	34558.4	41129.6	51336.4	26822.8	48093.6	31627.6	22061.2	26160	34743.2	35154.4	32145.2	43929.2	20426.8	34850.4	54784.4	22248	37402.4	32459.6	47444.8	65467.2
945600	46	12846.8	40.4	22821.6	12902	16124	12935.2	23716.7	33.6	11021.6	14386	16658.4	15610.4	10062.4	20008.8	13032.8	18157.2	8948	9291.6	42.4	34338.4	41062.8	51028	26620.4	47801.6	31472.8	22000.8	26020.8	34693.2	35189.2	32266.8	43795.2	20264.4	34953.2	54764.4	22096	37678.8	32551.6	47495.6	64859.6
946800	37.2	12879.6	42	22525	12870	15832.4	12932.4	23944.8	36.8	10967.6	14349.6	16797.6	15604.8	9943.2	20178	13172.4	18152	8745.2	9215.6	46.4	34018	40977.2	51122.4	26567.6	48008.8	31449.6	21958	25880.8	34617.2	35063.2	32220	43786	20152.4	34878.4	54322	21844	37380.8	32338	47855.2	64831.2
948000	42.8	12748.8	46	22581.6	12785.2	15793.2	13041.6	24080.8	42.8	10974.8	14202.4	16616.4	15518	10069.6	19826.8	12926.4	18114.8	8646.4	9123.2	41.2	34072.4	40968	51187.2	26478	47716.4	31093.6	21716.8	25764.4	34587.6	34930.8	32246.4	44022.8	20191.6	34674	54624.8	21846.8	37257.6	32294	48191.2	65052
949200	36	12580	49.6	22259.6	12813.2	15930	12911.6	24165.6	35.2	10867.6	13978.4	16557.2	15599.6	10111.6	19781.6	13042	17863.6	8678	9062	40.8	33628.8	40839.6	51093.2	26590.4	47550	31136.8	21655.2	25959.6	34698	34743.6	31878.8	43795.2	20103.2	34758.4	54362.8	21634	37660.8	31901.2	48068.8	65626.4
950400	38	12734	42.4	22204.8	12818	15738.4	12972	23872	43.2	10832.8	14024.4	16739.2	15535.2	10078.4	19940.8	13023.6	17723.6	8616.4	9128.4	34.8	33358.8	40262.9	50451.2	26154.6	46048.4	30490.8	21117.2	24950	33694.8	33858	31476.8	41392.4	19285.6	33235.2	51447.6	20571.6	35024	29821.2	45405.2	59688.8
951600	40	11219.2	39.2	20691.6	11336.4	14372	11510	20313.6	30	8924.4	12404.4	14312.8	13104.4	8846	17876	10763.2	13900.4	6876	7382.8	36.4	28523.6	33328	43352	22463.6	36825.6	26479.2	17224	19879.6	28583.6	28030.8	26754.4	32348	15498.8	27255.6	45595.2	17416.2	28432.1	24903.6	36278	47910.8
952800	43.6	8964	42.8	21099.2	9135.2	11668.4	9393.6	16230	36.4	6772.4	9864.8	10913.2	10164	7291.6	14781.6	8016.4	10504.4	5257.2	5618.8	36	22372	25989.6	34794.4	17772.4	28064	21552.8	13336.8	15630.4	23765.6	22723.2	21792.4	25060.8	12150.4	27364.4	36921.2	14154	22187.6	19410.4	27502	36973.6
954000	56.4	7042.4	44	16678.8	7210.4	8734.8	7029.2	12500.8	44.4	5263.2	7440.4	8079.2	8246.8	5600.8	11629.2	5928.8	8204.4	4105.2	4171.6	33.6	17984.8	21061.6	28513.6	14224.8	22877.2	17692.8	11194.4	13433.6	19558	20216	18249.6	21630	10508.4	26957.6	33097.2	12038.8	18861.2	17590.4	23429.2	32856.4
955200	52	6337.6	28.8	15390.8	6677.2	7783.2	6277.2	11354	36.4	4910.8	6505.2	7350.4	7533.2	5010.4	10656	5312	7443.2	3730.8	3569.6	33.6	16005.2	19291.6	26260.4	12979.6	21394.4	15754.4	10138.8	12718.4	17814	18982.8	16763.6	20123.6	9718.8	27219.6	32092	11223.6	17571.6	16477.2	21243.6	31038
956400	50	6103.6	45.6	14930.8	6470	7250.4	5958	10713.6	37.2	4619.2	6005.2	7158.4	7247.2	4721.6	10174	5135.2	7232.4	3701.2	3428.4	38	15416.4	18540.4	25107.6	12431.6	20356.8	15146	9660.8	12636.4	16980	18741.2	15895.2	19883.6	9464.4	28062.8	32458	10746.8	17230.4	16302.8	20501.6	29977.6
957600	52.4	5911.6	38.4	14333.2	6395.6	6911.6	5719.2	10344	36.8	4707.2	5689.6	7114	7462.4	4519.2	9767.2	5104.8	7098.4	3691.6	3440.8	41.2	15152.8	17828.8	24276.4	12139.2	20159.6	14507.2	9603.2	12730.4	16876	18863.2	15647.6	20462.8	9376.4	29012.4	33194.4	10620.4	16777.2	15962	20058	29506.4
958800	63.75	5826	40	13965.2	6437.6	6900.8	5704.8	10472.4	36	4684.8	5538	6912.4	7490.4	4428	9724.4	5060.8	7066.4	3844.8	3410.8	42.8	15104.8	18014	24384.8	12314.8	20548.4	14427.6	9757.6	13052	16807.2	19003.6	15626.4	21091.6	9477.6	29870.8	34184.4	10468.8	17306.4	16328.8	20068.8	30544
960000	55.2	5975.6	42.8	13286.4	6367.2	6890.8	5699.6	10523.2	33.6	4683.2	5424.4	6925.2	7575.2	4497.6	9646	5193.2	7227.2	4003.6	3469.6	29.6	15211.6	17918.4	24192	12261.6	20784.8	14321.6	9870.8	13453.2	17037.2	19872	15812.4	22102.4	9723.2	30836.8	35154	10892.4	17262.8	16382.8	20354.4	30461.6
961200	53.2	6002.4	43.6	12690.8	6594.8	7054.4	5837.2	10771.2	30	4871.6	5514.8	7132.8	7773.6	4539.2	10002.4	5264.8	7558.33	4018	3502.8	32.8	15465.6	18242.8	24604.4	12374.8	21811.2	14580.4	10382.4	13866.4	17619.2	20133.2	16082.4	23078	10143.2	31872	36303.6	11093.6	17436.8	16906.4	20778	31314.8
962400	46.4	6238.4	33.2	12590.4	6600.8	7197.6	5974.4	10844.8	43.2	4966	5566	7129.2	7833.6	4614	10069.2	5412	7800.8	4228.8	3671.6	44	16056.8	18750	25081.2	12700	22291.6	14933.6	10423.2	14556.8	17914.6	20781.2	16277.2	23953.2	10366.4	33287.6	37593.6	11523.2	17805.2	17392.4	21328.8	32248.8
963600	47.6	6280.4	48	12375.2	6804	7276.4	6200.8	11079.2	30	5171.6	5645.6	7318.4	8121.2	4723.6	10399.2	5551.2	8133.6	4477.6	3681.2	36.4	16318.8	19015.6	25826	13150.4	22861.6	15232.4	10775.6	15195.2	18505.2	21648	16982	24806.8	10670.4	34541.2	38704.8	11829.6	18081.6	17834.4	21787.6	32933.6
964800	62	6574.4	40	12726	6936.4	7651.6	6288.4	11162.4	40.8	5321.2	5859.2	7544	8283.2	4916.4	10866	5860	8761.6	4845.6	3966.8	33.2	17902.4	20972.8	28450.4	14394	25812.4	17206.4	12816.4	17688.8	21503.2	26053.2	20192.4	30868	13654.8	43290	51120	15379.6	25092.8	24672	30467.2	46855.6
966000	42.8	9561.2	54	19838	11118.4	11932	10258.4	18776.8	36	9158	10316.4	13745.2	13924.4	8644.8	19635.2	11225.6	17183.2	9178	7926.8	46.8	31532.4	40236.8	50287.2	25075.6	47790	30521.2	22325.2	28040	38770	43854.4	34180.4	54176	21764.8	71976	87968	24976.8	40405.6	37707.6	51302	74012.4
967200	50	15514.4	64	34374.4	17664.4	19440.4	16042.4	29328.4	51.2	14115.2	15560.8	20776.8	20150.4	12346.8	27715.2	15585.2	24729.2	12763.2	10964	53.2	38796	49851.6	61790.4	30979.6	58735.2	36322.8	25831.2	32396	45093.6	50592.4	40120.4	63096.8	25091.2	78488.4	100630	28869.2	45112	42281.6	58770	82616.8
968400	47.6	16972	58	41626.8	19817.6	22058.4	17415.2	31651.6	52	16068.4	17744.8	23210.4	22192.8	13498	30347.6	17236	28704.8	14260	11763.2	45.6	41848	52795.2	66209.6	33737.2	63710.4	39029.6	28121.6	35261.2	47704	54286	43822.4	68060.8	26859.2	81422.8	106468	28214	47136.8	45155.2	62190	87100
969600	43.6	17590.8	58	47111.2	20764.8	23746	17481.2	32144.8	41.2	17158.8	19015.2	25388.4	23027.6	14189.6	31349.2	17526.4	30789.2	14886.8	12214.4	51.2	44130.4	54620.8	68972.8	35198.8	66451.6	40701.6	29999.2	37221.6	49773.2	56450.4	45658.4	71235.2	28153.6	83441.6	109388	29544	48140	46896.4	63858	90649.2
970800	63.6	17970	58.4	51066	21267.6	24178.8	17762.8	33763.6	48.4	18014.4	19754.4	26578	23478.8	14429.6	32304.4	17714.4	31584	15011.2	12690	46.4	44580	55823.2	70840.4	36602.8	68400	41342	30545.4	38405	50157.2	57090.8	46212.8	73285.2	29260.8	83097.6	110854	30208.8	48263.6	47739.6	65414	92237.2
972000	47.6	17829.6	52.8	53393.2	21598.8	24540.4	18289.6	34647.6	56	18486.8	20172.4	27487.6	23867.6	14372.4	32508.4	17948.8	32484	15030.4	12804.8	38.8	45164.8	56959.6	72396.8	36798.4	69499.6	41814	30925.6	38782.4	50278.4	57564	46366.8	74790.8	29470.8	80353.6	111764	30291.6	48071.6	48319.6	65840.8	92960.8
973200	54.4	18443.2	54.8	54138	21756	24726.4	18635.6	35301.2	36	18592	20046.8	27547.6	23895.2	14452	32075.6	18264.4	32789.6	14668.8	12628.8	48.4	45138.4	57528.4	73367.6	36942	70154	41869.2	30996	38641.2	50125.2	57519.2	46505.6	75150.8	29344.4	77732.4	111261	29984.8	47697.6	48524	65876.4	93135.2
974400	45.2	18462.4	52	54764.4	21923.6	24448.8	18405.6	35190.8	38.4	18844.4	19627.2	27428	23702.8	14964	31117.6	18296	32674	14249.6	12474.4	52.4	44850	58052.8	73586	36503.2	69863.2	42392.4	30955.2	38112.9	49433.8	57558.4	46004	75741.6	29153.6	74638.4	111468	29989.2	47331.2	48512.4	65478	92995.2
975600	50	18529.6	52	52876.4	21700.4	24239.2	18024.8	34987.6	40.8	18548.4	19196	27271.6	23701.6	15247.6	30514.4	18172.4	32582.4	13966	12236	53.6	44416	57768.8	73245.6	36659.2	69645.2	41778	30540.4	37479.6	49633.6	57179.6	45601.6	75365.8	29154.4	71726	111254	29939.2	46886.4	48404.4	65275.6	92958.4
976800	49.2	18431.6	55.2	51906.4	21514	23536	17774	34646.8	42.8	18255.6	18738	27063.2	23461.6	15438.8	30335.6	18109.2	32388	13832.4	12467.6	41.6	44743.2	57664	73399.2	36363.2	69484	41529.6	30427.6	37834.4	49402.4	56842.4	45130.4	74985.6	29054	69433.6	111344	29978	46815.2	48062.4	65238	92463.2
978000	56.8	17857.6	55.2	50818.4	21260.8	22945.6	17402	34381.2	34.4	17933.2	18360.8	26921.6	23598.4	15324.4	30131.6	17913.2	31661.2	13775.2	12247.2	48	44898	57816	72995.6	35952.4	69768.4	41514	30330	38033.6	49626.8	56464.4	44702	74961.2	29243.2	67434.4	111319	29943.6	46522	48082.8	64699.6	92617.2
979200	54.4	18076.8	54	50029.2	21293.6	22610.8	17218.8	34303.6	48.4	17744.8	18104.4	26685.2	23340.4	14968.4	29439.6	18124.4	31308.4	13595.6	12234	47.6	44750	58069.6	72927.2	35993.2	69852.4	41273.2	30211.2	38565.4	49933.6	56483.2	44761.2	74957.6	29121.2	66016.8	111532	29986.4	46310.4	48205.6	64691.2	92560.8
980400	39.6	17988	48	48702	21375.2	22370	17005.6	33949.2	50.4	17692	17980.8	26693.2	22938	14726.4	29053.6	17973.6	31253.2	13380	12145.6	44.8	44566.8	57941.6	73104	35817.6	69610	41294.8	30518.4	38913.6	50169.2	56095.6	44679.6	75123.2	29457.6	64474.8	110586	30247.2	46453.2	47932.8	64250.8	92826.4
981600	49.6	17689.2	52.9167	48134	21140.8	22052	16825.2	33941.6	36	17572	17719.6	26588.8	23224.8	14380.4	28935.6	18238	31373.2	13235.6	12202	46	44261.6	57871.6	72950.4	35906.8	69638	41400.8	30286.8	39350	50546.4	56066.4	44507.2	74537.2	29579.2	63191.6	109878	30278	46288.8	47824	63709.2	92464.4
982800	48.8	17581.2	58.4	47637.6	21282	21790.4	16758.8	34003.6	46	17378	17744	26444.4	22943.2	14111.6	28721.2	18243.6	31518.8	13180	11974	40.8	44228	57333.2	73230.8	35767.2	69566.8	41337.6	30317.2	39672	50418.8	55818	44263.2	74557.6	29616	62219.6	109686	30224.4	46188.4	47674	62806.8	92163.6
984000	49.2	17545.2	54	47220.4	21009.2	21552	16459.6	33601.6	50	17216.4	17528	26178.8	22748.4	13822	28176.8	18192.4	31114	13262.8	11942	43.2	43772	56380	72847.2	35953.6	69228.8	41118.8	30268	39378.4	50142.8	55296.4	43751.6	74472.4	29396	60933.6	109496	30280.4	45959.6	47450.4	62649.6	91502.8
985200	48.8	17385.2	46	46242.8	20965.2	21327.2	16262	33417.2	45.2	16876.8	17120	26019.6	22622	13642	27749.6	18098.8	30758.8	13160.8	11894.8	45.2	43183.6	55916.8	72222.8	35860.8	69109.6	41066	30248.4	39360.4	49781.6	54783.2	43205.2	74206.4	29514	59308.4	108910	29994	45707.6	46821.6	61562.4	90938
986400	50.4	17346.8	49.6	45754	20882.8	21102.4	16083.6	33522.4	44.4	16716.4	16975.2	25902.4	22307.6	13586.8	27444.4	17992	30685.2	12955.2	11656.8	46	42804.8	55403.6	71112.8	35273.6	68406	40944	30050.4	39121.2	49370	54547.6	43050.8	73539.6	29364.8	58314.4	107776	30113.2	45310	46487.2	60867.2	90193.6
987600	44.8	16952.8	50.8	45128	20631.6	20815.6	15748.4	33000.4	48.4	16641.2	16774	25878.8	22137.2	13437.2	26956.8	17883.2	30159.6	12800	11440.4	46	42055.2	54714.4	70083.6	34899.6	67821.2	40758.4	29732.8	39160.8	48837.2	53662.4	42509.6	72620	29149.6	56894	106991	29737.2	44867.2	46163.6	59711.2	88928
988800	39.2	16550	49.6	44826	20304.4	20589.2	15796	32592.8	38.4	16340.8	16536.3	25583.8	21814.4	13260.8	26188.8	17542.8	29794.4	12604.8	11172.8	40.8	41641.6	54277.2	69395.2	34518	67293.2	40302	29520	38714.4	48148	53076	41689.2	71990	28948	55931.2	104695	29688	44394.8	45376.4	59256.4	87523.2
990000	54	16386.8	53.2	44262.4	20132.8	20220.8	15270.8	32146.4	33.2	15982.4	16217.2	25480	21913.6	12942.4	25918.8	17338.4	29076.4	12384.8	11061.6	39.6	41322.4	53732.8	69135.2	34190.8	66487.6	40078.4	29374	38256	47656.8	52461.6	41223.2	71003.2	28727.2	54626.4	103584	29320.8	44222	44954.8	58232.8	87096.4
991200	47.6	16447.6	48.8	43256	19820	19823.2	14950	31566.4	38	15872	15897.2	25332.4	21422.8	12903.6	25321.2	17298	28793.2	12240.8	10772	41.6	40568.8	52903.2	67908.8	33752.4	65843.6	39856.4	28970	37910.8	47291.6	51480.8	41082.8	70103.6	28399.2	53550	100895	28977.2	43566.3	44598	57765.2	85856.4
992400	50.8	16477.6	46	42264.8	19397.6	19782	14562.8	31163.6	38	15851.2	15657.6	24708.4	21116.4	12760.4	24917.6	16896	28729.6	12126.4	10794	46.4	40116.4	52351.6	67182.8	33354.8	64876.8	39472.4	28901.2	38060.8	47085.2	50609.2	40326	69014.8	27873.2	52560	99582.4	28642.1	42743.2	43745.6	56661.2	84472.4
993600	45.2	16121.2	42.4	41793.6	19098	19956	14238	30949.6	42.4	15445.2	15268.8	24339.6	20563.6	12620	24661.6	16680.4	28563.6	12149.2	10620	46.8	39547.6	51107.2	66748	32907.2	64104.8	39024	28312	37556.4	47306.8	49914.8	39814	67928.8	27334.8	51247.6	96734	28349.2	42700.4	43306	55865.2	83479.2
994800	49.2	15863.2	52	41874.8	18726.4	20297.6	14053.2	30168.8	40	15441.6	14909.6	24083.6	20495.2	12392.8	24136.4	16414	27960	11992.8	10329.6	39.2	38954.4	50016.4	65482.4	32344.8	63161.6	38306.4	28172	36818.8	46392.4	49494	39077.2	67150.8	27290.4	50605.2	95079.2	27788.8	41861.6	42515.2	55062.4	82150
996000	56.4	15259.6	41.2	42001.6	18343.6	20495.6	13815.2	29746.4	48.4	15200	14560.8	23553.2	20054	12132.8	23808.8	16250.8	27814.4	12216.4	10178	44.8	38658.8	49127.6	64616.8	31915	61729.2	37903.2	27936.8	36190.8	45396.8	48519.2	38520	65612.4	27112.8	49880.8	92717.6	27482.4	41057.6	41695.2	54008.4	80362.4
997200	44	15099.6	58.4	41778.4	17988.4	20130.8	13598.4	29362.8	35.2	14919.2	14303.6	23237.6	19898.4	11968.4	23523.6	16065.2	27677.6	11755.2	10158	44.4	37810	48392.4	63595.6	31425.2	61132.4	37389.2	27339.2	35614	44991.2	47480.8	37783.6	64800	26906.4	49015.2	90578.4	26923.2	40669.6	40881.2	53201.6	79196
998400	50.4	14786.4	45.6	40901.2	17656.4	20208.4	13307.6	28970.4	40.4	14531.6	13853.2	22714.8	19690.8	11803.2	23244.4	15776	27083.6	11338	9974.4	53.6	37546.8	47567.2	62885.2	30958	59789.2	36719.6	26991.6	35151.2	43991.2	46968.4	37161.2	63612	26508.8	47915.2	88885.2	26603.6	40160	40352.4	52504.4	78490
999600	48.4	14600	40	40143.2	17379.2	19833.2	13124.4	28572.4	48.4	14181.2	13701.6	22278	19276.8	11518.4	22860.4	15501.6	26737.2	10883.6	9736.4	36.8	37015.6	46689.6	61499.6	30730.4	58971.6	36344.8	26776.4	34950	43192.8	46404.4	36402.4	62800.8	26030	47401.2	87479.6	26384.4	39558	39628	51457.6	76982.4
1000800	47.2	14362.4	55.2	40012.8	17219.6	19621.6	13028.4	27984.4	41.2	13918	13327.6	21756.8	18989.2	11313.6	22489.2	15408.4	26152	10611.2	9541.6	38.8	36710	45814	60870.8	30161.7	57876	35937.2	26193.6	34642	42670	45869.2	35932.8	61994	25607.2	46533.6	85421.2	25912.4	39074.8	38850.4	50782.8	75525.6
1002000	47.2	13963.6	41.6	39976.4	16742.8	19196.8	12665.6	27755.6	46.8	13786	13049.6	21638.4	18597.2	11224	21884.8	14998.8	25898.4	10294	9462	42	35952.8	45225.2	60387.6	29579.6	56991.6	35516.8	25904.8	33764	41877.2	45128	35019.2	61014.8	25100	45806	84194.8	25910.8	38553.2	38262.4	49626.8	73976
1003200	47.6	13910.4	51.5385	39319.6	16455.2	19081.2	12543.6	27233.6	43.2	13528.4	12652.4	21291.6	18316.8	11038.8	21894.8	14811.2	25253.6	9978.4	9208.8	42.8	35478.4	44440.8	59565.2	29205.2	56080.4	34925.6	25637.2	33584	41464	44282.8	34646.8	60008.4	25011.6	45041.6	82440.8	25302.8	38126.4	37616.4	49030.8	73468.8
1004400	47.6	13663.2	42.4	38858.8	16218.4	18938	12314.8	26845.6	56.4	13343.6	12301.6	20840.8	18189.2	10791.2	21333.2	14566	25006.4	9774	9137.6	37.9167	34914	44060	58802.4	28712.4	55264	34613.2	25230	32944	40728.4	43508.4	34159.6	58881.2	24580.8	44334	81214	24862.4	37663.6	36984.8	48584.4	72600.4
1005600	46	13602.8	56	38236.8	15920.4	18470	12089.2	26413.6	37.2	13132.4	12058.8	20693.2	17924.4	10736.8	20985.2	14344.4	24795.6	9522	9023.6	54.8	34187.6	43372.8	57948	28278	54845.2	34150.8	24799.2	32065.2	40230	42922.4	33617.2	58149.2	24298	43505.2	80201.3	24515.2	37124.8	36668.4	47552.8	71718.8
1006800	44.4	13460.8	48.8	37618.4	15708	18342.8	11853.2	25940.4	49.6	12896.8	11746.4	20357.6	17437.2	10492.4	20556.4	14056	24469.6	9330.4	8803.2	34.8	33703.2	42946	57072.4	27656.4	53918.4	33671.2	24795.6	31514.8	39687.2	42417.2	32930	57309.2	23944.8	42678.4	78920	24344.8	36486.4	36039.6	47194.8	70533.6
1008000	46.4	13308.8	40.4	36767.2	15416	18058.8	11737.6	25587.2	40.8	12599.2	11538.4	19972	17288.4	10295.6	20215.2	13863.2	24437.2	9299.6	8736	40.4	33128.4	42316	56484.8	27438.4	53188.4	33055.8	24413.2	31288	39184	41806.8	32446.4	56739.2	23517.2	42223.6	77320.8	23879.2	36068.8	35772.8	46744.8	69975.2
1009200	46	13044	45.6	36055.6	15108	17833.6	11537.6	25300	39.2	12950.8	11308	19674.4	17128.8	10257.6	19758	13682	23758.4	9015.2	8496.8	42.8	32696.4	41798.4	55872.5	27006	52136.4	32618	24284	30924.4	38580	41455.2	32082	55867.2	23182.8	41766.8	76443.6	23552	36024.8	35040	46056	68734
1010400	46.8	13063.2	58	35617.6	14933.2	17541.6	11433.2	24930.8	40	13268	11295.6	19383.2	16813.6	10058.4	19542.8	13458.8	23451.2	8828.4	8278	42.4	32221.2	41057.6	55364.8	26626	51694.4	31970	23834	30418.8	38160	40520.8	31646.4	54921.2	22740	41128	75052.4	23309.6	35418	34490	45890.8	68276
1011600	42.4	12766.8	49.2	34844.4	14722.4	17169.2	11217.6	24662.8	44.8	13522	10881.2	18974	16641.2	9997.6	19017.2	13296.8	23199.6	8798	8316	38.8	31880	40750.4	54427.2	26212	50878	31689.6	23716.8	30093.6	37837.2	40510	31060.8	54089.2	22542.8	40750	74156	23135.6	34919.2	33966.8	45192	67205.6
1012800	50.4167	12788.4	48.4	34615.6	14557.2	16920	11200.4	24323.6	38	13603.6	10710.8	18664	16259.2	9912.8	18796.8	13158.8	22944.4	8606.8	8297.2	42.4	31775.2	40389.2	53639.2	25776	50183.2	31133.6	23467.6	29736	37540	39962	30902.4	53597.6	22050	40280	73222.4	22707.2	34533.6	33476.7	44351.2	65728.8
1014000	48.4	12645.6	42.4	33600.8	14318.8	16785.2	11076	24326.8	43.6	13610	10553.2	18643.6	16222.8	9765.2	18452.4	12964.4	22640	8462	8028.8	40	31291.2	40290.8	53333.6	25426	49463.2	30904	23233.2	29235.2	37168	39286.8	30300.8	53089.6	21875.2	39688.8	72228.4	22707.6	34125.2	33208.8	43858	64499.6
1015200	50.4	12440	47.6	32739.2	14160	16562.4	10914.4	23994.4	38.8	13429.6	10419.6	18202.4	16131.2	9533.2	18327.6	12905.6	22304	8322.8	7947.2	38	30758.4	40166.8	52509.2	25159.2	48960	30686.4	22964	28966.4	36991.2	39040.4	30034.4	52288	21517.2	39691.2	71626.4	22458.8	33474.4	32800.4	43700.4	63700.4
1016400	42.8	12343.2	42.4	31880	13870	16274.8	10855.6	23737.6	49.6	13121.6	10279.2	18379.6	15877.6	9447.2	17974.4	12592.4	23405.2	8216.4	7945.2	42	30730.4	39735.2	51962.8	24867.6	48654.4	30475.2	22506.4	28710.4	36329.6	38652	29494.4	52066	21231.2	39369.2	71400	22264.4	33332.4	32272.4	43255.6	63024
1017600	43.6	12232.4	54.4	30889.2	13798.4	16104.4	10711.6	23675.2	32.8	12864.4	10087.2	18293.2	15874.4	9297.6	17658.4	12610.4	23197.2	7962.4	7694.4	44.8	30348.4	39520	51469.6	24451.6	48070	29998.8	22362	28319.2	36120.8	38123.6	29174.8	51282.8	20936.8	38976.4	70370	21971.2	33328.8	32029.6	42914.6	62180
1018800	48	12184	54.8	30072.8	13620.4	15936.8	10666.8	23718.8	46	12479.6	9898.4	18134.8	15656.8	9303.2	17450.4	12507.6	23741.6	8004	7596.8	39.6	29953.2	39545.6	50962	24217.6	47468.4	29649.6	22205.2	27890.4	36040.4	37615.6	29045.6	50730	20737.6	38636.4	69853.2	21754.4	32962.4	31558.8	42440.8	61469.2
1020000	42	12058.8	52.8	29158	13583.6	15944.8	10453.2	23498.8	44.4	12217.2	9866.8	17997.6	15588.8	9219.2	17477.6	12285.4	23464.8	7806.8	7582	42.8	29684.8	39107.2	50391.6	23915.2	47017.2	29457.6	22039.2	27561.2	35537.2	37428	28549.6	50327.2	20588	38688	69685.2	21660.8	32520	31576.4	42342	60770.8
1021200	45.2	12080.8	44.4	28332.8	13388.8	15835.6	10540.8	23373.2	36	12001.2	9768.8	17680.4	15664.8	9106	17292.8	12290.8	23134.4	7702.4	7432.4	54.8	29331.2	38942	50586.4	23827.6	46731.2	28956.8	21816.4	27441.6	35568.4	37106	28390.4	49864	20489.2	38285.2	68998	21481.6	32311.6	31184	42020.4	60402.4
1022400	46.4	11902	47.6	27784.8	13303.2	15624	10378.4	23355.6	40.8	11776.4	9711.2	17632.8	15496.8	9082.4	17170	12172	22799.6	7752.8	7471.6	43.6	28876.8	38904.8	49890.4	23216.4	46180	28691.2	21571.6	27221.6	35400.8	36657.6	27901.2	49144	20571.6	38036	68544	21178.4	31920.4	30971.2	41661.2	59626
1023600	39.6	11914.8	46.8	27330.4	13461.2	15486.8	10425.6	22892.8	51.2	11597.6	9576	17508.8	15250.4	9049.6	17078	12016.7	22174	7723.2	7359.6	44.8	28841.2	38571.6	49778.4	22971.6	45974.4	28223.6	21430	26912	35391.2	36606	27684.8	48696.4	20386.8	38024.8	68197.6	21046.4	31718	30410.4	41771.2	59208.8
1024800	54.4	11616.4	51.2	26930.8	13383.6	15503.6	10227.2	23092.4	46	11427.9	9454.8	17246	15222.8	9036.8	17173.2	12149.6	21717.6	7994.4	7320.8	36	28532.8	38340.8	49334	22664	45557.6	27728.8	21068	26584.8	35146.8	36116.8	27440	48310	20161.6	37608	67516.8	20707.2	31528.8	30037.6	41233.6	58209.6
1026000	46	11748.8	44.8	26452.4	13390.4	15656	10156.4	23358.4	30.4167	11200.4	9398	17197.2	15092.4	8849.2	17000.8	11995.2	21451.2	8057.2	7293.2	42.4	28210	38412	48898.4	22424	45328.4	27613.6	21063.2	26519.6	35120.8	35974.4	27162	48028.8	19926.8	37534.8	67523.2	20616.8	30792.4	29839.2	41431.2	58228.8
1027200	41.2	11757.2	39.2	26138.8	13192.4	15987.6	10367.6	23590.4	41.2	11003.2	9215.2	16763.2	14981.6	8867.2	16963.2	11881.2	21225.6	7534	7269.2	40.4	27914.4	38342.8	48655.2	22292.4	44860.4	27517.6	20808.8	26211.2	35048.4	35835.2	27111.2	47543.2	19864.4	37543.6	66775.6	20415.6	30744.8	29484	41076.8	57406.4
1028400	48.8	11538.8	58	25540.8	13135.6	16014.8	10214.4	23868.8	38.4	10938.8	9210.8	16689.2	14900.4	8838.8	16857.2	11785.2	20936.8	7589.2	7172	38.8	27733.6	38465.6	48422.8	22317.6	44630.4	27191.2	20552.8	26150.8	34923.6	35732.8	26901.6	47244.4	19610	37494.8	66486	20373.6	30675.6	29525.2	41123.6	57098.4
1029600	41.2	11776	50.8	25292	13051.6	16042	10065.2	24131.6	38.4	10702.4	8998.8	16913.2	14906.8	8814	16826.8	11813.6	20417.1	7477.6	7278	47.6	27489.6	38162.8	48359.6	22431.2	44232.8	26890	20346	25981.2	35000.4	35562	26754.8	46717.2	19303.6	37684.8	66461.2	20193.2	30424	29452	40871.2	56542
1030800	43.6	11656	42.4	24790.8	12856.4	16190.4	10018.4	24197.6	46.4	10831.2	8996.4	16594	14721.2	8722	16695.6	11688.8	20514	7391.6	7346	45.2	27146	38434.8	48584.8	22222.4	44072.8	26841.6	20242.8	25726.4	34925.8	35255.6	26368.4	46657.6	19313.6	38145.6	66345.6	19970.8	30205.2	28986.4	40701.2	56147.6
1032000	45.6	11470.4	42	24455.2	12892	17521.6	10158.8	24740.8	46.4	10650	8932	16598	14780.4	8712.4	16711.2	11438.8	20296.8	7378.4	7197.2	41.2	27109.6	38447.6	48258.8	22614	43712.8	26347.2	19896.8	25652.4	34846.4	34984.8	26311.2	46130	19276.4	38130	66430.8	19804	29798	29092.4	40778.8	55663.2
1033200	42	11674	52.8	24240.8	12833.2	18241.2	10004	24853.2	43.6	10682.8	8961.2	16420.4	14810	8600	16722.8	11528.4	20192.8	7464	7179.58	41.6	26856	38460.4	48075.6	22533.2	43960.8	26192.8	19684.4	25584	34965.2	35028.8	26166.8	45887.2	19276	38397.2	66352.4	19909.6	29643.2	28698	40393.6	55303.2
1034400	47.6	11802.4	58	24022	12708.4	18508.4	10152	24928.8	36.8	10606.4	8844	16399.2	14653.2	8638.4	16606.8	11442	19890	7572	7219.6	48	26646.8	38456.8	48281.6	22445.2	43693.6	25864.4	19690.8	26066.4	34532.8	34770.4	25994	45529.2	19122	38510.8	66229.2	19698.8	29432.8	28574	40536.4	55274
1035600	45.6	11687.6	57.6	23704	12617.2	18828.8	10067.6	24940.4	36.4	10555.6	8867.2	16379.2	14664	8693.2	16616	11504.8	19820	7822	7229.2	37.2	26663.6	38741.2	48460	22628.4	43744.8	25820.8	19702	26286.8	34850	35014.8	25986.8	45309.6	19068	38779.6	66407.2	19544.8	29554	28649.2	40339.6	54887.6
1036800	44.4	11815.6	53.2	23497.2	12717.6	19080	10020.4	25101.6	47.2	10668.4	8850.4	16243.6	14621.6	8700.8	16616.4	11404.4	19892.8	8057.2	7139.17	36.6667	26393.3	38646	49039.6	22468	43396.4	25784.8	19330	26477.6	34638	34960.4	26044	45125.6	19219.2	38978.8	66672.8	19482.4	29428.4	28721.2	40490	54866.4
1038000	38.4	11649.6	54.4	23376.4	12786.8	19202.8	10156	25134	39.2	10584.8	8736.8	16154.8	14711.2	8669.6	16532.4	11462.4	19908.8	8127.2	7329.6	41.2	26136	38844.8	49175.2	22343.6	43358	25704.4	19443.2	26487.6	34691.2	35120.8	25952.4	45166.8	19072.8	38988.4	66848.8	19292.4	29304.4	28600.4	40291.6	54524.8
1039200	33.2	11817.2	49.2	23402.4	12970	19435.2	10210.4	25038.4	39.2	10659.2	8848	16223.6	14708.8	8637.2	16577.6	11387.2	20095.2	8373.6	7361.6	45.6	26107.6	38907.5	49271.6	22594.4	43209.6	25502.4	19245.6	26802.8	34705.6	35093.2	26012.8	45207.2	19045.6	39216.8	66996.4	19376	28968.4	28497.6	40262.4	54748.8
1040400	40	11735.6	53.6	23610	12960.8	19406.8	10146.8	25194.8	32.8	10815.2	8877.2	16255.6	14812.4	8788.8	16511.6	11436.8	19860.8	8436	7388.8	42	26406	39112	49630.4	22641.2	43376	25460.4	19109.2	26690	35119.6	35190	26179.6	45021.2	19203.2	39536.8	67623.6	19194.4	29203.6	28512.4	40092.8	54885.6
1041600	44.4	11870.4	57.6	23363.6	12906	19714.8	10246.8	25293.6	34.8	10824.4	8825.2	16357.6	14936.8	8829.2	16458.8	11341.2	19787.2	8722	7449.6	35.2	26329.6	39114.8	49649.6	22540.4	43580.4	25446.4	19071.2	26815.6	34618.4	35254.8	26002.4	45682	19058	39533.2	67743.2	19306.8	28926.4	28718.4	40138.4	54722.4
1042800	42	11959.2	42.4	23183.2	12904	20034	10412.8	25454	36.8	10929.2	8918	16188.8	15023.6	8701.2	16268.4	11417.6	19918.4	9117.6	7459.6	48.4	26099.2	39318	50256	22854.4	43508.8	25442	19102	26856.4	34942.8	35368.4	26413.6	45612.8	19438	39937.6	68745.2	19237.2	28977.6	28792.4	40202.8	55038
1044000	39.2	12042	43.2	23332.8	12893.6	20550.4	10537.2	25555.6	40.8	11141.6	9040	16541.6	15024.8	8846	16251.2	11426	19790	9432	7526.8	43.6	26240.8	39735.2	50637.6	22867.2	43882	25504.4	19079.6	27068.8	35177.2	35664.4	26394.4	45864.4	19522.8	39970.4	69754	19269.6	28850	29133.6	40002.8	55312
1045200	43.2	12169.2	49.6	23278.8	13117.2	20812	10665.2	25789.2	44.4	11242	8980	16625.6	15012.8	8742	16364.4	11321.2	20026.4	9363.6	7714.4	41.2	26168	40334.4	51135.6	23370	44552.4	25382.8	19014	27175.2	34993.2	35951.2	26645.2	45962.4	19700.4	40107.6	70652.4	19237.6	29022.8	29501.6	39950.8	55687.6
1046400	52.4	12130.4	46	23435.6	13216.4	21143.6	10696	25988.4	33.6	11239.6	9055.2	16708.4	15103.2	8834.8	16452.4	11537.2	19984	9537.6	7828.4	56	26492.4	40626	51580.4	23570	45074	25674.8	19355.2	26970.8	35489.6	36225.6	26694.8	46231.6	19795.2	40423.2	71445.6	19158.4	29148.4	29894.4	40358.4	55879.6
1047600	40.4	12180	60.8	23704.8	13332	21518	10774	26130.4	40	11238	9190	16981.6	15167.6	8958.4	16714.4	11469.6	19766	9403.33	7744	35.2	26705.6	40496.4	52314.4	23932.4	45261.6	25482.4	19391.2	26994	35400.8	36524.8	26972.8	46517.2	19931.6	40521.6	72418.4	19464.4	29249.6	30010.4	40354.8	56074
1048800	37.6	12268.4	55.6	23692.8	13458.8	21747.6	10720.4	26348	40.8	12148	9208.4	16850.8	15284.4	8899.2	16813.6	11709.2	19895.2	9444.4	7897.2	30.4	26638	40780	53242.4	24279.6	45354	25738.8	19438.4	27052.8	35753.6	36757.2	27182	46801.2	20110.4	40572.4	73567.2	19384	29028	30128	40528.8	56498.4
1050000	48.4	12344	46.4	23867.2	13456.4	21942.4	10939.6	26611.2	50	12914.8	9366.8	17121.6	15418.4	8873.2	17388	11713.2	19949.2	9297.2	8016.4	37.2	26755.6	41006.4	53555.2	24794.8	45833.6	26014	19686	27101.6	36330	36855.2	27289.6	46941.2	20136.4	40863.5	74751.6	19562.5	29099.6	30577.2	40686.8	57021.6
1051200	33.2	12549.2	54	23975.6	13652	22394	11018.4	27112.8	43.6	13217.2	9458.8	17489.2	15707.2	9021.2	17778.4	11802	20008.8	9408.8	8082.4	50	27242.8	40822.4	54054.8	24985.6	46387.2	26550.4	20070.8	27229.2	36298.8	37057.6	27790.8	47550.8	20395.2	41168	75895.2	19561.6	29347.6	30995.2	40776.8	57260
1052400	46	12469.2	44.8	24307.6	13774.4	23037.2	11266	26987.2	38.75	13444	9627.2	17970.4	15776.8	8921.2	17883.6	12008	20395.2	9434	8086.4	44	27294.8	40820	54033.2	25022.4	46748	26748	20084.8	27732.4	36387.6	37462.8	28140	47894.8	20652.4	41058	75987.2	19800.4	29571.2	31497.2	41143.2	57680.4
1053600	42	12807.6	45.8333	24706.3	13856.8	23178.8	11593.6	27186	36.8	13786.8	9561.6	18288.4	15851.2	9013.6	18228	12184	20345.2	9520.8	8172.8	41.6	27444.4	40659.6	54481.2	25350.8	47166.4	27020	20239.6	27834.8	36822	38044	28221.6	48326.8	20694.4	41451.6	76886.4	19827.6	29478	31547.6	40942	58333.6
1054800	47.6	12934.4	56	24827.2	14022.8	23702	11832	27404.8	38.8	14112.4	9600.4	18511.6	16038	9005.6	18327.6	12294.4	20409.2	9676	8301.6	49.2	27521.6	40593.6	54904.4	25734.8	47246	27436	20424	28420.8	37321.2	38314.8	28451.6	48791.2	21005.2	41649.6	76999.6	19872.8	29845.6	32141.6	41068.4	58568
1056000	37.2	13160.4	43.6	25242.8	14293.6	23984	11800.4	27628.4	44	14200	9770	18579.2	16273.6	9107.6	18610.4	12512.8	20566.4	9743.6	8316.4	38.4	27672.8	40574.8	55184.8	25706	47771.6	27578.8	20780.8	28612.8	37469.2	38595.8	28760.8	49166	21222.8	41528.4	77789.6	19851.6	29875.6	32119.2	41124	59372.8
1057200	39.6	13265.6	47.6	25423.6	14425.2	24203.6	11791.2	27917.6	40	14573.2	9696	18885.2	16258.8	9251.2	18697.6	12649.2	20666	9841.2	8453.2	40	28038.4	40598.4	55696	25867.1	48010.8	27791.2	21048.4	28993.6	38018.8	38896.4	29208.4	49650.4	21474.8	41732	79016	20132	29880.8	32396.8	41355.2	59634.8
1058400	43.2	13355.2	38	25887.2	14634	24310.8	11828.4	28039.2	41.6	14765.6	9759.6	19059.2	16368.4	9276.8	19229.6	12701.2	20837.6	10003.6	8508.8	54.8	28501.6	41024.8	55994.4	26356	48498.8	28274.4	21116.4	29263.2	37932.4	39009.2	29313.6	49850	21791.6	42032	79614	20306.8	29971.6	32443.6	41352.4	59754
1059600	50.4	13434	47.6	26094	14850.4	24425.2	11942.4	28299.6	30.4	15200.4	9921.2	19320.4	16567.2	9255.6	19605.6	12978.8	20690	10040.4	8544.8	43.6	28414.4	41146.8	56636	26595.2	48986.8	28410.8	21181.6	29453.6	38276.4	39441.3	29543.6	50094.8	21884.4	42016.8	79855.6	20505.2	30252.4	33015.2	41589.2	60485.6
1060800	48	13601.6	46.8	26281.2	14863.6	24560.4	12010	27760	42.4	15431.2	10062.8	19446.8	16600.4	9240.4	19723.6	13090.8	20891.6	10196.4	8651.6	56	28760.8	41351.6	56867.6	26615.6	49388	28748	21487.6	29630.8	38486	39251.6	29928	50536.4	22046.8	42436.8	79534	20569.6	30469.6	33188.8	41681.6	60665.6
1062000	54	13800	48.4	26521.6	15059.6	24876.8	12108	27657.2	32.4	15608	10048.4	19765.2	16682	9212	19834.8	13530.8	20912.8	10294	8552.4	36.4	28764.8	41703.2	57155.6	27016.8	49556.4	29200	21832	29847.6	38608.4	39451.2	30186.4	51094.8	22334.4	42583.6	79808	20562.8	30567.6	33311.2	41764	60661.6
1063200	44.8	13575.6	46.4	26714.4	15267.6	25068.8	12276.4	27550	46.4	15972.8	10145.6	19714.8	16938.4	9506.4	20072.8	13680	21014.4	10342.4	8729.2	49.6	29034.8	41423.2	56928.8	27340.8	49825.6	29204.8	21814.4	29877.2	38796.4	39480.8	30291.6	52073.6	22331.6	42613.6	80058	21001.6	30751.6	33390	42077.2	60793.6
1064400	53.2	13928	39.6	26912.4	15353.6	25109.6	12293.2	27702.8	39.6	16120	10385.6	19756.8	16928	9453.33	20487.2	13673.2	20922	10457.6	8642.4	46	29107.6	41613.2	57267.6	27296.4	50248.4	29653.6	22042	29831.6	38600.4	39888.8	30550	52352	22635.2	42382.8	79898.4	20834	30751.2	33423.6	41987.6	60968
1065600	47.2	13813.6	54	26974.4	15355.6	25078.4	12437.6	27836.4	38	16446	10367.6	19949.2	17023.2	9391.2	21003.6	13454.4	20960	10606.8	8676.8	32.4	29125.4	41760	57137.2	27384.4	50181.2	29686.8	22203.6	30234.8	39237.2	39874.8	30618.4	52930.8	22544.4	42274	79765.2	20910	30979.2	33358	42002.8	61160.8
1066800	39.6	13939.2	46.4	27156.4	15672	24901.6	12373.2	27633.6	46.8	16432.4	10556.8	19910	17162	9388.8	21460.8	13632	21222	10778.8	8727.2	42.8	29493.6	41991.6	57347.2	27593.2	50372.4	29746.4	22323.6	30414.8	39256.8	39906.8	30865.6	53466	22712	42308	79142.4	21117.6	30925.2	33238.8	41905.2	61434.8
1068000	37.6	14078.4	45.6	27222.4	15584	24991.6	12643.2	27345.6	35.2	16571.2	10285.6	19928.4	17248.8	9474	21549.6	13621.2	21178.4	10908	8689.6	36.4	29372	41691.6	57088.8	27468	50277.2	29940.8	22504	30468.8	39596.8	40080.4	30902.4	53748.4	22887.2	42615.6	78588.8	21182	31231.6	32985.2	42040.8	61150.8
1069200	48.4	14156.4	51.2	27369.2	15754.8	25142.8	13235.6	27798.4	32.4	16610.8	10573.2	20226	17377.6	9503.6	21473.6	13672.8	21342.4	11058	8800	39.2	29549.2	41783.6	56719.2	27681.2	50306.4	30022.4	22833.2	30250	39049.6	39752.4	31078.8	54300.8	22807.2	42166	78069.2	21026.4	30926.8	33042.1	41777.2	60869.2
1070400	38.8	14190.4	36.4	27596.8	15859.2	25023.2	13740.8	27616.8	36.4	16651.6	10558	20174.8	17426.8	9554.4	21634	13568	21143.2	11017.6	8774.8	40	29274	41465.2	56689.2	27530	50572.8	29939.2	22524.8	30226.4	39018.4	39901.2	31171.6	54421.2	22618	42376.8	77342.4	21259.2	30770	32644.8	41554.4	60972.8
1071600	42.8	14279.2	60	27736.8	15899.6	24815.2	13376.8	27668	43.6	16688	10478	20062	17480.4	9576.4	21525.2	13496.4	21307.2	10900.4	8820.4	45.6	29151.6	41596.4	56097.6	27408	50201.2	30143.2	22654.4	30341.6	39069.6	39715.6	30998.4	54136.4	22651.2	42210	76041.6	20947.6	30815.2	32538.8	41797.6	60488.8
1072800	50.8	14311.2	53.2	27673.2	15958.4	24695.2	12962.8	27597.6	46.4	16526.4	10526.8	20009.6	17215.6	9568	21579.6	13441.6	21056.8	10903.6	8809.6	47.6	29020	41522.4	55842	27349.2	50102.8	30071.6	22673.6	30584.8	38969.6	39849.6	31173.6	54552.9	22759.6	42087.2	75406	21083.6	30801.6	32516.8	41632.8	60422
1074000	45.2	14307.6	46	27770	15832	24864	12800.8	27579.2	39.6	16609.2	10444.4	19793.6	17470	9644.4	21607.6	13409.2	20822	11139.2	8746.4	42	29016.8	41371.2	55738	27198.4	50002.8	29988.4	22710.8	30092.8	38755.6	39304.4	31207.6	54564.4	22852	41911.2	74558	21060.8	30437.6	32575.6	41402	59639.6
1075200	38.8	14323.6	48	27976.4	16004	24554.4	12656	27765.2	33.3333	16566.8	10338.8	19719.6	17451.2	9584.8	21870.4	13410	20681.6	10991.6	8772.4	43.2	28770.8	41431.6	55232	27261.6	49544.4	29911.2	22661.6	29868.8	38400.8	39002	30912	54252	22593.6	41660	73982.8	21014	30511.6	32264.8	40950.4	59507.2
1076400	42	14115.6	54	27901.6	15866.8	24430.8	12572	27848.8	42.4	16515.6	10243.6	19825.6	17151.6	9609.6	21882.8	13233.2	20735.2	11188	8692.8	43.6	28880.4	40935.2	54839.2	26913.6	49512	29722.8	22550	29738.4	38021.6	38702.8	30970.8	54038	22465.4	41393.6	73098	20999.6	30171.2	32082	40848.8	59398
1077600	46.8	14284.4	57.2	28396.8	15786.8	24309.6	12602.8	27924	46.4	16479.2	10318.8	19746.4	17310	9524.8	22102.8	13200.8	20592.4	11241.2	8669.6	50.4	28517.2	40978.8	54452.4	27072.4	48923.6	29745.6	22706	29532.8	37954	38362.8	31022.8	54016.8	22149.6	41020	71856.4	20792	30177.2	31996.4	40654.8	59100.4
1078800	48.8	13921.3	39.2	28329.6	15732	24085.6	12470.4	27577.2	44	16313.6	10216.8	19620.8	17246	9487.6	22355.6	13123.2	20409.6	11253.6	8646	38.4	28222	40819.6	53880.4	26859.2	48788.8	29643.6	22370.4	29389.2	37793.6	37967.2	30716	53932	21936.4	40766.4	70676.4	21057.2	29994.4	31641.6	40606.4	58582.8
1080000	45.6	13869.6	46	28514.4	15544	23844.8	12414.8	27448.8	50	16180	10081.6	19300	17186.8	9443.2	22113.2	12954.8	20184	11194.8	8678.8	46	28044.8	40638.4	53262	26394.8	48402.4	29469.2	22382.4	29039.2	37404	37761.2	30615.2	53310	21953.6	40300.4	70015.2	20696.8	29911.2	31456.8	40314.8	58036.8
1081200	48.8	13742	46	28468.8	15715.6	23640.4	12408	27262	40.8	16024	10147.2	19174.8	17069.6	9500	22362.4	12793.6	19990	11312.8	8568	42.4	27898.4	40240.4	52490.4	26316	48063.2	29000	22202.4	29056.8	37086.4	37245.6	30426.8	53040.4	21730.8	39938	69077.6	20720.8	29754.4	31391.2	39827.2	57665.2
1082400	46	13712	46	28720.4	15508	23360.4	12175.2	27264	40.4	16057.6	10119.2	19175.2	17005.2	9416.25	22294.8	12732.4	19682.8	11400.4	8646	45.2	27888.4	40047.2	52257.6	26115.2	47558.4	28782.4	21945.6	28809.2	36731.2	37046.4	30272	52723.2	21609.6	39794.8	67736.4	20557.2	29603.2	30969.2	39605.2	56902
1083600	42.4	13727.6	55.2	29139.6	15470.8	22996.8	12137.2	26956.4	45.2	15756.4	9878.8	18811.2	16930	9369.2	22316.4	12660.4	19773.2	11549.6	8670	52.4	27459.6	39766.4	51402.8	25789.6	47294.4	28630.4	22094	28769.2	36546.4	36612.4	29923.2	52146	21206.8	39273.6	66599.2	20290	29302	30872.4	39291.6	56754.8
1084800	48	13564.8	57.2	29343.6	15395.2	22941.2	12024.8	27115.6	45.6	15936.8	9743.2	18644.8	16714	9355.2	22178	12516	19314.8	11456	8684.4	42	27128.4	39874.4	51006.4	25356.4	46602.4	28462	21916.4	28356	36107.6	36314.4	29605.6	52061.6	21089.2	39066	65606	20297.2	28855.2	30394.4	38862.8	55939.2
1086000	46.4	13406.8	46.8	29316.8	15176	22686.8	11913.6	27261.6	43.6	15734	9634.8	18493.6	16626.4	9499.6	22046.4	12316.4	19295.2	11326	8604.4	45.2	27138.8	39372.4	50466	25152.8	46319.2	28031.2	21668.4	28253.2	35982.8	35956.4	29509.2	51521.2	20864.4	38729.2	64416.4	20004.4	28695.2	30288.4	38341.6	55221.2
1087200	48.4	13235.6	51.2	29647.2	15086.4	22286.8	11829.6	27112.4	41.2	15598	9571.2	18177.2	16407.2	9344.8	22064.8	12277.6	18946	11227.6	8634	50.4	26681.2	38644	49997.2	24793.2	45816.8	27780.4	21428.8	27886.4	35477.6	35658.8	29204.8	50989.2	20652	38401.2	63501.2	20165.2	28750.4	29572	38028	54692.4
1088400	46.8	13184.4	47.6	30602.8	15016	22108.8	11774.8	27306.4	46.8	15288.8	9531.2	18178.8	16177.2	9348.4	21940.8	12081.6	18703.2	11265.2	8538.8	38.4	26389.2	37955.6	49334.4	24833.6	45302.4	27511.2	21140.4	27510.4	35222.8	35152.8	29127.2	50927.6	20512.4	38056	63273.6	19874	28653.6	29512	37656.4	53752.8
1089600	48.4	13040	43.6	31495.2	14830.4	21986.4	11588.4	27058.8	39.6	15265.6	9453.6	17933.6	16255.2	9083.2	21672	12018.3	18424.8	11227.6	8467.6	44.4	26160	37829.2	48868	24364.8	44685.6	27226.8	21118.8	27107.2	34965.2	34607.6	28814.8	50364.4	20398.4	37498	62032	19718.8	28302.8	28816	37219.2	53575.6
1090800	47.6	12805.2	58.4	32145.2	14701.2	21860.4	11400.8	26820.8	41.2	14954.8	9331.2	17702.4	15978.8	9075.2	21717.2	11759.6	18093.6	11192	8493.75	40.8	25720.4	37528	48642.4	24190.4	44426	26748	20756	26968.4	34409.6	34298.8	28397.6	49402.8	20155.2	37284.4	61160	19587.6	28003.2	28581.6	37184.4	53036.8
1092000	44.8	12844.4	49.6	32524.8	14635.2	21593.6	11338	26962.8	38.8	14839.6	9256.8	17631.6	16037.2	8996	21597.2	11593.2	17912.4	11031.6	8430.8	40.4	25616	37541.2	47946	23814.4	43976.4	26467.2	20768.8	26380.4	34065.2	33680.4	27965.6	49052	20102.4	37210	60227.2	19289.2	27804	28639.2	36738.4	52375.2
1093200	39.2	12559.2	49.2	32962.4	14413.6	21451.2	11183.6	26639.2	46	14493.6	9069.6	17164.4	15869.6	9122.4	21420.8	11582	17675.2	11095.2	8371.6	44	25197.2	37185.2	47717.2	23578.4	43306.8	26205.6	20772	26178.4	33822.4	33522.4	27932.4	48843.2	19702	36689.6	59601.6	19107.6	27686.4	28297.6	36412.4	52167.6
1094400	51.6	12611.6	41.2	33142.8	14198.4	20993.6	11098.4	26550.4	40	14371.2	8994.4	17012.4	15818.4	8932.4	21176.4	11394.4	17524.2	11186.4	8306.8	40	24879.2	37027.6	47488	23517.2	42900.4	25883.6	20468.8	25997.6	33543.6	33117.6	27642	48192	19607.2	36408	59027.2	18800	27584.4	27979.2	36142	51368.4
1095600	46.4	12353.6	43.6	32881.2	14077.6	20738.8	11104.4	26284.4	41.2	14074	8975.2	16705.2	15579.6	8990.4	21116.4	11241.2	17386.8	11150	8092.8	40.4	24389.6	36100.4	46852.8	23349.6	42345.2	25658.4	20333.6	25718	33242	32718	27276.8	47691.6	19239.2	36033.6	57637.6	18696.4	27365.6	27832	35848.4	50890.8
1096800	43.3333	12165.6	46.8	32979.2	14009.2	20756	11017.6	26470	37.2	13880	8854.4	16286	15692.4	8951.2	20758.8	11175.2	17195.6	11016	8119.2	36.8	24214	35433.2	46348.8	23009.6	42009.6	25253.2	20080.4	25472	32938	32522.8	27184	47287.6	19055.6	35530.4	56817.2	18618.8	27332	27569.2	35619.2	50256.4
1098000	40.8	12191.2	51.6	32834	14032	20523.2	10761.2	26587.6	40.4	13502	8702.8	16180.4	15357.6	8878.4	20607.6	11081.2	16870.8	10672.4	8038.4	39.6	23953.6	35499.6	45961.6	23080.8	41345.2	24944.8	19761.2	25252.4	32619.6	31988.4	27380.8	46768.4	18710	35439.2	56466.4	18307.2	26986.4	27304	35629.2	49504.8
1099200	46.8	11890.8	44.4	32799.2	13863.2	20302.4	10707.6	26636	48.4	13219.6	8588	16222	15144.8	8796	20372.4	11035.2	16625.2	10539.6	7914.8	41.2	23792.8	34956.8	45859.6	22976	41235.6	24830	19572	24810.4	32409.6	31677.6	27222	46641.6	18490.8	35170	55821.6	18167.6	26699.2	27053.6	35008.4	48846.4
1100400	44.4	11877.6	52	32350	13765.2	19906.3	10743.6	26599.6	46.8	12885.2	8544.4	15960.8	15204	8619.6	20235.6	10876	16526.4	10276.8	7935.6	35.2	23532.4	34522	45287.2	22728.4	40667.2	24460.4	19517.6	24603.6	32244.8	31552.4	27138.8	46063.2	18262	35089.6	55158	18082	26704.4	26843.2	34794.8	48504
1101600	54	11903.6	46.4	31761.6	13580	19920.4	10752	26446	40.4	12996.4	8570	15802.4	15040.8	8714	19944.6	10718.3	16260.4	10155.2	7836.4	30	23110	34619.2	45309.2	22482	40502.4	24272.8	19116	24329.6	32135.2	31268	26726.8	46107.2	18332	34811.6	54505.2	17855.2	26535.2	26768.8	34590.8	48111.6
1102800	56.4	11636.4	47.6	31184	13403.2	19539.6	10537.2	26450.4	44	12800.8	8571.6	15455.6	14808	8594.8	19719.6	10618.8	16058.8	10077.2	7801.6	48.8	23160.8	34056.8	45270	22392.8	40041.2	24001.6	18896.8	23938	31886.4	30758	26245.2	45403.6	18136.4	34778	53946.4	17666.4	26719.2	26586	34673.2	47592.8
1104000	46.8	11528	38	30852	13238	19224	10288.4	26609.2	40.8	12699.2	8404	15330.4	15018.8	8590	19486	10666.4	15939.6	9831.2	7735.6	40.4	22776	33810.4	45345.2	22312.4	39710.4	23678.4	18932.4	23679.2	31781.6	30250	26044.4	45025.6	18083.6	34516.4	53296.8	17488.8	26417.6	26392.4	34850.4	47280.8
1105200	49.2	11530	51.2	30654.4	13006.8	19224.4	10281.2	26456.8	43.6	12415.6	8354.8	15131.6	14810.4	8504.8	19505.6	10903.6	15801.2	9842	7641.2	50.8	22776	33905.6	44843.6	22512	39216.4	23785.2	18766	23449.2	31576.4	30106	25557.2	44928	17828	34467.2	53091.2	17525.6	26423.6	26369.6	34510.4	46946.4
1106400	33.2	11379.6	48	30361.6	13004.8	18941.6	10111.2	26502.4	42.4	12322.8	8386.8	14874.8	14648.8	8549.6	19412.4	10965.2	15664.4	9774.4	7495.2	41.6	22348	34312.4	45250.8	22394	38796.4	23289.6	18585.4	23332.5	31410.4	29992.4	25599.6	44490.4	17680.8	34249.6	52388.8	17419.6	26140.8	26366.4	34188.8	46452
1107600	41.6	11343.2	44.4	30076.4	12820	18920.8	10157.2	26305.2	39.2	12080.4	8362.4	14868	14544.8	8360.8	19154.4	11294.8	15656	9721.6	7526	39.2	22328.4	33850.8	45364.8	22444	38724	23081.2	18306.8	23125.4	31239.6	29642.4	25165.6	44156.4	17375.6	34042	52102	16990.4	26094.8	25992.8	34332.8	46354.8
1108800	42	11205.2	46	29784.8	12644.8	19106.4	9996	26395.6	46.8	11981.6	8181.6	14583.2	14757.6	8385.6	19065.2	11266.4	15682.8	9586.8	7446.8	41.6	22080.4	33642.8	45369.6	22523.6	38217.6	22944.4	18360	23052.4	31242	29643.2	24938.8	43706.4	17345.6	34330.8	52033.6	17122.4	26121.2	26025.6	34026	45909.2
1110000	47.2	11250.4	41.6	29290.4	12753.6	19022.8	10084.8	26605.6	37.6	11922	8296.8	14617.6	14584	8368.4	18975.6	11384.8	15402	9689.6	7468	39.6	22090.4	33120	45118.8	22492.4	37976.8	22491.6	18175.6	22954	30912.8	29405.4	24866	43586.4	17278.4	34380.4	51382	17012	26030	25899.2	33704.8	45797.2
1111200	53.6	11056.8	46.4	29366.4	12682	18668	10080.4	26420.8	37.2	11802.4	8164.8	14443.2	14518	8340.4	18740.4	11253.6	15211.6	9678.8	7414.8	46	21912	33042.8	45560.8	22770	37711.2	22425.6	17913.2	22903.6	30831.6	29409.6	24598.4	43885.6	17164	34384.8	51329.2	16919.2	26116.4	25880.4	33860.8	45760.4
1112400	56.8	11056	47.2	28967.6	12519.6	18628.4	9962.8	26358.4	44.8	11703.2	8133.2	14509.6	14409.2	8312.4	18630.4	11311.6	15122.4	9611.6	7445.2	47.2	21750.8	33096	45568	22691.2	37293.6	22305.2	17701.2	22554.8	30928	29293.6	24594	43854.8	17037.9	34282.4	51452	16848	26386	25864.4	33690.4	45294.8
1113600	39.2	10850.4	48.4	28654.4	12431.6	18678	9883.2	26538.4	51.6	11623.6	8219.6	14414.4	14299.2	8175.6	18673.6	11190.4	14969.6	9465.2	7463.2	44.8	21596	33033.6	46283.2	22872	37047.6	22188.4	17509.6	22405.2	30628.8	29421.2	24502.4	43594.4	16896	34443.6	51725.2	16908	26374.4	25948.4	33862.8	45165.2
1114800	42.4	10812.4	46.4	28514	12514.4	18548.8	9778.8	26301.2	39.2	11639.2	8253.2	14517.2	14347.2	8304.8	18635.2	11242	14987.2	9470.4	7488.4	40	21591.6	32918.8	46445.2	23115.2	37194.8	22054.8	17316	22439.6	30569.2	29200.4	24384.8	43768	16644.2	34427.6	51753.6	16842.4	26849.2	26255.2	33617.6	45171.6
1116000	51.6	10841.6	47.2	28434.4	12382.8	18675.2	9938.8	26360	36.8	11584.4	8188.8	14667.2	14230.8	8315.6	18764	11208	15177.6	9450	7495.6	44	21450.4	32720.4	46507.2	23226.4	36945.2	22137.6	17280	22248.4	30690.8	29316	24123.6	43652.4	16885.2	34664	51722.5	16687.6	26966.8	26204.8	33612.4	45067.2
1117200	46.8	10776.8	46.4	28559.6	12357.6	18588.4	10158	26492.8	42.8	11615.6	8317.2	14624	14166	8233.2	18494.8	11264	15410	9430.4	7603.2	40.4	21427.2	32558.8	46957.2	23567.6	37073.2	22120	17224	22029.6	30852	29303.6	24060.4	43891.6	16845.6	34644.8	52029.6	16589.6	27296.8	26400.4	33620.8	44978.4
1118400	42	10766.4	49.2	28462	12159.2	18784	10345.2	26955.2	40.4	11633.2	8220.8	14579.2	14097.2	8171.6	18362	11502.8	15565.2	9372.4	7717.2	38.8	21530	32347.2	47146.8	23607.6	36876.8	22044	17191.6	22000.8	30733.6	29348.8	24138	43662.4	16753.6	34771.6	52409.6	16536.8	27200	26219.6	33549.2	45213.6
1119600	44	10916.8	44.4	28346.8	12157.2	19206	10184	27504.4	39.2	11465.2	8377.2	14734	14238.8	8165.6	18494.4	11384.4	15660	9354.8	7730.8	48.8	21508.4	32396	47269.6	23842.4	36880.8	22089.6	17079.6	22047.2	30959.2	29359.2	24041.2	44014	16761.2	34975.2	52393.2	16595.6	27448.8	26595.2	33460	45163.2
1120800	52	10772.8	50.8	28264.4	12139.6	19537.2	10092	27594	40	11527.2	8545.83	14680.4	14184.8	8209.2	18441.2	11423.2	16058.4	9543.6	7877.6	50.4	21376.8	32084	47418.4	24292.8	36605.2	21954	16931.6	21981.6	30927.2	29249.2	23844.8	44186.4	16546.4	35151.2	52839.2	16537.2	27293.6	26660.4	33451.6	45042.4
1122000	42.4	10710	52.8	28108.4	12130	19792	9839.6	27596	41.2	11622.4	8455.6	14923.6	14111.2	8119.2	18328	11500.4	16434.8	9582.4	7886.4	39.2	21256.4	31835.6	47929.2	24473.2	36532	21941.2	16824	21924.4	30968.4	29329.2	24026.8	44202	16611.2	35506.8	52901.2	16459.6	27651.6	26854	33238.8	45031.6
1123200	42.5	10715	48.8	28013.6	12256.8	20180.8	9852.4	27764.4	48.4	11790.4	8485.2	15027.2	14049.6	8131.2	18364.8	11840.4	16705.6	9440.4	7883.2	45.6	21375.6	32054	48403.2	24792.4	36837.2	21986	16814	21723.2	30941.6	29288.4	23892.4	44336.4	16510.4	35537.2	53714	16551.6	27785.6	26834.8	33303.2	45416.4
1124400	48.4	10683.6	53.2	27735.2	12304	20595.6	9890.8	27734	36.4	11658	8571.6	15328	13925.6	8153.2	18445.6	11686.8	16965.2	9688.8	7890.4	48	21264	31741.6	48830.4	24811.2	36492.8	21914.8	16778.8	21850.8	31142.8	29614	23987.2	44226.4	16380.4	35653.6	53621.2	16656.4	27734.4	26914	33248.8	45268
1125600	44	10637.2	41.2	27848	12276.8	20662.8	9722	28020.8	50.8	11753.6	8709.2	15474.8	13923.2	8095.6	18274.8	11688.8	17338.8	9750.8	8122	42.8	21276.8	31925.2	49293.2	25312.4	36659.6	22124	16899.2	21786.4	30837.2	29530.4	23952	44626	16434.4	35928.8	53855.2	16665.6	27821.2	27131.2	33209.2	45881.6
1126800	45.6	10616	59.2	28174.4	12187.2	20872.4	9985.6	27922.8	49.2	11909.6	8757.6	15615.2	13980.4	8156.4	18444	11711.2	17453.6	9932.8	8217.6	45.2	21602.4	31954.4	49747.2	25314	36586.8	22088.4	16687.2	21782.8	31140.8	29802.4	23968.4	44556	16276.4	35922.4	54193.6	16501.2	27968.4	27154.4	33146	45803.6
1128000	46.8	10533.6	44.8	27758	12202.4	21121.6	9907.6	27729.2	41.2	11866.8	8766.8	15722	14177.2	8080.4	18428.4	11668.8	17519.2	9904.4	8319.2	35.2	21515.6	31843.6	49898.4	25560.8	36709.2	22256	16810.4	21700.4	31180	30022.8	23693.6	44826	16390.4	36014	54070.4	16489.6	28088.4	27558	33194.8	45944.4
1129200	41.6	10497.2	44.8	28080.8	12494.4	21653.6	9894.8	27828.8	42.8	11962	8810.8	15820	14028.4	8232	18427.2	11760.8	17717.6	9917.2	8260.8	38.4	21691.2	31683.6	50319.2	25670.8	36987.6	22242	16753.2	21758	31348.8	29376.8	23988.4	45182.4	16350	35998.8	54748.8	16398.8	28333.2	27789.2	33220.8	46368
1130400	41.2	10566.4	44.8	28325.2	12384.8	21723.6	10093.2	28283.2	46.4	12000.4	8897.2	15858.4	14111.6	8168	18453.2	11737.2	17830	10039.6	8412.8	39.2	21730	31833.6	50352.4	25831.6	36920.8	22440	16788.8	21728.4	31464	29678	24097.2	45714	16260.8	36056.4	55235.6	16408.4	28113.6	28309.6	33366.4	46404
1131600	44	10641.2	46.4	28451.2	12394	22194.8	10022.4	28456.3	32.4	11919.2	8821.6	15856.4	14204.8	8152	18437.6	11840.4	17961.2	9811.2	8549.6	46.8	21707.2	31711.2	50610.8	25806	36935.2	22617.6	16714.8	22042.8	31408.4	29869.2	23948.4	45840.8	16265.6	36154	55936	16446	28223.6	28344	33204	46686.8
1132800	49.2	10529.2	48.8	28571.6	12387.2	22555.6	10119.6	28633.6	32.4	12014.8	8927.2	16056	14081.6	8204	18532	12023.2	17935.6	9983.6	8618	38.4	22087.6	31678	50489.2	25815.6	36908.4	22745.6	16748.8	22032.4	31611.6	30287.6	24116	46222	16291.6	36330.8	55953.6	16437.2	28270.4	28368.4	33167.6	47009.6
1134000	50	10583.2	55.2	28953.2	12606.8	22827.1	10411.2	28587.2	46.8	11998.8	8941.2	16092.8	14257.2	8304.8	18626	12094	17880.8	10007.6	8602.4	49.2	21906.4	32100.4	50772.8	25841.6	36926	22992	16839.2	21978.8	31544.4	30462.8	24038.4	46526	16136.8	36391.6	56299.2	16532.8	28662.4	28382	33205.6	46979.6
1135200	47.2	10610.4	40.8	28884	12676.8	23130	10641.6	28858.8	41.6	12173.2	8973.2	16091.2	14294	8262.8	18565.6	11908	17850.4	10014.8	8705.6	46.1538	22180.8	31736.4	51054.8	25920.4	37022.4	23183.6	16808.4	22104	31884.4	30561.2	24197.6	46690	16147.6	36667.2	56551.2	16706	28532.8	28426.4	33147.2	47266.4
1136400	45.2	10852.4	41.6	29202.8	12757.2	23190	10586.8	29389.6	36	12217.2	9159.6	16424.8	14273.6	8224	18665.2	12044.8	17909.2	10140.8	8767.6	32.4	22330	31794	50888.4	25822.4	37070	23462	16824	22183.6	31907.6	31014	24211.6	46717.6	16286	36579.2	56762.4	16554	28540.8	28636.8	33346	47293.6
1137600	46	10717.2	42.8	29341.2	12942.4	23321.2	10600	29077.2	47.2	12368.8	9080.4	16460.4	14419.6	8183.2	18732.4	12100.4	17796	10128.8	8880.8	47.2	22426.8	32059.2	50905.6	25806	37109.6	23635.6	17053.6	22254.4	32014	31104	24290.8	47176.8	16273.6	36808	56808	16753.6	28780.4	28626	33222.8	47419.6
1138800	38	10900	48.4	29308	13153.2	23627.2	10585.2	29496.8	43.6	12500	9143.2	16560.8	14410.8	8346	18744	12424	17876.8	10178.4	9019.17	52	22451.2	31884.4	51295.2	25870.4	37417.6	23807.2	16889.6	22310	32209.2	31168.4	24424.8	47044.4	16478.4	36834	56709.6	16792.8	28799.2	28999.6	33374.4	47373.2
1140000	43.2	10752.4	51.6	29402.4	13274.4	23763.2	10552	29482.8	44.4	12630.4	9182	16440.4	14439.6	8272.8	18698.4	12302.8	17945.6	10037.6	9118	49.6	22439.6	32048.4	51188	25808.4	37511.2	24144.8	17001.2	22190.4	32285.2	31163.6	24396.7	47490.4	16463.2	36775.6	57174.4	16842.4	28868	28984.4	33587.6	47421.2
1141200	52	10648.8	44	29709.2	13260.8	23767.6	10433.2	29768.4	44.8	12677.6	9271.6	16469.6	14464.8	8359.2	19014	12386.8	17905.6	10168	9157.2	36.8	22522.8	32194.4	51130	25774.8	37658.4	24260.8	17104	22328.4	32284	31122.4	24462.4	47491.6	16324.8	36735.6	57034	16940.8	29072	28820.4	33496.8	47492.4
1142400	48	10709.6	42	29929.2	13461.6	24108.4	10527.2	29964	53.6	12900.4	9290.8	16416	14600.8	8252	18923.6	12495.6	17938.4	10350.8	9308.8	33.6	22690.8	32131.6	50910.4	25691.2	37842.4	24361.2	17227.6	22320	32380	31393.6	24574	47748.8	16181.2	36608.8	57221.2	17234.4	29268	29092.8	33779.6	47280.8
1143600	46	10770	45.2	29944	13564	23888	10454.2	30030.8	44.8	12928.8	9251.6	16523.2	14719.6	8325.6	18912	12376	17980.4	10314	9205.2	48.8	22601.6	31983.6	50878.8	25566.4	37826	24680.8	17268	22563.6	32880.4	31217.2	24717.6	49112	16337.6	36829.2	57026	17378.4	29187.2	28945.6	33818	47623.2
1144800	44.8	10785.6	46	30247.2	13731.6	24332.4	10408	29879.6	46.4	12896	9258.75	16369.2	14953.2	8366	19049.6	12760.4	18068	10538.4	9358	45.2	22726	32167.6	50537.2	25227.6	38241.2	24783.6	17487.2	22632.4	32819.6	31091.6	24794.8	50447.2	16189.6	36700	56971.2	17600.8	29178.8	29036.8	33737.6	47586.4
1146000	39.2	10739.2	46.8	30483.2	13848.4	24084	10542.8	29848	32	12941.2	9362.8	16464.8	14722	8404	18976.8	12542.8	18019.6	10696.8	9485.2	41.2	22815.2	32438.4	50264.4	25060.4	38416.8	24937.6	17562.4	22729.6	33231.2	31239.6	24844	51325.6	16337.2	36956	56827.6	17789.2	29328.8	29111.2	33951.6	47685.6
1147200	38.8	10798.8	57.2	30393.6	13953.2	24352	10602.4	30018.4	38.4	13396	9310.8	16517.2	14818.4	8337.6	19122.4	12634	18221.3	10688.4	9354.8	42.8	22834	33313.6	49982	25208	38290.4	25064	17640.8	22988	33106.4	31162.4	24854.8	52893.6	16418.8	36820	56804.4	18008.8	29226	28731.2	33860	47768
1148400	36.4	10872.8	52.8	30278.4	14260.4	24305.2	10636	30011.2	41.6	14061.2	9494.17	16312.8	14645.6	8468.4	19212.8	12598	18205.6	10788	9436.4	44	22816.4	34008.4	49685.6	24893.2	38270	25145.6	17598	23050.4	33561.2	30881.6	24902	53116	16412	36906.4	56450	17981.6	29344.8	29005.2	33828.4	47729.2
1149600	38	10617.6	47.2	30413.6	14350.8	24354	10702.8	30278.4	40.4	14490.4	9519.2	16339.6	14816.4	8514.4	19059.2	12528	18134.2	10567.9	9512.4	44.4	22897.6	34076.4	49433.2	24911.6	38314.8	25421.2	17645.2	23224.4	33872.4	30754	25031.2	53627.6	16662	36716.8	56743.6	18100	29291.2	28890.4	33710.8	47292
1150800	54.4	10544	48.8	30390.4	14378.4	24324.8	10770.8	30502.4	48.4	14763.2	9435.2	16436.8	14835.2	8499.2	19221.6	12635.2	18216.4	10744	9486	41.6	22926	34424.8	48848.4	24772.8	38594.4	25324.4	17749.2	23322.8	34502.8	30540	24708.4	53884.4	16874.8	36718.4	56609.6	18132.8	29455.6	28916.8	33559.6	47496
1152000	52.8	10679.2	54	29971.6	14490	24332	10716	30373.2	38.4	15365.6	9542.8	16286.4	14821.5	8404.8	19298	12540.4	18291.2	10685.2	9722.4	44.4	22962.8	34558.4	48959.6	24817.6	38467.6	25613.6	17684	23559.6	34445.2	30655.6	24646	54066.8	16892	36819.2	56173.6	18390.8	29131.6	28810.4	33622.8	47275.6
1153200	44.4	10574.8	63.2	30234.8	14538	24168.8	10831.6	30650.8	51.2	15503.6	9496	16422	14938.8	8448.4	19239.2	12602	18438.8	10829.6	24341.2	38	22814.4	34676.4	48508	24592.8	38255.6	25457.1	17903.2	23433.2	34160	30180.4	24612.4	54055.2	16873.2	36780	56283.6	18498.4	29206.8	28751.6	33378.8	47011.6
1154400	37.6	10628	51.2	30134.4	14596	24246	10862.8	30775.2	48	15925.2	9603.2	16420	14988.8	8448.4	19254.8	12449.2	18340.8	10754	24291.6	43.2	23028.4	34834	48151.6	24572	38590.8	25683.2	17763.2	23425.2	33941.2	30195.6	24626.8	54301.2	16710	36698.8	56025.2	18699.6	29562.8	28476.8	33494	46592.8
1155600	49.2	10454	47.6	30057.6	14685.2	24098.8	10872	30667.2	38.8	16168	9630.4	16345.6	15051.6	8488	19424.8	12460	18738.4	10856.4	21601.6	38	22907.2	34894.8	48212.8	24539.6	38743.6	25505.2	17810	23587.2	34430	30158.4	24491.6	54489.2	16612.8	36464	55948	18936.4	29529.6	28416	33510.8	46522.4
1156800	52.0833	10625.6	43.6	29950.8	14603.2	23863.6	10736.4	31121.6	35.6	16277.6	9602.8	16134.4	14932.8	8488.8	19465.2	12374.4	19137.2	10918.4	20628.4	48	22670	34659.6	47747.6	24381.6	38499.6	25550.8	17922.8	23911.2	34466.8	30081.6	24637.2	54472	16307.6	36622.8	55659.2	18852.8	29677.6	28326	33442	46539.2
1158000	36	10583.6	49.6	29742	14815.2	23803.6	10855.2	31053.2	39.6	16423.2	9527.6	15930.4	15115.8	8554.4	19412.4	12421.2	18886.8	10890.4	20647.2	40.4	22916.8	34767.2	47323.6	24194	38522.8	25708	17841.6	24077.6	34557.6	29978.4	24730.4	54206.8	16423.6	36709.2	55250.8	18990	29634.8	28190.4	33564	46460.8
1159200	46	10604	47.2	29755.2	14862.4	23734.8	10827.6	31025.6	39.2	16617.2	9511.6	16150	14977.6	8406	19374.4	12417.6	18790	10917.6	20207.6	36.4	22591.2	34666.4	46910.8	23978.4	38423.6	25609.6	17888	24349.2	34428.8	29959.2	25205.2	54241.2	16424	36464.4	54794.8	18903.6	29625.6	28061.2	33308	45987.2
1160400	43.6	10635.6	40.8	29401.2	14910	23490	10924.8	31189.6	37.2	16574.4	9587.2	16079.2	15096.4	8613.2	19436.4	12358.4	18606	10950.4	20573.6	46	22586.4	34435.2	46657.6	23925.6	38344.8	25715.6	17952	24249.2	34546.8	29925.2	25166.4	54269.2	16349.2	36470.4	54870	18952.4	29240	27812.4	33464.8	45603.2
1161600	38.3333	10773.3	45.6	29468.8	15097.6	23344.4	10931.2	31335.2	53.2	16774.8	9659.6	15936.4	15131.6	8594	19369.6	12369.2	18460.8	10842.8	20643.6	38.8	22336.8	34417.6	46152	23783.2	37890	25452.8	17811.6	24556.4	34631.2	29569.2	25203.6	54358	16398	36286.4	54649.2	19009.2	29248.4	27676	33085.2	45638.4
1162800	44	10604.4	52	29026.4	14875.6	23083.6	10952.4	31493.2	42.8	16827.6	9529.2	15986	15159.2	8735.2	19451.6	12398.4	18213.2	10936.3	20224	45.6	22465.6	34388.8	45761.6	23515.2	37839.6	25511.2	17796	24726	34732.8	29307.6	25217.2	53822.4	16168	36301.6	54168.8	18941.2	29062.4	27396.4	33177.6	45316.8
1164000	44.4	10527.2	50	28885.2	15084.4	22955.6	11004	31321.6	48.8	16923.2	9512.4	15867.2	15066	8557.2	19398	12280.8	18281.2	10899.6	20351.6	38.4	22451.6	34101.2	45234.8	23458	37107.2	25245.2	17761.2	24406.8	34622.4	29169.6	25253.2	53707.6	15940	36393.6	53618.4	19056.4	29454.6	27499.2	32884.8	44777.6
1165200	42.8	10550.8	42.8	28478.4	14983.6	22803.6	10919.2	31481.6	42	17081.2	9500	15693.2	15086.4	8698	19452.4	12179.6	18484	10899.2	20480	47.6	22334	34192	45032.4	23474	37104	25521.2	17730.4	24803.2	34474.8	28921.2	25030.4	53592.4	15847.6	36287.6	53098.8	19206.3	29352.8	27210	32889.6	44336.8
1166400	52.4	10529.2	52	28350.4	15105.2	22801.6	10979.6	31310	38.8	17182.8	9448	15726.4	15088.4	8630	19408.8	11980.4	18478	10945.6	20796	43.2	22194.4	34092.4	44784.8	23268.4	36699.2	25612.8	17632.4	24931.6	34943.6	28891.2	25077.2	53149.2	15911.6	36057.2	53070.4	19062	29552.4	27230.4	32680.4	44118.4
1167600	32.8	10417.2	41.6	28020	15171.2	22418	10765.6	31351.2	39.6	17070	9486.4	15690	15126.8	8519.2	19220	12225.6	18399.2	10921.2	25586	48	22044.4	33957.6	44366.8	22987.6	36458.8	25245.6	17306	24720.8	34832.8	28577.6	25090.8	52901.3	15708	35860.4	52438.8	19002	29273.2	26921.6	32950.8	43955.2
1168800	49.6	10422.8	47.2	27854.8	15044.4	22255.2	10847.2	31190	45.2	17012	9511.2	15493.6	15016	8566	19311.2	12552.8	18417.6	10831.2	31947.2	41.6	21711.6	33940.4	43862	23007.6	36405.6	25117.2	17328.4	25024.4	35215.8	28492	24871.2	52496.8	15578.8	35952.8	52553.6	19000	29006	26782	32829.2	43556.8
1170000	45.2	10375.2	52	27715.6	15089.6	22220	10882.8	31193.2	46.8	17122	9441.6	15472.8	15138.4	8578	19323.6	12735.6	18105.6	10827.2	29580	41.2	21851.6	33536.4	43438.4	22824.8	36136.8	24926.4	17045.6	24946	34902.8	28297.2	24960.8	52246.8	15490.8	35683.2	51863.6	18803.6	29031.2	26642	32896	43348.8
1171200	40.4	10370.8	48	27540.8	15392.4	21660	10902.4	31264	52	17085.2	9531.2	15438.4	15086	8458.8	19240.4	12568.8	18190.8	11066.8	27568.8	44.4	21684.8	33470.4	43411.6	22589.6	35921.2	25158	17196	24965.6	35049.6	28106.4	24774.4	51551.6	15411.2	35349.6	51424.4	18644.4	29011.6	26543.6	32706.4	43070.8
1172400	46.8	10368.8	44.4	27332.8	15217.2	21748.8	10879.2	31090	46	17020.4	9401.6	15198	15005.6	8456	19274.8	12529.6	18162.4	11026.8	26608	40.8	21374.4	33137.6	42651.6	22514	35736	24918.8	17151.6	25092.4	34737.6	27969.6	24784.4	51231.2	15246	35254.4	50950.4	18710.8	28908.8	26292.4	32507.2	42604.4
1173600	38	10299.6	44.4	27146.8	15299.2	21538.8	10795.2	31179.6	39.6	16788.8	9590.8	15133.2	15100	8526.4	19303.6	12303.2	17987.1	11057.5	25666	41.6	21488	32603.2	42494.8	22289.2	35452.4	24834.8	16808.8	24877.6	34923.2	27731.2	24669.6	50546	15086	35565.6	50366	18623.2	28821.6	26124.8	32354	42447.2
1174800	49.2	10337.6	51.6	26946	15268.4	21164.8	10625.6	30874.4	47.2	16654.4	9834.4	15122	15078.8	8416.4	19225.6	12171.6	17916.8	11012.4	24883.6	40.4	21065.2	32255.6	41956	22182	35266	24516.8	16620.8	24860	35202	27664.8	24555.6	50608.8	14974.8	35823.2	49446.4	18339.2	28703.2	25953.2	32010.4	42078
1176000	45.2	10265.6	54.8	26706	15314	21097.2	10840	30833.6	40	16433.6	9524.8	15012.8	15150	8574.8	19185.6	11986.8	17738	10976	23826.4	37.6	20897.6	32007.2	41496.8	22221.6	34986	24474.4	16632.8	24881.2	35241.7	27449.6	24380	49836.4	14847.6	36686.4	49078.8	18298.4	28519.2	25550.8	31991.2	41484.4
1177200	44.4	10174.4	45.2	26597.2	15178	21023.6	10696.4	31238.4	41.6	16257.2	9458.4	14937.6	14900.4	8498.4	19222.8	11931.2	17655.2	10817.2	22850.8	39.2	20875.6	31935.6	41355.2	21906	34736.4	24100.4	16370	24842.8	35264.4	27165.8	24395.2	49270.8	14608.8	37245.2	48631.6	18222.4	28230.4	25496.8	31878.4	41222.8
1178400	46.4	10126	50.8	26261.6	15406.8	20760.8	10774.8	31245.6	56	16279.6	9385.2	14716.8	14916	8464.4	19120.8	11980	17431.6	10828.4	21955.6	44.4	20896.8	31609.6	40842.4	21530.8	34246.8	24175.6	16334.4	24672.8	35225.2	26837.2	24287.2	49012	14683.2	38444.4	48190.4	18072.8	28357.2	25481.2	31728.8	40791.6
1179600	44	10125.6	49.2	25981.2	15228.8	20490	10601.6	31216	34.8	16388	9271.6	15106	14898.4	8416.4	19158.8	11647.6	17482.8	10718.8	21050	35.6	20702	31621.2	40806.4	21445.2	34214.8	23980	16078	24508.4	34950	26708.4	24083.6	48631.2	14539.6	38966.8	48034	17966	28222	25213.2	31719.2	40475.2
1180800	42	10064.8	40.8	26030	15137.2	20444.8	10596.4	30960.4	40.8	16289.6	9355.2	14786.8	15050	8413.2	18965.2	11604	17513.6	10611.2	20105.2	41.6667	20577.6	31215.2	40312.4	21402.4	34056.4	23705.2	16008	24359.6	35045.6	26736.8	24180.4	47975.2	14235.6	39230.4	47474.8	17791.2	28230.8	25266.4	31621.6	40218.8
1182000	42	10007.6	49.6	25837.6	14928.8	20132.8	10481.6	30919.6	41.6	16423.6	9198	14796.8	15046.4	8467.2	18816.8	11524.8	17602.4	10668.8	19272.8	42	20482.8	31092.4	40396	21182.8	33826	23544.8	15881.6	24327.6	34803.6	26432.9	23853.2	47460	14128	39226.8	47009.6	17588.8	28023.6	24991.6	31544.4	40163.6
1183200	51.6	9823.2	48	25618.8	14929.2	19937.2	10532.4	30718.8	56.4	16456.8	9160.8	14706.4	14828.8	8287.2	18960.8	11647.2	17372	10574	18427.6	56.4	20241.2	30498.4	39984	21108.4	33895.2	23402.4	15640.8	24268	35101.2	26561.2	23644	46774	13889.2	39250.8	46470	17703.2	27977.2	25088.4	31636.8	39906.8
1184400	43.2	9773.2	47.6	25504.8	14656.8	20114.8	10494.8	30768.8	41.2	16555.6	9324.4	14678	14908.4	8255.2	18647.6	11575.6	17230.8	10562.4	17614	43.6	20236.4	30572	39728.4	20970.4	33628	23364	15805.6	23909.2	35168	26136.4	23485.6	46610.8	13971.2	39312.8	45888.4	17502.8	27627.2	24944.4	31832	39742.4
1185600	46.8	9678.4	50.8	25379.6	14552.5	20040.8	10329.2	30788.8	48	16349.2	9237.6	14723.6	14746.8	8322	18810	11414	17042.4	10637.6	16966	40.4	20200	30247.2	39780.4	20794	33162	23260	15627.2	23953.6	35247.6	25818.8	23476	45680.8	13798.8	39150.4	45595.2	17614.8	27727.2	24575.6	31331.6	39766.8
1186800	39.6	9466	51.6	25147.9	14447.6	19776	10417.6	30683.2	47.2	16381.2	9139.2	14737.6	14834.8	8315.6	18676	11579.2	16847.6	10572.8	16381.6	45.2	20277.6	30217.6	39500.8	20526.8	33230	23386	15562	23598	35188.8	25795.2	23193.2	45323.6	13556.4	38787.6	45156	17380.4	27428.4	24899.2	31367.2	39350.8
1188000	48.8	9434.4	44	24861.6	14468.4	19558	10360	30824.8	40	16292	9083.6	14741.6	14850.4	8258.8	18703.2	11652.4	16590.4	10445.2	15659.6	38	19917.6	30112	39288.8	20471.2	33064	23546.4	15177.6	23528	34946.8	25575.2	22402	44984.8	13560.8	38944.4	44468.8	17228.8	27080.4	24606.4	31321.2	39635.2
1189200	37.9167	9079.2	45.2	24632.8	14294.4	19264	10288.8	30760.8	42	16170	9097.6	14596.4	14851.6	8229.2	18472	11401.6	16370.8	10528.4	15128.4	51.6	19993.2	30201.2	39149.2	20250.4	32920.4	23448.4	15122.4	23365.2	34348.8	25366.4	22056.4	44526.4	13440.4	38764.8	44314.4	17067.2	27007.2	24499.6	31354	39440
1190400	41.2	9060.4	50.4	24210.4	14157.6	18940.8	10241.6	30824.4	38.4	16225	8985.6	14711.6	14979.6	8134	18328.8	11435.2	16276	10294.4	14853.2	37.6	19797.6	29966.4	39105.2	20283.6	32657.6	23201.2	15149.2	23069.2	34108.4	25358.4	22048.8	44136	13314	38945.2	43804.8	16935.2	26721.2	24861.2	31222.8	39459.2
1191600	48	9118.4	49.2	24057.2	14046.8	18736	10140.4	30894.8	38.8	16078.8	8942.8	14692	14928.4	8314	18265.2	11377.2	16154.8	10366.8	14450.8	43.2	19790.4	29935.6	39344	20062	32408	23136.4	14855.6	22964	33610.8	25116	22530.4	43759.6	13289.2	38831.6	43296	17027.6	26808.8	25040	31059.2	39270.4
1192800	38.8	9042.4	46	24169.6	14074	18729.6	10193.6	30981.2	41.2	16052.8	8912.4	14805.2	15044.4	8233.6	18129.2	11534.4	15915.6	10228.4	14168	40	19424	29868.4	39274	20147.6	32464.4	22770.8	14817.6	22982.9	33237.6	25019.2	22226.8	43310.8	13195.2	38775.6	42973.6	16961.6	26746.4	24776	31090	39460
1194000	47.6	8873.6	48	24957.6	14045.6	18488	10156	30821.2	48	16424	8868.4	14902.8	15061.2	8224	18028.4	11683.2	15570.8	10190.4	13854	56	19406.4	30041.2	39284	20047.6	32015.2	22549.6	14569.2	22690	32798	24857.2	22298.8	42976.8	13084.8	38652	42889.2	16844.4	26597.2	24912	31037.2	39598.4
1195200	46.4	8884.8	59.6	25068	14029.2	18241.2	10261.6	30678	35.2	16426	8823.6	14870	15319.2	8239.2	18132.8	11786	15513.6	9972.8	13410.8	42.8	19362.4	30024.8	39719.2	19920.8	31986	22528	14426	22552.4	32355.2	24906	22215.2	42503.6	12928.4	38532.4	42260.8	16807.6	26716	24908.8	30838	39588.4
1196400	44.8	8800	34	24115.6	13988.4	18249.6	10093.6	30891.6	32	16454.8	8831.2	15152.8	15176.8	8207.2	18069.6	11820.8	15488.4	10015.6	13272	57.2	19288.4	29968	39563.2	19921.6	31964.4	22344	14467.6	22183.6	32432.4	24556.8	22066	42019.6	12872.8	38593.6	42204	16465.6	26702.4	24910.8	30623.6	40056.8
1197600	38.8	8758	46	23565.2	13777.6	18205.2	10157.2	31114.8	41.6	16386	8730.4	15116	15250	8084	18137.6	11846.8	15347.6	9967.2	12967.2	38	19062.8	30218.8	39781.2	19719.2	32406.4	21990	14551.2	21993.2	31934	24529.6	21994.8	41884.8	12768.4	38486.8	41888.8	16482.8	26755.6	24930.4	30668.4	40359.2
1198800	46.4	8877.6	42.8	23212	13849.2	18084.8	9913.6	30890	42.8	16734	8501.2	15391.2	15112.4	8123.6	18009.2	11905.6	15265.6	9797.2	12869.6	50.4	19024.4	30245.6	39695.6	19758	32423.2	22094.4	14386	21949.2	31776	24531.2	21898	41444.4	12828	38450.4	41802.4	16456	26648	24908.4	30722	40414
1200000	46	8904.4	48.4	23094	13779.6	17897.2	10087.6	31103.2	50.8	17170.4	8428	15408.4	15249.6	7995.2	18026.8	11944	15255.6	9756.8	12526.4	37.6	19050	30093.6	39808	19518	32770.4	21951.6	14217.2	21910	31107.2	24572	21797.2	41217.2	12694.2	38300	41752.4	16237.5	26614	25204.4	30604	40610.4
1201200	46.4	8836	50.4	22927.2	13691.2	17936.4	9862.4	30871.6	50.8	17481.2	8366	15419.2	15365.6	8008	17904	12218	15064.4	9705.2	12468.4	44.8	18794	30318.8	40451.6	19584.8	32920.4	21940	14109.2	21751.2	30989.2	24510	21978.8	41163.2	12636	38294.8	41784.4	16122	26718.8	25161.6	30538	41138.8
1202400	48.4	8766	50	22855.6	13918	17905.6	9933.2	30915.2	38	17734.4	8360	15582.8	15266	8028.4	17742.8	12322.8	15138.8	9726.8	12394	41.6	18686.4	30032.4	40042	19350	33294.4	21913.6	14308.8	21592.1	30464.8	24578.8	21927.2	40835.6	12524.4	38404	41328.4	15952	26554	25148.8	30463.6	41523.2
1203600	50	8732	50.4	22885.2	13802	18144.8	9817.6	30986.4	45.2	18073.6	8275.2	15699.2	15349.2	7929.2	17734.8	12745.6	15057.2	9730.8	12248	36.4	18606.8	30098	40394.8	19444.4	33556.8	22041.2	14173.2	21523.6	30330.4	24303.3	21893.2	40809.6	12560.4	38388.8	41751.2	15980	26514	25287.2	30281.2	41834
1204800	46.4	8780.4	46	23550.4	13723.6	17954.8	9830	31179.6	39.2	18126.8	8243.6	15821.6	15426	7971.2	17755.2	13280.8	15286	9673.6	12258	42	18566.4	30147.2	40560.4	19298.8	33647.6	22038.8	14256.4	21477.6	29610.8	24166	21889.6	40390.8	12353.6	38242	41361.2	16047.6	26367.6	25342	30210.4	42074.8
1206000	46.8	8802	48.8	23699.2	13718	17917.6	10131.2	31134.4	38.4	18418.4	8248.4	16066.4	15567.2	7888.4	17634.8	13480.8	15411.6	9674.4	12183.6	40	18518.4	30323.2	40679.2	19419.2	33887.2	21898.4	14133.2	21405.2	28912.4	24083.2	21714.4	37538.4	12408.4	38275.2	41277.2	15876.8	26265.2	25334	30130.4	42415.6
1207200	39.6	8668.8	47.9167	23320.4	13822.8	17938.4	10196.8	31187.2	44.8	18811.6	8178.4	16284	15584	7941.2	17454.4	13372	15464.8	9669.6	12165.6	38.8	18746	30699.6	41006	19283.2	34052.4	21894.4	13999.2	21374	28534.8	24137.2	21726.8	37017.6	12470	37771.2	41526.8	15785.2	25654	25360	29873.2	42309.2
1208400	47.6	8726.8	44.5833	23005	13763.2	18127.6	10087.6	31219.2	38.4	18955.2	8144.8	16298.4	15503.6	7882.8	17474.4	13282	15639.2	9512.4	12235.2	44.8	18607.6	30656.4	41143.2	19327.2	33836.8	21784.8	14000.4	21059.6	28145.6	23914.8	21762.4	36653.6	12470	37948.8	41800.8	15603.2	25851.2	25493.6	30015.6	42388.8
1209600	44.4	8662	45.6	22918.4	13774.4	18151.6	9918.8	30973.2	35.6	19186.4	8135.6	16290.8	15308.8	7900.4	17461.2	13226.4	15662	9642.8	12226.4	43.6	18433.6	30662	41234.4	19464.8	33979.2	21854.8	13894.8	21142	27581.6	23994	21654.8	36597.6	12469.6	38116	42006.4	15658	25841.6	25495.6	29722	42707.2
1210800	42	8640	48.8	23136.4	13782	18125.6	9772	31213.6	37.2	19538.8	8073.2	16370	15290.8	7776.4	17467.2	13304.8	15856.8	9594	12296.4	40.8	18424.8	30669.6	41736.4	19396	34099.6	21895.6	13903.2	21010.4	27188	24225.6	21728.4	37198	12341.6	37968.8	42081.6	15579.6	25759.2	25452	29648.8	42831.6
1212000	44.8	8632.8	45.6	22700.4	13900	18270.4	9808.4	31126.4	43.6	19650.4	7996	16385.6	15419.6	7875.2	17431.6	13164.8	15906	9591.2	12444	41.6	18343.6	30632.4	41939.6	19151.6	33984.4	21938.4	13936.4	21004.4	26747.6	24014.8	21747.6	37386.8	12194.4	37886.4	42200.4	15540.8	25808.8	25530	29616	42747.6
