# Supplementary material for: Application of time lags between light and temperature cycles for growth control based on the circadian clock of Lactuca sativa L. seedlings
Source: Front Plant Sci. 2022 Oct 13;13:994555. doi: 10.3389/fpls.2022.994555 (PMC9802636; doi:10.3389/fpls.2022.994555)
Supplement: Supplementary file 1 [file DataSheet_1.zip › Raw bioluminescence data/SR (Figure 1, S3)/8h DP.csv]

time (second)	Cos_No1	Cos_No2	Cos_No3	Cos_No4	Cos_No5	Cos_No6	Cos_No7	Cos_No8	Cos_No9	Cos_No10	Cos_No11	Cos_No12	Cos_No13	Cos_No14	Cos_No15	Cos_No16	Cos_No17	Cos_No18	Cos_No19	Cos_No20	GW_No1	GW_No2	GW_No3	GW_No4	GW_No5	GW_No6	GW_No7	GW_No8	GW_No9	GW_No10	GW_No11	GW_No12	GW_No13	GW_No14	GW_No15	GW_No16	GW_No17	GW_No18	GW_No19	GW_No20
1200	17992	140.8	22506.4	125.2	5739.6	7666.4	5328.8	3883.6	115.6	134	145.2	14839.2	146	27277.6	16757.9	14222	15203.6	12496.8	144	5985.2	29090.4	31669.2	96116.8	71742.4	51726	31060.8	24284.8	27896	27904	55486	41792.4	41248.8	22463.6	59440.8	60234	50438	95608.8	140815	74949.2	28502
2400	19614.4	132.4	20219.6	131.6	6009.2	8446.8	5751.6	4133.2	115.6	131.6	151.2	14462	147.2	28084.8	17043.2	15049.2	15816.8	11284.8	134.8	5802.8	34207.2	38311.6	111066	79520.4	60998	36547.6	27902.4	34939.6	33415.6	57883.2	49871.6	48898.4	26589.6	73314.4	67430	57836.4	108998	148535	91193.3	32826
3600	22272.8	131.2	20818.4	127.6	6399.2	8684.8	6012	4478	103.6	132.4	130.8	14985.6	142	30381.6	15477.6	16613.6	17164.4	11060	114	6314.8	39028.4	43714	123086	87197.6	71659.2	40639.2	31248.8	44891.6	37343.2	61033.2	59281.2	55524	29988.4	84504	76801.2	66329.6	116777	163972	103064	37170.4
4800	24808	144	22628	133.2	6820	9514.8	6204	4762.5	106.4	140.4	124.8	15482	134.8	32484	14635.6	18588	17944.4	11174.4	112	6728.8	43078	48012.8	127905	91134.4	79123.2	44694.8	34490	51898.8	40780	64509.2	65649.2	58278.4	33579.6	91914.4	85710	71898.8	118966	169645	108752	41390.8
6000	27500.8	125.6	24148	118.4	7259.2	10256	6504.8	5046.67	112.4	126	116	15903.6	118.8	34598.8	15079.6	20497.6	18490.4	11578.8	111.6	7109.2	47018	52097.2	125882	92938.4	84027.6	47526.8	37682.4	58186	42493.6	67644.8	70947.2	59926.4	36472.8	95340.4	92355.6	73714.8	116397	163478	108265	44461.2
7200	28835.6	114.4	26250.8	111.2	7463.2	11163.2	6578	5290.8	112.4	119.6	119.2	15974	115.2	35773.6	16157.6	22368.8	18948.8	12063.6	106.8	7360.8	49238.8	54262	119606	91874.8	86095.6	49050.4	39558	64891.6	43134.8	67698.8	73970	59632.4	38340	96316.8	93306.8	74994.4	112382	154925	103902	45897.6
8400	28822	120.4	27232.8	104.4	7570.8	11813.6	6735.2	5425.2	97.6	122.8	107.6	16210.8	120	35649.6	16692.4	22832.8	19104.4	12086.8	98.4	7625.6	50152.8	55206	113999	89216.4	84962.4	49221.6	40448.4	69250.8	43029.6	66082.1	75058.8	58762.8	38825.2	94734.8	91364.8	74720.4	108172	147362	99530.8	45860.8
9600	27917.2	99.6	26619.2	113.2	7744.4	12032.4	6852.8	5351.2	98.8	108	126	16277.6	114.4	35096.4	16196.4	22138.4	18760.8	11691.3	97.2	7478.8	50342.4	54723.2	108021	84679.6	81630.8	48710	40349.6	71738.8	42134.4	63259.6	74504.4	57433.2	38734.4	92590.8	88139.6	72871.6	101398	135891	93884	45298.4
10800	26578.8	93.2	25700.8	103.2	7801.2	11991.2	6873.6	5196	100.8	106	92.8	16314.4	96.8	33968	15437.2	20976.4	18420.8	11326	92	7356.8	50316.4	54541.2	102034	80760	76994.4	47703.6	39902.8	71976.8	41395.2	60762.8	73094	55921.6	38348	90964	84196.4	71464	95256	124432	88780	44322
12000	25089.6	97.2	24312.4	95.6	7711.6	11672	6530	5017.6	90.4	107.6	97.6	16146.4	88.4	32999.6	14821.2	19815.2	17592.4	10760.8	87.6	7186	49882.4	53661.6	95516.8	75648.4	72246.8	47035.2	39160.8	70339.2	40347.6	57404	71186.8	54194.8	37589.2	87800.4	79790	69155.6	89337.6	115725	84008.8	43070.8
13200	23741.6	94	23358	89.2	7524.8	11219.2	6401.6	4812.4	87.2	108	101.6	16332.4	87.2	31878.4	13970.8	18845.2	16816	10132.4	86.8	6858.4	49203.6	53150	89880.4	70557.2	68063.6	46556	38490.4	67376	39194	54302	69226.4	55056	37204.4	84126	75312.4	67306	83386	106734	79429.6	41991.2
14400	22486.8	99.6	21991.6	90.8	7525.6	10933.6	6146	4621.2	98.4	95.2	92.4	15728.8	108	30760	13280.4	18054.4	15763.2	9668.33	96.4	6463.2	48858.4	52477.6	83950.4	65950.8	63572.4	45784.4	37922	64078.4	37998	50972.8	67258.8	63665.6	36398	80630.8	71327.6	65313.6	77057.2	98895.2	75204.4	40698.8
15600	20981.6	98.4	20902	96	7382	10590	5987.2	4393.2	92	102.8	90	15012.8	98	29532.4	12635.2	16839.6	14856.4	9404.4	82.8	6212.8	48133.2	51473.2	86764	60726.8	59513.6	44914.4	36803.6	60249.6	36650.8	47643.2	64761.6	70025.2	35342.8	76853.2	66856.4	63316	71153.2	91396	70554.4	39208.8
16800	19392	96	19944.4	90	7828.4	10264	5630.4	4170.4	79.6	97.6	94	14832.4	93.2	28231.6	11867.2	15882.4	14132.4	8958.8	84.4	5955.6	47260	50596	85899.6	55612.8	55528	44286	35988	56392	35524.8	44457.2	62149.2	72599.2	34415.6	72588	62144	61088	65624.4	84655.2	66941.6	37925.2
18000	17948	96	18881.2	94.4	8920.4	9710.83	5482	3999.6	72.4	84	92.8	14141.6	112	27061.2	11312.4	15160.8	13608	8548.8	91.2	5739.2	46315.2	49866.4	81240.4	51132	51769.2	43603.6	35276.8	53538.8	34516	41795.6	60371.6	72364	33616	68650	58744.4	58614.4	60859.2	77556.4	62642.4	36602.4
19200	16891.2	82.8	18032.8	82.8	10210	9501.6	5312.8	3812	87.2	90.4	90.4	13452.8	102.4	26016	10804	14176.4	12977.2	8258.4	82.4	5487.6	45790	48748	77533.2	47478	48521.3	42844	34242.8	50838.4	33768	39674.4	57881.6	75356.8	32620	64400.8	54674	56841.2	56602	72828.8	58810	35405.2
20400	15532.8	107.6	17147.2	78	11195.6	9046.4	5038	3640.4	78.4	92.8	82.4	12981.6	84.8	24743.6	10093.2	13479.2	12440	7856.4	83.6	5286	45051.2	48079.2	74020.8	44235.2	45298	41817.6	33575.2	48182.4	33076.4	37535.2	56067.6	76978	31661.6	60322.9	51258.8	55004.4	52224.8	68836.8	54448	34178.4
21600	14449.2	98.8	16202.8	92.8	12192.8	8846	4800.8	3507.6	74	78.8	86.4	12453.6	87.6	23850.8	9733.6	12555.2	11886	7551.6	70.8	5117.6	44615.6	47347.2	70649.2	40940.8	42705.6	40936	32523.6	45968	32703.6	35641.2	54274.8	75767.6	30939.2	56886.8	48268	53381.2	48410	64686	50744.8	33228
22800	13200	93.2	15362.4	77.6	12753.6	8496.25	4720.4	3386.4	77.6	83.2	81.6	11962.4	87.6	22741.2	9306	11935.2	11444	7306.8	92.8	5006.8	43690.8	46731.2	67076.8	38298.8	40061.6	39995.6	31715.6	43754.4	32400.4	33938.8	52383.6	73053.6	30572.4	53125.2	45537.6	51820.4	44686.8	60703.6	47092.8	32050.4
24000	12524.8	70.8	14633.2	83.3333	12913.2	8218.8	4469.6	3244	62.4	80	81.6	11636	88.8	21807.2	8797.2	11234	11107.6	6973.6	82.5	4976.4	43084	46611.6	63471.2	35550	37892.4	39590.8	31201.6	42040	31714	32318	50664	69752	30125.6	49560.4	43104.8	50156	41599.2	57680	44014.4	31226.8
25200	11556	86	13756.4	73.6	12597.6	7995.6	4359.6	3119.2	73.3333	76.8	73.6	11054.8	84.4	20832.8	8396	10669.2	10669.6	6734.8	97.6	4771.2	42306	46182.8	60188	33261.6	35312	38582	30384.4	40389.2	31072.8	30872.8	49068.4	66202.8	29460	46622.4	40568.4	48856	38666	54597.6	40848.8	30220.4
26400	10746.4	89.6	13213.2	87.9167	12498.8	7674	4256.4	3046	84.4	86.8	88.8	10871.6	77.6	20007.2	7960.4	10115.6	10331.6	6456.4	77.2	4600.8	41876.8	45796.8	57006.8	31209.6	33574	37795.6	29615.2	39109.6	30477.2	30051.2	47116.4	62247.2	28815.2	43564.8	38267.2	47489.2	35922.4	51840	38129.6	29285.6
27600	10056	81.6	12384	86.8	12424	7366.4	4071.25	2910.4	74	81.2	88.8	10454.8	80.8	19154.8	7421.6	9745.6	10072	6238	72.8	4484.8	40786.4	45255.2	54083.2	29417.6	31387.6	37305.2	28774	37767.2	29268.4	28767.2	45542	58474.4	28270.4	40698	36318.4	46032.4	33559.2	49478.8	35366.4	28188.8
28800	9338.8	93.6	11684	71.2	12265.6	7117.2	3904.8	2945.2	76.4	82.8	75.2	10194.4	93.2	18261.7	7213.2	9238.4	9750	6022.8	60	4350	39728.8	44790.4	51449.2	27742	30016.4	36708	27972.8	36023.6	28611.2	28007.2	43929.2	55074.8	27327.5	38113.6	34123.2	44568	31562	47001.2	32990.8	27473.2
30000	8697.6	92	11071.6	86	11958	6849.2	3866.8	2792	67.2	88.4	88	9938.4	96.4	17549.6	6950.8	8888.4	9552.4	5784.4	87.2	4135.6	39271.6	44158.4	48892	26065.2	28522	36055.6	27222.8	34915.2	27735.6	26915.2	42344.4	52048	26497.2	35870.8	32400	42941.2	29373.6	44810.8	31001.3	26786
31200	8012	70.8	10453.2	70.4	11810.8	6706.4	3794	2753.2	62.4	88	82	9612	80.4	16615.6	6591.6	8307.6	9210.4	5586	77.2	4040	38430	43485.2	46100.4	24593.2	26792	35148	26644	33706.4	26748.8	25930	41026	48220	25555.6	33612	30543.6	41555.6	27777.6	42619.2	29184.8	26058.4
32400	7652.8	83.6	9696	82.4	11987.6	6404	3662	2700.4	65.6	76.4	85.6	9387.2	75.2	16136	6401.2	7975.6	9086.4	5336.8	73.2	3911.6	37806.4	43153.2	43619.6	23475.2	25574	34609.2	26164	32160.4	25934.8	24813.6	39680.4	45199.6	24566.8	31674.4	29451.2	40177.2	25764	40913.6	27224	25206.4
33600	7088.8	91.6	9202.4	78.8	12584.8	6233.2	3590.8	2704	72.8	82.4	70.8	9035.2	86	15260	6068.4	7568.4	8950	5199.2	71.2	3898.8	36980	42622.8	41452	22315.2	24078	33579.6	25540.4	30920	25101.6	23865.6	38079.6	42311.2	23716.8	30231.2	27960.8	38735.6	24704.8	38736.4	25851.2	24692
34800	6580	81.2	8682.4	88.8	12975.2	6086.4	3553.6	2632.8	68	78	77.6	8826.8	82.8	14628.4	5833.2	7131.2	8632.4	4984.8	72	3794	36092.4	41766.8	39226.8	21188.4	23003.6	32615.6	24647.2	29832.4	23965.2	23103.6	36631.2	39331.6	22880.8	28516.8	26432	37322.4	23509.6	37302.5	24443.2	24036.8
36000	6146	82	8265.6	66	13008.4	5904.4	3434	2583.2	59.6	78.8	84.8	8619.2	88.8	13961.2	5588.8	6731.6	8612.8	4751.2	71.2	3709.2	35113.6	41457.6	37142.4	20354.4	22149.6	32235.6	23866	28814.4	23097.6	22562.4	35174	36895.2	22135.6	27086	25258.4	35936.4	22319.2	35976.4	23060	23116.8
37200	5748.4	78	7913.2	68.4	12728.3	5826.4	3423.2	2553.6	61.6	73.6	83.2	8359.6	83.2	13554.4	5266	6509.6	8538	4640.8	68.4	3702	34346.8	40699.2	34606.8	19505.6	20939.6	31295.2	23190.4	27434.4	22144	21785.2	33828.3	34653.6	21642.8	30164.8	24268.4	34636.4	21152.8	34802	21712.4	22461.6
38400	5379.2	82	7471.6	70	12357.6	5759.2	3361.2	2520.8	57.2	76	73.6	8166.4	86.4	12802.4	5072.4	6185.6	8371.25	4504.4	68	3602.4	33359.2	40146.8	32632.4	18799.6	20092.8	30598.8	22346.4	26570.4	21157.2	20984.8	32653.2	32206	20895.6	32694.8	23122.4	33135.2	20063.2	33124.4	20693.6	21970.4
39600	5020.4	70.8	7048.8	70.8	11883.2	5564.8	3313.6	2536	67.2	70.4	82	7969.2	80	12300.8	4890.8	5821.2	8420	4226	74.8	3505.2	32397.2	39792.4	30375.2	18043.2	19241.6	29646.8	21547.6	25402	20478	20255.2	31353.6	30299.6	20320.8	32969.2	22075.6	31874.8	19009.6	32050.4	19629.2	21209.2
40800	4764	83.2	6621.6	77.2	11498	5432.8	3283.2	2490.8	70	84	70.8	7823.6	84.8	11654	4784	5638	8374	4096	64.8	3491.2	31588.8	39128.8	28679.6	17383.6	18415.2	29056.8	20938	24761.2	19738.4	19694	30228	28922.4	19442	32434.4	21319.6	30795.6	18146.8	30527.6	18609.6	20747.6
42000	4480.4	81.6	6243.2	82.4	11177.6	5212	3244	2511.6	62.4	80.8	75.2	7708.4	90	11207.2	4541.6	5440.8	8304.4	4008.8	67.2	3383.6	30617.6	38719.6	26963.3	16856	17790	28450.8	20152.8	23676.4	19213.2	18932	29085.2	27178.4	18794	31611.2	20378.8	29734.8	17370.4	29591.6	17442.4	20140.8
43200	4160	65.6	5777.6	81.6	10971.2	5170.8	3182.8	2447.2	73.2	63.6	79.2	7521.6	82.4	10727.2	4454.8	5120.8	8336	3891.2	67.0833	3341.6	29988	38071.2	25292	16386	17098.8	27608.4	19766.8	22688.8	18368.4	18375.6	28271.6	25318.4	18196.4	30568.4	19488.4	28767.2	16724.4	28489.6	16654	19418.4
44400	3971.6	74.8	5444.4	65.2	10626	5027.6	3114.8	2490.8	66	77.6	83.6	7330.8	87.2	10303.6	4257.2	5007.2	8198	3720.4	76.4	3348	29256.8	37423.6	23822.4	15746.8	16953.2	27150.8	18978.4	22031.2	17533.6	17669.6	27238.3	24207.2	17688	29479.2	18779.6	27806.8	16063.6	27336	15803.6	19222.8
45600	3762.4	77.2	5136.4	80.4	10192	4982.8	3000.4	2410.4	68.3333	82.8	74.4	7158.8	73.2	9766.4	4040.8	4814.8	8120	3555.6	76.8	3247.2	28370	37005.2	22083.2	15326.4	16232.4	26707.2	18543.6	21306	17145.2	17217.2	26266.8	22872.4	16982.8	28636.8	17938	26807.6	15400.4	26606.8	14893.6	18803.6
46800	3458.8	76.8	4804.4	76	9856.4	4877.6	3062	2436.8	58.4	85	74	7189.2	82.4	9349.6	3900.4	4601.6	8120.8	3411.2	75.6	3223.2	27816.8	36314.4	20592.4	14812.4	15848.8	26052.4	17975.6	20529.6	16467.2	16454	25268.8	21869.6	16618	27207.6	17176.4	25964.8	14672.4	25823.6	14040	18190
48000	3362.4	77.2	4555.2	72	9484	4793.6	2981.2	2413.2	76	75.6	66.4	7017.92	87.2	9127.2	3778	4442.4	8016.8	3205.6	76.4	3136.8	27358.8	35957.6	19554.8	14530.8	15382.8	25587.6	17916.4	20055.6	15982.4	16290.4	24394.8	20895.6	16171.2	26391.2	16637.6	25214.4	14138	24970	13384.8	17778.4
49200	3197.6	77.5	4237.6	75.2	9303.2	4605.6	2923.2	2392.4	59.2	71.2	71.6	6884	76.8	8733.6	3644.8	4180	8118.8	3209.2	77.2	3148	26656	35370.8	18241.2	14322.8	14988	25124.8	17322.8	19398	15466	15554.8	23702.4	19896.8	15804.4	24764	16069.2	24444.8	13660	23987.6	12823.8	17558.4
50400	3010.8	90.4	4052	70.4	8790.4	4500	2910	2449.2	57.6	69.2	70.4	6728.8	79.6	8515.6	3546	4062	7934.8	3037.2	69.2	3101.6	26335.2	34787.6	17110.4	13962.8	14669.2	24626	17111.2	19088.4	14980.8	15293.6	23191.6	19169.6	15386	23691.2	15596.8	23802	13302	23323.2	12109.6	16977.6
51600	2960	82.4	3799.2	57.6	8528	4471.6	2852.08	2389.6	64.8	69.2	66	6602.4	88.8	8238	3440	3873.6	7799.2	2976.8	56	3033.6	26270	34266	16170.4	13736.4	14407.2	24322	16760.4	18618	14484.8	14993.2	22642.8	18396.4	14992.8	22508.8	15029.2	23257.6	12692.4	22873.3	11482.4	16888.4
52800	2834	68.4	3613.6	70.4	8244	4370.8	2794.4	2338	73.6	77.6	91.2	6515.6	72.4	7934.4	3293.2	3769.2	7879.6	2824.8	63.2	3008.8	25683.6	33797.2	15150.8	13638.8	14292.4	23987.6	16496	18106.8	14286.4	14460	22020	17724	14698	21292.8	14621.2	22690.4	12378.8	22221.2	10866.8	16356
54000	2816.8	80	3380	73.2	7853.2	4332.8	2778	2332.8	65.6	76.8	66.4	6374.4	84.8	7751.6	3210.4	3606	7784.4	2810.8	59.6	2948.8	25300	33128	14388.4	13614.4	14075.2	23677.2	16341.2	18027.6	14078	14249.6	21602.4	17200.4	14419.6	20025.6	14266.8	22125.6	11988	21542.4	10410.8	16298
55200	2668.8	83.2	3179.6	74.8	7546.8	4171.2	2658.8	2255.2	64	68.4	61.2	6071.2	68.8	7492.8	3126	3538.4	7750.4	2717.2	67.2	2922.8	25002	32788.8	13679.2	13270.4	13910.4	23459.2	15941.6	17705.6	13740.4	14168	21146	17059.2	14217.2	19435.2	13734	21506	11768.4	21320	9946.8	15975.6
56400	2645.6	75.6	3105.6	80.8	7173.6	4113.6	2638	2304.17	67.6	79.6	69.6	6042.4	82	7455.2	3026.8	3397.2	7736.8	2626.8	61.6	2789.6	24829.2	32434	12984.4	13349.6	13858.8	22830	15737.6	17727.1	13505.6	13852.4	20779.2	16446.4	13898.8	18683.2	13513.6	21271.6	11527.2	20706	9641.6	15633.2
57600	2699.2	65.6	3021.2	66	6916.4	4120.8	2558.8	2212	58	81.2	61.2	5936.8	68.8	7272.4	2925.6	3356.4	7776.4	2536	55.6	2794.8	24440	31963.2	12485.6	13181.6	13580.4	22491.6	15510	17336.4	13274.4	13683.6	20172.4	16146.8	13510.8	18315	13231.6	20748.8	11419.6	20562.4	9269.2	15489.2
58800	2648.8	76.8	2924.4	77.2	6642.4	4018.4	2551.6	2236.4	51.2	73.2	69.6	5785	73.2	7299.2	2802.8	3368	7689.6	2433.2	79.6	2794	24215.6	31978	12322	13400.4	13702	22468	15251.2	17147.6	12919.6	13721.2	19959.6	15926.4	13312.8	17681.2	12956.4	20218	11651.6	20230	9054	15298.8
60000	2709.2	79.2	2958.4	74.4	6336.4	4034.58	2549.2	2199.2	61.2	75.6	74.8	5644.8	83.6	7170.8	2761.2	3250	7769.6	2446.4	72.4	2771.6	24400.4	31836.8	11957.2	13544.8	13602	21982.8	15042	16856.4	12962.4	13786	19730.8	15508.8	13206.4	17214	13051.6	20345.6	11975.6	20198	9034.4	14920.4
61200	2855.2	84.4	2968	64.4	6100	3912	2546.8	2193.6	59.6	68	69.2	5632.8	70.8	7272	2723.2	3306	7551.6	2382.8	70.4	2726.4	24070.4	31696.8	11849.6	13706.4	13686	21776	15027.2	16595.2	12714.4	13852.4	19419.2	15392.4	13098.4	16892	13080.8	19916.4	12618.4	20449.6	8883.6	14866.8
62400	2901.6	76.6667	3059.6	68	5699.6	3842	2476	2192.8	58	86	68	5511.2	60.4	7204.8	2647.2	3295.6	7604.4	2328	61.6	2744	24087.2	31714.8	12129.2	13842.4	13931.6	21629.6	14601.2	16428	12711.6	14026.4	19197.5	15432	13076.8	16604	13145.2	19559.6	13228.8	20776	9130.4	14738.4
63600	3177.6	73.6	3244.8	62	5576.4	3788.8	2508	2170	71.6	64	74.4	5431.6	88.8	7450.8	2646.8	3259.2	7522.8	2311.2	67.6	2718	24194.8	31764.8	12514.2	14274.4	13720.4	21357.2	14334.4	16391.2	12628.4	14505.6	19145.6	15147.6	12930.8	16206	13421.2	19307.2	14401.6	21632.8	9492.8	14826
64800	3496.8	71.6	3577.2	82.8	5307.6	3860.8	2468.8	2154.8	56	78	66.4	5342	86	7666.8	2640.8	3316	7540.8	2349.2	60.4	2756.8	24168.8	31946	13500	14876.4	14126.4	21092.4	14499.2	16349.6	12498	15194	18938.8	15498.4	12925.6	16160.4	14015.2	19337.6	16020.4	22860.8	10240.4	14660.4
66000	3849.17	66.4	3995.2	71.2	5167.2	3771.2	2388.8	2232.4	65.2	67.6	60	5285.2	73.6	8186.8	2607.2	3389.6	7672.4	2304.8	66	2868.8	24195.2	32154.8	14748.4	15357.6	14439.2	21096.4	14428	16424.4	12615.6	15876.8	18910	15705.6	12864.4	16297.2	14884.4	19251.2	18070.4	24520	10989.2	14763.6
67200	4311.6	68	4463.33	68	4961.6	3721.6	2484.4	2086	68	66.4	64	5232	64	8832.4	2682.8	3454.4	7716.4	2291.6	59.2	2838.8	24335.2	31766.8	16969.2	16321.2	14697.2	21252	14274	16670.8	12747.9	17099.6	18961.2	16252	12961.2	16707.2	16088.4	19489.2	20670	26784	12413.6	14798.4
68400	5042.8	73.2	5260	74.8	4838	3790.4	2510.8	2150.8	60.4	69.6	61.2	5152.8	67.2	9615.2	2660.4	3567.6	7875.6	2368.8	58.4	2828	24590.8	32399.2	20000.4	17243.6	15008.8	21168.8	14320.8	17263.6	13051.2	18363.2	19233.3	17047.6	13158	17444.8	17611.2	19574.4	24242.8	30330.4	14498	15285.6
69600	5818	67.2	6242.8	65.8333	4724.4	3756.4	2430.8	2154.8	56	76	74	5140.4	72.4	10717.6	2684.8	3808	7980.8	2416	69.6	2844.4	24887.6	32898.8	23798.4	18821.6	15783.6	21504.4	14568.4	17934.8	13079.2	20068.8	19495.6	18052.4	13337.6	18656.8	19583.6	20078	28306.4	34590.8	17196.8	15113.2
70800	6778.8	72	7405.2	65.4167	4679.6	3761.2	2494.4	2175.2	63.6	64	64.8	5188.8	66.8	12144	2768	4038.8	8070.4	2435.6	58.8	2898.8	25969.6	34053.6	28592.4	20428	16585.8	21939.6	14793.2	18602.4	13472.8	21904.4	19991.2	19213.2	13512	20040	21796.8	21218	33108.8	39900.4	20827.2	15328
72000	7860	72	8726.4	57.6	4592.4	3867.6	2534.8	2162.4	56	68.4	79.2	5194.8	70.4	13557.6	2854	4334.8	8308.4	2546	68	2901.2	26651.2	35155.6	34202.4	21993.6	17370	22562	14886	19334.8	13744.4	23935.6	20507.2	20759.6	14083.6	21866.4	24712.8	22184.4	38332.5	46204	25577.6	15774.4
73200	9052.8	67.2	10410.8	59.2	4572.4	3761.6	2644.8	2276.4	67.2	70	68.4	5221.2	69.6	15283.2	2905.6	4606	8435.2	2647.2	64.8	2974.4	27574.8	36489.6	40552	23733.2	18304	23539.6	15531.6	20212.8	14271.6	26073.2	21296.8	22582.4	14712	24465.6	27434	23484.4	43919.6	53600.4	30074.4	16612
74400	10456.4	79.2	11901.6	69.6	4612.8	4016.4	2652.8	2270.4	62	65.6	70.4167	5276.4	72.4	17267.6	3067.6	4924	8634	2748.4	62	2982.4	28990.8	38050.8	46600.8	25733.2	19726.8	24324.8	16105.2	21308.4	14775.8	28152.8	22406.4	25332.8	15139.2	27213.6	30863.6	24925.2	49824.4	60432.8	34527.6	17540.8
75600	11956	68	13695.2	67.6	4732	4033.6	2803.6	2348.4	62	62.4	72	5264.8	59.2	19472.4	3119.6	5320.8	8825.6	2862.8	58	2993.6	30751.2	39806.4	52821.2	27680.8	20984.8	25188.4	16683.2	22444	15236.8	30347.6	23405.2	28000	15858	30249.2	33425.6	26660.4	55515.6	67219.6	40272.4	18154.8
76800	13562.4	68.4	15320	63.6	4857.6	4268	2854.4	2417.2	63.6	66.8	67.6	5444.8	66.8	21341.2	3294.4	5744.8	9133.2	2982.8	66.8	2999.2	32351.2	41537.6	58406.4	29745.2	22697.2	25894.4	17695.6	24615	16034	32167.2	24587.2	30170	16773.2	33084.8	36391.2	28408.4	60208.4	75310.4	45166.4	19223.6
78000	14920.8	73.2	17049.6	64.4	4992	4328.8	3005.6	2430.4	63.6	68.8	69.2	5540.4	65.6	23462.4	3466	6118.4	9496	3146	62	3144	33885.6	42726	64062.4	32044.8	24075.2	27605.2	18650	27905.4	16396.8	33904.4	26318.8	31975.6	17642	36460.4	39208.8	30510.4	65459.6	80813.2	50492.8	20164.8
79200	16232	71.2	18855.2	80.8	5302.8	4496.4	3025.6	2498.4	48.4	69.6	68.8	5765.2	83.2	25339.2	3504.4	6537.92	9924.4	3273.2	66.4	3233.2	36064	44266.4	69576.4	33928.8	25466	30705.2	19737.6	30212.4	17293.2	35528	28024	34352	18531.2	39344.8	41970	32187.6	69868.8	86089.2	54655.6	21012.8
80400	17520	69.2	20440.8	70	5462.4	4652.4	3157.6	2582.4	51.6	68.4	76.8	5919.2	76.4	26768.8	3813.6	7009.58	10384.4	3361.6	59.6	3283.6	37280	45841.6	73510.4	35940.8	26860	35111.2	20796.8	31774	17916.8	36543.2	29740.4	36120	19584.8	42444.4	44166.4	34219.2	74648	91729.2	58089.6	22175.4
81600	18529.2	72.8	21893.2	58.8	5745.6	4897.2	3241.2	2694.4	47.2	68.4	67.2	6257.6	76	28148.8	3989.2	7430	10654	3464	58	3398.4	38783.2	47298	77046.8	37619.6	28001.2	37717.2	21319.6	32864.2	18562.8	37631.6	31779.2	38038	20695.2	45126.8	46176.4	35888.8	78764.8	94110.4	61306	23038
82800	19758.8	73.2	23177.2	71.2	6166.4	5170.4	3418.4	2786.4	52	83.2	65.2	6382	60.8	29279.6	4193.2	7839.2	10875.6	3641.67	54	3504	40744	48662.4	75364.4	39551.2	28991.6	40770	22394.4	33777.2	19132.4	38420.8	33576	40144.4	21629.2	47960.4	47662.4	37706.8	81301.2	96050.4	64326	23891.6
84000	20601.2	56.8	24136.4	63.6	6481.2	5469.6	3579.58	2889.2	63.2	63.6	73.2	6714	69.2	29951.6	4381.2	8326.8	11192	3798.8	59.2	3674.8	42259.2	49954.8	76429.2	40753.6	30064	43347.2	22668.4	34950.4	19846.4	39106.4	35622.8	42171.2	22641.2	50528	48822	39246.8	83793.6	96472	67020.4	24595.8
85200	21336	58	25113.2	60	6917.2	5737.2	3725.2	2958.4	61.6	67.6	72	6958	57.6	30614.4	4561.6	8838.8	11725.6	3919.2	59.2	3866.4	43238.8	51240.4	78882.8	42278	30810.8	45516.4	22591.2	35892	20139.2	39113.6	37642.4	43835.2	23483.6	52608.8	49412.8	40714	84772.4	96233.2	69610.8	25226
86400	21748.8	70.4	25542.4	60	7343.2	6061.6	3927.6	3096.8	60.8	73.3333	52.4	7308.8	67.2	30959.6	4906.4	9249.6	11946.8	3983.2	68.4	4008.4	44589.2	51900	81792.8	43334.4	31567.6	46796.4	22623.6	37198.4	20800.8	39327.2	39412.4	45020	24801.2	55079.2	49615.6	42060.4	85810	94486.8	70628	25722.4
87600	22173.2	74	26056	70.4	7698	6391.6	3990.8	3243.75	63.2	56.4	70.8	7579.6	57.6	31328.4	5126.4	9812.8	12158	4245.2	58	4129.2	45747.6	52920.4	83720.4	44099.2	32268.8	47808	23388.8	39107.6	21550	39441.2	41126.8	46471.2	25607.2	57114	50030.8	43649.2	84992.4	92340.8	69710.8	26315.2
88800	22252	85.2	26497.6	67.6	7951.2	6714.8	4136.4	3344	59.2	70.8	75.6	7893.2	60.8	31386.4	5295.6	10179.6	12296	4238.8	62.4	4255.6	46307.6	53594	84640	44751.6	32968.8	48437.2	23586.7	39817.2	21952	39154.4	42395.2	47437.6	25760.8	57940.8	50102	44715.6	84310.8	88803.6	68637.2	26669.2
90000	21949.6	73.2	26291.6	67.6	8494	6979.6	4201.6	3356.8	55.6	67.6	70.8	8254.8	70	31519.2	5741.6	10509.2	12603.2	4441.6	65.2	4454.4	46854	54134	84198.4	45059.6	33211.2	48706.4	24071.2	40636	22895.2	39062.4	43352	48190	25899.2	58891.2	49342.4	45557.6	84034.8	84642.4	67678	26856.4
91200	21603.2	76	26317.5	60.8	8863.6	7266.4	4354.4	3474.4	62.4	76	64	8581.2	60.4	31183.2	5917.6	10728.4	12889.6	4594	63.2	4490.8	47410	54198.8	83507.6	45838	33102	48480.8	24452	43323.2	23301.2	38286.4	44086.4	48674.8	27264	59636.4	48686	45824.8	83286.4	80308	66774	27085.6
92400	21506	62.4	26280.8	60	9219.6	7472.8	4474.4	3520.8	64.8	62.8	65.2	8901.2	75.6	31040.8	6083.2	11087.2	12909.6	4618.8	60.8	4664.58	47565.2	53992.8	82167.2	45742.4	33049.6	48406.4	25031.2	44196.4	23472.4	38015.2	44854.4	49295.2	27137.6	59925.6	47771.2	46694.8	81116.8	75712	65580.4	27036.4
93600	21346	68.8	25552.8	57.6	9582	7659.2	4569.6	3624.8	56	72.4	62.8	9134	62.8	30431.6	6278	11429.2	13154.4	4719.2	58.4	4740	47503.2	52501.6	80854	45957.6	33288.4	47795.6	25298.8	46405.4	23580	37566.4	45966	49759.2	26863.2	59546.8	46513.2	46629.2	80069.2	71434	64119.2	26952.8
94800	20995.6	70.8	25251.2	65.2	9816	7834.4	4747.2	3704	57.2	72.4	60.4	9334.8	63.6	29953.6	6469.6	11785.6	13458.8	4846.4	46	4770.8	47561.6	51200.8	78704.8	46137.6	33432	47882.8	25454.4	48772	23651.6	37067.2	46326.4	50094.4	27028	59525.2	45883.6	46951.6	78288	67788	62522.4	27086.8
96000	20804	73.2	25117.2	71.6	10085.6	8029.6	4844.4	3735.2	66	68	61.6	9603.6	74.8	29422.5	6758	11730.4	13416.4	4941.2	67.2	4883.6	47158.4	50922.4	77004.4	46134.8	33263.6	46692.8	25296.4	49564.8	23919.6	36464.8	46905.2	49756.4	27028.8	59220.8	44950.8	46883.6	76744.8	64170.4	59628	26878
97200	20323.6	67.6	24288.8	53.2	10306.4	8227.2	5014.4	3833.2	53.6	67.6	67.6	9696.4	73.2	28669.2	6831.6	11908	13591.2	5003.2	63.2	4925.2	46512.8	50274.4	74710.8	45988	33126.8	46071.7	25353.3	53095.2	23782.8	36181.2	46840	49829.6	27634.4	58588	43641.2	46759.2	74460	60651.2	57697.2	26721.6
98400	19963.2	62.4	23377.2	57.6	10540.4	8343.6	4984.4	3927.6	61.2	78.4	66.8	9813.2	67.2	27862.8	6931.2	11859.6	13579.2	5045.2	63.2	5043.6	46186	49626.4	72125.6	45963.2	32864.8	44425.6	25417.6	54326	23652	35401.6	46483.6	49653.6	27364.8	57473.2	42858	46650.8	71732.8	57476.8	55685.6	26539.2
99600	19389.2	72.9167	22806.7	68	10534.4	8221.2	5138.8	3968.8	58.4	62	63.6	9972	68	26934.8	7035.6	11676.8	13529.6	5117.6	61.2	4921.2	45435.2	49133.6	69362.4	45136.4	32695.2	43182.8	25201.6	54940.4	23298	34673.2	46455.2	48843.2	27125.6	56262.8	41906.8	46764.8	68812	54363.2	53430	26086.4
100800	18551.2	67.2	22068.8	65.2	10773.6	8295.2	5056.4	4019.6	59.2	65.2	64	9982	65.4167	26071.2	7144.8	11602	13389.6	5033.2	64.8	5032.4	44886	48523.6	66928.8	44556.8	32141.2	41720.4	25128.8	55723.6	23216	33868	45982.4	48454.8	26627.6	55233.6	40834	46292	66118.8	51308	50801.6	25548.8
102000	18156	71.2	21211.6	58.8	10757.2	8153.2	5048.4	4065.6	54	63.2	60	9831.6	71.2	25498	7185.2	11427.6	13373.6	5119.6	63.2	5007.6	44328.4	47957.6	64319.2	43879.2	31522.4	40682.4	24720.4	59357.6	23208	32787.6	45796.4	47779.2	26147.2	53835.2	39842.8	45704.4	62862	48918	48793.2	25194
103200	17352	62	20577.5	60	10670.8	8084.4	5034.4	4010.4	66.4	69.6	64.4	9748.4	73.6	24689.6	7204	11575.6	13252	5013.6	58.8	5010.4	43580.4	47271.6	61735.2	43087.2	31050.4	39830.4	24178.8	60757.2	23081.6	31597.2	45436	46819.2	25832	52087.2	38668	45468.8	60085.6	46384	46484	24849.2
104400	16972	69.2	19872.4	56.4	10558.8	8021.2	4999.6	3961.6	56.8	66.8	59.6	9707.6	70.4	24228	7233.6	11311.2	13128	4973.6	54	4936.25	42567.2	46779.6	58374.4	42261.6	30142.8	38545.2	23978.4	59887.2	22657.2	30520.8	44594	45810.4	25591.6	50828	37823.6	44626.4	57182.8	44326	44363.6	24457.2
105600	16150	59.2	19281.6	73.6	10414	7838	5040	3928.8	68.8	58	72.4	9739.6	70.8	23245.2	7125.6	11106.4	12665.2	4934	68	5037.2	41192	46598	56045.6	41419.2	29434	37764.8	23416.8	57325.6	22481.6	29984.4	44031.2	44453.6	25412	48983.2	36401.2	43857.6	53811.6	42146.4	41816	23940.4
106800	15558.4	70	18372.4	59.6	10287.2	7719.2	4934	3962.8	45.2	60	62.4	9427.2	62.4	22672.8	6844.8	11080.4	12414	4691.6	59.6	4815.6	40333.2	45906.8	53205.2	40430.8	28871.2	36709.6	23113.2	56046.4	22042.8	29129.6	43295.6	43479.2	25113.2	47467.6	35503.6	43248.8	50827.2	40076.4	39962	23262
108000	14970.8	68.4	17721.6	51.6	10022	7554	4783.2	3888	62.8	68	63.75	9244	69.6	21328	6892.8	10658.4	12218.4	4625.6	54.4	4796	39510	44796.4	50723.2	39686.8	28418.8	35773.2	22340	54143.2	21698.8	28220.8	42564.4	42682	24959.6	45979.2	34248	42367.6	47930.4	38463.2	37377.6	23107.2
109200	14470.8	74.8	16858.4	59.6	9763.6	7344.8	4724.8	3819.6	47.2	68.4	63.6	9026.4	64.4	20736.3	6691.2	10419.6	11888.4	4542.4	48.8	4664.4	38138.4	43907.6	47595.6	38809.6	27584	34663.6	21899.6	51517.6	21277.6	27352.4	41451.6	41643.2	24683.6	43976	33172	41399.2	45509.6	36684.4	35707.2	22803.2
110400	13642	61.2	16001.2	64.8	9536	7245.2	4718.4	3709.6	45.2	72	64.8	8824	68.4	19790.8	6522	10054.8	11499.2	4388	58.8	4530.4	37453.2	43071.6	45333.6	37968	27033.6	33458.8	21626.4	49026.4	20893.6	26627.6	40517.2	39982	24144.8	42383.6	31920	40223.6	42773.6	34748.8	33364.4	22275.2
111600	12975.2	77.6	15276	59.6	9196.8	6912.8	4634.8	3650.8	54.4	72.4	62.4	8508.8	65.6	18804	6243.6	9865.2	11278	4316.8	47.6	4441.6	36655.2	42183.6	43148.8	37219.6	26549.6	32314	21439.2	46406	20606.8	25666.4	39614.4	38955.2	23634	40881.2	30874.4	38608.8	40582.8	33458.8	31319.6	21938.8
112800	12347.6	74	14535.6	54.8	8934	6801.6	4362	3580.8	46.4	57.2	61.6	8336.8	71.2	18072.4	6162.8	9558	10818.3	4238.4	56.25	4400.4	35644.8	41408.8	40834.4	36170	26038	31062.4	20813.2	44394.4	20385.6	24713.6	39062	37780.8	23340	39441.2	29712.4	37717.6	38392.8	31845.2	29607.2	21607.2
114000	11564.8	71.2	13858.4	58.8	8572.8	6578.8	4324.8	3424.4	59.2	64.8	65.2	8040.4	72.8	17164	6029.2	9160.4	10599.6	4012	65.2	4241.6	34860.4	40251.2	38266.4	35210.8	25653.2	29788	20608.4	41774	20141.6	23845.6	38493.6	36539.2	22723.2	37743.6	28725.6	37216.8	35986.4	30376.8	27939.2	21111.2
115200	11052.8	64.4	13247.1	58.3333	8229.2	6442	4174.8	3365.2	56.4	58.8	61.2	7794.4	64.4	16421.2	5910	8933.6	10361.6	3889.6	47.2	4088.8	33728.8	39565.2	36173.2	34066.8	25570	29034.8	20254.4	40712.4	19600	23156	37539.2	34732.8	22188.8	36262.4	27762.4	37752.8	34050.8	29218.4	26435.2	20675.6
116400	10579.2	58	12448	48	7982	6163.2	3946.8	3292.8	57.6	58.8	61.2	7480.4	66	15606	6687.2	8554.17	10022.8	3811.6	58.8	4045.6	32580.4	38192	34156.4	33228.4	25074.4	27837.2	19816.8	38492.4	19373.6	22801.6	36652	33662.4	21984.8	34732.4	26786.4	37432.4	32272.8	27795.2	25026.8	20035.2
117600	10059.6	80.4	11713.2	63.2	7710	6116.4	3912	3172	52.4	67.2	62	7258.4	72.8	14872	7266.8	8201.2	9710.8	3746	55.6	3873.2	31493.6	37665.6	32211.2	32479.2	24656	27115.2	19627.6	36376.4	18953.2	21979.2	35923.6	32627.9	21746.8	33323.6	26008	37205.6	30491.2	26928	23522	19715.2
118800	9585.2	68	11217.2	65.6	7325.6	5877.2	3773.2	3078	58.4	61.2	60.4	7010.4	64.8	14212	7366.4	7767.6	9494.4	3570	55.6	3781.2	31081.6	39122.4	30577.6	31777.2	24053.6	26621.6	19245.2	34336	18572	21356	34785.6	31385.2	21426.8	31707.6	24982.4	36508	28912	25919.2	22068.8	19370
120000	9087.6	58.4	10652.4	60.8	7135.2	5685.6	3688.4	2970.4	56.4	62.4	59.6	6724.4	54.4	13635.6	7304.8	7615.2	9082	3398	58	3732.4	30439.2	39763.6	29120.4	30738.4	23325.2	26094	19039.2	32402.8	18360.4	20853.2	34034	30212.4	21001.6	30487.2	24051.2	36102	27495.6	24552.4	20792	18838.8
121200	8694.8	69.6	10117.6	59.2	6798.4	5551.6	3558	2834.4	60.8	65.6	73.6	6447.6	66.4	12847.2	7344	7258	8974	3333.6	61.6	3525.6	30026.4	39160	27457.2	30166	22944.8	25743.2	18393.6	30468	18426.8	20145.6	33336.8	29089.2	20684	29166.4	23250	35341.2	26092	23577.2	19661.2	18623.2
122400	8300.8	62	9648	62.4	6454	5472	3457.2	2771.2	57.0833	68.8	66.8	6331.2	65.6	12330.4	7348	7000.8	8569.6	3197.2	59.6	3476	29492	38336.4	26286.4	29547.2	22393.6	25646	18001.2	28756.4	18399.2	19554.4	32403.6	27910	20385.2	27859.6	22384.4	35402.4	24597.6	22558.8	18398.4	18040.4
123600	7796.8	68.8	9288.4	64	6128	5458.4	3411.6	2694	57.2	65.6	62.8	6042.8	64.8	11881.6	7276.8	6801.2	8413.2	3075.2	56.8	3412.4	28846	37544	24768	28709.6	21815.6	25379.2	17618.4	27276.8	18066.8	19197.2	31433.6	27082.8	20106.4	26860	21598.8	35588.8	23250.4	21652.4	17462	17632.4
124800	7406	62.4	8817.6	58.8	5781.2	5285.2	3218.4	2587.2	59.2	73.3333	64.4	5822.4	80	11361.2	7182	6446.8	8200	3129.6	63.2	3352.4	28421.6	36535.2	23542.8	27895.6	21555.2	24865.6	17208.4	25878.4	17960.4	18355.2	30753.6	25790.8	19603.6	26024.8	21004	35225.2	22332.4	20641.6	16400.4	17377.6
126000	7188.4	64	8336.4	78	5565.2	5084.8	3168	2585.6	58.4	63.6	65.2	5736	57.6	10921.2	7006	6176	7846.8	2972.08	66.4	3249.6	28143.2	35992.8	22358.8	27188.4	21055.6	24365.6	17184	24496.8	17821.6	17903.6	29922	24972.8	19086.8	24766	20206.4	35109.6	21052	19954.4	15573.2	16975.6
127200	6856.4	59.2	7948.8	67.2	5364.8	4991.6	3106.8	2505.2	46	63.2	66	5557.2	58.8	10448	6937.2	6058.8	7629.2	2891.6	65.2	3141.2	27491.2	34967.6	21362	26750.8	20747.2	24110.8	17062.4	23356.8	17703.2	17443.3	29088	23947.6	18696	23907.6	19654.8	34397.6	20370	19182.8	14611.2	16737.2
128400	6608	72.8	7675.2	56.8	5149.6	4820.4	3005.6	2421.6	47.6	60.4	70.4	5347.2	72.8	9996.8	6557.2	5760.4	7524	2901.2	58	3104	27309.6	34168.8	20164.4	26157.6	20535.2	24240.8	16722	22484.4	17457.2	16958.8	28088.4	23226.8	18140.4	23303.6	18982.8	34064.4	19654.4	18721.2	14256.8	16480
129600	6363.6	58.4	7276.25	58	4983.6	4636.4	2884.8	2339.2	54	72.4	72	5187.6	60	9539.2	6410	5574.4	7268.8	2796.8	61.2	3038.4	27262.4	33431.6	19110	25596.8	20016	24046.4	16660.4	21315.6	17340.4	16574	27793.6	22603.2	17717.2	22286	18482.4	33522.4	18978	18030.4	13285.2	16002.8
130800	6169.2	65.2	6956	66.4	4741.6	4474.4	2869.2	2292.8	51.2	68.8	82	5059.2	73.6	9216	6203.2	5452	7164.4	2726.4	60	2972.4	27058.8	32693.6	18788.8	25043.6	19442	23834.8	16320.4	20461.2	16951.6	16200.4	27038.8	21673.2	17366	21617.6	18066.8	32849.2	18357.6	17384.8	12600	15820
132000	5853.2	62.8	6699.2	62.4	4486.8	4484.4	2821.6	2276.4	53.6	64.8	72	4886	66.4	8796	5927.6	5287.6	6854	2708.8	60.8	2868.8	26761.2	32209.2	18043.2	24356.8	19149.6	23622.4	16142.4	19640.8	16708.3	15875.2	26426	20924.8	17206.8	21194.8	17402	32128.8	17874	16763.2	12149.6	15426.4
133200	5819.2	65.2	6331.2	62	4413.2	4328.8	2762.8	2219.6	52.4	62	74.4	4706	53.2	8567.6	5729.2	5189.6	6792.8	2641.2	63.2	2848.4	26404.4	31521.6	17148.4	23931.6	18659.6	23468.8	15734.4	19064.8	16489.6	15472.4	25848.8	20488.4	16602	20270	17038.8	31252	17435.6	16453.6	11342	15088.8
134400	5694	64.8	6110.4	62	4207.6	4194.4	2717.6	2219.6	59.6	64	52.4	4597.6	65.6	8303.2	5512	5081.2	6531.6	2660	54.4	2810.8	26218.4	31214.8	16609.2	23080.8	18382.4	24186.8	15612	18679.2	16228.8	15051.6	26312.8	19881.2	16370.4	19752.4	16518.8	30503.6	16915.6	15721.6	10900.4	14731.6
135600	5635.6	54.8	5993.2	62.8	4148.8	4049.2	2718.4	2254	54.4	58.4	58.4	4463.6	64.8	8123.6	5286.8	4851.2	6468.4	2672.4	58.8	2660.8	25643.6	30900	15925.6	22381.2	17954.8	24072.4	15351.2	19030	15963.2	14946	26858	19486.4	15979.6	18950.4	16258.4	29826	16620.4	15501.2	10366.8	14364
136800	5524.8	62.8	5905.2	60	3992	4083.2	2699.6	2245.2	52.8	58.8	63.6	4297.2	72.8	7798	5149.2	4714.4	6384	2544.4	66	2689.6	25335.6	30426.4	15490.8	21984.4	17714.8	23849.2	14998.8	19528.8	15549.6	14827.6	26447.2	18911.6	15556.4	18542.4	15660.4	29110.4	16305.6	14971.6	9786.4	14113.2
138000	5501.6	73.6	5722.8	56	3947.6	3926	2624.8	2258.4	56.4	62.8	65.6	4238	61.6	7646.8	5053.6	4668.8	6234.4	2605.6	64	2674.4	24624.4	29939.2	15152.4	21849.2	17236.4	23588.4	14709.6	19990.4	15244	14859.6	25807.6	18646	15570.8	17918.4	15436	28438.8	16317.6	14613.6	9497.2	13698.4
139200	5543.6	65.6	5681.2	55.2	3765.83	3922.8	2624.8	2194.8	54.4	74.8	63.2	4175.2	68	7413.6	4821.6	4511.2	6113.6	2572.8	60.4	2635.2	24171.6	29640.8	14736.4	21170.4	17024	23306.4	14190.8	19794.4	14273.6	14728.4	25097.6	18314.8	15080.4	17346.8	15151.2	27718	16390.8	15186	9021.6	13666
140400	5642.4	70.4	5571.2	58	3690	3790.8	2647.6	2192.8	52.4	71.2	55.2	4097.6	65.4167	7262.92	4723.2	4414.8	5937.6	2634.4	57.2	2539.2	23624	28979.2	14763.2	20812	16692	22694.8	13877.6	19081.2	13828	14726.4	24322.8	18075.6	14636	16730	14940.8	26647.6	16786.8	15438.4	8724.8	13346.8
141600	5646	66.8	5637.2	48.4	3615.2	3856.8	2643.2	2146.8	50.8	66.8	64.8	4011.6	64.8	7278.4	4543.6	4318.4	5977.2	2582.8	54	2531.6	23331.2	28371.2	14911.2	20649.6	16574.4	22422.4	13646.4	18831.6	13322.8	14625.6	24612.8	18291.6	14434.4	16406.4	14747.2	26516	17578.5	15381.5	8475.83	13285.2
142800	5917.2	65.2	5679.6	53.6	3538.4	3764.4	2676.4	2215.2	51.2	54.4	53.6	4005.2	64.4	7151.2	4456	4318.4	5995.6	2596	48	2547.6	23183.2	27827.2	15231.6	20647.6	16363.2	21916.4	13228.4	18460.8	12878	14535.2	23955.2	18265.6	14215.6	16020	14386.8	26088	18531.6	15377.2	8334	13169.2
144000	6101.2	73.6	5940	62	3521.6	3729.2	2667.6	2153.6	53.2	63.2	60	4000	69.2	7126.8	4272.8	4333.2	5903.6	2592.4	59.6	2575.6	22772.4	27451.6	15941.2	20444.4	16210.4	21443.2	12883.6	17954	12631.6	14655.2	23454	18212.4	13881.2	15702.4	14480	25940.4	20091.2	15359.2	8420.8	12762.8
145200	6382.8	62.8	6129.2	62.8	3392	3692.4	2656	2203.6	44	62	54.4	3936.4	70.8	7259.2	4266	4236.8	5929.6	2627.2	55.6	2496.8	22680.4	26939.6	16952	20444.8	15945	20662	12514.4	17606.8	12434	14957.6	23124.8	18421.2	13729.2	15488.8	14524.8	25402	21858.8	15263.6	8547.2	12646
146400	6890.4	62	6415.6	51.6	3409.6	3648.4	2656.8	2209.6	53.6	70	69.2	3851.6	67.6	7378.8	4237.6	4238.8	5828	2688	57.2	2466	22642.8	26611.6	18484	20577.2	15796	20398.4	12061.6	17343.2	12269.6	15142	22318	18901.6	13299.6	15507.2	14522	24690	24114.8	15264.8	8839.2	12225.6
147600	7374.8	69.2	6973.2	54	3440.4	3633.2	2711.2	2214.4	47.6	60	67.6	3772.8	57.2	7456.4	4154	4278	5779.6	2794.8	64.8	2447.2	22769.6	26547.6	20567.5	20732.4	15648	19750.4	11598	17161.6	12138	15524.8	21797.6	19220	13320.4	15576	14370.8	24176.4	26506.4	15489.6	9334.8	12144.8
148800	7952.4	69.6	7400.4	59.2	3490.4	3626	2730.4	2287.6	46.4	67.2	60.4	3734.8	66.4	7543.6	4176.4	4218	5755.2	2773.2	56.4	2666.4	22513.6	26685.6	23336.4	21158	15404	19500.4	11316	16909.2	11859.6	15892.8	21447.2	19594.8	13217.2	15946.4	14662	23636	29152.1	15855.6	10056.4	11860.8
150000	8760	64	8150.4	54.8	3461.2	3557.2	2828.4	2304	58	60.8	61.6	3689.2	56.4	7785.2	4130.8	4323.2	5694.4	2798.4	49.2	2662.4	22412	26847.6	26630	21724.4	15330.8	19300.8	11086	17174.8	11991.6	16739.2	21249.2	20241.6	13190	16338.4	14964.4	23674	32464	16376	11198	11736
151200	9762.8	56	9149.6	62.8	3530.4	3552	2801.6	2350.4	51.2	58.4	66.4	4222.4	64.4	8081.2	4156	4457.6	5685.6	2966.4	51.2	2664.4	22618.8	26969.6	30421.2	22436	15108	19289.6	10482.4	17664.8	12008	17242.8	20894.4	20837.6	13094.8	17189.6	15156.4	23734.4	35627.6	16996.8	12325.6	11550
152400	10723.6	61.2	10331.6	60	3606.4	3510	2860.4	2480.4	46	62.4	68.4	4843.2	56.8	8453.2	4134	4528.4	5609.2	3062	62	2558.4	22219.6	27116.8	34890.8	23372.4	15304	19477.2	10121.6	18102.4	12185.6	18282.8	20786	21569.6	13038.4	17989.6	15766	23886	39188	18049.6	14160	11682.8
153600	12154	59.6	11306.4	56	3578	3528	2922.4	2528.4	60	63.6	65.6	5015.2	59.6	8964.8	4159.6	4645.2	5494.4	3127.6	57.5	2632.92	22535.2	27556.4	39827.6	24456	15344.8	19383.2	9936.8	18962.8	12406.4	19832.8	20794.8	22328.8	13022.4	19084	16494.4	24390.4	43167.2	19168.8	16644.4	11610
154800	13576.4	68.8	12817.2	61.2	3742.8	3536.4	2997.2	2520.8	56	63.2	62.8	5295.2	60	9624	4178	4812.4	5748.4	3174	61.2	2662	22992.4	28236.8	45642.8	25697.6	15665.6	20002.8	9960	20180.8	12746.8	25044.4	21179.6	23729.2	13091.2	20236.4	17472.8	24970	46929.6	20444	19300	11844.4
156000	14994.4	64	14172.4	58.4	3776.8	3492.8	3002.4	2606.4	46.4	61.2	69.2	5370.4	58.4	10220	4171.2	4974	5828	3209.2	61.6	2732.8	23259.6	28643.6	51898	26984.8	16192	20373.2	9711.6	21472.4	13096	27357.2	21960	25042.4	13206.8	21844	18498.4	26216	51037.6	21516	22628.4	11969.6
157200	16652.8	75.2	15703.6	58.8	3931.6	3474.8	3074.4	2665.2	56	52	70.4	5568.8	66.4	10806.8	4218.8	5184	5896	3342.8	66.8	2724.4	24086.4	29698	58468.8	28515.6	16441.6	20536	9679.6	22799.2	13676	28744.4	23827.6	26449.6	13286.8	23745.2	19586	27293.6	55559.2	23120	25982.4	12167.6
158400	18348.4	63.6	17186.4	57.2	4039.6	3509.2	3208	2721.6	51.6	72	58.8	5696.4	64	11631.6	4354.8	5434.4	6224.4	3432.4	48.4	2742	25018.8	30889.2	65523.6	29910.4	16864.8	20962.8	9827.6	24622.4	14248	30411.6	25479.6	28251.2	13890.4	26276.8	21136	29078	59488.4	24740.4	29916.8	12599.2
159600	19954.4	66.4	18639.2	58.3333	4185.2	3545	3243.6	2797.6	50	56.4	54.4	5694.8	59.6	12603.6	4441.2	5819.6	6480.4	3644	68.8	2688.4	25934.8	31982.4	71618.4	31554.4	17253.2	21408	10239.2	26340.4	14955.6	31998	27285.2	30071.2	14310.8	28542.8	22559.6	31306	63173.6	26413.2	33424.8	12929.2
160800	21355.6	69.6	20188	64.8	4310	3624	3390.8	2913.6	52	61.2	50	5819.2	70.8	13077.6	4562	6028.8	6563.2	3679.2	49.2	2817.6	27183.2	33970.8	78003.6	32966.8	17878.8	22721.6	10781.2	29032.8	15475.2	35214.4	28898.4	32300.4	15330.4	31482.4	23960.8	33762.4	66034	27879.6	37333.6	13167.6
162000	22837.2	64	21582.4	65.2	4431.6	3636.8	3408.4	2950.8	54	77.6	70.4	5832.8	65.2	13768.4	4701.6	6299.2	6738.4	3707.6	53.6	2895.2	28473.2	35859.6	84592.4	34829.6	18823.6	24350.4	11228	31348	16291.2	38280.4	30664	34181.6	15906.4	34333.2	25582	36252.4	69344.8	30141.6	41793.2	13852
163200	23984	58.4	22511.7	55.6	4607.2	3648	3615.2	3133.2	59.2	59.2	69.6	6012.8	63.6	14376.4	4878	6640.8	7020.4	3817.2	71.6	2978	29653.2	37589.2	89553.6	36366.4	19327.6	26362	12764	33630	16852	45370.4	32949.2	35949.2	16736.4	37203.6	27150.8	38737.6	72081.2	32487.2	45366.8	14349.6
164400	24994	62	24797.2	53.2	4768	3804	3667.2	3259.6	57.6	63.2	56.8	6099.6	59.6	15268.4	5026	7017.6	7180	4010	51.2	3019.6	31227.2	39609.2	94647.9	37768.8	20060.4	28250	13884.4	35960	17658.4	52979.6	35257.6	38265.2	17631.2	40057.6	29037.6	41042	74878	34452.8	48668.4	14973.2
165600	25410.4	61.6	25094.8	60.8	4904.4	3917.2	3717.6	3320.8	51.2	70.4	62.8	6170.8	45.6	16162.4	5293.2	7303.6	7248.8	4056	58.4	3019.6	32984.4	40824.8	98433.6	39276.4	21048.4	30794.8	15720	39064.4	18343.6	54476	37650.4	40274.4	18252	42516.4	30728	43090.4	75470.8	36596	51894.4	15686.3
166800	26233.2	62	25280	63.6	5108	4103.6	3836	3442	55.6	60	60.8	6520.4	60	16508	5500.8	7532.4	7520	4208.4	55.2	3172	34754	42581.2	100672	40336	21976.4	32863.6	17676.4	41673.2	19252	55482.8	39838	42625.2	18994.4	44267.6	32226	45503.2	76712.4	37942.4	54605.6	16300
168000	26472.8	60.8	25545.2	52	5278.8	4222.4	3901.6	3454.4	58.4	66.8	61.2	6595.6	58.8	16807.2	5708	8002	7694.8	4297.6	53.6	3238.4	36096	44240.4	102122	41545.6	22444	34693.2	20736.4	44363.2	19998.8	56176.4	42004.4	44416.8	19648.8	47408.4	33489.6	48272.4	76909.2	39899.6	57033.6	16973.2
169200	26674	56.8	26198.4	54.8	5473.6	4336	4054	3508.8	48.8	54.4	63.6	6993.2	70.4	17174.8	5918.4	8415.6	7984.4	4380	55.2	3560.4	38490	45428.8	103848	42355.6	23049.2	36697.2	26192.8	46691.2	20870	57428.4	43999.6	46272.8	20418	49249.2	34712.8	50452.4	78152.4	41354.4	58942.4	17584.8
170400	26444.4	72.8	26366	49.6	5677.6	4419.2	4138.8	3530	50	61.2	62.4	7048	66.8	17764.4	6214.4	8598.4	8323.6	4429.6	59.2	3856.4	40344.8	45890.8	104566	42953.6	23689.2	38830	30994.4	48726.8	21655.2	57879.2	46119.2	48134	20896	51568.8	36215.2	52886	78644.4	42689.6	60625.2	18394
171600	26633.2	71.6	26264.8	58	5848.8	4560	4298.4	3726.8	55.2	63.6	59.2	7432.8	57.6	17942.4	6351.6	9064.4	8656.8	4544.8	50.4	4032.8	42064.8	46734	105357	43672.8	24317.2	40803.2	33611.2	50657.6	22271.2	59075.6	47842.8	50056.4	21883.2	53391.2	36825.2	54499.6	78366	43838	60859.2	18681.2
172800	26213.2	72.8	26184	51.6	6073.33	4716.4	4482	3817.2	47.6	60	62.4	7671.6	66.4	18251.2	6648	9495.2	8942.8	4557.6	59.2	4287.2	43951.6	48059.6	105210	44149.2	24888	42946.4	34358	52948.4	22709.6	60022.8	49592	51658.4	22220	55372.4	37550.4	55948.4	77034.8	44292	61995.6	19107.2
174000	25764.8	60.8	26058.4	58	6411.6	4809.2	4547.2	3951.2	50.4	68	61.2	7996.8	63.2	18190	6842	9727.6	9308	4616.8	51.6	4383.6	45588.8	49085.2	102858	44648	24910.4	44163.2	35552.8	54697.2	23142.4	60879.2	50746.4	53069.2	23209.2	56177.2	37883.6	56853.2	75670	45200.8	62384.8	19219.6
175200	25232.4	48.4	25558	67.6	6476	4944.8	4621.6	4073.6	50.8	59.2	62.4	8584	55.6	18340.8	7008	9956	9429.6	4519.6	48.8	4658.8	46546.8	49856	102211	45338	24864	45414.4	35644	56109.2	23449.6	61644	51407.6	54372.8	23743.2	57137.6	38614.8	58080.4	74322.8	45599.6	62096	19678
176400	24495.6	62.4	25027.5	48.8	6740.8	5226	4745.2	4164.4	45.6	64.4	62.4	8632.4	70.4	18291.2	7371.6	10216.4	9323.2	4590	57.6	4851.2	47870.4	49919.6	100972	45362	25490.4	46268	35785.6	57210.4	23978	62144.8	52200	54669.2	24227.6	57902.4	39057.6	59781.6	73418.4	46018.8	61906.4	19916
177600	24062.4	69.6	24569.6	60.4	6973.2	5358.4	4834	4320.8	58.4	67.6	57.6	8962	57.2	18219.2	7640.8	10636.4	9463.2	4602.8	57.2	5140.4	48999.6	48914.4	98942.8	45541.2	25693.6	46620.8	35349.2	58710.8	24426	62640	52387.2	55224	24554	58357.6	39497.2	60669.6	71600.8	45924.8	61152.4	20085.2
178800	23211.6	46.8	23925.2	52.4	7210.8	5683.2	4901.6	4346.4	48.8	63.2	62	9222.8	58.4	18089.2	7770	10952	9423.6	4669.2	62.4	5337.6	49964.8	48612.8	97341.2	45646.4	26400	46525.2	35071.2	59468.8	24616.8	62528.8	52548	55569.2	24535.6	58261.2	39222.8	60843.2	69555.6	45718.8	59670	20488.8
180000	22680	67.2	23242	54.8	7268.33	5890	4952	4334.4	57.2	59.2	56.8	9564.4	63.2	17742.8	8060.4	11174.4	9446.4	4659.6	60.4	5505.6	51450.4	48306	94674.8	46157.2	26790.4	46780.8	34093.6	60351.6	24540	61824.4	52498.4	55979.2	24605.6	58937.2	39277.2	60753.6	67119.6	45301.6	58627.6	20643.2
181200	21806	59.2	22442	63.2	7523.6	6060.8	4942.4	4476.4	47.2	60	67.2	9713.6	64.8	17864.4	8210.8	11295.8	9550.8	4689.6	60.4	5746.4	51582.4	48102.4	91781.6	46141.6	27069.2	46925.2	33443.6	60502	24483.6	60471.2	52582.4	55981.2	24840.8	58829.2	39148.8	60682.8	64714.4	45290.8	56807.2	20752
182400	21103.6	62.8	21412.8	65.2	7729.6	6112.8	5057.6	4508.4	49.6	68.8	60.4	10006.4	58.8	17522	8240.4	11565.2	9726.8	4708.8	64	6055.2	51364	47198.8	88891.6	46004.8	27124	46742.4	32182.4	60632	24608.4	59459.2	52491.2	55814	24616.4	58301.2	39035.2	60435.6	63021.6	44361.2	55450.8	20866.8
183600	20262.4	64.4	20729.2	60	7888.4	6150	5134.4	4609.2	46	55.6	52.8	10351.2	58.8	17356	8534	11565.6	10070.4	4775.2	48.4	6153.6	52218.8	46318	85497.6	46074.4	27419.6	46125.6	31632	60725.6	24796.8	58067.6	52411.2	55474	24275.6	57824.8	38801.6	59473.6	60732	43761.6	53620.4	21014
184800	19467.2	64	21539.2	64.4	8044.8	6189.6	5116.8	4661.6	57.2	66	60.4	10562.8	57.6	17382	8664	11630.4	10071.2	4777.6	62.4	6276	52968.8	45357.2	82325.2	46543.2	27553.6	45804.4	30238.8	60326	24686	56371.6	51780.4	55061.2	24474	57114.8	38482.4	58964	58727.2	43275.6	52032.4	20942
186000	18903.2	58.8	22422.4	61.2	8211.6	6288.8	5036.8	4704	54.8	61.6	64.8	10828.4	71.2	16948.4	8653.6	11744	10064.4	4800.8	53.2	6380.4	53282	44994.4	79436	46979.6	27497.6	45260.4	29251.6	59786.8	24761.6	55051.2	51239.2	54903.6	23936.8	55934.4	37927.6	58534.8	56408.4	42617.2	49852	21019.6
187200	18166.8	58	23214.8	59.2	8426.4	6213.6	5047.6	4604.17	42.4	61.2	56.8	10875.6	60.4	16656.8	8823.6	11674	9912.4	4723.6	57.2	6186.8	53832.4	44158.8	76357.6	46397.2	27502.4	44290	28232.8	59041.2	24794	53538.4	50248.8	54044.4	23935.6	55360	37708	57883.6	54526	42188.8	48307.2	20684.4
188400	17392.4	62	25092.8	44.4	8301.2	6233.2	4986	4599.2	54.8	57.6	60	11242	58	16297.6	8868.4	11759.2	10051.6	4651.6	56.8	6228.4	53415.2	43770.4	74137.6	45898	27206.8	42817.6	27453.6	58056	24501.6	51997.2	49149.2	53234	23845.6	54541.2	37009.6	56978.4	52718.4	41180	46866	20784
189600	16749.6	62.4	26780.4	54.4	8449.2	6135.6	4976	4538.4	54.4	58.8	56.8	11436.8	58.8	16190.8	8838.4	11729.2	10045.6	4661.6	52.4	6144.8	53796	42749.6	70681.2	45650	27276	42099.6	26090.8	57192.8	24462.4	50582	48069.2	52402.8	23684	53382.8	36518.8	56180.8	50572.8	40446	44836	20727.6
190800	15983.2	54	27367.2	64	8440.8	6074	5037.6	4541.6	52	59.6	62.4	11534	59.2	16353.2	8869.2	11674.4	9992.4	4703.6	56.4	6098.4	53216.4	42135.2	67852.8	44868.4	26990.4	40962	25558	56334.4	24154.8	49084.4	47444.4	51623.2	23704	52603.6	35821.2	55114.8	48733.6	39586.4	43124	20732.4
192000	15381.2	68.8	27430	61.6	8462.8	6081.2	5058	4443.2	50.4	53.6	56.8	11644	68.4	16113.2	8755.2	11453.6	10121.2	4580.4	46.8	6147.6	52842	41427.2	65176.3	44196	26798.4	39539.2	24418.4	54813.6	23670	47600.8	46621.2	50412.8	23691.2	51221.2	35453.2	53999.2	46856.8	39112.8	41810.8	20400.4
193200	14718	56	27137.2	44.4	8402.8	5971.2	4908.8	4394	53.6	65.2	52.4	11726	65.6	15923.6	8774	11359.6	10295.2	4496.8	59.2	6100.8	51742	40917.6	62328.4	43914.4	26526.8	38392	23848.4	53346.4	23722.8	46148	45023.2	49112	23591.2	50565.6	34988	52640	45602.4	38282.8	39910	20349.2
194400	14103.2	51.6	26206.7	56.8	8414	5951.2	4909.2	4391.6	59.6	58.8	68.8	11870.8	67.2	15671.6	8541.2	11217.2	10415.2	4556.4	55.2	6075.2	50525.2	39830	60084.4	43595.2	26790.8	37322	22982.4	52238.4	23443.6	44830	44559.6	48046	23323.2	49553.6	34208.4	51271.6	43845.6	37775.6	38171.6	20179.2
195600	13640.4	57.6	25582.8	53.6	8328.4	5852	4955.6	4317.6	52.4	55.2	60.8	11699.6	60	15486.8	8587.2	11143.2	10710.4	4431.6	53.6	6085.2	49252.5	39217.6	57621.6	43168	26528.4	36512.8	22208.4	50404.4	23152.4	43418.8	43229.6	47026.4	23117.6	48160.8	33825.6	50772.8	42161.6	36980.4	36658	20094
196800	13109.2	58	24626.4	53.6	8148	5739.6	4796.4	4287.2	50	52.4	63.6	11820.4	62	15085.2	8449.2	10820	10526.8	4396.4	56.4	6036.8	48630	38354	55487.6	42697.6	26232	35357.2	21527.2	49218.8	22857.6	42227.6	42627.6	45773.6	23326.4	47284.8	32952	49637.2	40879.2	36157.2	35219.6	19936.4
198000	12392.4	65.6	23436.4	58.8	7975.2	5769.2	4740.42	4231.2	43.6	63.6	51.6	11575.2	62	14788	8300	10543.6	10702.4	4330	49.2	6025.6	47489.2	37124	53122.8	42096.8	26280	34550	21185.2	48172.8	22453.2	41329.2	41338.8	44698	23068	46286.4	32839.6	48609.2	39230.8	35161.2	33720.4	19808.8
199200	12216	60	22676	58	7946.4	5753.6	4681.6	4192.8	53.6	64.4	55.6	11515.6	55.6	14414.4	8126	10392.8	10436	4317.6	55.6	6133.2	46355.6	36592	51193.6	41582.8	25981.6	33258	20362.4	47100.4	22018	40100.4	40624.2	43314.4	22876.4	45107.2	32095.6	47842	37957.2	34308.4	32482.4	19804
200400	11664	58.8	21444	58.8	7736.4	5787.2	4575.6	4222.4	50.8	56.4	49.6	11531.6	69.2	14301.6	8000.8	10135.2	10335.6	4242.4	60.4	6062	45154.8	36238	48986.8	40802.4	25889.2	32431.2	20012.4	45597.6	22020	39097.2	39478	42404.4	23010.8	43853.2	31659.6	46604.8	36672.8	33869.2	31122.8	19313.2
201600	11158.8	48.4	20459.2	42.8	7668	5998.8	4489.2	4104.4	48	66.4	63.6	11436.8	54.8	14004	7761.6	9944	10118.8	4198.8	48.8	6121.2	43737.6	35836.8	46857.2	40374.4	25713.6	31413.2	19436	44327.2	21559.6	37734	38647.6	41166.4	22694.8	42606	30981.2	45688.4	35275.6	33268.8	29490.4	19684.8
202800	10784	60.4	19165.6	53.2	7535.2	5818.8	4552.8	4063.6	55.6	68.8	48.4	11353.2	54.4	13692.4	7640.8	9718	10150.4	4144.8	55.2	6128.4	42568	35438.4	45313.6	39518.4	25564.4	30545.6	18950.4	42755.6	21537.2	37084	37759.6	39857.6	22661.2	41702	30549.2	44328.4	33993.6	32694.8	28268.4	18846.8
204000	10407.2	58.4	18252	49.2	7308.8	5907.2	4845.6	3945.42	65.2	64.8	61.6	11336	56.4	13512	7442.4	9297.2	9989.6	4061.2	50.4	5870.8	41245.6	34699.6	43222.4	38968.4	25272	29665.2	18468.4	41280.8	21155.2	35723.2	36693.2	38872.4	22497.2	40641.2	30239.6	43558.8	32802	31728.4	27153.6	19150
205200	10131.6	58.4	17433.6	51.6	7285.2	5927.2	4705.6	3855.6	56.8	70	55.2	11078.4	60.8	12990	7258.4	9069.2	9851.2	3951.6	51.6	5856	40478.4	34327.2	41318.4	38066	25014.4	28954	17974.4	40016.4	20715	34753.2	35686.4	37724.4	22128	39222.4	29734	42167.2	31739.6	31547.2	26284.4	18629.6
206400	9810.4	68.4	16459.2	48.4	7038	5915.2	4652	3846.4	53.2	59.2	65.2	10946.4	69.2	12693.6	7092	8786.4	9574.4	3897.2	60.8	5716.4	39584.8	33851.2	39644	37291.6	24771.6	28209.2	17625.6	38705.6	20448.8	33799.6	35043.2	36803.6	22153.6	38282	28974.8	41199.2	30564	30780	25292.4	18515.6
207600	9406	66.8	15720	56.8	6869.6	5820.8	4622	3681.2	55.6	54	51.2	10722.4	56	12408.4	6841.6	8499.2	9312.8	3736.8	54	5496.4	38454.4	33150.4	37892	36540.8	24502.1	27554.4	17256	37068.8	20242.4	32994.4	33998.8	35617.6	22106.4	37184.8	28676	40158.8	29703.6	30100.8	24423.2	18125.2
208800	9050.4	61.2	14794.8	57.6	6619.6	5678.8	4502.4	3626	47.2	68.8	53.2	10448.8	68	12011.6	6582.8	8249.6	9370.8	3750	54.4	5391.6	37173.2	32626	36381.6	35602.8	24177.2	26929.2	16800.4	35942.8	19954.4	32017.6	33084.8	34422.4	21739.6	36150	28200.8	39304.4	29034.4	29657.6	23177.2	17939.6
210000	8756.25	70.4	14033.2	61.6	6559.6	5663.6	4477.2	3611.6	54.4	59.6	65.6	10340	63.2	11698.4	6403.2	7953.2	9107.6	3640.4	52.4	5272.4	36207.2	32066.4	34802	34762	23758.4	25932.8	16331.2	34308.4	19609.2	31099.6	32365.2	33428	21668	35234.8	27863.2	38180.8	28388	29028.4	22340	17758
211200	8574.8	52.4	13279.2	51.6	6340.4	5586.8	4518.8	3592.8	50.4	56	53.6	10009.6	62	11413.2	6163.6	7686	9068.4	3629.2	50.8	5131.2	35210.4	31592	33438.8	34028.8	23387.2	25355.6	15887.2	33278.4	19125.2	30365.6	31204	32216.4	21481.2	34464	27114.8	37337.6	27598.4	28335.2	21495.6	17360
212400	8252.4	67.6	12522.8	58.8	6086.8	5528.8	4383.2	3549.6	59.2	56	59.2	9822	57.2	10927.2	6024	7602.4	8880.8	3574.8	50	5080.8	34572.8	30979.2	31970.4	32918.4	23014	24841.2	15752.4	31754	18710.8	29346.4	30596	31372	21295.2	33486	26472.8	36284	26924.8	27829.6	21116.8	17216.8
213600	8136.8	67.6	12028.8	54.8	5958.8	5423.6	4368.4	3452	47.5	50.8333	53.2	9477.6	63.2	10636.8	5848.4	7322.8	8741.2	3475.2	44	4961.6	33423.6	30601.2	30792.8	32370.8	22592	24211.2	15229.2	31102.8	18412.8	28604	30138.4	30463.2	20995.6	32854.8	26186.4	35515.2	26301.2	27030.4	20128	17073.2
214800	7921.2	65.6	11423.2	45.2	5827.2	5209.2	4303.2	3379.6	50.4	65.6	64.8	9245.2	56.4	10370.8	5792.4	7152	8532	3439.2	62	4885.6	32576	29933.6	29280.8	31631.2	22273.6	23435.2	14919.2	29579.2	18060.4	27748.8	29324.4	29371.6	20863.2	31807.6	25672.8	34487.2	25784	26412.8	19258.8	16759.2
216000	7780.77	62.4	11015.6	62	5640	5165.2	4292.4	3351.6	45.6	48.4	60.4	8970.8	62.8	9980	5644	6916.8	8518.4	3362.8	54.8	4771.2	32046.8	29471.6	28245.2	30955.2	21809.2	23155.6	14457.2	28581.2	17486	26918.4	28441.2	28537.6	20557.6	30992.4	25283.2	33717.6	25316.8	25991.2	18662.8	16494.8
217200	7707.2	63.6	10496.8	52.8	5463.2	5073.6	4262	3213.6	43.6	66	53.2	8709.6	59.6	9723.2	5424	6743.2	8533.6	3250.4	51.6	4680.4	31152	29020	27204.4	30314.2	21509.2	22590.4	14030	27415.6	17179.6	26279.6	27988.4	27900.4	20490.8	29887.2	25228	32895.2	24979.2	25766.4	17528	16352
218400	7649.6	58	10140.4	48.4	5285.6	4958.4	4191.2	3164.4	46.4	54.8	61.2	8549.2	59.6	9448	5286.8	6622.4	8363.2	3237.2	52	4618	29844.4	27978	26538.8	29726.8	21124	22112	13666	26825.6	16795.6	25646.8	27460.8	27081.6	20379.2	29242.4	24542	31839.6	24672.8	25039.6	16721.2	16035.6
219600	7576	62.8	9868	50.4	5204.8	4862.8	4120	3186.4	45.2	67.6	60.8	8225.2	58.8	9301.6	5137.2	6530	7998.4	3163.6	55.6	4680.8	29063.2	27620	25827.2	29088	20703.2	21433.6	13446	25819.6	16360	24766	26690	26532.8	19755.6	28522	24094	31100.8	24522	24644	16386.8	15703.6
220800	7559.6	61.2	9637.6	53.6	5124	4786.4	4065.2	3187.6	50.8	50.8	54.4	7899.2	47.2	9155.6	5076	6386	7896.4	3129.2	44	4506.8	27881.2	26848.8	25178.8	28290.8	20416.8	21210	13287.2	25148.4	15893.2	24024.8	26271.6	26227.6	19684.4	27648	23835.2	30165.6	24567.6	24401.6	15974.8	15365.6
222000	7575.2	60.4	9474.4	48.4	5048.8	4645.6	4104	3082.4	56.4	58.8	59.2	7447.6	55.2	9005.83	4937.6	6339.6	7602	3087.2	44.8	4465.2	27162	26202.4	25012.4	27853.2	20038.8	20740.8	13214.8	24262.8	15619.2	23576.8	25823.2	25655.6	19310.4	26888.8	23452	29473.2	24432.4	23783.2	15609.6	15030.8
223200	7626.4	67.6	9395.2	54	4887.2	4542.4	4002.8	3008	53.6	59.6	57.2	7292	60.8	8868.4	4887.6	6232.4	7381.2	3114.4	56	4386.4	26425.2	25743.6	24918.8	27190	19436	20210	12993.2	23664.8	15166.8	23546.4	25272.4	25253.2	19249.6	26297.2	23033.2	28708.4	24802	23476.4	15242.4	14951.6
224400	7782.4	60.8	9443.2	55.6	4866.8	4454.4	3946.8	3064.4	46	61.2	69.2	7027.2	60.8	8801.6	4839.2	6095.2	7257.2	3064.8	55.2	4260.8	25474.4	25140.4	25108.4	26862.4	18801.6	19655.6	12788.4	22871.6	14839.2	23592	24894	25077.6	19180.8	25899.2	22597.2	27909.2	25270	23180	14935.6	14558.8
225600	8010.8	54	9538.8	54.8	4802.8	4460	3991.2	2954.4	51.6	51.2	56.8	6765.42	66.8	8710.4	4825.6	6102.4	7030	3018	45.6	4186.4	25146	24475.6	25171.6	26653.2	18489.6	19298	12686.8	22473.6	14330.8	22995.2	24453.2	24985.2	18711.2	25356.8	22021.6	27396	25350.4	22656.4	14767.2	14204.4
226800	8091.2	62.8	9672.8	49.2	4749.2	4306.4	3934.8	2980.8	50.4	59.2	57.2	6508	64.4	8606.8	4786.8	6068.8	6794.4	2990	48.8	4167.2	24862.4	23944	25353.2	26258.8	18134.4	18985.6	12494	21987.6	14004.8	22353.6	24114	25052	18633.2	24877.2	21619.2	26518.8	25732.8	22256.8	14688	14082.4
228000	8306.8	50.8	9910.4	48.8	4728.8	4196	3906	2986.8	53.2	64.4	61.6	6406.8	69.2	8585.6	4679.6	6072.4	6733.6	2959.6	54	4055.6	24375.6	23555.6	26306	26192.4	17536	18513.2	13437.6	21396	13872.8	21867.6	23666.4	24889.2	18410.8	24722	21389.2	26242.4	26144	21884	14818.8	13886.4
229200	8656	60.4	10309.6	54.8	4722	4232.4	3908.4	2958.8	49.2	58.8	53.6	6248	52.8	8398.4	4751.6	6080	6678	2975.2	55.2	4392.8	23807.2	22957.6	27167.6	26285.2	17171.2	18239.2	12918.8	21015.6	13260.8	21831.2	23341.6	24941.7	18189.6	24382.8	21094.4	25735.2	26386.4	21609.6	14632.4	13570.4
230400	8964	54.8	10751.6	58.8	4822	4151.2	3837.6	2836.8	54.4	54	61.6	6073.6	64	8439.2	4659.2	6122	6565.2	2980.4	55.6	4450	22913.2	22730.8	27748.8	26131.2	16870.4	18027.6	12591.2	20720	13362.8	21314.4	23023.2	25023.2	18143.6	24182.8	20704.4	25504.8	26887.2	21285.2	15068.8	13542.4
231600	9403.2	58.4	11130.8	56	4862.4	4006.8	3845.2	2811.6	49.6	51.6	50.4	6157.6	51.2	8628.4	4594	6151.2	6470.8	2998	62.8	4384.17	22004.8	22362.4	29160.4	26683.2	16411.2	17779.2	12346.4	20534	13105.6	21494.4	22668	25233.6	17944.8	24236	20653.2	25224.8	27438.4	21017.2	15388.4	13222.8
232800	9788.8	44.8	11775.6	58.8	4862	3978.8	3756	2734.8	58.8	65.2	51.2	5976	58	8532	4563.6	6154	6411.2	2978.8	42.4	4388.8	21025.2	22082.4	30466	26700	16060.8	17872.8	12154	20810.4	13358.8	21507.2	22627.6	25265.6	17851.2	24066	20450.4	25036.8	28040.8	21055.2	15852.8	13143.2
234000	10173.6	70.4	12406.4	52	4852.8	3997.6	3835.42	2673.2	48	57.6	64.8	5917.6	60.8	8607.2	4515.2	6244.8	6401.6	2873.6	57.2	4324.4	20722.8	22020.8	32060.8	26880.8	15920	17735.2	11719.2	20916	13538	21640	22251.2	25577.2	17885.6	24202	20564.4	24901.6	28834.4	21072.4	16528	13088.4
235200	10732.4	56.4	13037.2	53.6	4966	4052	3758.4	2652.8	57.6	48.4	58.8	5948.4	65.6	8765.2	4533.6	6378.4	6360	2956	50.4	4390.8	20882.4	21978.8	33546.8	27026.8	15818	17974.4	11524.4	21191.2	13791.6	22013.2	22014	26275.2	17640	24561.2	20670.4	25000.8	29861.2	21500.4	17324	13090.8
236400	11169.2	61.25	13803.6	62	5109.6	3993.6	3710	2710.4	46.8	49.2	58.4	5961.6	64.8	8994.4	4603.6	6455.6	6478.8	2924	49.6	4360.4	21396	21785.6	35706.8	26907.6	15746.8	17954.8	11308.8	21530	13855.2	22842.8	22029.2	26780.8	17566	25078.8	20717.2	24599.2	30925.2	21422	18544.8	12966
237600	11930.4	50.4	14919.2	50	5279.2	4019.6	3743.6	2658	43.6	59.6	58.4	6034.4	54.4	9342.4	4553.6	6491.6	6436	2971.6	54	4329.2	22480.4	22300.4	37480.8	27269.6	15839.6	17988.8	11297.6	22080.8	13988	23900	22238.4	27817.6	17463.6	25524.8	20984.8	24844	31706.4	21763.2	19528.4	13218.4
238800	12694	60.8	16105.2	54.4	5152.8	4032	3708	2633.2	51.2	60	67.6	6056	70	9449.58	4586	6701.2	6410.4	2957.6	46.8	4323.2	23045.6	22190.4	39886	28152.4	15874.8	17924.8	11298.4	22959.2	14229.6	24679.2	22615.2	28553.2	17330.8	26941.6	21334.4	25261.2	33150.8	21944.8	20522.4	13294
240000	13424.4	70.8	17695.6	52.4	5185.2	3896	3740.8	2651.6	47.6	56.8	56.4	6026.4	61.2	10010	4715.6	6851.2	6220	3097.6	56.4	4408.8	22597.6	22881.6	42019.6	29542.8	15727.6	18118.8	11179.6	23625.6	14354.4	25660.8	22955.2	29712	17195.2	28146	21564	25927.6	34526.8	22526	22052.8	13458.8
241200	14198.4	62.4	18691.6	57.6	5258.33	3925.2	3820	2712	54	56.4	50.4	6158.4	55.2	10332	4634.4	7141.2	6340.4	3151.6	54.8	4365.6	21953.2	23546.4	44525.6	31213.2	15870.4	18178.4	11216.8	24531.6	14420.4	26986.8	23895.2	30825.2	17518	29703.6	21974.4	26856.4	35215.6	22728.8	24119.2	13701.6
242400	15115.6	56.4	20223.2	44.8	5390.4	3916.8	3812.4	2762.8	59.6	59.2	58.8	6128.4	60	10556.8	4733.6	7285.2	6243.2	3182	46.4	4365.42	22359.2	24602.8	46600.8	32474	15930.4	19229.2	11260.8	25338	14718.8	27901.6	24468.4	32112	17944.8	31311.6	22467.6	28397.2	36112	23357.2	25812.4	13863.6
243600	15941.6	60.4	21028.4	56	5654	3877.6	3888	2864	47.2	61.6	55.6	6118.8	69.2	10912	4726.4	7330.4	6248.4	3191.6	58	4354.4	23077.6	25291.6	48696.8	33923.2	16250	20133.2	11287.6	26288	15432.8	29242	25511.6	33561.6	18423.6	33064	23116	29371.6	37178	23793.2	28108.8	14223.2
244800	16411.2	64.4	21928.4	53.2	5646.4	3765.2	3981.2	2946.8	45.6	53.6	55.6	5960.8	63.6	11383.6	4821.2	7571.6	6352	3322.4	52	4526	24118	26398.8	51757.2	35243.6	16673.2	21456	11739.2	27660.4	16346.4	30431.6	26470.4	34778.4	19096.8	34346.4	23720	30904.4	38397.6	24720	30259.6	14342.8
246000	16952.4	62	22295.6	38.8	5836.4	3765.2	3994.8	2995.6	56.8	62.4	54.4	5842.8	70.4	11588	4953.2	7677.2	6333.6	3326.8	54	4590	25331.6	27074.4	54315.6	36646.8	17087.6	22576	12136	29202	17253.6	31658.8	27241.2	36404.4	20022.4	36045.6	24684	31530.4	39784.4	25384.6	32125.6	14665.6
247200	17539.6	68	22519.2	62	5865.6	3704	4014.4	2969.2	55.2	60.4	53.6	5795.2	60.8	11721.2	5019.6	7952.4	6425.6	3477.2	63.6	4654	26116	27923.2	56824	37758.4	17436.8	23069.6	12578.4	31032.4	18330.8	32748.8	28072	37966.8	21054.8	37238	25584.8	33114.8	40707.2	26538.4	33472.8	14983.6
248400	18084	62	22999.6	49.2	6016.8	3620.4	4012	3024.8	46	50.8	53.6	5797.6	58.4	12031.6	5163.2	8038.4	6522.8	3585.2	59.6	4674	27000.8	28726.8	59022.8	38542.8	18101.6	23883.2	13257.2	32806.8	18966.8	34036.4	29060.8	39803.2	22137.2	38772.8	26366.4	34241.2	41404	27450.8	36057.5	15783.8
249600	18822.8	58	23953.2	59.2	6048.8	3622.4	4088.8	3020	50.4	58.4	58.8	5843.6	63.2	12133.2	5264.4	8158.8	6766.8	3515.2	50.4	4710.8	27435.6	30361.2	61716.8	39850.4	18824	24835.6	14172.8	34836	19270.8	35477.6	30237.2	41283.6	23732.8	40262	27437.2	36499.2	42599.6	28814.4	38157.6	16197.6
250800	19025.2	64.4	25592.8	55.6	5973.2	3573.2	4184.8	3042.4	52.4	58	50.4	5836	66.4	12360.4	5439.2	8410.4	7009.2	3634.4	57.6	4794.8	28509.6	31727.6	64537.2	40854.4	19033.2	24958.8	15199.2	36522.4	19500.8	36547.9	31887.6	43131.6	24470.4	42180	28194.4	38838	43858	29836.8	40276	16857.2
252000	19045.2	64	27293.6	59.2	6104	3577.2	4302	3004.4	50.8	56	54.8	5793.2	55.2	12688.4	5482.8	8538.4	7108	3550.4	44	4846.4	30746.8	33292.8	67151.2	42008	19341.2	25472	16213.6	38450.4	19890	37663.6	33446	45101.2	25396.4	44164.8	28850	42030.8	44641.2	31122	42275.2	17593.6
253200	19173.2	64.8	28990.8	50.8	6178.8	3590	4306	3072.8	61.2	62.4	58.8	5686.67	51.2	13006.4	5591.2	8620.8	7239.6	3667.6	53.2	4818.8	32690.8	34768.4	68616.8	42952	19829.2	26701.2	17255.2	39936	19348.8	38548.4	35598	47410.4	26228.8	46530.8	29629.2	45073.2	45810	32165.6	44177.2	18329.2
254400	19044.4	61.2	29982.8	60.8	6232	3674.8	4437.2	3122.4	50.4	57.6	56	5772.8	60	13287.6	5754.8	8695.2	7364.8	3598.4	46.8	4777.2	34808.8	36021.2	70534	43485.6	20304.4	28388.8	18196.4	41441.2	19894.4	39240.8	37864.4	49110.8	27119.2	48809.2	30287.2	48128.4	46726	33003.6	45535.2	18902
255600	18710	48	30221.6	66	6297.2	3772.8	4507.2	3196	50.8	54	54.8	6131.6	60.8	13732.5	5855.2	8622.4	7490.4	3760	50.4	4914.8	36490.8	37124	72278.8	44557.2	20901.2	29921.2	18748.4	43458.4	20134	39735.2	39652.4	50959.2	27994.4	51116	31119.2	50573.2	46968.8	34260.8	45860.8	19508.4
256800	18410.4	52	29298	58.4	6236.4	3852.4	4525.2	3364.4	51.6	51.2	59.6	6271.2	59.6	13964.8	5720	8478.4	7488	3747.6	60	4898.4	37336.4	38044	74061.6	44445.6	21565.6	31943.6	18985.6	45333.6	21175.6	40176.8	40923.6	52696	28862.8	53036.8	31796	52442.8	47392.4	35342.4	46420.8	19916
258000	18031.6	58	28203.2	54.4	6452.8	3926.8	4612.8	3531.6	56.8	55.2	59.2	6576	69.6	14342.4	5918	8197.6	7610.8	3786.8	50	5058	38342.4	38728	75642.4	44866	21830	33296	19634.4	47362.4	21828.8	40793.2	43083.6	54336.8	30223.2	54250	32552.8	53662.8	47436.4	36277.2	47418	20048.4
259200	17694	52.8	26756.8	51.6	6522.4	4091.2	4701.6	3690	48.4	58	56.4	7031.2	51.6	14767.2	5975.2	8128	7703.2	3781.6	70	5154	39520	40134.4	75390	44634.8	22222.1	34592	19731.6	48816.8	22684.4	40883.6	44230.8	55442	30375.6	54786	32940.4	54576.8	47385.2	37546.8	47631.2	20385.6
260400	17346.4	62.4	25032	51.2	6547.6	4126.4	4785.2	3709.2	61.2	50.8	60.8	7286	61.6	14993.2	6097.6	8066.8	7955.2	3771.6	49.2	5387.2	42102.8	41442.4	75668.4	45089.2	22571.2	35008.8	19742.8	50118.8	23047.2	41679.6	45693.2	56603.2	30910.4	55386.4	33668	56244.4	47382	38816.8	47876	20098
261600	16867.2	63.2	23497.2	53.6	6685.2	4194.4	4850	3808	46.4	59.2	66	7879.2	61.2	15027.2	6276.4	7988	8100.4	3820	51.2	5612.5	45283.3	42418	76400.4	45011.6	22769.6	35320.4	19449.2	51373.6	23595.6	42316	46064.4	57580.4	30651.2	55066.4	34167.6	58067.2	47653.2	38090.8	47772.8	20051.2
262800	16432	61.6	22917.2	56	6738	4364	4842	3677.6	42	50.8	48.8	8724.4	60	15183.2	6276.8	7911.6	8353.6	3832	54.4	5921.6	46410.8	42620	76390	45668.8	23241.2	35406.4	19496.4	52556.4	24136.8	43689.6	46585.2	58230.8	30620	55598.8	34731.2	59854.8	47276.8	38151.2	47886.4	20259.6
264000	16196.8	58.4	22714.4	53.6	6727.6	4428.8	4884	3547.2	54.8	52.4	60.4	9888.4	59.2	15178	6461.2	7981.6	8662.8	3709.6	46.4	6272.4	47154	42514.8	75881.2	45915.6	23592	35769.6	19816.4	53934.8	24280.8	45961.6	47720	59249.6	30465.6	55376	34663.2	61871.6	46788	37759.6	47232	20336.8
265200	15672.8	55.6	22663.6	61.6	6764	4504.8	4804	3444	51.2	51.6	51.2	11225.6	52.8	14967.2	6666	8140.8	8868.4	3709.6	52	6436.8	47350	42199.6	74332	46372.8	24128	35682	19949.2	55038.4	24338.8	46342	48848.8	60004.4	30389.6	55010	35071.2	62735.2	46098	37380.8	47099.2	20792.8
266400	15348	55.6	22684.8	61.2	6816	4594.4	4818.4	3280.4	50.8	43.2	54.8	12868.4	56	14723.2	6825.2	8259.6	8956.4	3830.4	46	6643.2	46996	41904.8	74076.4	46427.2	24377.2	35727.6	20222	55770.4	24074	47112.8	49782	60656	30488.8	54815.2	35071.6	62548	46227.2	37080.4	46641.2	20852.4
267600	14990.8	54	22371.2	48.4	6854	4560	4833.6	3305.2	44.4	54	62	15004	50	14684.8	6956	8671.6	8896.8	3820.8	60.4	6457.2	48536.4	41069.2	73632.8	46693.2	24846.8	36274.6	20758.8	56043.2	23848.8	47921.6	50437.2	60493.2	30921.2	54950.4	35044	62163.2	45724.4	37290	46525.6	21529.6
268800	14701.2	66.4	22194.8	52	6998.8	4529.6	4847.2	3408.4	44.8	57.6	61.2	16391.6	62	14563.6	7057.2	9026.8	9005.6	3807.2	67.6	6233.2	50243.6	41358.4	72925.6	46921.2	25101.6	36769.2	20931.2	56546.4	23300.4	47748.8	50582.4	60639.2	31360.8	54684	34854	61140.8	45316	37424	45999.2	21910.8
270000	14422	58	21282	50.8	7080	4648	4825.2	3502	51.2	52.9167	55.2	17357.2	62	14415.2	7251.2	9354.4	9019.2	3845.2	46.8	6192.4	52143.2	42252	71720.4	46770	25363.2	37070	21989.6	56245.2	22999.6	47489.2	50179.2	60821.6	32081.6	54819.6	35172	60503.6	44469.6	37675.6	45158.8	22555.2
271200	13908.8	57.2	20344.4	51.6	7139.6	4628.8	4815.2	3622	49.2	61.6	61.2	18018.8	60.8	14412.8	7366.8	9730	9095.6	3957.2	47.6	6142	52686.8	42436	70614	46540	25527.2	37404.2	22779.2	56282.8	23548.4	47434.8	49485.2	60311.2	32423.2	54810.4	35072	59652.4	43820.4	38594.4	44069.2	22890
272400	13882.8	56.8	19338.8	48	7309.47	4664.8	4850	3698.8	48	48	62.4	18502.8	53.6	14189.6	7485.2	10091.2	9184.8	3936.8	55.2	6177.6	52692.8	42222.4	69942.4	46651.6	26066	37088.8	23195.2	56150.8	23934	47348.8	48764.4	60419.6	33280.8	54753.2	35012.4	59389.6	43059.6	38817.2	42880.4	23310.4
273600	13561.3	54	18439.6	49.6	7356.4	4743.6	4785.6	3783.6	62.4	56.8	54.8	19521.6	50	14108.4	7510.4	10186.4	9386.4	3868.4	51.2	6376.8	51306.4	41256	67828.4	46579.2	26740.4	36821.2	23768.8	56005.6	24065.6	46964	47886.4	60154.8	33451.6	53854.4	34709.2	59738	42537.2	39195.2	41880	23507.2
274800	13340.8	47.2	17440	51.6	7504.4	4803.2	4698	3839.2	56	53.6	48	20613.2	63.6	14068.8	7526	10150.8	9751.6	3850	46.4	6518.4	50304.8	40546.8	66616.8	46640.4	26739.6	36209.2	24192.4	55464.8	24117.6	46432	47036.8	59297.2	33865.6	53077.2	34964.8	59579.6	41668	39474	41000.8	23698.4
276000	13137.6	57.6	16517.2	60.4	7384	4863.2	4642	3794.8	48	60.8	55.2	21351.2	52.8	14006.4	7573.6	10173.6	9898	3872.4	58.4	6795.6	49505.2	39594.4	65094.4	46602.4	26726.4	35118.8	24211.2	55374.4	23423.2	45631.6	46225.6	58382	34170.8	52182.8	34743.2	59928.4	40895.2	39050.8	39838.4	23924.8
277200	12949.2	61.2	16042.4	51.6	7364.8	5044.8	4708	3740.8	50.8	50	58.4	21845.6	54	14189.2	7562.4	9824.8	9886	3812	51.6	7040.8	50402.8	39002.4	63058.4	46240	27029.6	34568	24231.2	54875.2	22944.4	45004	45937.2	57543.2	33743.2	50778.8	34980.4	59159.2	40470	38802.4	38815.2	23640.8
278400	12461.2	53.6	15512	55.6	7454.4	5044.8	4567.2	3694.8	49.6	50	53.2	22236.4	52.4	13932.8	7559.2	9485.6	10087.2	3832.8	45.2	7280.4	51328.4	38906.4	61289.6	45814.4	27145.6	33734.8	24360	54059.6	22545.6	43947.2	45575.6	56819.2	33480.4	49486.7	34756.8	58640	39364	38088.8	37877.6	23717.2
279600	12272.8	56	15128	56.4	7474.4	5144.8	4574.4	3578.8	35.6	62.8	56.8	22370	50.8	13798	7589.6	9158	9900	3829.2	52.4	7500.4	51467.6	38899.2	60134.4	45385.6	27888.8	32879.2	24016.4	53585.2	22578	43379.6	45558.8	55826.4	33462.4	48333.2	35001.2	57449.6	38817.2	37406.8	37021.6	23378.4
280800	12138.4	48.8	14614.8	48.4	7459.6	5262.4	4598.8	3550	44	49.2	58	22785.6	56	13937.5	7690	9052	9842	3792.4	48.8	7780.8	50604	38916.8	58389.6	44975.2	28240.4	32063.2	23356	52193.6	22316	43113.2	45101.6	55048.8	32685.2	47177.6	34756.8	56152.4	38126	37204.8	35836	23102.8
282000	11916.8	54.8	14323.2	49.2	7534	5360.4	4576.4	3469.2	44	62.4	64.4	22774	54.8	13638.4	7677.92	8824.8	9829.2	3782.4	49.2	7798.4	49258.8	39130	56578.8	44372.8	28630.4	31900.8	22828.8	51721.2	21646	42695.2	44749.6	53925.2	31836	46372.4	34629.2	54512	37739.6	36743.6	34656.8	22599.2
283200	11815.2	61.2	13875.6	46.8	7584.8	5460	4624.8	3514.8	45.6	59.2	68	23337.6	62	13711.2	7735.2	8610.8	9870.8	3759.6	55.6	7490.4	47523.2	38465.6	55310	43622	28768	31534.8	22294	50406	20947.6	41949.2	44307.6	52799.6	31056.4	45233.6	35124.8	52789.6	37227.2	36398.4	34112.4	21976.4
284400	11388.4	56	13452.4	53.2	7616.8	5653.2	4519.6	3524	51.6	57.2	46.8	24167.2	56.4	13476.4	7772.4	8586.67	9962	3771.6	49.6	7237.6	45984	37196	53936.8	42612.4	28632.8	30946	21865.2	49263.2	20320.4	41350.8	43703.2	51572.4	30229.2	44864	35590	51895.2	36684	36228.4	33121.6	21343.6
285600	11151.2	65.6	12907.6	54.4	7567.6	5743.6	4478.4	3524.4	56.8	59.6	52.8	24858.4	52.8	13200	7669.6	8598.4	10060.8	3715.2	51.6	7011.2	45634.4	35890	52868.4	41896.8	28364.4	30530.8	21591.2	48498.4	20098.4	40786.4	42487.2	50701.6	29456.4	44060.4	35588.4	50964.8	36647.2	35601.2	32554.8	20657.6
286800	10916.4	60	12352.8	44.4	7487.2	5903.6	4518.8	3497.2	46	54	52.4	25725.2	42.8	13010	7847.2	8657.2	10123.6	3764.8	50.4	6801.2	46260.8	35512	51205.6	41279.6	27635.2	29926.4	21469.2	47727.6	20278	40257.2	41235.2	49697.2	28950	43458.8	35275.6	50426.4	36336.8	35284.4	31724.4	20316.8
288000	10714.4	60.4	12070	56.8	7376	6042.4	4502.4	3560.4	43.2	55.2	68.4	25978.8	62.4	12835.2	7770.8	8635.2	10234.4	3840	46	6575.2	46632	35017.5	50209.6	40273.2	26924	29294.8	21192	46484	20712.8	39594.4	40546.8	48750	28306.4	42676.8	35134.8	50370.8	36255.2	34494	30820.4	19847.2
289200	10588	50.4	11760	60.8	7303.2	6132.8	4480.8	3644.8	48.8	55.6	52.4	25702	58.8	13168.4	7791.6	8763.6	10281.2	3808.8	58.4	6543.6	46144.8	34297.6	48440	39663.6	26303.2	28444.4	21273.2	45266.8	20863.2	38983.6	39415.6	47633.6	28125	42046.3	34931.2	49526.4	35995.6	33716	30224.8	19571.2
290400	10393.2	62.4	11346.4	46.4	7356	6175.2	4544.4	3649.6	50.8	56.4	57.6	25637.6	50.8	13213.6	7714.8	8934	10258.8	3808.8	49.2	6329.6	44627.6	34800	47550.4	39036.8	25536.4	27259.2	21322.8	44376	20721.2	38346	38611.6	46389.6	27920	41472.4	34584.8	48964.4	35898.4	32873.6	29456.4	19340.4
291600	10252.4	48.8	11126.8	63.2	7131.6	6282.8	4479.2	3702.4	51.6	51.2	62.8	24979.2	50.8	13180.4	7665.6	8966.8	10248	3833.2	47.6	6301.6	43019.2	35386.8	46287.6	38024	25348.8	26401.2	21096	43283.2	20281.2	37882	38098.8	45644.4	27702.8	40717.6	34493.2	47837.6	35881.2	32720.8	28680.8	19316.4
292800	9997.2	56.4	10878	50	7193.6	6444.4	4440.8	3698.4	46.8	58.8	51.2	24568.4	47.2	13406.4	7511.2	8968.4	10215.2	3789.6	55.2	6309.6	40914.8	35236.4	45517.6	37402.8	24720.4	25783.6	21228	42427.6	19478	37144.8	37770	44622.8	27977.6	39707.5	34085.4	46264.4	35925.2	32072.4	27878	19300.4
294000	9760.8	61.2	10680	54.8	7149.6	6385.2	4475.6	3656	50.4	50	57.6	23830.8	56	13399.6	7402	9068.8	10480	3794	57.6	6266	39958	34548	44567.2	36690.4	24300.8	25408	21170.8	41730.4	19008.8	36824.4	37386.4	43328.8	28269.6	38735.2	33831.6	45024.8	36064.8	31487.6	27284.4	19318.8
295200	9748	65.4167	10508.8	49.6	7106	6407.6	4498.4	3704.4	49.6	58.4	53.2	23232	57.2	13476.8	7344.8	8823.2	10340.8	3717.6	47.6	6316	39428.4	33355.2	43736.8	35963.6	24495.2	24552	21541.6	40793.2	18736.4	36003.2	37206.8	42375.2	28085.6	37784.4	33479.6	43185.6	36010.8	30781.2	26448.8	19472.4
296400	9532.4	55.2	10553.2	55.2	6922.8	6528.8	4428	3587.6	56	58.8	63.2	22436.8	55.6	13494	7226	8662	10313.6	3650.8	53.6	6358.4	39511.2	31912	43111.6	35030	24315.6	23770.4	21493.6	40110	18552.4	35394.6	37164	41742.8	28280	36899.2	33500	41806	36004.8	30427.2	25824.8	19576
297600	9480	54.4	10360	54.4	7017.2	6636	4492.8	3567.6	54	55.2	49.6	21545.6	58	13268.4	7248	8315.6	10302.4	3633.6	54.8	6274.8	39140.4	30718.4	42434.8	34352	24258.4	23351.6	21233.6	39154	18197.2	34778	36804.8	40904.8	28098.8	35941.6	32837.2	40545.2	36099.6	29916.4	25310.8	19822.8
298800	9408.8	57.2	10142.9	58.4	6920	6553.2	4522	3525.6	53.6	56.8	55.2	20663.2	48.4	13267.6	7146.8	8106.8	10340.4	3647.2	53.2	6366.4	38890.8	30537.6	41975.2	33371.2	24263.6	23000	21136	38698.4	17426	33796.8	36278.8	39890	28486	35318	32516	40436.8	36218.4	29185.6	24660	20078
300000	9360.4	51.2	10119.6	52.4	6774	6684	4571.2	3462.8	48.4	62.4	51.2	19884	54.8	13100.8	6984.8	7975.2	10282.4	3603.2	47.2	6283.2	37957.6	30056.4	41987.6	32638.8	24212	22827.6	20793.3	38167.2	16542.4	33074.8	35660.4	38976.8	27069.6	34592	31883.2	39893.6	36140	28647.6	24127.2	20145.6
301200	9275.6	62.4	10058.8	49.2	6790.4	6577.6	4430.8	3461.6	40.4	59.2	49.6	19012.8	58.4	12968	6915.6	7776	10354.8	3576.4	53.2	6048.4	36726	29355.6	41746.4	31963.2	24065.6	22523.2	20340	37374	16217.2	32616	34811.6	38334.8	25739.6	33950.8	31678	39315.6	36207.6	27744	23343.2	20569.6
302400	9302.4	52.9167	9972.8	49.2	6675.2	6470	4385.6	3407.2	56	58.4	55.6	18467.6	60.4	12950.4	6850.4	7554.4	10310	3620.8	50	5944.4	35222.4	29473.6	41442	31039.6	23280.8	22497.6	19950.8	36499.2	16218.4	31666	34039.2	37730.8	25962.8	33506.8	31347.2	39299.6	36102	27257.2	22391.6	20104.4
303600	9375.2	51.2	9990.4	50	6649.6	6523.2	4364.8	3383.6	46	64.8	55.6	17593.2	61.2	12863.2	6797.2	7317.2	10364	3610.4	52	5870.8	34281.2	29362	41554.4	30750	22841.6	22184	19549.6	35725.6	16412.5	31159.2	33782	36928.8	25758.4	33233.2	30816.4	38798.4	35992.8	26826	21738	19429.6
304800	9420.8	56.4	9973.6	52	6510.8	6374	4312.4	3471.6	42.4	46	54.4	17076.4	58	12775.2	6715.6	7251.6	10286.8	3624	58.4	5760.8	33508.8	29488.8	41432	30228	22482.8	21810.8	18898	35156	16974.6	30298	33122	36136.4	24696.8	32658	30253.6	38409.6	35936	26259.2	21254.4	18544.4
306000	9500	56.4	10175.2	51.6	6554.4	6316.4	4333.2	3632.4	56.8	59.2	56.4	16464.8	52	12418.8	6656	7214	10288	3584	51.6	5511.6	32816.8	29712.8	41376.8	30113.2	22150.8	21063.2	18410.8	34318.8	16922	29996.8	32505.2	35548.4	24949.2	32133.2	29551.6	37652.4	35667.2	25710.8	21227.2	18466
307200	9783.2	58.4	10294.8	50.8	6608.8	6289.2	4400.8	3618	45.2	56.4	54	16148.3	54.8	12332	6695.2	7278	10220	3513.6	42.4	5526	32586.4	28758.8	41597.6	29846.8	21733.6	20409.6	17639.6	33979.2	16660.8	29513.2	32003.6	35160.4	24684.8	31860.4	28994.8	36769.6	35495.6	25175.6	21299.6	18205.6
308400	9962.4	65.2	10380.4	49.2	6515.2	6190	4302.8	3632	56.8	47.2	47.2	15919.6	60.4	12250.4	6577.2	7316.4	10275.6	3498.4	50.4	5459.2	32082.4	27644.4	41306.4	29624.8	21792	19833.6	17024	33082.8	15923.6	28803.6	31366.8	34567.6	24386	31124	28415.6	35630	35622	24994.4	20872	16693.2
309600	10040.8	60.4	10637.6	44.8	6647.6	6056.4	4276.25	3605	53.6	47.6	43.2	15928.8	56	12263.2	6492.8	7382.4	10048.4	3522.4	47.2	5384	31656	26690	41434.4	29210.8	21329.6	19672.4	16641.6	32848.8	15493.2	28071.2	30980.4	34056.8	23716.8	30565.6	27945.2	34921.6	34990	24532	20594	16054
310800	10172.8	63.6	10820.4	57.2	6735.2	6040.4	4234.4	3488.4	44	50	54.4	15670	45.6	12347.2	6447.08	7429.6	10030.4	3418	47.2	5426.4	30867.2	25956.4	41223.6	28945.6	21032	19260	16202	32419.2	15276.4	27812.8	30949.2	33477.6	23536.4	30241.6	27449.6	33929.2	34696.8	24365.6	20266.4	15590
312000	10436	51.2	10927.6	47.2	6708	5884.4	4252.8	3459.6	46	49.6	46.8	15764.8	53.2	12315.6	6375.2	7638.8	9930.4	3364.4	45.6	5413.2	30388.4	25744.8	41081.2	28496.8	21119.6	18882.4	15916.8	32334.4	14901.2	27125.2	30898.4	32894.8	23347.6	29472.4	27194	33174.8	34422.4	24215.2	19769.6	14859.2
313200	10652.4	61.6667	11217.6	49.2	6810.8	5906.4	4175.2	3337.6	46.4	55.6	56	15659.6	49.2	12590	6312	7618.8	10064	3332.4	40.4	5364.4	29812	25277.2	41113.6	28336	20918.8	18438.8	15566.8	32111.6	14294.8	26536	30661.6	32492.8	22820	28809.2	26454	32629.6	33580.4	23680	19306.8	14470.8
314400	10646.8	56	11238.8	43.6	6811.6	5847.2	4070.4	3254	55.6	56.8	53.6	15406.8	50.8	12959.2	6393.2	7750	10066	3346.4	62	5444	29099.2	24333.6	40703.6	27922.8	20726.4	18319.6	15513.2	31664.8	13598.8	26103.2	30889.6	32291.2	22400	28392	26058.4	32426	33352	23522.8	19013.2	14227.2
315600	10752	53.6	11655.6	56.4	6951.2	5826	4104	3146.8	50.8	51.2	51.2	15100.8	54.8	12803.6	6280	7718.4	10160	3390.8	60.4	5377.6	28718.8	24364.4	40701.6	28022.4	20502.8	18602.8	15162.8	31275.6	13413.2	25887.6	30942	31928.4	21893.6	28292.4	25720.8	32329.2	32602.8	23536.4	18601.2	14040.8
316800	10824	52.4	11997.6	50	6920.4	5597.2	4040.8	3100.8	48	55.6	54	14808.8	56	12693.2	6228.8	7819.2	10146.8	3340.4	54.4	5440	28106.8	24261.6	40560.8	27732.8	20052.8	18773.6	14828.8	30965.6	13904.8	25592	30811.6	31857.6	21758.8	28453.6	25332	32349.6	31994	23322.4	18642.8	13781.6
318000	10806.4	55.2	12040.8	55.6	7138	5568.8	4092.8	3081.6	59.6	52	48.8	14478.4	56.8	12819.2	6178	7770.8	10131.6	3414.8	52.4	5387.2	27621.2	24750	40620.4	27828.4	19773.2	19364	14677.2	30764.8	14742	25786.8	30564.8	31682	21191.6	28376.4	25179.2	32310.8	31757.6	23131.2	18884	13896
319200	11013.6	47.6	12296.4	54	7241.6	5429.6	4002.4	3129.2	57.2	52	61.2	14059.2	49.6	12730.8	6056.4	7722.8	10215.6	3546	56	5505.2	27408.8	25231.2	40284	28092.4	19698.4	19727.2	14476.4	30591.2	15405.2	25970.4	30860.4	31570.4	20731.2	28648	24695.6	32274.4	30880.8	23677.6	19023.2	13895.2
320400	10996.8	61.6	12568.8	62.4	7488.4	5395.2	3993.2	3203.6	46.8	59.2	52.8	13704.4	44.8	12636.4	5979.6	7732	10207.6	3698.4	51.2	5618.8	27441.2	25045.2	40185.2	28354.8	19685.2	19711.2	14424	30412.8	16090.4	26325.2	30410.8	31424	20344	28993.6	24721.2	32486.4	30622	23667.6	19290.8	13759.6
321600	10990.8	59.6	13080.8	52.8	7524.4	5334.8	4006.4	3220	46.4	51.2	54.4	13201.6	53.6	12410.4	6060.4	7577.2	10318.4	3795.2	52.8	5596.4	27627.2	24378.4	39541.6	29422	19713.6	19219.6	14253.6	30104.4	16154.4	26833.2	29992	31544.6	20036	29220	24638.8	32330.8	29846	23585.6	19356.4	13711.2
322800	11210.8	49.2	14056.8	49.6	7762.4	5185.2	3875.2	3375.6	45.2	57.2	59.2	12720.4	46	12334.8	6085.2	7618.8	10414	3814.8	42.4	5670.4	27995.6	23723.6	39627.6	30405.2	19933.2	19005.6	14044.4	30489.6	16100	27291.2	29653.2	31536.4	19762	29155.6	24880.8	31950.4	29660	23635.2	19092.4	13763.6
324000	11516.8	55.2	14426.4	46.8	7603.6	5135.6	3834	3373.6	54	44.4	58	12374.4	58.75	12190.4	5971.2	7636	10942.4	3891.2	48	5565.2	27928.8	23505.2	39210.8	30848	19683.2	19042.8	14197.6	30879.6	16057.6	27966.8	29465.2	31550	19636.8	29180	24793.2	31786	29222	23206.4	19314.4	13860.4
325200	11745.6	54.8	14303.2	47.6	7859.6	5069.6	3809.6	3448.4	46.8	58.8	55.6	12034	58.8	12124.4	5943.6	7784.4	12020.8	3870.8	54.4	5641.6	27698.8	23354.8	39398.8	31625	19810.8	19234.8	14026	30969.2	15993.2	27855.6	29054.4	31712.8	19542	29424.8	24836.8	31610.8	28760	23148	19598.8	14105.6
326400	11725.2	47.6	14433.6	59.6	7984	4983.6	3735.2	3375.6	38.4	58	48.4	11909.6	52.8	12001.2	5881.2	7838.8	12168	3730.8	46.4	5534.4	27907.6	23024.4	39526	32126	19621.6	19064.4	13855.6	31401.2	15512	27967.2	28963.2	31779.6	19319.2	29444	24763.6	31551.2	28515	23138.4	20029.2	14426.8
327600	12109.6	48.8	14380	53.6	8170.4	4914.8	3730.8	3356	51.6	47.2	52	11635.2	62.8	11788.4	5934	7897.6	11945.6	3635.6	56	5570.8	27749.2	23298	40809.2	32843.2	19749.6	19094.8	13752.4	31644.8	15066	27932	29053.2	32484.8	19720.4	29843.6	24964	32071.2	28115.6	23422.4	20591.6	14730.4
328800	12203.6	48.8	14438.8	55.2	8162.8	4764.8	3750.4	3253.2	42.4	57.6	59.5833	11575.2	54.8	11625.2	5840.8	8189.6	11758.8	3530	55.2	5518	27683.6	24354	41070.8	33149.2	19768.4	19079.6	13638	32014.4	15363.2	27811.2	29610	32933.6	20110.8	30517.6	25149.6	32778.8	28048.8	23910	21190	15222.8
330000	12585.6	57.6	14639.6	45.2	8286	4645.2	3715.6	3139.2	50.8	56	56	11660	56.4	11290	5791.2	8240.8	11699.2	3438	48.8	5470.8	28078.8	25284.8	41420.8	33856.4	19648	19832	13415.2	32240	15852.8	27836.4	30751.2	33286.8	20415.2	30997.6	25463.2	34070.4	28074.4	24375.2	21656.8	15684
331200	12713.6	56.4	14791.3	56.8	8291.2	4536	3670.8	3040.4	43.2	63.2	57.6	11892	54.8	11242.8	5690.4	8354.8	11656.8	3408.8	52.4	5474	28882.4	26432	41581.6	34355.2	19428.8	20982	13193.6	33070.8	17041.2	28418	32458.8	33866.8	21226.8	31534.4	26079.2	35679.2	27814.8	24860.8	22008.4	16188.8
332400	12914.4	46.4	15260.8	52	8361.2	4441.2	3591.2	2977.2	46	47.6	49.1667	12121.2	61.2	11339.6	5814.4	8472.4	11586	3386	53.6	5511.6	30359.6	26955.6	41579.6	34732.8	19254.4	22608.4	12964.8	33745.6	18160.8	29342.8	34466.8	34535.2	21772.4	32301.2	26898.8	36890.4	27843.2	25526.8	22926.8	16715.2
333600	13038.4	62.4	15855.6	49.2	8286	4360.8	3545.6	2978	39.6	55.2	52	12479.2	50.4	11578.8	5732.4	8485.6	11481.6	3366.4	48.8	5391.6	31670.4	27266	41928.8	35635.2	18901.6	23870.8	13164.8	34572.4	19155.2	31204	36076.4	35310.4	22354.8	33125.2	27827.9	38018	27736	26249.6	23739.6	17177.2
334800	13040.8	56.4	16418.8	63.2	8386	4320.8	3481.2	3081.2	43.6	54.8	53.2	12605.2	50.4	11958.4	5745.2	8524	11429.6	3522	51.2	5277.2	32987.6	27291.6	42170.8	36413.6	18759.6	24684	13763.2	35222.4	20018	32868	37685.2	36330	23021.2	34134.4	28794.4	38616.4	28265.6	26764.8	24542	17386.8
336000	13108	51.2	16912.4	47.6	8262.4	4237.6	3458	3142	48.8	42	49.2	12970.8	58.4	12339.6	5740.8	8413.6	11215.2	3623.75	42	5426	33782	27245.6	42960.8	37302	18682.4	25123.6	14658.4	35896	20740.8	34498.4	38181.2	36899.6	23338.4	35258	29356.4	39226	28214.8	27161.6	25500.8	17458
337200	12935.2	61.6	17409.6	52	8142.8	4233.6	3483.2	3362	48.8	53.6	43.2	12867.6	58.4	12901.2	5728.8	8310.4	11107.2	3729.6	56.8	5556.4	34048.4	27077.2	43707.6	37810.4	18768.8	25182.8	15946	36714.4	20946.4	35553.2	38401.2	37912.8	24052.8	36414.8	30164.8	39623.6	28594.8	27479.6	26168	17343.6
338400	12848	60.8	17772	57.2	8113.2	4236.8	3591.2	3514	51.2	45.6	52.8	12852	48	13357.6	5738.4	8270.8	10926.8	4023.6	46.6667	5441.6	34305.2	27723.2	44440	38521.6	19643.6	25335.2	17108.4	36977.2	21112	35978.8	37732.8	38679.2	24104	37256.8	30459.6	40527.2	28840.4	27578	26628.8	16997.6
339600	12528.4	59.6	17708.4	51.2	8008.4	4234.4	3578.8	3686.8	45.6	65.2	57.6	12592	49.2	14019.2	5727.6	8104.8	10994.8	4285.6	53.2	5362.8	34927.6	28873.6	45685.6	39127.2	20276.8	25883.2	18296.4	37701.2	20890.4	36126	37826.8	39573.2	24448	38148.4	30822.8	42092.8	29061.6	27826.4	27200	16516.4
340800	12407.6	54.4	17872.4	54	7898.4	4346	3583.2	3614.8	49.2	45.6	63.6	12236	48.4	14254	5607.6	8014	10892.4	4703.2	48.8	5393.2	35698.8	30529.2	46630.8	39880.8	21337.2	25710.4	19106	39028.4	20436.4	35940	37659.6	40198	24471.2	39142.4	31466.8	44198.8	29324.4	27865.2	27651.2	16036
342000	12002	50	17725.6	46.4	7936.8	4416.8	3602	3436.8	45.4167	48.3333	54.4	11968.4	67.6	14409.6	5637.6	7940	10653.6	4762	54.8	5486	37166.8	32047.2	47961.2	40158.4	22358.4	25926.4	19794.4	40008.8	20366.4	35408	37583.2	41034	24650.4	39292	31912.8	46664.8	29551.6	28613.6	28313.2	15257.2
343200	11728.8	56	17508.8	56	7863.6	4377.6	3549.2	3415.6	54.4	53.6	52.8	11790	56	14394	5605.6	7907.6	10640.8	4642.8	58.4	5376	38815.2	33840.8	48895.6	40336.4	23161.2	26612	19892	41256	20720	34979.6	38198.8	42387.6	25074	39394.8	32356.8	48706	29687.6	29410.4	29163.6	14941.6
344400	11534.4	54.8	17327.2	47.2	7672	4394.4	3448.4	3299.2	52.8	48	58.8	11713.2	55.6	14662.8	5687.6	7899.2	10616	4522.4	53.2	5253.6	40151.6	34160	49606.4	40730.8	23650	27886.4	20135.2	42343.6	21343.2	34953.2	39401.6	42904.4	25318	39511.6	32608.4	50795.2	30144.4	30447.2	29484.4	15214.8
345600	11349.2	60.4	17189.2	48	7681.2	4341.2	3436.8	3226.8	59.6	49.2	59.6	11890.4	54.8	14476.4	5722.8	7925.6	10684	4188.8	55.2	5282	41400.8	34654	50286	41254	24184.8	29385.2	19981.2	43256	22106.4	35812.4	41916.8	44279.2	26245.2	39504.8	32682	52077.5	30012.5	31496.4	30028	15907.6
346800	11382	51.6	17156.8	46.4	7634	4302.8	3384.4	3145.6	48	58	52.8	12228.4	57.6	14398.4	5886	8112.4	10612.8	4080.8	60	5222.4	42187.2	34639.2	50773.6	41575.2	23951.6	30475.6	19920.8	44174	22957.6	37268	44787.2	45299.2	27352	40008	32491.2	53016.4	30624.8	32499.2	30796.8	16768
348000	11500.4	59.6	17322	56.8	7548.4	4227.08	3415	3030	48.4	54.4	50	12498.8	57.6	14058.8	5939.2	8193.6	10581.2	3908.8	52.4	5169.2	42179.2	34311.2	51233.6	41980.4	23547.2	31877.6	19917.6	44272	23674.8	39141.6	47278.4	45979.6	28846.8	40614.8	32954.4	53442.4	30746.8	33484	30811.6	18130
349200	11587.2	53.2	17600.8	47.6	7456.4	4203.6	3463.6	3084.8	51.2	49.2	52	12821.6	52	13889.2	6086.4	8279.2	10486	3854.4	53.2	5126.4	42380.8	34320.4	51620.4	42002	22974	32617.6	19641.6	44649.6	24405.6	41178.4	49241.2	46944.8	30032.4	41538.4	32995.6	53750	30915.6	33653.2	31117.6	19214
350400	11654.4	57.6	17966.4	52.8	7486.8	4171.6	3661.6	3200.4	44.8	49.2	46.8	13392	50.8	13431.6	6232	8533.6	10475.6	3708.8	47.6	5120	42532.8	34528.4	51568	42623.6	22294.4	32706	19853.6	45462.8	24615.6	42497.2	49615.2	47795.6	31546.8	42711.2	33610	53720.8	31041.2	33908.4	31185.2	20790.4
351600	11930.8	65.2	18160.8	51.2	7506.4	4164.8	3747.2	3334	42	53.6	56.8	13972.8	53.6	12994.4	6346.8	8490.8	10276	3648.4	56	5227.6	43457.6	35731.6	51500	42730.8	21815.2	32875.2	20018	46191.2	24726.4	43225.2	49320.4	49182.8	32536.8	43858.4	33832	53905.2	31514	34134.8	31676.8	22015.2
352800	12217.2	54.4	18190	57.6	7439.2	4097.6	3870	3499.2	43.6	60	54.4	14451.2	56.4	12609.6	6420	8636.4	10294.4	3722	50.4	5302.8	44797.2	37598.4	51528.4	43088	21884.4	32720	20378	47208.8	24900.8	43825.6	48488.8	49538	33435.2	44308.4	33928.4	54154.4	31444.4	33916.8	31295.6	23542.8
354000	12345.6	56.4	17929.6	45.2	7419.6	4165.6	3912	3676	44.4	55.2	51.2	14986.4	58	12280.4	6292.8	8523.2	10252	3888.8	50	5506	45982	39291.6	51261.2	43475.6	22610.4	32052	20812.4	47796.4	24681.2	43806.8	47698	50112.1	33728	44329.2	34344.4	54312	31443.2	33909.2	31480.8	24435.6
355200	12370.4	55.6	17945.2	56	7428	4320.4	3763.2	3832	56.4	54.4	58.8	15196.8	45.6	12186	6227.2	8441.6	10224.4	4091.2	44.8	5711.2	46588.4	40306.8	51220.4	43269.6	23796.8	31601.6	21275.2	47940	24297.2	43798.4	46266.8	50857.6	33590.4	43911.2	34373.2	54832.4	31416.4	34287.6	31122.8	24896.8
356400	12414	48.4	17573.2	52.8	7374.4	4346	3609.2	3789.2	48.8	58	62.8	15348	50.8	12376	6263.6	8424	10280.8	4236.8	43.2	5793.2	46546.4	40325.6	51161.6	43572.8	25139.2	31413.6	21961.2	48489.2	24294.8	43006.4	45378	51256.8	33521.2	43516.8	35026.4	55878.4	31518.4	34713.6	30996.8	24740
357600	12299.6	64.8	17297.1	49.2	7360.4	4518.8	3488.4	3589.6	51.2	59.6	59.2	15526.8	52.4	12575.6	6310.8	8346	10173.2	4375.6	50	5930	46093.6	39583.6	51608	43388.4	26732	31516.4	22430	48601.6	24175.6	42177.2	44672.8	51604	33216	42971.2	35140.8	56382	31502	35433.2	31140.8	24317.2
358800	12262	50.4	17029.6	52.4	7442.4	4572	3493.2	3554.8	48.4	51.6	58.75	15683.2	67.2	12875.2	6418.4	8120.4	10323.6	4416.8	46	6055.2	45112	39238.4	51558	43519.6	27954	31549.2	22948.4	48663.2	24008	41380.4	44984.8	52052.4	32686	42379.2	35436.4	55702.4	31685.6	35994	31105.6	23794.4
360000	12151.6	59.2	16713.2	43.2	7403.6	4760	3628	3518.4	45.6	53.6	61.6	16042.4	50.8	13368.4	6423.6	8453.2	10258.4	4578.4	54.8	6205.6	44178	39136.4	51945.6	43251.6	28629.6	31927.6	23422	48615.6	23930	41928.4	45908.8	52644	31925.6	41847.2	35502.4	55248.8	31605.2	36622.4	31204	23422.8
361200	11998	65.2	16596.8	49.2	7366.8	4936.8	3734	3436.4	45.6	51.6	59.1667	16184	47.2	13456.8	6471.2	8544.4	10507.2	4558.4	43.6	6117.6	44082	38870.8	51755.2	42990.4	28513.2	31711.2	23706	48586	24026.4	42328.4	47141.6	53169.6	30778	41860.8	35683.2	53664.4	31756.4	36936.4	30939.6	23093.2
362400	12038.8	56.8	16475.6	53.2	7383.2	5179.6	4025.6	3342.4	49.2	46.4	53.6	16382.8	54.4	13904	6666.8	8698.8	10532.8	4472	47.6	6084	44737.2	39056.8	51444.4	43093.6	28665.6	31792	23960.4	48549.6	24024	43047.2	48497.2	53441.2	29732.8	42328.4	35782	52092.4	31860.8	37350.4	31053.2	22844.8
363600	12009.2	54.8	16343.2	53.6	7357.2	5180.8	4157.6	3386.4	38.8	60.4	55.6	16826.4	58.8	14215.2	6782	8840.4	10507.2	4304.4	43.2	5996.4	45610.8	39402.8	51146.8	43103.2	28160.4	32150.4	24040	48370	23969.2	43677.6	48810.8	53174	28887.6	43035.2	36114.4	51249.2	32010	37364	30702.4	22357.6
364800	11666.8	56.8	16377.2	51.6	7384.8	5376	4411.6	3296.8	51.6	54	55.2	17088	53.3333	14118	6939.6	9217.2	10359.2	4207.2	43.6	6007.2	45495.2	40240.8	50658	42650.8	28002.8	32199.6	23927.2	48036.4	24291.2	44552	49346	53290.4	29186.8	42854.8	36588.4	50810.4	32228.8	37019.6	30658	21332.4
366000	11347.2	59.2	16056.8	44.4	7418.4	5525.6	4453.6	3437.2	45.6	46.8	57.6	17660.4	58.4	14158.4	7313.6	9244	10349.6	4140	54	5899.6	45688.4	41394	50288.4	42096.8	28074.8	32325.2	23453.6	48496.4	24040	44590.4	48982.8	53238.8	29715.2	42972.4	37026.8	51349.6	32725.2	36745.2	30424.4	20298
367200	11044.8	55.2	15795.6	47.9167	7418.4	5730	4220.8	3526.4	45.6	57.6	47.2	18218.8	61.2	13924.8	7470.8	9484	10391.6	4049.6	53.2	5976.8	45126	42142.8	49672.4	41794	28054	31902	23160.8	48644	23919.6	44598.8	47930.8	53621.2	30493.2	42311.6	37139.2	51748.4	32684.4	36170	30259.6	19634
368400	10869.6	62.4	15546.4	55.6	7328.8	5663.6	4102	3733.2	45.6	46.4	54	18540.4	49.2	13760.4	7725.2	9554.8	10196.8	3989.2	51.6	6008.8	44621.2	41813.2	49658.4	41847.2	28605.4	31338.8	22645.6	48937.6	23868.8	44610	47417.2	53626.4	31051.2	41649.2	37442	52612.8	33078.4	35998.8	29702.8	19290.4
369600	10649.6	58.8	15522	44.8	7423.6	5730.4	4007.2	3824.8	50.4	56.4	50	18891.2	52.8	13464	7797.6	9512.4	10191.6	3968.4	52	6125.2	43799.2	40852.8	49144.8	41299.2	28664.4	30656	22380.8	48607.2	23240.8	44263.6	46124	53661.6	31655.6	40968.8	37503.2	53260	33378.8	36060.4	29436	19128
370800	10540.8	65.6	15315.2	49.6	7362.8	5730.4	4076.67	3941.2	56.4	50.8	53.2	18972.8	56.8	13290	7636	9498.8	10316.8	4082.4	46.4	6391.6	42792	39455.2	49060.4	40893.2	28840.4	30283.6	22176.4	48484.8	22913.6	44161.2	45444	53701.6	32378.4	40433.6	37656	53448.4	34393.6	36115.2	29579.2	19258.4
372000	10354	58.4	15128	54	7513.6	5764.8	4126.4	3932.8	51.2	61.2	59.6	18944.4	50	13164	7572.4	9470.8	10317.2	4181.6	50.8	6599.2	42374.4	39078.4	49099.6	40581.2	29063.2	29752.8	21948.8	48323.2	22414.4	43733.2	45142.4	53674.8	33219.6	39400.8	37530	52418	34965.2	36125.2	29718.8	19618.8
373200	10395.2	53.6	15036.4	43.2	7460.4	5765.2	4268.4	4013.2	43.2	48	54.8	19203.2	56.4	12984.6	7468.8	9154.8	10390	4153.6	42.4	6727.6	42236.8	38413.6	48867.2	40231.2	29258	29188	21995.6	47926.8	22318.8	43417.6	45387.2	54053.2	33828.4	38752.8	37619.2	51199.6	35640.8	36292.8	29839.6	20340
374400	10253.6	60.8	15160.8	49.6	7428.4	5717.6	4404.8	4012	52.8	56.4	48.4	19076.8	50	12852.4	7587.2	9153.2	10328.4	4174	38.4	6794	41764.6	37515	48754.4	39569.6	29140.4	28564.4	22212	47771.6	21782.8	41658.8	45444.4	53368	33466	38217.6	37779.2	49216.8	36068.8	36273.6	29376.8	20936
375600	10466	61.6	15009.2	51.2	7310.8	5662	4549.2	4009.2	49.2	48.4	43.2	18986	52.4	12718.8	7609.2	9148.4	10510.8	4286.4	48.4	6878.4	41857.2	37233.2	48754.8	39280.8	29100.8	28187.2	22204	47882	21284.4	40077.2	45873.6	53266.4	32665.6	38348.8	37560.8	47618.8	36699.2	35858	28856	21683.2
376800	10457.6	48	15012.8	47.6	7381.2	5802.4	4586	3946.4	55.2	54	54	18835.6	59.6	12788.4	7564.4	9169.2	10535.6	4329.2	51.2	6878.8	41704	37312.4	49430.4	38271.2	29195.6	27849.6	22019.6	47950	20742.8	39449.2	46248.4	53220.8	30558	38339.2	37482.8	46347.6	37388	35994	28408.4	22306.8
378000	10537.2	48.4	14956	53.6	7419.6	5922.8	4522	4033.2	48	57.2	54	18598	57.2	12821.6	7658.8	9175.2	10568	4318.4	51.2	6800.4	41216.4	37738.4	49592	38232.4	29290	27628	21987.6	47951.2	20544.8	39274	46268.8	53078.8	30540.8	38176	37717.2	45717.2	37947.6	35344.8	28358.4	23031.2
379200	10534.8	48	15008.4	50.4	7422.8	5903.6	4470.77	4072.92	39.2	52.8	50.4	18276	55.2	12848.4	7555.2	9349.6	10619.2	4250.8	47.6	6719.2	41069.2	37956.8	49745.6	37795.2	29252.4	27489.2	21620.4	47897.6	20191.2	39219.6	46330.4	52689.6	30413.6	38336.4	37447.2	45451.6	38396	35011.6	28100	22865.2
380400	10520.4	58	15124	41.6	7558.8	5940.8	4460.8	4110.8	46.8	54.4	43.6	18065.6	48	12945.2	7548	9339.6	10545.6	4190	50	6580	40112.8	37791.6	50646.8	37367.2	29277.6	27299.6	21376	47664.4	20048.4	38930.4	46105.6	52677.6	29974.4	38275.6	37569.2	46226.8	38820	34600.4	27977.6	23140.8
381600	10678.8	50.8	15213.6	50.8	7427.2	5983.2	4485.2	4061.2	48.4	44.8	52.4	18070.4	45.2	13160.4	7554.8	9314	10718.8	4287.6	44.8	6435.2	39196.4	37245.6	51246	36785.2	28906.8	26965.2	20872.8	47370.8	19840	38902	46030	52616	29591.6	38138	37576.8	46935.2	39256	34292	28033.2	22890
382800	10667.2	60.8	15236.8	52	7512.4	5964	4509.6	4043.2	37.2	48	45.6	17844.4	55.2	13261.6	7672.5	9313.75	10612	4337.6	44.8	6274.4	38630.8	35462.8	51887.6	36421.2	28864.4	26586	20624.4	47390.8	19633.2	38794.4	45658.4	52538	28972.8	37434.8	37164	47774.8	39911.2	34200.8	27868.4	21421.6
384000	10670	61.6	15320.4	41.6	7562.4	5981.2	4494	4063.2	43.6	56	47.2	17597.2	50.4	13390	7682.8	9314.8	10592.8	4263.6	52.4	6297.2	38106.8	34391.2	52486	35838.8	28675.2	25772.8	20183.6	47337.6	19144.4	38710.4	45081.6	52642.4	28967.9	36862	37045.4	48173.2	39982	33998.8	27659.2	20947.2
385200	10829.6	58	15632	56.4	7584.4	6031.6	4523.2	4118.4	51.2	49.2	58.4	17739.6	54.4	13690	7705.2	9352.4	10640.4	4207.2	44	6322	37670.8	33847.6	53153.2	35498.8	28194	25133.6	19858.4	47239.2	18826	39067.6	45277.2	53088.8	28969.2	36155.6	36799.6	47829.2	40371.2	33365.2	27254	20286.8
386400	10997.6	50.8	15975.2	56.4	7671.6	6107.6	4498	4070	46	62	44.8	17667.6	47.6	13944.8	7709.58	9175.6	10790	4258	59.6	6269.6	37506.4	32778	53853.2	34869.2	28128	24868	19446.8	47254	18769.6	38516	44612	52566.8	28898	35142.4	36568.8	46864.4	40111.2	33208.4	26800.8	19436.8
387600	10975.2	58	16058.4	44.8	7604.4	6034.4	4524.4	4072	44	60.4	57.6	17547.6	40.8	14120.4	7758	9033.2	10793.2	4164.8	52.8	6381.6	37036.8	32267.6	54376.8	34533.6	27556.8	23991.6	18766.4	46740	18537.6	38404	45048	52751.6	28685.6	34640.8	36342.8	45632.4	39846.8	32751.6	26796.8	18310.4
388800	11189.2	49.6	16305	46	7694.8	6144.4	4499.2	4072.4	51.2	45.6	46	17360	64.4	14579.6	7797.2	8853.2	10855.6	4100.8	49.2	6374.4	36324.4	31560	54575.6	34241.6	26820	23586.4	18370	45991.6	18195.6	37694.8	44573.6	52255.2	28470.4	34370.4	35867.6	44220	39735.6	32656.4	26342.4	17363.6
390000	11327.2	44	16551.2	48.4	7695.2	6167.2	4526	4116.8	44.8	53.6	57.2	17123.6	57.6	14627.2	7795.6	8869.6	10855.2	3994	44.8	6482	35865.2	30970.8	55042.4	33975.2	26644.8	23082	18236.8	45388.8	17784.4	36995.6	44400.4	51636.4	28286	34063.2	35677.6	43565	39861.2	31932.4	26144.8	16606.8
391200	11444	49.2	16768	50	7784.4	6183.2	4654	4147.6	43.6	50.8	60.4	17042.4	46.8	14600	7744.8	8802.4	10982.8	4043.2	42	6392	35467.6	30995.6	54906.4	33689.6	25862.4	22402	18044	45171.6	17503.2	36096.4	44174.4	51512.8	28372.4	34065.6	35418.4	42452.4	39417.2	31484	25680.8	16258
392400	11492.8	56.8	17138	50.4	7926	6300.8	4638	4112.8	47.6	46.4	52	17057.2	59.6	14566.8	7588.4	8702	10966.4	4009.2	41.2	6266	35193.6	31146	55000.4	33070	25314.4	22094.4	17722.8	45224.6	17110	35723.2	43791.6	51129.6	28336.8	34057.6	35100.8	41145.6	38788.8	30783.2	25528	15736
393600	11462	54.8	17352	47.2	7911.6	6342.8	4555.6	4110	50	52.8	40.8	17133.2	59.2	14496	7520	8679.2	11291.2	3985.2	51.2	6274	34738.4	31011.2	54983.6	33018	24929.2	21839.2	17605.6	45003.2	16436	34939.6	42882.8	51226	28334.8	33898.4	34848.4	40751.6	38226.8	30362	25098.8	15472.8
394800	11506.4	49.6	17536	51.6	8052.4	6377.92	4679.2	4127.2	50	50.4	61.2	17229.6	57.2	14316.8	7534	8587.2	11181.6	4047.6	42	6238.8	34371.2	30467.6	54917.6	32883.2	24641.6	21576.4	17568.4	45093.2	15937.2	34643.2	42804	50871.6	28167.6	33853.6	34471.2	40886.4	38093.2	29864	24631.2	15274
396000	11736.4	51.6	17860.4	44.8	8018.4	6235.2	4652	4110.8	47.6	54.4	58	17354	54	14172	7370	8720.4	11212.8	4092.8	56.4	6263.6	33794.8	29366	53970	32675.2	24038.8	21484.8	17340	44637.2	15827.2	34250.4	42294.8	50704.8	27980.4	33416.4	34214.8	41354.8	37305.6	29124.8	24491.6	15565.6
397200	11698	56.4	17980.8	45.2	8131.2	6320.4	4633.6	4066.8	41.6	48.4	54.8	17719.6	55.2	14038.4	7307.2	8702.4	11455.6	4214	53.6	6146.4	33255.2	28259.6	53799.6	32673.2	23599.2	21186.4	17251.2	44266.8	15399.2	34021.2	41945.6	50464.4	28191.2	33098.4	33702.8	42058.8	36918.4	28539.6	24174	15570.8
398400	11658.8	56	18169.6	49.2	8180.4	6206	4656.8	3912.8	42	53.6	47.6	17596.4	56.4	14067.6	7217.6	8827.2	11462	4285.6	44	6274.4	32869.2	27538.4	53414.4	32586.8	23242	21127.1	16816.8	43643.2	15220.8	34143.2	41857.6	49843.6	27462.4	32447.2	33084	42593.2	36364.8	28567.6	24054.8	15906.8
399600	11724.8	58	18334.4	42	8155.2	6254	4566	3884.4	42.8	44.4	65.6	17758	52	14008	7194	8860	11578	4343.6	55.2	6232.4	32258.8	26660	52835.6	32644.8	22932.4	21090.4	15945.6	43205.6	15347.6	34484	41192.8	49642	26764	31771.2	32920	42171.2	35905.6	27872.8	23511.2	16058.3
400800	11747.6	63.6	18601.6	43.6	8143.2	6098.4	4604	3786.4	40	50	60	17657.2	45.6	14040.8	7187.6	8981.6	11617.6	4274.8	55.2	6252.4	31808.8	26414	51986	32663.6	22825.6	21144.4	15886.4	43026	15513.2	34559.6	40974	49217.2	26973.6	31212	32494.4	41453.2	35263.2	27751.6	23221.6	16388.8
402000	11692.4	56	18787.2	42.8	8375.6	5978.8	4523.6	3737.6	46.4	46.8	55.6	18180.4	50	13913.6	7208	8908	11870	4150.8	45.2	6271.2	31509.2	26209.6	51378.4	32672	22787.6	21320.4	15941.6	42419.6	15695.6	34509.6	40542.8	48891.2	26796.4	30431.6	31910.4	40765.2	34664.4	27488.8	22860.4	16480.8
403200	11717.6	52.8	18720	48.4	8352	6032	4508.8	3744.4	45.2	56.4	50.8	18592.4	49.2	13946	7234	8890	11983.2	4092.4	44.8	6324.4	31342.4	25775.6	50769.2	32774	22785.6	21485.6	15650.8	42762.4	16152.8	34176	40275.6	48450.4	26563.6	30408.8	31556.4	39540	34286	27057.2	22773.2	16214
404400	11700.8	60.4	18846.8	44	8366.8	5930.42	4468.4	3699.2	44	57.2	51.2	19116	50	14025.6	7201.2	8892.4	11898.8	3970.4	46.8	6386.8	31267.2	25898.4	49919.2	32782	22390.4	21555.2	15643.6	42614	16466.4	33892.4	40044	47897.2	26318	30009.2	31168.8	38652	33386	27034.8	22938	15687.6
405600	11851.2	43.2	18909.6	49.6	8356.8	5884.8	4517.2	3708	51.2	43.2	52.4	19262.4	48.4	13999.6	7137.6	8739.6	12147.6	3945.6	46.8	6380.8	30996.8	25940	49144.4	33302.4	22268.4	21190	15421.2	41932.8	16417.6	33772.8	39931.6	47440.4	26462.8	30291.6	30575.8	37603.6	33105.6	26820.8	22856.4	15378.4
406800	11748.8	46.4	18782.4	46.8	8221.6	5771.2	4592.8	3801.6	49.6	39.6	47.6	19535.6	46.4	14246.8	7164.8	8872	12042	3973.6	52	6405.6	31022.4	26051.6	48355.6	33965.6	21967.2	21105.2	15361.2	41824.8	16564	32785.6	39803.2	47008.8	26334.8	30526	30247.2	36750	32516.4	26594.4	24244	15137.2
408000	11831.2	54.8	18933.2	47.6	8129.2	5724	4600.8	3744	44	46.8	69.6	19748.4	45.2	13951.6	7009.2	8834.4	12032.8	3920.8	42	6514.4	30834	26134	47590.4	34227.6	21762.8	20928.8	15229.2	41198.4	16278.4	32195.6	39422	46522.8	26404.8	30634.6	30212.4	36282.8	32025.6	26073.6	24440.4	14434.4
409200	11837.6	50.8	18518.4	49.6	8218.4	5741.2	4628	3732	45.6	60.8	54.4	19749.2	53.6	13885.6	7134.8	9015.6	12069.2	3889.2	49.2	6594.4	30768.8	25708.4	46686	34834.4	21526.8	20759.2	15058.4	41539.6	16253.2	31107.6	38547.6	46269.2	26002.4	30615.2	30241.2	36009.2	32051.2	26364.8	24215.2	14086.8
410400	11783.6	57.6	18435.6	46	8133.2	5654.4	4656.4	3698.8	49.6	54.4	42.4	19725.6	38.8	14038	7013.2	8908.4	12099.6	3879.6	48.8	6590.4	30577.2	25246.8	46064	35326	21350.4	20673.2	14954.4	41941.6	15927.2	30576.4	38186	46467.2	25906.8	30534.8	30120.8	36342.4	31577.2	26048	23919.6	13571.6
411600	11784	44	18184.4	49.6	8178	5492.4	4526	3666	37.6	54.8	58.4	19960	58.4	13805.2	6848.8	8903.6	11998.4	3978.8	52.8	6598.4	30436.4	24444	45670.8	35606.4	21382	20840.8	14872.8	42052.8	15868	30138	37925.6	46352.8	25650.8	30262	29782	37274	31746.8	26228	23864.4	13266.7
412800	11848	49.6	18216.8	39.6	8114.8	5530	4472.8	3495.6	46.4	48.8	59.2	20116	56	13719.6	6782.4	8890.8	12019.6	4072.4	48	6540	29975.2	24168	45007.6	36147.6	21208	21063.2	14639.2	42054	15568	30328	37691.6	46458.8	25497.2	29913.6	29604.8	38029.6	31250.4	26341.2	23932	13018
414000	11759.2	51.2	18082.4	57.2	8118	5424	4422	3529.6	50.8	46.8	47.2	19765.2	52.8	13693.6	6636.8	9126	11984	4260.8	46	6561.2	30099.2	23908.3	44456.7	36659.6	21000.8	21139.2	14634	41958.8	15786.8	31246	37773.6	46273.2	25273.2	29758.4	29370.8	38832.4	31131.6	26415.2	23926	12901.6
415200	11752.8	51.6	18170.4	43.6	7907.2	5346.8	4473.6	3439.2	35.6	47.6	48.8	19304.4	52.8	13426.4	6633.2	9120.8	12035.2	4260.8	61.6	6502	30563.2	23730.8	43888.8	37397.6	20881.2	21496.8	14431.2	41520.4	16331.6	32574	37814.4	46320.4	25085.2	29496.8	29223.2	39312	30981.6	26691.2	23774	12644.4
416400	11751.2	46.4	18024	54.4	7935.2	5407.6	4314.8	3442	46.4	57.2	53.2	18796.4	54.8	13253.6	6528.4	9192.4	12019.6	4440.4	49.6	6500.4	30942.4	23941.3	43616.4	37963.2	20960.8	21934.4	14170.4	41296.8	17231.6	33910.4	37847.6	45944.8	24583.2	29414	29220.8	39360.8	31044.4	26691.6	23868	12501.6
417600	11614.4	54	17977.6	62	7893.2	5230.8	4322.8	3513.6	38.4	52.8	56	18454.4	53.2	12909.6	6420.4	9200	12140.4	4390	43.6	6582	31450.4	24355.2	43409.2	38316	20653.6	22252	14071.2	41605.2	18239.6	35437.6	38087.6	45702	24102	29685.2	28970.8	39034.8	30935.6	26614	23852.4	12501.6
418800	11776.8	56.8	17751.6	48.8	7849.58	5283.6	4382.4	3499.6	46.4	48	59.6	18054.4	56.4	12736.8	6312.4	9014.4	11997.6	4398.8	46.8	6394	31652	25192.4	43128.4	39028	20404.4	22915.6	14091.2	41724.8	19246	36788.4	38669.2	45674.4	23722.4	30302.4	28943.6	38584	31270	26858.8	23836	12412.8
420000	11484.8	50	17902	46	7681.2	5227.6	4418	3450.8	50.8	50	49.6	17759.2	51.6	12446.4	6366.8	9054.4	11982.8	4410.8	50.8	6520.4	31671.2	25555.6	42688.4	39327.6	20296	23772.8	14235.6	42773.6	19955.6	37409.2	39067.6	45610.8	23298	30581.3	29055.6	38207.2	31400.8	26976.4	23986.4	12521.6
421200	11444.4	53.6	17779.6	54.8	7770.8	5201.6	4441.6	3409.2	51.6	55.2	66.4	17299.2	51.6	12414.4	6282.8	9004	11852	4276	44	6470.8	31993.6	26001.6	42786.4	39705.2	20121.6	24621.2	14782.8	43452.4	20509.6	37589.6	39019.6	46134.4	23188.4	31207.2	29372	38043.2	31911.2	26944.8	24145.2	12964
422400	11326.4	57.2	17790.4	48.8	7618.8	5198	4374	3389.2	44.8	56.4	57.6	17190	56.4	12510.8	6128	8985.2	11756.8	4309.6	50	6466.4	31727.6	26384	42740.4	39976.8	20442.5	25165.6	15307.6	43796	20853.2	37651.2	39213.6	45750.4	23204.4	31544.8	29804.8	37680	31843.6	27654.4	24441.2	13251.2
423600	11396.8	44.4	17702.8	54	7500.8	5155.2	4326.4	3352.8	42.4	46	49.6	17292	56.4	12489.6	6137.6	9038	11807.6	4353.6	44	6368	31730.4	26451.2	42515.6	40324.8	21104.4	25705.2	15983.2	44079.2	20798.8	37174.8	39855.2	46328.8	23465.2	32205.2	30302.4	38261.6	32002.4	27509.2	24616.8	14160.8
424800	11409.2	61.2	17641.2	47.6	7467.6	5145.6	4274	3382.92	50.8	58.8	53.2	17056	48.4	12478	6125.6	8888	11676.8	4499.2	49.2	6362.8	31749.2	26193.6	42588.8	40816.8	21698	26284.8	16512.8	43925.2	20923.2	36698.8	39647.6	46442.8	23982	32306.4	30845.2	39292.8	32111.2	27768.4	24661.6	14767.2
426000	11360.4	59.2	17497.6	49.2	7449.2	5186.8	4099.6	3355.2	46.4	38.4	57.6	16819.2	51.2	12586	6045.2	8890	11389.6	4518.4	51.6	6372.8	32232.8	26324.4	42895	41068.4	22245.2	26268	17158	44402	20733.2	36145.2	40365.2	47320.8	24710	32376	31723.6	40732	32285.2	27969.6	24885.2	15730
427200	11217.6	58.4	17488.8	50	7412	5077.2	4109.2	3392	46.8	62.8	54	16691.2	53.6	12694.8	5977.6	8728	11558	4545.2	60	6296	33179.2	26306	42917.6	41449.2	22819.6	26598.8	17237.6	44778	20339.2	36095.2	40740	47549.2	25648.4	32324	32090.4	43321.6	32628.4	28061.2	24962.8	16406
428400	11294.4	56.4	17518.4	48	7301.6	5138.8	4077.2	3406	45.6	47.2	44.4	16602	56.4	13003.6	6013.2	8766	11431.6	4584.8	46.8	6109.2	33832.4	25962	42878.8	41671.2	23270.4	27070.8	17203.6	45212.4	20021.6	36475.6	41180.4	47704.8	26828.8	32396.4	32752.4	45302.5	32706	28355.2	25223.6	16919.2
429600	11282.8	47.2	17519.6	52.8	7272.8	5024.4	4115.2	3440.8	41.6	46	58.8	16323.2	55.6	13341.2	6023.6	8748	11460.4	4499.6	44	6153.2	34609.6	26684.8	42894.4	41884	23910.8	27252	17069.6	46176	20329.2	37789.2	41591.6	48205.6	27808.4	32655.6	33454	46788.8	33084	28507.2	25448	17137.6
430800	11397.2	54.8	17401.6	46.4	7223.2	5045.6	4195.2	3396	41.2	54.8	50.8	16397.6	50.4	13626	6004.4	8726.4	11444.4	4402	48.4	6168.4	35592	27486	42734	41685.2	24791.2	27673.2	17052	46698.4	20512.4	39172.4	41758.8	48732.8	28920.8	33040	33737.6	47716.7	33297.6	28818.8	25815.6	16871.2
432000	11341.6	55.6	17538.8	45.6	7068.4	5035.2	4229.6	3409.2	54.4	51.2	44.4	16193.6	49.2	13922.4	6065.6	8700.4	11218.4	4380	37.6	6192.4	36011.6	28584.8	43098	41893.2	25546	28136.8	17152.8	47684	21147.6	41102.4	42197.6	48853.6	30068	33689.6	34065.2	47619.6	33985.6	28754.8	25907.2	16500.4
433200	11280.4	52.8	17485.2	44.4	7232	5018	4271.6	3393.2	46.4	48	53.6	16318.8	50.8	14280	5950	8680	11002.4	4352	53.2	5968.8	35524.4	29319.6	43090.4	41972.8	26269.6	28470.4	16739.2	48884.8	21789.2	42506	42866.4	49485.2	30957.6	34226.4	34516.3	47324	34299.6	28650.4	26331.6	16327.2
434400	11298	46	17763.2	56.4	7078	5068	4268.4	3323.6	43.2	54.8	48	16320.4	46.4	14582	5990	8677.2	11012.8	4358	50.4	5821.2	35697.2	30218	43451.6	42317.2	26016	28864.4	16466.4	49739.2	22668.4	43815.2	43735.2	50226	31426	35028.8	34571.2	47086.4	34916.4	29322	26354	16328.8
435600	11260	52.4	17990	57.6	7191.2	5033.2	4254.8	3438.4	48.4	47.6	53.2	16434	65.6	14607.6	5936.4	8614	10890.8	4362	46.4	6027.6	35792	30935.6	43520	42345.2	25731.2	29775.2	16142	51001.2	23353.2	44540.4	44966.4	50918.4	30967.2	35194.6	34812.4	47154	34982	29498.4	26608.4	16251.6
436800	11307.2	63.2	17873.6	48	7182.8	5164.4	4122.8	3437.6	51.6	52.8	63.2	16246.4	52.8	14859.6	5934	8620	10710	4378	48.8	5883.2	36296.4	31307.2	43410	42505.6	25423.2	30213.2	16148.4	51970.4	23993.6	45477.2	45957.2	51171.2	30731.2	35674	35312.8	47458.8	35029.2	30198.8	26824.8	15915.2
438000	11237.6	56.8	17842	52.4	7148.8	5210.4	4048	3415	58.8	51.2	50.4	16353.6	47.6	15131.2	6061.6	8584	10888.8	4419.6	54.4	6052.8	36814.4	31430	43427.6	43318.8	25694.4	30896	16495.6	53156	24490.4	46024	46854	52154	30184	35865.2	35531.6	48548.8	35124.4	30591.6	26919.2	15553.6
439200	11281.6	54.4	17950.8	52.4	7218.8	5162.4	3966	3519.2	46.4	49.6	40	16774.8	56	14936.4	6027.6	8817.6	10873.2	4523.6	53.6	6092.8	37630.8	31738.4	43824.4	44709.2	26846.4	31397.6	17061.2	53972	24517.2	45984	47444	52775.6	29764	36052	35755.6	50036	35726.8	31810.4	27286.4	15277.6
440400	11280	47.2	18028	44.1667	7208.4	5225.2	4056	3494	46.8	50.4	57.2	16894.4	55.6	15050.8	6107.6	8883.2	10601.2	4563.6	46.8	6067.2	38735.6	31844.8	43851.6	45294.4	28138	32284	17886.4	55114.4	24454.4	46667.6	48068.4	53966.4	29740.4	36490.8	35751.6	52068	35909.2	32399.6	27502.4	15156
441600	11266.4	58	18253.6	48.8	7298.8	5194.8	4096.8	3408.4	33.6	63.2	44.4	17067.6	48	14986.8	6088.4	8855.6	10671.2	4572	52	6011.6	39087.2	32680.8	44142.8	45808.8	30254.4	32774.4	18928	56078	24355.6	46722.4	48462.4	54799.6	30171.6	36883.6	35753.6	55220.8	36145.8	33204.8	27740.8	15488.8
442800	11335.2	58.4	18099.6	51.2	7200.8	5260	4209.6	3440.8	46	53.6	64	17298	50.8	14828	6102	9088.4	10825.2	4472.4	45.2	6210	39456.4	33913.2	44280.4	44804	31432.4	33043.6	19884.4	57521.6	24204	47492.4	48191.2	55728	30864	37105.2	36142	57161.2	36668.4	33299.6	28276.8	15723.6
444000	11273.2	49.6	18400.8	44.8	7220.8	5286	4324.4	3514	38.4	50.4	54.4	17681.2	47.6	14754.4	6307.2	9074	10758	4495.2	48	6180.8	39090.4	34972.4	44229.6	44168.4	33157.5	33434.8	20512	58780.8	24168.8	47742	48400.8	56472.8	31882	37590.8	36445.6	58238	37102.8	33737.2	28496.4	16562.4
445200	11348.8	43.6	18411.2	45.2	7386.4	5428	4487.6	3539.2	46	46	56.4	17859.2	54.4	14544	6426	9013.2	10926.4	4477.6	44.4	6109.2	38965.2	35848.4	44100.8	44146.8	34024	33607.2	20717.2	60019.2	24026	48648.4	49324.8	57089.6	33736.8	37828.8	36523.6	57950.4	37476.8	34255.6	28543.6	17142.8
446400	11394	50.4	18589.6	45.2	7196	5349.6	4565.6	3608.8	53.2	52.8	49.2	17920	55.6	14672.4	6388	9294.4	10784.4	4513.6	46.8	6054.8	38856.4	37067.6	44021.2	44018.8	35241.6	33960	20788.4	61181.6	23922.8	48810	50170	57776.8	34979.6	38032.4	36960.4	57646.8	37759.2	34324.8	28756	18432.8
447600	11431.6	45.6	18847.2	44.4	7327.6	5336.4	4442	3646.8	47.6	54	57.2	18271.6	55.2	14483.2	6546	9245.6	10715.2	4635.2	50.8	6134.8	39126.8	38104	44445.2	43782	35665.2	34334.4	20882	62717.2	23940	49768.4	51510.4	59197.1	36523.6	38055.2	37779.2	57252	38043.6	34858.4	29553.2	19906.8
448800	11536.4	51.2	18952.4	48.4	7276	5404	4453.2	3664.4	50.4	48	47.2	18483.2	58	14234	6554	9320	10876.4	4715.6	43.2	6162	39484.4	38372.8	44712.4	43531.6	35422.8	34573.2	20639.6	64122.4	23991.2	50227.2	52822.4	59961.2	37622	38093.6	38164.4	56633.6	38877.6	35576.4	29683.2	21311.6
450000	11512.8	54.8	19102.8	38.4	7348.4	5467.2	4242.4	3738.8	44	47.6	52.4	18521.2	60.8	14235.2	6628.8	9470	10806.8	4639.6	49.6	6222.8	39853.6	38622	44478.4	43343.6	35258	34957.1	20272.8	65046	24513.2	51091.2	53614.8	61359.2	38109.2	38308.8	38969.6	56390.8	39243.2	35710.8	30125.6	22201.2
451200	11723.6	52.8	19366.8	54.4	7460.4	5564	4076.4	3755.6	49.6	49.2	55.6	18692.4	49.6	14141.2	6725.2	9580.8	10719.2	4565.2	41.6	6255.2	40155.2	39239.2	44848	42941.6	34896.4	34881.2	19894.4	65777.2	24446	51853.2	54244.4	62595.6	38280	38644.4	39909.6	57101.6	39789.2	36093.6	30672.4	22583.2
452400	11871.2	48.4	19360.4	51.2	7423.6	5636	4064.8	3832	46.8	44	50.4	18675.8	54	14204.4	6897.6	9585.2	10897.6	4584.8	51.2	6303.2	40510.4	39594.4	45017.6	42698	34900.8	35296	19568.8	66446.8	24589.6	52308.4	54443.6	63480.8	37536	39270	40706	58211.2	40221.6	36486.8	30994	22857.2
453600	11978.8	53.6	19382.8	44	7473.6	5691.2	4062.8	3827.6	48.4	46	46.8	18767.6	62.8	14222.8	6848.4	9766	10780.8	4462	44	6417.2	40682.4	39963.6	44983.2	42430.4	35447.2	35273.6	19518.4	66462.8	24833.2	53233.2	54756	64423.2	36695.2	39130	41586.8	60776.4	40592	37613.2	31763.2	23080
454800	12142	52.8	19493.2	51.2	7537.6	5818	4159.2	3810.8	50	40.4	45.2	19282	41.6	14365.6	6877.2	9758.8	10885.2	4462	53.2	6609.6	40803.2	40950	45340	42002.8	35989.6	35673.2	19436.4	67587.2	24660.4	53813.2	54867.6	64840	36324	39636	42626.8	62423.2	41044.8	38670.4	31922	22629.2
456000	12077.2	61.6	19637.2	40	7499.6	5825.6	4212	3797.2	46.4	41.6	56.8	19445.6	54	14433.6	6975.2	9725.2	10938.4	4426.4	47.6	6664	40979.6	42134.4	45668.4	41460.8	36576.4	35373.6	19743.6	67672	24493.2	54528.4	54465.2	64864.4	35873.2	39510.8	43303.6	65236	41312	39568.8	32446	21861.2
457200	12203.2	54	19784.8	36.8	7555.2	5869.2	4380.4	3890	44.4	52.4	57.2	19631.6	52.4	14639.6	6998.8	9792.8	10918.8	4488.4	52.4	6767.2	41030.8	43254	45706.4	41486	37052.4	35200	19882.8	68359.2	24231.6	55262	54907.2	65451.2	35390	39695.2	44306	66156.8	42338.4	40390	32884.8	21562.8
458400	12329.2	44.1667	20009.2	48.8	7484.8	5961.6	4367.6	3970.8	42	51.2	50.4	19971.2	53.2	14649.2	6981.2	9930.4	11053.6	4501.6	52.4	6934.8	40864	44182	46153.2	41106.4	37477.2	35628.4	20296.4	68244.4	23872	55038.8	54617.2	65310.8	34845.6	39922.4	44818	66626.8	42618.4	40476.8	33112	21208
459600	12185.2	48.4	20064	47.2	7616.4	6018.4	5137.6	4013.6	49.2	49.6	49.2	20032	50.8	14763.2	7184	10068.4	10904.8	4622.8	52.8	6828	40729.6	44071.6	46196	40843.6	37893.6	35507.2	20771.2	68728.4	23539.6	55648.1	55264.2	65259.2	35016.8	39484.4	45390.4	66038	43115.6	40708.8	33582.4	20674.8
460800	12498	48.4	20389.2	44	7651.6	6168.4	5913.2	4082	47.6	55.2	61.2	20370.8	44.8	15038.4	7236	9954.4	11102	4628.4	42.4	6816.4	40692	44194	46750.8	40714.8	38220.4	35767.2	21438.8	68540.4	22829.2	55033.6	55678	64971.2	34961.6	39385.6	45635.6	65160.4	43532.8	40520	33920	19960.8
462000	12594	46	20652.4	41.6	7745.2	6231.6	6378	4131.6	38.8	44	39.6	20485.6	59.2	15182.8	7197.2	10018.4	10944	4721.67	47.2	6725.6	40652	43906.4	46989.6	40270	38288	35884	21806.8	68320.8	22486	54846	56155.2	64731.6	35512.4	39385.6	45914	63881.6	43888.4	40273.6	33927.6	19463.2
463200	12627.2	50.4	20970.8	50.4	7626.8	6508.8	6730.4	4118	44	53.2	56.8	20524.8	53.6	15132	7284	9936	11082.8	4669.2	49.2	6705.2	40567.2	43874	46910.4	40670	38342	35728.4	21797.2	68124	22168.4	54418.4	55977.6	65057.6	35601.6	39506.4	46060.4	62938.4	44460	40211.6	34221.6	19239.2
464400	12902.8	54	21102	46	7809.2	6388	7253.2	4171.2	42.8	41.2	55.2	20476.4	57.2	15266	7415	9884.4	11050.4	4506.4	48	6670	40404.4	43694.8	47220.4	40130.8	38095.6	35488	21798.8	67489.2	21615.2	54227.6	56063.2	64991.2	36079.6	39700	45746.8	62702.4	44384.8	40097.6	34326.4	19399.2
465600	12796.4	48.4	21438.8	44.8	7790	6507.2	7638.4	4105.2	50.8	52.8	43.2	20611.2	52.8	15084.4	7307.2	9924.8	11027.6	4537.2	37.2	6652.4	40028.8	44072.8	47536	39708	37939.6	35098	21290.4	66498.8	21214.4	53332.8	55422.5	64592.4	36064	40003.6	45413.6	62469.2	44924.8	40085.2	34508	20075.2
466800	13005.2	53.6	21485.6	50.4	7814	6726.8	7754.8	4262.4	48.8	47.2	44.4	20692.4	44.4	15248	7216.8	9810.8	10881.2	4420.4	47.6	6611.6	39875.6	44071.6	48115.6	39172.8	37450	34552.8	20448.8	65713.6	20740	52268	55240	64522.4	35773.6	40002.4	45200.4	63363.8	45413.6	39990.8	34609.6	20710
468000	13218.4	47.2	21954.4	48	7835.6	6819.6	8224.8	4186	46.4	52	54.8	20690	55.2	15165.2	7344.8	9726.8	10819.6	4337.2	39.2	6494	39676	44207.6	48520.8	38304.4	37507.6	34212.4	20407.6	64225.6	20533.6	51203.6	54487.6	64416.8	35896.4	40038.4	44168	64981.6	45815.6	39882	34412.4	20622.8
469200	13519.6	54.4	22135.6	52	7860	6735.2	8272	4146.8	48	52	57.2	20877.2	54.4	15040	7358.4	9686	10727.2	4398	51.6	6468.8	39414.4	43856	48750.4	37758.8	37399.2	33585.6	20184	63428.4	20127.2	50222.8	54128.8	63684	35343.6	40052.4	43564.8	65552.8	45764.8	40104.4	34100	20302.4
470400	13451.2	47.6	22901.2	56.4	7902	6838.8	8910.8	4212.4	58.4	48.8	42.4	20678.8	56.8	14995.6	7432.4	9689.2	10751.2	4430	48	6600.4	39126.4	44243.2	48854	37360.8	37591.6	33093.6	19824.8	62139.2	20031.6	49418.4	53596	63571.2	35109.2	39865.6	42889.2	66017.6	45644.8	40542.4	34254.8	20079.6
471600	13750	51.2	22895.2	45.6	7966	7027.2	9198	4211.6	47.6	51.6	46.8	20680	38.8	14846	7285.6	9655.6	10808.8	4528.4	51.2	6541.6	38682	44020.8	49156.4	36727.2	37309.2	32248	19398	61568.4	19990	48730.8	53689.6	62971.2	32724	39455.6	42085.6	65933.2	45409.6	40367.6	34170.4	19478
472800	13806	49.6	23290.4	53.2	8030.4	7090	9302	4188.8	52.8	54.8	59.2	20910.4	52.8	14926.8	7370.8	9499.2	10866	4501.2	50.8333	6573.6	38050.4	43828.8	48953.6	36327.6	37458	31693.6	19598	60638	19916.4	47934.4	53152.4	62451.2	33035.2	38937.2	41514.4	65056	45108.4	39482.8	34018	19070
474000	14016	58.8	22904.4	58.8	7833.2	7122.8	9248.8	4220	45.2	53.2	51.2	20907.6	47.6	14787.2	7297.2	9582.4	11023.2	4600.4	47.2	6560.4	37917.6	42761.2	49149.2	36334.4	38789.2	31469.6	19256.8	59760.8	19768.4	48042.8	52592	62016	32920.8	38386	40745.6	63451.2	44880.4	38998.4	33633.6	18234
475200	14159.6	49.2	22996.4	47.2	8064.4	7138.33	9190.42	4240	38	53.2	39.6	21107.2	47.2	14992	7324	9549.2	11043.2	4609.2	40.8	6534.4	37254.4	41723.6	49212.4	35342	39271.2	31109.6	19315.6	58545.6	19658.8	47921.2	51976	61096.8	32580.8	38174.4	40556.4	61157.6	44318.8	38079.2	33006	17701.6
476400	14297.6	47.2	23103.2	45.6	7963.2	7212	9048.4	4163.6	33.2	58.4	48.4	21160.8	51.6	15021.2	7451.6	9318	11114.8	4505.6	47.2	6582	37002.4	40535.2	49306	34893.2	39292	30538.8	18944.4	57645.2	19436.8	47740.8	51426.8	60448	32566.4	37847.2	39953.3	59536	44223.6	37230	33003.2	17094.4
477600	14419.6	49.2	23404.4	48.4	7918	7173.6	9102.4	4190.4	47.6	50.4	45.2	21467.6	54.4	15341.2	7394.4	9200.8	11069.2	4390.8	46	6579.6	36407.2	40031.6	49092	34228.4	38772.8	30176.8	18732.4	56599.2	19188	47271.2	50517.6	60479.6	32628.4	37742.4	39744	57500	44027.6	36723.6	32702.8	16835.2
478800	14560	57.6	23124.8	46	8041.2	7195.6	8821.6	4113.2	42.4	57.6	53.2	21750.4	61.2	15556.4	7336.8	9337.2	11061.6	4375.2	46.4	6590.4	35814	39516	49078.8	34068	37643.2	30034	18703.6	55614	18451.6	47547.6	49705.6	59541.2	32116.4	37656.8	39560	56378	43231.2	37204.8	32188	16581.2
480000	14684.8	54.8	23114.8	46.4	8062.8	7324	8815.6	4054.8	48	53.2	51.2	21840.8	61.6	15862	7352.4	9232.8	11127.6	4224.8	44	6548	35728.4	39099.2	49266.4	33835.6	36971.6	29746.4	18897.6	53973.6	18129.6	46928	49190.8	58946.7	31754	37614.8	39281.2	55349.6	43164	37678.4	32194	16649.6
481200	14683.2	48.8	22880	40.4	7926	7412	8644.8	4129.2	43.2	56.8	49.6	21996	53.2	16230.8	7346.4	9107.6	11107.6	4256.4	58.8	6487.2	35081.6	38489.6	48896	33658.4	36285.2	29452	19057.6	53284.8	17858.4	46422.4	48615.2	58109.2	31534.4	37364.8	38718.8	54827.2	42421.2	37367.2	31977.2	16344.8
482400	14771.2	56	22566.4	52	7846.8	7548.8	8476	4038	45.2	55.6	48	22346.8	50.8	16341.6	7419.2	9078.4	11211.6	4292.4	40.8	6431.6	34744.4	38178	48675.6	33113.6	36494	29238.8	19124.8	52032	17717.6	46065.6	47953.6	57706	31585.6	36919.6	38419.6	55110.8	42012.8	37578.4	31744.8	16305.2
483600	14794.8	55.6	22370.4	43.2	8022.8	7408	8275.2	4034	37.2	45.6	52.4	22482.4	44	16409.6	7512.8	9021.2	11178	4350.4	54	6457.6	34164.6	37569.2	48480.4	32807.2	36574.8	29085.6	18942.4	51133.6	17689.6	44870.8	47460.8	57012.8	31193.2	36399.6	38062.8	55668	41096.8	37324.8	31493.2	16454.8
484800	14695.2	43.6	22207.2	44.4	7993.6	7332.4	8094.4	3957.2	39.6	49.2	52.4	22914	41.6	16553.6	7462.4	9054.4	11395.2	4452	40.8	6388.4	34060.4	36874.8	48315.6	32474	36586.4	28923.2	18487.6	50013.6	17107.2	43519.6	46864	55840	31132	36022	37692	56097.2	40311.6	37031.6	31233.6	16522
486000	14948.8	50.4	21859.2	48.8	7988	7302.4	7934.4	4051.6	46	46.8	46.4	22960.4	56.8	16540	7374.4	8904.8	11549.2	4406.8	48	6595.6	33507.2	36078	48426.8	32368.8	36818	28534.8	18270	49529.2	16788.8	42302.4	46581.6	55471.6	31363.2	34860	37416.8	55620	39387.6	36381.6	30728.4	16426.8
487200	14900.4	53.6	22018	46	7952.4	7318.8	7761.6	3959.6	49.6	60	51.6	23491.6	40.8	16600.4	7401.2	8921.6	11740.4	4378	52	7916	32901.6	35498	47720.8	32270	36788.8	28088.8	17787.2	48940	16541.2	40684.8	46026.8	54754.4	31133.6	34696.4	36811.2	54592.5	39156.4	35785.6	30842.4	16078
488400	15016.8	46.4	21873.6	43.6	7958	7316	7593.6	3874	44.4	58.8	55.6	23596	56.8	16452.8	7454.4	8925.2	11771.2	4294.4	52	9121.6	32752	34300.4	47937.2	32047.6	36883.2	27291.6	17564	48155.2	16709.2	39283.2	45235.2	53988.8	30986	34376	36273.6	53363.2	38666	35069.6	30731.2	15224.8
489600	14940.8	54.8	21686.8	47.6	7930	7312.4	7327.2	3802.8	53.6	51.6	47.2	23927.2	52	16203.2	7352.4	8768.4	11934	4238	56.4	10053.6	32490.4	33548.4	47768.8	32040	36836	26766	17232	47636.8	16597.6	37784	45054	53378.8	30816.8	34355.6	35991.6	52080.8	38187.6	34682.8	30371.2	14658.4
490800	14925.4	46.4	21306.4	46.4	7862.8	7130	7228	3769.2	54.4	52.4	53.6	23966	48.8	16276.8	7511.6	8840.8	11723.6	4243.2	43.2	10717.2	31970.8	32674	47515.6	32016	36168	26289.6	17040	47534.4	17163.6	36967.6	44728.8	52760	30372.4	34144.4	35560	50407.2	37645.2	34250.8	30245.2	14244.4
492000	14959.2	57.2	21127.6	45.2	7926	7115.6	7058.4	3723.2	43.6	60.8	51.6	24162.8	43.2	15988.8	7336.4	8759.2	11741.6	4122.4	46.4	11372	31744	32463.2	47009.6	32141.6	35300	25758.8	16967.2	46944	17705.6	36976	44547.6	52465.2	30440.8	34476.8	35200.8	48844.8	37483.2	33983.2	30179.2	13791.6
493200	14720.4	48.4	20599.2	54.4	7885.6	7000	6813.6	3691.6	46	46.8	48	24260	45.6	15819.2	7448	8746.4	11619.6	4125.6	39.6	11930	31831.2	31814	46625.2	32982.8	34452	25479.2	16760	46538.8	18434	38107.2	44078	52277.2	30612.4	34495.6	34750	47460.4	37015.2	33910	29935.2	13543.6
494400	14878.8	50.8	20279.6	44.4	7899.2	7221.6	6771.2	3647.2	52.8	60.8333	48	24335.2	56.4	15764	7385.6	8932	11437.2	4139.2	48	12742	31641.2	31733.2	46558.8	33322	33612	25270.8	16816.4	46132.4	19084.4	38990	43338.4	51611.6	30186	34499.6	34336	46362	37040.8	36466.4	29851.2	13146.8
495600	14882.8	55.6	20200.8	51.2	7746	7461.2	6578	3679.2	48	54.4	53.2	24226.8	50.8	15609.6	7360.4	9024	11389.2	4173.2	42.8	13342.8	31271.2	30873.2	46252	33063.6	33354	25189.6	16744	45783.2	19404.4	40040	43461.2	50889.2	29884.4	34268.3	33596.4	45622.8	36328.8	37700	29688	12985.2
496800	14814.4	54.8	20264.4	46.4	7812.8	7647.6	6437.6	3634.8	41.6	54.8	59.6	24218.8	52.8	15692	7246.8	8965.6	11389.2	4315.6	40.4	13972.4	31260	31073.2	45930	33099.2	32872.8	25044.8	16728	45376.4	19213.6	41040	43431.2	50884.4	29620.8	33992.4	33134.4	46236.8	36076.4	38688	29495.2	12723.6
498000	14755.2	49.2	20086.8	55.6	7734.8	7784	6386.4	3540.42	49.2	49.6	55.2	24124.4	54.4	15727.6	7252.8	9004	11390	4279.6	51.6	14289.6	31198.8	30618.8	45824	33270	32194.8	25030.8	17454	45151.6	18800.8	41368.8	43026	50697.2	29497.6	33682.8	32514	47070.8	35688.8	39119.6	29493.6	12676.4
499200	14600	42.8	19594	53.2	7794.8	7661.2	6367.6	3590.4	45.6	52.8	44.8	24032.8	56.8	15542	7404	8929.2	11492.4	4213.6	46.8	14658.8	31142.5	30336.4	45634.8	33682	31746.8	25080	17609.6	44605.6	18796.4	41298.8	42877.6	50566.8	28874.4	33474.8	32014.8	48121.2	35601.2	39293.6	29330	12633.6
500400	14595.6	46.8	19282.4	50.8	7717.2	7497.2	6310.4	3663.2	47.2	36.4	39.6	24119.2	45.6	15385.2	7336	9298.8	11533.6	4220.4	43.2	14845.6	30916.8	30061.6	45410	33689.2	32105.6	25539.6	17871.2	44447.2	18352	41660.4	42222	50868	28675.6	33473.6	31470	48695.6	35523.6	39732.4	29277.2	12528.8
501600	14412.4	48.8	18929.6	42	7650.4	7351.2	6164	3515.2	45	44.4	51.2	24040.8	46.4	15022.4	7228	9200	11693.6	4169.2	40	14706.4	30639.2	29783.2	45145.2	33618	32273.2	25667.6	18229.2	44438	18374.4	41402.8	42098	51219.2	28290.8	33428	31383.6	49099.6	35485.6	40487.2	29373.2	12514.4
502800	14491.6	54.8	18751.6	37.6	7679.6	7154.4	6044.8	3530.4	43.2	50.8	52.8	24032.4	60.8	14848.4	7273.6	9005.6	11656.4	4107.6	59.6	14650.4	30628.4	29288.4	44960.4	33684	32451.2	26106.4	18311.6	44448.4	18229.6	41067.2	41609.2	52059.2	28534.4	33790.4	31239.6	49244	35424.8	40870.8	28876	12551.2
504000	14255.6	46	18564.4	41.2	7691.6	7135.2	6015.6	3548.4	45.6	58.8	48.8	23913.6	60.4	14636.8	7244.8	9067.2	11486.8	4057.2	44	14624.4	30683.2	29254	44617.2	34544	32578.8	26199.2	18098.4	44496	18235.2	40165.2	41832.8	51415.2	28576.4	33940	31128.8	48982.4	35399.6	41162.8	29089.6	12734.8
505200	14124	45.2	18640	51.6	7638	6922.8	5987.6	3506.4	42	50.4	48.8	23763.2	52	14350	7314	9027.2	11557.2	4040.8	51.6	14453.2	30596	28572	44190.4	35106	32842.5	26624	18138	44784.8	18468.8	39150.8	41668.4	50764.8	29034.4	34604	31509.2	48349.6	35274.4	41278.8	29260.8	12778.4
506400	14131.2	53.6	18508.8	41.6	7558.4	6931.2	5836.8	3473.2	42.8	48.8	44.8	23808.4	53.6	14406.8	7173.2	8902.8	11346.4	4080	47.6	14398.8	30568	28509.6	44274.4	35953.2	32382.8	26586.4	18028.4	45016.8	19145.2	38170.8	41628.8	49998.4	29594.8	34716.4	32222.8	47903.6	35294.6	40556.4	29105.2	12863.2
507600	13991.6	59.2	18316.4	52.4	7625.2	6903.6	5774	3467.6	48	45.2	54	23596	48.4	14233.2	7227.6	8959.6	11318	4123.2	51.6	14118.8	30640.8	28755.6	44027.6	38190.4	31890	26751.2	17706	45364.4	19866.4	37537.6	42259.2	49691.2	30126	35090.4	32884.4	47321.2	35207.6	40454.8	29205.2	12925.6
508800	13740.4	48	18254.8	48.8	7453.2	6884.4	5743.6	3382.4	44.8	48.4	53.6	23206	45.2	14103.2	7132.8	8847.08	11254.4	4184.4	48	13972	30990.8	29835.6	43791.2	38861.2	31352.8	26979.6	17490.4	45790.4	20990.4	37779.2	42975.2	49666.4	30514.4	35286.8	33286.8	46972.4	35365.2	39946.4	29141.6	12875.2
510000	13778.4	52	18176.4	47.2	7507.6	6915.2	5577.6	3455.2	47.6	43.2	48	23028.4	48.8	13992	7258	8880	11249.6	4162.8	44.4	13622.8	31077.2	29663.6	43750.4	39090	31119.2	27186	17412	46093.6	21764.4	39311.2	43708.4	49026	31162.4	35559.2	34092.5	47404.6	35439.6	40357.2	29125.2	12792
511200	13858	43.6	18144	49.2	7588	6898.8	5607.6	3430.8	47.2	50.4	52	22998.4	48.4	13824.8	7257.6	8888	11257.6	4108	44.8	13394.8	31116.8	29817.6	43889.2	39689.6	30642.8	27618	17747.6	46484.8	22696.4	41510	44304	48916.4	32068.4	35613.6	34890.4	48046.4	35552.4	40417.6	29248.4	12805.2
512400	13692.4	61.2	17860.8	46.8	7493.2	6799.2	5506	3420.8	47.2	58.4	54	22752.4	57.6	13669.2	7259.6	8869.6	11159.2	4027.6	41.2	13231.2	31496.8	29548.4	43543.6	40696	30993.6	28055.2	18268.4	46986	23070.4	43325.2	44742.4	48587.6	33004	36347.6	35607.6	49515.6	35694.4	40874	29710	12662.8
513600	13616.4	49.2	17968	51.6	7622.8	6899.2	5551.6	3449.6	42.4	48.8	43.2	22683.6	50.4	13564	7233.2	8793.6	11157.2	4068.4	50	12808	31442.8	30122.8	43690	40975.6	31028	28359.2	19140.8	47254.8	23122	45858	44985.2	48535.2	33714.8	36672	35694.8	51654.8	36229.2	41443.2	29769.6	12742
514800	13512	48.4	18132.4	51.2	7557.6	6866.4	5610.4	3454.8	44.4	50.4167	54	22716	48.4	13312.8	7278.4	8702.4	11434.4	4118.4	45.6	12443.6	31292	30273.2	43462	41367.2	31187.2	29024.8	19824	48470	23064.8	47606	44977.2	48680.4	34439.6	37637.2	36156.4	53940.8	36672.8	42105.6	29984	12654.4
516000	13639.6	56	18152	49.2	7647.2	6917.2	5579.2	3419.2	54	44	50.8	22678.4	43.6	13382.8	7156.4	8870.4	11506.4	4080.4	43.2	12194	31673.6	30787.6	43555.6	41744.4	31612.8	29454	20922	49117.6	22937.2	48547.9	45324.8	48680.8	35724.4	38462.4	36345.6	56205.2	36892.8	42653.6	30102	12994.4
517200	13490.8	43.6	18504	46.4	7672	7035.6	5564.4	3520	44	56.4	54	22423.6	49.6	13154.4	7249.2	9063.6	11526.8	3985.2	45.6	11780	31919.6	30793.6	43230.4	42082.4	31656	30249.2	21739.2	50211.6	22678.4	49624	46098	49154.8	36190.4	38625.6	36069.2	57961.6	36832.4	43294	30648.8	13078.4
518400	13518.8	58	18593.2	46.25	7733.2	7046.8	5576	3454	45.6	43.6	49.6	22159.2	53.6	13172.8	7250	9076.8	11478	4103.6	50	11405.6	31920.4	31201.6	43384.4	42893.6	31692	31109.2	22410.8	51350	22808	50394.8	46527.2	49456.4	36741.2	39569.6	35886	59134	37150	43430	30809.6	13298.4
519600	13553.6	57.2	18695.2	39.2	7683.2	7071.6	5589.6	3528.8	40	53.6	48.4	22373.2	53.6	13334	7252.8	9152	11725.6	4134.4	51.6	11124	32072	31376	43327.6	43025.6	31736	31589.2	22613.2	52397.5	22616.4	50587.6	47177.2	50093.6	36977.2	39720.8	35688	59901.2	37436	43555.6	31164	13448
520800	13504.8	52.8	18882.4	54	7792	7204.8	5655.6	3559.2	41.6	46	48.4	22564.4	51.6	13254	7334.8	9052.4	11784	4156.8	42	11045.2	32502	31979.6	43260	43348	31786.8	32313.2	22517.6	54045.2	22314	51016.8	47689.6	51091.2	37047.6	40620.8	35644.8	60419.6	37805.2	43851.2	31118.4	13545.2
522000	13605.6	56.8	19026.4	48.8	7744.4	7262.4	5534.8	3445.6	54.8	46.4	49.2	22661.6	57.2	13576.4	7515.2	9189.2	11697.2	4147.6	50.8	10479.2	32960.8	32375.4	43162	43810.4	31913.2	33480.4	22442	54940.4	22358.4	51097.6	48614.4	51778	36539.6	41513.2	35617.2	60952.8	38209.2	44500	31711.2	13796.8
523200	13452	48.8	19235.6	46.4	7860.8	7485.6	5626.8	3525.6	44	44	49.6	22525.2	52.4	13492.4	7600.4	9255.2	11664	4111.6	42	10134.4	33224	33362	43171.2	44881.6	32491.2	34508	22596.4	56392	22836	51228.4	49502	52039.6	36571.6	42262	35790.8	61556	38315.6	44864	32053.2	14181.2
524400	13503.2	52.8	19266.4	44	7845.6	7492.4	5642	3490.4	42.4	46.8	46	22511.2	52.8	13508.8	7658.8	9311.67	11734.8	4142.8	52	9891.6	33419.2	34099.6	43251.6	45224.8	32774.8	35069.6	22017.6	56657.2	23039.2	51745.6	49588.4	52594.8	36938.8	43036.4	36402.4	63037.2	38747.2	45424	32496	14329.6
525600	13692	48.4	19217.6	38.8	8004.8	7560.4	5629.6	3498	46	60	51.2	22658.4	50	13561.2	7556.4	9318.8	11802.8	4139.6	42.4	9626	33966	35076.8	43287.2	45579.6	33844	35668.8	21810.4	57941.6	23591.6	52396.8	49538	53132.4	37454	44258.8	37184.2	64404	39010.4	45860.8	32846.8	14698.8
526800	13574.8	48.8	19361.2	50.4	7940.4	7740	5678	3612.4	50	47.2	48	22505.2	56.4	13488.8	7599.2	9580.8	11748	4182.8	50	9438	34177.6	36602	43192.4	46348.4	34211.2	36460.8	21678.4	58504	24336.8	53942.8	49722	53557.2	38336	45048.4	38294	66391.6	39472.8	47197.2	33155.2	15041.2
528000	13957.2	54.8	19472.4	46	8182	7820.8	5710	3680.4	36.8	53.3333	51.25	22431.2	52	13519.6	7670.4	9551.2	11792.8	4208.4	43.6	9184.8	34648	37764.4	43164.8	46566.8	34778.8	37089.2	21594	59921.2	25086.4	55287.6	50025.6	53840.8	39411.2	45638	39478.4	68568.8	39802.4	48379.2	33604.4	15168.8
529200	14018.4	50	19628.4	46.8	8068.4	7868	5777.2	3682.4	56.4	56.4	56.4	22392.8	41.2	13462.4	7757.2	9610.4	11798.8	4267.6	56.8	9091.6	35276.8	38668.8	43420.8	46807.2	35113.2	37421.2	22131.6	60397.6	25650.4	56776.7	50280.8	54204.8	41412.4	46176.8	40760.4	71220.8	40390.8	48813.2	33995.6	15267.6
530400	14020.8	52.4	19670.4	47.2	8156	7944	5818.8	3733.6	44.4	45.6	47.2	22575.6	64.4	13490	7683.2	9681.6	11998.4	4344.4	42.8	9106.4	35788	40037.2	43322.4	47120	35384	37987.6	23037.6	61301.6	25969.2	58222	51280.8	54286	42902.8	46352	41844.8	73487.6	40646	49782.8	34716	15455.6
531600	13984.8	53.2	19970	50	8306.8	8091.6	5942	3809.2	45.6	48	48	22670	54.8	13604.8	7638	9727.2	12062.4	4295.38	42.9167	8763.2	36534.4	41058.4	43820.8	47118.4	36057.6	37322.4	24292	61993.2	25960.4	59438.8	51725.2	54519.6	44830.8	46736.4	42972.8	74708	41037.2	50410	35248	15960
532800	14073.2	52.4	19816	45.6	8197.2	8116	5836.4	3837.2	53.2	46.4	55.6	22750.8	40.4	13767.6	7775.2	9865.6	12202.4	4196	43.6	8716.8	36670.8	42197.6	43740.4	47001.2	36567.6	36738	25278.4	63016.4	25956.4	60622.4	52662.8	54501.6	45912	46970	44637.2	74824	41051.2	51360.8	35760.8	15571.2
534000	14264.4	63.2	20152.8	42.8	8388	8317.2	5954	3872	40.4167	50	49.2	22868	49.2	14020.8	7835.2	9892	12107.6	4221.6	48.4	8683.6	37411.6	43059.6	43660.4	46556.4	37546.4	36886	26080	63237.2	25498	61491.6	53174.4	55006.4	46536	47548.4	45744.4	75294	41664.8	52154	36192.8	15955.2
535200	14186.4	46.4	20436.8	40.8	8432.8	8335.6	5999.6	3938.8	36.4	58.4	54.4	22834	42	14076.4	7750	9976.4	12281.6	4276.8	51.2	8591.6	37880.8	44413.6	43754	46581.6	38126.8	36797.6	26056.8	63456.8	25232	61614.2	53628.4	55619.6	45974	47907.6	46468	74832.4	41865.2	52510	36512.4	15818.4
536400	14421.6	48.8	20380	50.4	8521.2	8658	6006.8	3980	42	48	46.8	23038.8	53.2	14225.6	7967.2	9862	12377.2	4263.2	47.6	8447.2	38625.2	45211.2	44077.2	45852	39127.6	36721.2	25695.6	63659.2	25022.8	61707.6	54228.8	55273.2	44883.6	48418	47465.6	74351.6	42242	53161.2	37121.2	15972.8
537600	14433.6	62	20485.2	45.2	8543.2	8673.6	6080.42	4004	49.6	50	50.4	22952.8	70.8	14323.6	7894.4	9932.8	12481.6	4270	51.2	8284	38784.4	46532.4	43547.2	45669.6	40380	36755.2	25592.4	63860.4	24845.2	61680.4	54280.4	55351.6	44217.2	49128	47945.6	74026	42211.6	53760	37304.4	16004
538800	14561.2	40.4	20474.4	44.4	8760.4	8711.2	6156.4	4057.6	50.8	52	44.8	23084	43.6	14540	7983.2	10016	12454.4	4264.4	34.8	8338	39433.2	48170.8	44052.8	45242.4	41348.4	36816.8	25512.8	63672	24534.4	61613.2	53926.8	55832.4	43591.2	49599.6	48518	74670.8	42751.6	54302.4	37915.8	16101.2
540000	14699.2	43.2	20566	45.2	8697.2	8790.8	6251.6	4046.4	51.6	53.6	58.4	22799.2	52.4	14334.8	7847.2	10025.2	12610	4250.8	49.6	8180.8	39451.6	49213.2	43891.2	45493.6	41982	36581.6	25614	63195.6	24412	60716.4	53666	55634	42467.2	49856	48749.6	74921.2	43131.2	55198.8	38382.8	16073.2
541200	14711.2	46	20426.4	48.4	8805.2	8888.8	6259.6	4105.6	48	44.4	58	22665.6	46.8	14364.8	7810	10077.6	12610.4	4281.2	40.4	8070.4	39813.2	50445.2	44372.8	45162	42493.2	36973.6	25509.2	63070	24046	59928.4	52363.6	55822.8	41846.8	49524.4	48162.4	75684.4	43912.9	55758.4	38708.4	16065.6
542400	14708.4	52	20385.6	45.6	8752.8	8957.6	6392	4118.8	38.4	39.6	45.2	22677.2	53.2	14332	7837.2	10080.8	12580.4	4248	42.4	7950.8	39828.4	51524.8	44619.6	44989.6	43106.8	37168.4	25019.2	62508.4	24026.4	59116	52214.8	55619.2	42126.8	48784.8	47777.6	76432.4	44006	55790.4	38698	15969.6
543600	14816.4	51.2	20516.4	53.2	8848	9074.4	6412	4098	53.2	50	49.2	22650	54	14617.2	7804.8	10028	12574	4318.4	45.2	7881.6	40349.2	52278.4	44699.6	45145.2	43561.6	37124	24735.6	61848.8	24006	58356.8	51821.2	55711.2	41982.8	48468.4	47206.4	77382.8	44479.2	56041.6	38925.2	16038.4
544800	14824	47.6	20373.6	38.4	8836.4	9201.6	6552.4	4138	43.2	47.6	53.6	22599.2	41.2	14881.6	7900.8	9984.8	12689.6	4219.2	52	7744.4	40598	52955.6	45059.2	44838.8	44281.2	37230.8	24666.4	61302.8	24070.4	57759.2	51673.6	55623.2	42216	48481.2	46644.8	77891.2	44820	56327.6	39070.4	16081.2
546000	14956.8	53.2	20410.4	47.6	9033.2	9387.6	6548.8	4189.6	46	46	51.2	22784	53.3333	14978.4	7968.4	9952.8	12731.6	4243.6	50.8	7584.8	40156.8	53725.6	45529.2	44764	44581.2	36868.8	24848.8	60831.2	24084	57349.2	51485.2	55228	42110.4	48223.2	46363.6	77316	45469.6	56576.4	39343.2	15964.8
547200	14840.4	54	20269.6	51.6	8986	9399.6	6558.8	4204.4	48.4	45.2	51.6	22651.2	49.2	14902	7776.4	9951.2	12803.6	4258.8	40.4	7468.8	40302.4	54223.2	45317.6	44303.6	44721.6	36965.2	25500	60136	24230	56603.6	51188.8	54911.2	41971.2	48260.8	45981.6	75957.6	45358.4	56405.6	39328	16077.2
548400	14930.4	57.2	20215.6	54.4	9008.4	9492.8	6636.25	4190.42	42.4	60	50.4	22649.6	43.2	15100.8	7924	9878.8	12689.2	4301.2	44	7302.8	40330	54642.8	45556.8	43856	45290.8	36841.2	25813.6	59546.4	24386.8	56368.4	51181.6	54815.6	41506.4	48181.2	45560.8	74402.8	45533.6	56621.2	39282.4	16043.2
549600	14777.6	48	20317.2	52.4	8895.6	9537.6	6682	4187.6	43.6	56.8	57.6	22993.2	57.6	15108.8	7923.6	9823.6	12531.6	4267.2	50.4	7366	40348.8	54222.4	45704.8	43451.2	45133.2	36734.8	25969.2	58564	24328.4	55695.6	50749.2	54232	40634	48293.6	45315.6	72176.4	45698	56126	39144.8	16160.4
550800	14850	54.8	20333.6	40.8	9028	9419.6	6670.8	4231.2	40.4	45.2	50.8	22911.2	43.6	15361.2	7838	9805.6	12527.2	4204.8	46	7158.4	40221.6	54522.8	45723.6	42805.6	45119.6	37002.8	26000.4	58311.6	24068.8	55499.2	50276	53987.2	39580.4	48086.8	44784.8	70989.6	46091.6	55796	39058	16020.8
552000	14951.6	48	20188.8	46.8	9016	9467.2	6687.6	4162	47.6	40.4	53.2	22947.2	56.8	15409.2	7761.6	9796.8	12302	4195.6	44	7293.2	40134.8	54278	45628.4	42412	45421.6	36535.2	25935.2	57884	23574	54981.2	49493.2	53869.2	38718	47726	44768.8	68879.6	46180.4	55432.8	38925.2	16250.4
553200	14854.4	49.2	20052.4	42	9038	9636.8	8167.6	4227.2	46.4	51.6	58.8	22704	52	15422.4	7694	9695.6	12313.6	4208	43.2	7148.4	39718.8	53838.4	45602	42045.6	45102.4	36046.8	24734.4	57121.2	23119.6	54426.4	49594.8	53759.6	38056.8	47658.8	44550	67776.4	46396.4	54974.8	38522	15995.2
554400	15000.4	54.4	20084	45.2	9041.2	9764.8	9156	4210	43.2	56	54.4	23030.8	52.4	15446.4	7804.4	9661.6	12142.4	4257.6	50	6998	39718.4	53850.8	45860	41516	44651.6	36308.4	24495.2	56362.8	22770	54112.4	48399.6	53282	37596.8	47210.8	44319.6	66857.6	46190.4	54357.2	38538.8	15984.8
555600	14845.6	55.2	20020	45.2	9136	9661.2	10177.2	4189.6	47.6	45.6	48.4	22628	53.2	15606	7835.6	9506.8	12074.8	4104.8	51.2	7098	39221.2	53468	46050	40988.4	44180.4	35990.8	24212	55672.4	22203.6	53614.2	48795.2	52838	37002.4	46256.8	44402.8	66050	46330.4	53843.6	37893.6	15879.2
556800	14679.6	53.6	19728.8	59.2	9088	9655.2	12337.6	4194.4	40	42.4	43.2	22939.6	54.4	15898	7851.6	9477.2	11965.2	4142.4	56.4	6960.8	39209.2	53308.8	46308.8	40576	44146.8	35620.8	24430.8	54806.8	21856	52745.6	48020.8	52754	36702	45547.6	43831.6	65581.2	46371.6	52985.6	37483.6	15945.6
558000	14709.2	51.6	19616.8	36	9006.8	9946.8	16157.2	4156.4	44	58.4	51.6	22743.8	47.2	15924.8	7853.6	9382.4	12104	4194	44.8	6884	39084.8	51496	46058.4	40212.4	43882	34794	24227.2	54069.2	21712.4	52190	47762	52190.4	36128.8	45357.2	42992	65470.8	46268.8	52134.8	37035.2	15546
559200	14618	62.4	19440.8	47.6	9012.4	9794	19948	4183.6	46.4	42.8	47.6	22560	56	16347.2	7902.8	9414.4	12017.6	4234.4	49.2	6889.2	38486	50407.1	46054.8	39804.8	43258.8	34202	24313.2	53126.4	21342.4	51414.4	46996	52175.2	36365.2	44568.8	42386.4	64758.4	46256.8	51751.2	36737.2	15614.8
560400	14606	45.6	19215.2	56.4	9073.2	9821.6	23326.8	4150	44	51.6	44.4	22806	61.2	16395.6	7888.8	9229.6	12127.6	4189.2	30.4	6729.6	38284.8	49970.8	46478	39540.8	43169.2	33911.2	24182.8	52952	20810	50382	47078.4	51661.6	36254	44474.4	41751.6	63754	45774.4	51346.4	36373.2	15546.4
561600	14590.4	57.6	19239.2	36.8	8925.6	9690	25798.4	4194	40.4	41.6	42.9167	22814.8	49.6	16509.2	7960.4	9150.4	12140	4293.2	51.2	6753.2	37955.6	49408.8	46114.8	39254.4	42437.2	33538.8	23738.4	51966	20234	49454.8	46513.6	51459.2	35972.4	44280.4	41211.6	62590.8	45979.2	50563.2	36222.4	15532
562800	14437.6	46.4	18952.8	45.6	8759.2	9760.4	27538.4	4172.4	42.8	49.2	48.4	22714	47.6	16823.6	8068.8	9239.6	12317.6	4240.8	44	6708	37780.4	48859.2	46496.4	38240.4	42143.2	33192	23214.4	51667.6	20203.2	48171.6	46100	51155.6	33514.4	43920.4	40670.8	61168.8	45826.8	49821.6	35793.2	15252.8
564000	14335.6	48.4	18774.4	46.4	8755.6	9602.8	28515.8	4157.6	44.4	52.4	48.8	22933.6	58	17046.4	8371.6	9198.4	12432.4	4257.2	40.8	6738.8	37302	48183.2	46116.8	38110	41912	33088	22367.6	51056	20461.6	47053.2	45666.8	51027.2	33224.4	43368.4	40086.4	58904	45690	48818	35425.6	15181.2
565200	14175.6	48	18835.2	40	8728	9565.6	28410.8	4201.6	44.8	49.6	49.6	23107.2	50.8	17249.2	8473.2	9046	12598.4	4215.2	42.4	6744.8	36895.2	47167.6	46021.2	37725.2	41407.6	32865.6	22102.9	50727.2	20679.6	45754	45280	50458	33402.4	43451.6	39498.4	57299.2	46894.4	48220.4	34978.8	14860
566400	14073.2	54.4	18714.8	47.6	8736	9460	28116.4	4096	46	56	49.6	23111.6	46.8	17386	8752.4	8938.4	12701.2	4142.4	43.6	6706.8	36490	46515.6	46598	37502.8	40919.2	32503.2	22085.2	50710.8	21022	44678.8	44848.8	50250	33352.8	42689.6	38929.2	55975.6	47270	47484	34595.2	14992
567600	13992.1	53.6	18436.4	41.6	8700.8	9545.2	26716.4	4114.8	42.8	46.8	53.2	23225.2	51.2	17427.6	9172.8	9050.4	12744	4145.2	44.4	6769.2	35997.2	45456.8	46589.2	37134.8	40372	32145.2	22117.6	50430.4	21323.2	43537.2	44574.4	50138.8	33033.2	42048.4	38448.8	54535.6	46603.6	46645.2	34374.4	14668.8
568800	13854	50.4	18284.8	36.8	8508.8	9430	25816	4130.83	48.4	54.4	62	23338.4	50.4	17089.2	9467.6	8939.2	12680.4	4272	52	6757.2	35454	44595.2	46724.8	36663.2	39721.2	31774.4	21706.4	49928	21281.2	42462	44103.2	49882	32710.8	41255.2	37970.8	53246	44860.4	45994.4	33983.6	14593.2
570000	13696	44	18299.6	42	8519.6	9224.4	24850.8	4171.2	38	42.4	54.4	23706.8	52	16981.2	9704.8	8823.2	12748.4	4216	51.25	6767.6	35131.2	43824.8	46356	36749.2	38778	31688.4	21394.4	50198	21314	42058.4	44048.4	50550	33124.4	40948	37654.4	52548.4	43158	45110.8	33897.2	14517.6
571200	13659.2	44.4	18046	44.8	8331.2	9345.6	23833.2	4096.4	56	46.4	38	23997.6	49.6	16927.6	9618.4	8804.8	12714.8	4263.6	53.6	6641.6	34723.6	42883.2	46226.4	36488	38618	31183.2	21437.6	50167.6	20998.8	41856.4	43807.2	51233.6	32190.8	40528.4	36967.6	51827.2	41978.4	44387.3	33379.2	14469.6
572400	13582.8	47.2	18048.8	47.2	8370	9082.4	23212.4	4000	50.4	48.4	52.8	24644.4	50.4	16865.6	9614.4	8731.6	12720	4116.4	52.4	6748	34616	42082.8	46304	36280	37851.6	31149.2	21156.4	50562.8	20556.4	42068	43184.4	51087.6	32047.2	40576	36682	51880	41410.8	43513.2	33501.2	14174
573600	13516	49.6	17649.6	44.4	8336	9060	22204	3952.4	46.4	48.4	44	24424.4	51.6	16502.4	9687.92	8616.4	12649.6	4048.8	47.6	6800.8	34064	41657.2	46426.4	36340	37332.8	30811.6	21144.8	50258	19890	42577.2	43343.6	50362.4	32526	40511.6	36558.4	51879.6	41002.8	42851.6	33066.4	14139.6
574800	13428.8	51.2	17638	44	8326	8981.6	21175.6	4014	50.4	45.6	44.4	24356	45.6	16541.2	9666.4	8581.2	12595.6	4130.4	37.6	6642	33508	40173.6	45992.8	36138.4	36854.8	30861.2	21032.8	50027.6	19709.2	42761.2	42860.4	49529.6	31948.4	39992.4	36019.2	51610	40495.6	41692	32806.4	13921.7
576000	13277.6	57.2	17212	47.2	8435.6	8895.6	19997.6	3930	48.4	44	54.8	24535.2	51.2	16609.2	9682	8557.2	12461.2	4084.4	42.4	6709.2	33441.2	39529.6	46264	36144	36542	30820	21133.2	49842.4	19356.8	43106.8	42433.6	49252.8	31782.4	40081.6	35732.8	51449.2	39991.2	40832	32649.6	13757.2
577200	13158.4	46	16942.4	45.2	8453.2	8902.4	18917.6	3928.33	37.6	48	59.2	24512.8	48	16320.4	9624	8458.8	12436.4	4068.8	47.2	6698.8	33059.6	38927.6	46216.8	35961.2	36365.6	30516	21032	50000.4	19130.4	43090.8	42043.6	48598.4	32226.8	40008.4	35300.4	51130.4	39408	40364.8	32299.6	13615.6
578400	13325.2	55.6	16854.8	48.4	8286.8	8833.6	17778	3838	44.8	50.8	54	24720	48	16349.2	9456.8	8404	12196	4014	38	6668	32910	38090	45778	35826.4	35703.6	30535.6	20896.4	49426	18958.4	42704	41713.2	48157.2	32131.6	39662.4	34931.3	50338.8	39096.4	39746.4	32230.4	13569.6
579600	13108.8	51.2	16885.6	43.6	8242	8605.2	17032	3925.6	49.2	53.2	45.2	25051.6	53.6	16219.2	9515.6	8371.6	12047.2	4029.6	49.2	6748.8	32479.6	37554.4	45938.4	36042.4	35552.4	30640.8	20185.2	49312.8	19022	42835.6	41729.2	48083.2	32359.2	39623.2	34364	49488.8	38784.8	39135.2	31742.8	13440.8
580800	12983.6	50.4	16617.6	46.4	8247.6	8510.8	16366.4	3887.2	43.6	41.6	39.6	25076.4	46.8	15931.2	9320.42	8341.2	11670.8	3998.4	35.2	6628.4	32398.8	36908	45930	36108.8	34774.4	30684.8	19968.4	49304	19041.6	42503.2	41411.6	47529.6	32301.6	39040.8	33784.8	49074.8	38352	38772.8	31560	13134.4
582000	12916	54	16754	44.8	8381.6	8378	15643.2	3923.6	40.8	54.8	51.6	25720	45.2	15741.2	9486	8408.8	11544.4	3942.4	44.8	6626.4	32135.2	36620.8	46113.6	36291.6	34424.8	30854	19840.8	49420.4	19428.8	42026.4	41278	47349.6	31838.4	38791.2	33768	48275.2	38403.6	38838.4	31335.2	13146.4
583200	12770.8	52.8	16799.6	47.6	8388.8	8370.4	15366	3833.2	40.8	47.2	39.2	25912.4	54.8	15652.8	9160.8	8362	11406.4	3858	48	6650.4	31874.8	35849.6	46089.6	36494	34178	30535.6	19765.6	49558.4	19902.4	41312.8	41364.8	47464	31950.8	39074	33668	47645.6	38312.4	38118.8	31362.4	12965.6
584400	12730	51.2	16902.8	47.2	8424	8343.6	15038	3958.8	52	51.6667	47.6	26119.6	47.6	15671.6	9025.2	8308.4	11359.6	3880.4	52	6684.8	31480.8	35054.8	46127.2	36567.2	33814	30679.2	20023.6	50072	20493.6	40179.2	41644.8	47554.4	31798.8	39352.8	33582.4	47319.6	38237.6	37978.8	31281.6	12869.6
585600	12748	52	16841.6	38.8	8398	8208.4	14690	3867.6	40	42	54.8	26395.6	42	15402.8	9038.8	8354.4	11527.6	3864.4	36	6633.6	31262.4	34238.8	45886.4	36679.2	33520.4	30379.2	20092.4	49954.4	21268	39210.8	41111.2	47733.6	31544.8	39510	33519.6	47281.2	38097.2	37512.8	31056.4	12782.4
586800	12714.4	50.4	16766.4	49.2	8430.8	8137.2	14455.2	3840.8	47.2	51.6	44.4	26694.8	45.6	15163.6	9150.4	8289.6	11784	3754.4	51.2	6708.4	31130	33806	46085.6	36840.8	33158.4	30814.4	20631.6	50184.8	21453.6	39080.8	41092	47745.2	31291.6	39981.6	33649.6	47717.2	38227.2	37653.6	30985.2	12546.4
588000	12589.2	66	16906.4	40.4	8533.2	8046.4	14004.4	3822	46.8	51.6	53.6	26866.8	44	15180	9093.2	8237.2	11784.8	3710	42.4	6624.4	31101.2	33132	46200.4	37370.8	33031.2	31609.6	21164.4	50170	22054.4	39371.6	41266.4	47742.4	31019.2	40594	33979.2	48685.6	37943.2	37572.8	31204.8	12490
589200	12714.8	47.6	16739.6	44	8588.8	7978	13862.4	3818.4	38	50.8	50.4	26860	47.6	15071.6	9084	8232.4	12141.6	3743.6	54	6660	31040	32404.8	46040.8	37374.4	32894.8	32582	21988.8	50158	22203.6	40181.6	41164.8	48268.8	31154.4	41136.8	34158.8	49641.2	37912	37241.6	31346.8	12339.6
590400	12629.6	44.4	16863.2	57.2	8471.6	7928.8	13685.2	3859.6	45.2	53.6	58.8	26757.6	55.2	15037.2	8984.8	8264.4	12582	3779.2	38	6581.6	31077.6	32936.8	45842	38360.4	32656.4	32300.4	22498.4	50467.2	22451.2	41408	40936.4	48089.2	31490.4	41524	34022.4	50749.6	37773.6	37480.4	31298.4	12382
591600	12616.8	54	16742	48.4	8613.6	7966	13676	3830	42	46.8	55.6	26982	58	15141.6	9068.4	8231.6	12666	3828	44	6611.6	30915.6	32239.6	45956.4	38544.4	32445.6	31506	22590	50782.8	22126.8	42722	41034	48018.8	32798	41848.8	33852.9	51778	37766.4	37550	31340	12488
592800	12635.6	50.8	17005.6	50.4	8711.6	7832	13418.4	3842.8	42.8	58.4	46.8	27018.8	48.8	14917.2	9065.2	8198.4	12597.2	3830.4	51.2	6701.2	30818.4	31668.4	45891.6	39130.4	32112.8	31012.8	22609.6	51410	21951.6	43828.8	41034.8	47948.4	33799.2	42308.8	33374	52415.6	37670.4	37684.8	31440	12490.4
594000	12632.8	45.6	16979.2	44.8	8814.8	7858.8	13334.8	3805.2	51.6	51.2	58.4	27510.4	47.6	15043.2	8926.8	8137.2	12675.6	3798.4	40.4	6670.8	30884.4	31494.4	46011.2	39634.4	32066	31514	22302.1	51519.6	21921.6	44994.4	41042.4	47822.4	34732.4	42584	33222	52958.4	37642	38036	31644	12464.4
595200	12548.4	40	16956.8	40	8913.6	7988.8	13272	3774.8	47.6	50.8	47.2	27504.8	44.8	15042.8	8907.2	8201.2	12604	3836.8	43.6	6620	30563.2	31054	46174.4	39967.6	32084	31769.6	22435.2	51829.6	21911.6	45241.2	41284	47680.8	36020.4	42921.2	33242	53380.4	37431.2	38634	31856.4	12340.4
596400	12715.6	46	17201.6	43.6	8918	7949.6	13138.4	3807.6	45.6	57.6	46.8	27862	55.6	14961.6	8938.75	8255.6	12681.6	3818.8	45.6	6681.2	30795.6	31076.4	45959.6	40438	31984	32065.6	22476.4	52396	22232	45406.8	41582.8	48138.8	37068.8	43824	33227.2	53573.6	37374.4	39197.2	32040.4	12338
597600	12563.2	52.4	17108.8	43.6	9034.8	7800	13118.8	3828.4	56	53.2	44.8	27824.8	51.2	15134.8	8880.4	8367.2	12453.6	3900.8	52.4	6632.8	30748	31145.6	46169.2	41115.2	31900.4	32230.4	22978	53382.8	22524.4	45356.8	41772.8	48095.6	38110.8	44430.8	33120.8	53769.6	37458.4	39847.6	32360.8	12529.2
598800	12768.4	52.8	17322	47.6	9079.6	7867.6	12962	3777.6	43.2	48.8	45.6	28228.4	47.0833	15066.3	8860.8	8466	12401.2	3942.4	41.2	6670	30948.4	31078	46144.4	41753.2	31891.6	32153.2	23140.8	53945.2	23027.2	45337.6	42148	48041.2	38930.4	45296	32970.8	53678.4	37521.2	40722.4	32662	12598.4
600000	12845.2	46.8	17309.6	50	9044	7887.2	12863.6	3761.2	48.4	42.8	48	28010.8	52	15004.4	8815.2	8444	12327.2	3925.6	49.6	6722	31183.2	31090.4	46391.2	42095.6	31910	32385.2	23830.4	54475	23346.4	45454.4	42345.2	47637.6	39856.8	46529.6	32738	54765.6	37686.8	41267.2	32942	12510.4
601200	12906	55.6	17516.8	48	9212.4	7862	12916	3678.4	33.6	43.6	40.4	28324	44.4	14932	8812	8422.4	12044.8	3886	42.8	6738.8	31092.8	31060	46541.6	42850.4	31635.6	32670	24267.6	55240.8	24073.6	45148.8	42692	47726.8	40205.6	46844.4	32880	55199.6	37871.2	42351.6	33409.2	12684.8
602400	12888.4	50.8	17464.4	37.9167	9261.2	7998.8	12897.6	3728.4	37.2	50.4	46	28502.8	44	14791.2	8890.8	8542.8	11942.4	3925.2	51.2	6767.6	31104.4	31209.6	46573.6	43163.2	31760.4	32951.2	25456	56125.2	24764.4	44572.4	42817.6	47566.4	40614	47909.6	32844.4	56446.4	38215.6	43261.2	33785.6	12827.2
603600	12949.6	60.8	17572.4	43.6	9438.4	7954	13074	3728	58.8	41.6	48.8	28644.4	52.4	14832.4	9080	8582.4	11688.8	3973.6	46	6967.2	31314	31385.6	46233.6	43801.2	31679.6	33490.8	26147.6	56534.8	25277.6	44874.4	42982.4	47978	40642	48523.6	33186	57842.8	38978.4	44548	34247.9	12716.8
604800	12952.8	54.8	17527.6	52	9544.4	7841.6	13026	3740	52.4	46.8	54.8	28567.6	38.8	14957.2	9224	8645.2	11421.6	3961.6	44	6905.6	31678.8	31538.4	46083.6	43861.2	31772.8	34047.2	27493.6	57236.4	25294.8	45204	43224.8	48154.4	40650.8	48988	33365.6	59406.4	39190.4	46020.8	34444.8	12966.4
606000	13010.8	59.6	17497.6	39.2	9472.4	7996	12955.6	3699.2	45.2	47.6	50	28823.2	50	14844.4	9118.4	8751.6	11368.8	3894.8	46.8	7011.2	32095.2	32132	46071.6	44071.2	31893.2	34570	28091.2	58043.2	25492.4	46111.2	43347.2	47979.2	40057.6	49392.4	34018.4	61059.2	39288.4	47616.8	34674	13054
607200	13188.4	48.4	17642.4	48	9598.8	7811.2	12879.2	3728.4	42	50	48.8	29103.6	46.8	14911.2	9201.2	8734	11163.6	3866.8	45.2	7051.6	32447.6	32431.6	46222	44662.8	32168	35172.4	28497.1	58277.6	25580	46752	43644	47712.8	39298	49877.6	34512.4	62437.2	39891.2	49054.8	35012	13118
608400	13195.6	48	17548.8	52.4	9666.4	7953.6	12822	3721.2	37.2	46	54	29381.2	48.4	15021.6	9302.4	8924	11252.4	3933.2	42.8	7035.2	32672	32886.4	46175.2	45094	33024	35800.4	28244.8	58960	26056	47933.6	43963.2	47708.8	38790.8	50113.6	35028.8	63328	40094.4	50267.2	35820.8	13166
609600	13290	52.4	17588	45.2	9732.4	8003.46	13061.3	3726	39.2	55.2	54	29071.6	56.4	15097.2	9248.4	8878.8	11219.6	3946.4	52.4	7139.2	33249.2	33300.8	45849.6	45266.8	34814.4	36271.2	28452.8	59138.8	25973.6	48789.6	44119.6	47781.6	38618	51200	35395.6	63437.6	40392.4	51932	36334	13238.4
610800	13500.8	51.6	17573.6	47.6	9762	8029.2	12942.8	3684.4	42	45.6	50.8	29425.2	56.4	15055.6	9106.8	8928.4	11318	4017.2	40.4	7102.8	33518.4	34008.4	45885.6	45565.2	36335.2	36818.4	28344	60457.2	26077.6	48934.8	44480	47258.4	38745.6	51194.4	35596	63360	40986.4	53693.6	36758	13344
612000	13563.6	50.8	17758	46	9839.6	8048	12860.8	3686.8	46	46	39.6	29567.2	46.4	14964.8	9216.4	9142	11459.6	3980.4	43.2	7225.6	33652	34479.6	46261.2	45638.4	37470.8	37082	28340.8	61089.2	26026	49135.6	44674.8	47025.6	39301.2	51299.6	36197.2	62928.4	41053.6	55239.2	37175.2	13410.4
613200	13702.4	56.4	17915.6	50.8	9986.4	7995.6	13030.4	3646.8	42.5	44.4	46.4	29611.2	43.2	15083.2	9086	9050.8	11674.4	4013.6	50.8	7260.4	33803.2	35302.8	46057.2	45806	40226.8	37674.4	28237.6	61618.4	26020	48572.8	44727.6	47134.4	39917.6	51879.6	36653.6	63227.2	41710.4	56843.2	37715.2	13428.8
614400	13725.2	52.8	17905.6	43.2	10091.2	8190.4	13096.4	3698	47.6	52	42	29469.6	50	15019.2	9086	9033.6	11828.8	4121.2	48.8	7268.8	34132.8	35888.8	46026.8	46154	42368.4	38241.2	28308.4	62333.2	26553.6	48261.6	44890.8	46996	40925.6	51796.8	36877.6	63241.2	42176.8	57801.2	38273.2	13416.4
615600	13628	54.8	17840.4	43.6	9942.4	8434.4	13085.6	3682.8	46	49.2	42.8	29687.6	48.4	15130.8	9115.6	9115.2	12001.6	4101.2	40.8	7306.8	34400.8	36304	46306	46871.2	44129.2	38652	28715.2	62635.2	26878	47942	44856	47071.6	42005.2	52131.6	37148.4	63491.2	43275.2	58895.2	38764.4	13368
616800	13765.6	54.5833	17752.8	46.4	9890	8565.6	12952	3627.6	46.4	49.6	46.8	29709.2	44.4	15029.2	9156	9052.8	12153.6	4150	48.4	7286.8	34525.2	37150	46270	47936.8	47697.6	39208	29126.4	62274.8	27141.2	47682.8	45182	46717.6	42793.2	52535.6	37106.4	63468	43649.2	59914.8	39480	13506.8
618000	13585.2	50.4	17805.2	40.8	9926.4	8556.4	13247.2	3785.2	44.4	53.2	54.8	29829.6	44.4	15253.2	9208.4	9060	12087.2	4016.8	48.4	7336	34679.2	37966	46276	48463.2	52056	39351.6	29640	62056.4	27395.6	47441.6	45178.8	46242.8	43204.4	52711.2	37423.6	64269.2	44592	60728	39938.4	13589.2
619200	13668.8	42.8	17820.4	56.8	10060	8538.4	13298.8	3663.6	50.4	45.2	51.2	29677.6	47.2	15147.2	9262	9079.2	12020.4	4124.4	52.4	7363.2	34752.4	38788.4	46316	49353.6	56231.2	39892	30082.4	62474.4	28210.8	47688.8	45250.4	46381.6	43495.2	52592	37508.8	65152.4	45044	61294	40171.6	13663.2
620400	13770.8	51.6	17958.4	44.8	10098.8	8780.4	13254	3712.4	42.4	47.6	48.8	29872.4	53.2	15321.6	9349.6	9088.4	12023.2	4144.4	50.8	7383.2	34878	39559.2	46065.6	49242	58893.2	40325.6	29905.2	62179.2	27820	47129.2	45225.6	46272	42604.4	52486.4	38038.8	65680	45512	61821.2	40733.6	13780.8
621600	13857.2	54.8	18256.8	42.8	10265.6	8828.4	13340.4	3768.4	47.6	51.2	45.2	29858.8	51.6	15236.4	9224	9062.4	11999.2	4130.8	44	7455.6	35236.8	40564.8	46258.4	49646.8	62108	40715.6	30076	62476.4	27857.6	47374.8	45144.4	46347.6	41517.6	52109.6	38515.2	66464	46300	62645.2	41184	13836.8
622800	13911.6	48.4	18384.4	44	10353.6	8926.8	13235.6	3824.4	49.2	45.6	46	29951.6	52.4	15160.4	9277.2	9098	11962	4220.8	44	7371.2	35324.6	41334	46020	49873.6	64591.2	41165.6	29935.6	62284.8	27780.8	47504	45124.4	45582	40419.2	52027.6	39052	66668.8	46924.4	63409.6	41904	13876
624000	13806.8	50.4	18468.4	50	10368	9515.6	13139.2	3820	45.2	48.4	39.2	29902.8	44.8	15262.8	9175.2	9135.6	11942	4178	48.8	7550.4	35557.6	42416.4	45951.6	49503.2	66185.6	41114	29822.8	62509.6	28206.8	47747.2	45263.6	45406	39324.8	51566	39287.2	65554	47274.8	64087.2	42305.2	13974
625200	13842.8	57.6	18779.2	42.4	10360.8	9638	13039.2	3845.2	39.2	50	50.8	29850.8	42.4	15294	9234.8	9110.8	11835.2	4159.2	52	7419.6	35637.2	43329.2	46294.8	49473.6	66444.8	41621.2	29409.2	62346.8	28275.6	47854.8	45162.4	45108	38576.4	51313.6	39689.6	64903.2	48112.4	65012.4	42940.8	14065.6
626400	13716.4	44.8	18720.8	52	10368	9741.6	13142.8	3840	38.8	50.8	59.6	29883.2	43.6	15277.6	9034.8	8938.4	11720	4251.2	44	7432.4	35645.2	44249.2	46539.2	48969.6	66461.2	41453.6	28949.2	61913.2	27780	47529.2	45377.6	44868	38313.2	51153.2	39920	63617.6	48617.6	65346.8	43126.8	14194.4
627600	13794.8	46	18643.2	48.8	10478	9824.8	13390	3814.4	48.4	58	49.6	29979.2	46.8	15572	9158.8	8912.4	11591.6	4260	42.4	7462.8	35927.6	44754.4	46450.4	48344	65825.2	41546.8	28764.8	62155.6	27280.8	47368	45438	44838	38268.8	50643.2	40116.8	63377.6	48864.8	65558.4	43504	14224.4
628800	13756.8	46.25	18658.8	52	10375.2	9896.4	13395.2	3790.8	42	50	43.6	30191.2	50.8	15881.6	9308.4	8951.2	11342.8	4236	41.2	7429.6	36057.2	45501.2	46723.2	48315.6	65249.6	41738.8	28389.6	62495.6	27077.6	47092	45245.6	44868	38678.4	50476.8	40538.4	62576	49224.4	65638	43569.6	14124.4
630000	13630.4	51.6	18726.8	44.8	10336	9864.8	13192.8	3737.2	32.8	47.2	50.8	30573.6	56.8	15822	9180.8	8875.2	11236.8	4160.4	50.8	7422	36162	45914	47152.8	48224	64078.4	41437.6	28129.2	62448	26686.8	46610	45071.2	44488.4	39325.2	50466	40900.8	62596	49765.6	65386.8	43986	14307.2
631200	13538	50	18586.8	45.2	10475.6	10080.4	13366.4	3707.2	50.8	44.4	47.6	30654.4	52.8	16088.4	9391.6	8868.4	11268.8	4125.6	40.8	7464.8	36303.2	46752.8	47030.4	48624.8	63239.2	41534.8	28132	62166.8	26281.2	46076.4	44862	44010.8	40653.6	50454.8	41318	62234.6	50076.8	64846.4	44260.4	14254.4
632400	13644.8	45.6	18762.8	47.2	10404.8	10010.4	13328.4	3920	43.6	48	50	30796.8	44.4	16329.2	9432.8	8910.4	11241.2	4105.6	52.8	7436.8	36046.4	47467.2	47273.6	48225.6	61954	41069.2	28067.2	61957.6	26032.8	45657.2	44872	43939.2	40838.8	50111.2	41453.2	62441.6	50044.4	64656.8	44054.8	14162
633600	13352.4	43.6	18954.8	50	10318	10014	13380.4	4057.2	45.8333	42.4	44.4	30982.8	52.4	16431.2	9423.6	8918.4	11160	4164	37.2	7433.6	36074.8	47961.6	47380.4	47563.6	60516.4	41432.4	28135.6	62187.2	25661.6	45367.2	44736.8	44030.4	40437.6	49440.4	41934.4	62268	50652.8	64606.8	44049.6	14475.6
634800	13554.4	48	18984.8	49.2	10296.4	9795.6	13278.8	4092.4	42.8	49.2	55.2	31039.2	43.2	16713.2	9537.6	8869.6	11130.8	4146	36.25	7430.42	36042	48382.8	47710.4	46817.6	59317.2	41175.6	27914.8	61766.4	25523.6	44560.4	44239.6	43616	39708.4	49053.6	41761.2	61923.6	50820	64073.2	44072.4	14290.4
636000	13254	40.8	18974.8	50.8	10281.2	9673.2	13172	4242.4	55.6	36.4	42	30633.6	51.6	16940.8	9465.2	8740.4	11354.8	4062.8	43.2	7408.4	36028.8	48781.6	47651.2	45978.4	57908.8	41006.8	27694.8	61938	25756	44444	44322	43225.6	38540	48422	40774.8	60900.4	50978	63848	44016.4	14363.6
637200	13242	48.4	19150.8	52.8	10262.8	9718.4	13224.8	4238.4	42.8	44.4	58	30518.8	51.2	17048	9352	8721.6	11587.6	4038.4	49.2	7395.6	35780.8	48689.2	47598	45723.6	56878.8	40501.2	27502	62009.6	25370.4	43990.4	43916.8	43249.2	37354.8	47860.4	42618.8	60304.8	51424.4	63950	43999.2	14332
638400	13094	54	18888.4	44.4	10159.6	9687.6	13216.8	4307.6	39.2	55.6	47.2	30353.2	52.4	17333.2	9300.4	8678	11561.6	4016.54	42.0833	7515.6	35807.2	48760.8	47897.6	44746	55318.4	40433.2	27156	62014.4	25325.6	43819.6	43926.4	42939.2	36641.2	47172.4	41467.6	59390	51644	63184	43816.4	14379.6
639600	13275.2	56	18760	42.8	10183.6	9555.2	13165.6	4322.8	48	52	45.6	30162.4	48.8	17467.2	9191.2	8595.6	11470.4	3945.6	44.4	7542	36054.8	48803.2	47899.2	44187.2	53773.2	39842	26626.8	61225.2	25427.2	43211.2	43534.2	42610	35914.8	46677.2	42370	58106.8	51458.4	62243.6	43747.2	14241.6
640800	13097.6	50	18484.4	41.6	10062	9522.4	13230.8	4319.2	40.4	44.8	48.4	30250	51.2	17702.8	9279.6	8641.6	11478.8	3917.2	48.4	7346.4	35906	49120	47860	43978.4	52514.8	39737.6	26340.8	60670.4	25322	42749.6	43670.8	42460.4	35232.8	46328.4	43810.8	57380	51827.2	61583.6	43606.8	14355.6
642000	12995.6	53.6	18064	48.8	9949.2	9452.8	13061.2	4346.4	38.4	52.4	48.4	30653.8	50	17846	9348	8607.2	11414.4	3904	49.6	7484	35582.4	48809.6	48073.6	43469.2	51589.6	39536	25967.6	60618.4	25142.4	42452.8	43244.4	42400	34811.2	45958.8	44346.8	56620	51801.2	61130.4	43182	14394.4
643200	12963.6	52	18106.8	48.4	9898.4	9418.8	13101.2	4298	44.4	52.8	45.2	30894	52	17860.8	9188.8	8673.6	11602.8	3940.4	48	7363.6	35734	49360	47852.4	42767.6	49813.2	38733.2	25367.6	59775.2	24920.4	41733.2	42938.4	42417.2	35004.8	45682	44956.8	55914.4	51761.2	59962.8	43012	14387.6
644400	13067.5	47.6	17605.2	43.6	9796.4	9354	12764	4289.2	36.8	47.6	50.4	30986.4	46	17870.4	9290	8441.6	11768	4073.6	43.6	7308.8	35444	49783.6	47915.2	42172.4	48725.2	38795.6	25094.8	59384	24646.4	41615.2	42723.2	42549.2	34816.4	45316	45815.6	55222.4	51887.2	59224.4	42754.8	14368.4
645600	13110.4	40	17606.4	49.2	9724.4	9090.8	12874.8	4262	42.8	39.6	48	30696.4	56	17884	9326.4	8555.6	11670.8	4166	48.4	7314.8	35284.4	50313.6	47990.8	41872	48014.8	38404.8	24776.4	58957.6	24216.4	41104	42606.8	42030.4	34324.4	45161.2	46492	54734.8	51555.6	58796.8	42501.6	14469.6
646800	12769.6	50.4	17382.8	45.2	9786	9226.4	12724.4	4165.2	46.8	56.8	51.6	30288.8	51.2	17912.8	9414.4	8467.2	11894.8	4256.8	42.8	7386	35007.6	50090	48210.4	41533.6	47084	37997.6	24517.9	59083.8	23884	40775.6	42227.2	41539.2	34012.8	44670	47091.6	54295.2	51446.4	57616.8	41868.4	14332.4
648000	12765.2	45.6	17382	50	9652.4	9120	12634.8	4105.6	49.6	44.8	54	29990.8	51.2	17776	9350	8453.2	12057.6	4260.4	50.8	7304.4	34846	50068.4	48709.2	41034.4	46011.6	37803.2	24146	58606.4	23564	39969.2	42029.6	41589.2	30395.2	44208.8	46598.8	53668.4	51273.2	56851.6	41808.4	14335.2
649200	12513.6	54.8	17155.6	49.2	9561.6	9194	12532	4079.2	40.8	49.6	52.4	29700.8	48.75	17688.8	9406.8	8344.58	12040.4	4240.8	55.2	7254.8	34639.2	49812.8	49042.8	40562.8	45295.2	37388.8	24041.2	58162	23306.4	39614.8	41518.4	41463.6	29337.2	43725.6	45910.8	53140.8	51415.6	55449.6	41298.8	14041.2
650400	12427.6	43.6	16968.8	40	9539.2	9002.4	12335.6	4220	45.2	49.6	47.6	29757.2	46.8	17500.8	9289.6	8408.4	11987.6	4276.4	47.2	7322.4	34444.4	49628.4	49084.8	40256.3	44647.6	36983.6	24130	58038.8	22875.6	39218.4	41690.8	41066.4	29461.2	43599.6	46373.6	52466.4	51232	54972	40886.4	14088.4
651600	12446	49.2	16804.8	42.4	9520	9054	12209.6	4320.8	48.8	43.6	50.4	29680.4	51.2	17233.2	9268.8	8344.8	12149.6	4328.8	44.8	7255.6	34210.4	49222.8	49028.8	39793.2	43884	36605.2	23996	57694.4	22762.4	38700.8	40860	41090.8	29593.2	42968	47158.4	51558.8	51179.2	53962	40323.6	13931.2
652800	12265.6	54	16432	44	9367.2	8945.2	12230.4	4378	49.2	50.4	51.6	29921.6	45.6	16918	9237.6	8223.75	12049.2	4402.4	52.8	7179.2	33818.4	49069.2	49117.2	39460.8	43126.8	36324.4	23964	57470	22679.6	38208.8	41144.8	40728	30027.2	42323.2	48988.8	51113.6	51293.6	53175.6	40025.6	13897.2
654000	12062.8	58.8	16206	53.2	9321.2	8933.2	12104.8	4455.6	50.8	53.6	55.2	30229.6	56.8	16542	9106	8225.6	11909.2	4314.4	39.2	7242.8	33534.8	48752	48870.4	38772.4	42489.2	35964	23758.8	57420	22531.6	37994	40858.8	40826	30718.4	42283.2	49317.2	50064	50398	52498	39252.5	13692.8
655200	12133.2	46	16139.2	48.8	9363.6	8813.6	12130.4	4490	46.4	45.6	52	30181.2	59.2	16229.6	9183.6	8245.6	11737.6	4292.8	50	7079.2	33250	48554	49079.2	38804.8	41799.2	35868	23198.8	56853.6	22346.8	37436.8	40939.2	40811.6	31134.8	41836.4	49294.4	49562.8	50157.6	51551.6	38991.6	13527.6
656400	11828	50.4	15987.2	45.6	9253.2	8716.4	11904.4	4540	46	44.5833	50	30265.6	40.4	16478.8	9212.4	8118.8	11584.4	4265.2	42	7092	33030.8	48276	48619.2	38599.2	41714	35775.2	23357.6	56739.2	22302.8	37525.6	40198.8	40783.6	31699.2	42056	49479.6	49137.2	50373.2	51072	38614.4	13318.4
657600	11853.6	53.6	15735.6	41.6	9245.6	8755.2	11916.8	4508.8	33.6	61.2	48.8	30224.4	45.6	16523.6	9089.2	8117.6	11470.4	4252.4	39.6	7098.4	32872.4	47955.6	48738.8	38359.6	41202.4	35506.8	22770.8	56495.2	22132.8	36855.6	39900.4	40541.6	31901.6	41842.8	49268.8	48644.2	51298.3	50245.2	38223.2	13280.4
658800	11875.6	54.8	15531.6	49.6	9008.4	8709.6	11706.8	4515.2	46.8	43.6	40.4	29870.4	54.8	16690	9200.4	8087.6	11437.2	4105.6	49.6	7169.6	32989.6	47417.6	48934	38205.6	41568.8	35252	22352	56337.6	22398.8	36648.8	39621.2	40408.8	31698.8	41720.4	48807.2	48190.8	52804.4	49747.2	37741.6	13045.6
660000	11756	48.4	15358	43.2	9154.8	8598.8	11806.8	4544.4	40.8	52.8	42	29824.4	55.2	16916.4	9317.92	8118.8	11444.8	4118	47.2	7092.8	32890.8	47098.8	48924	37998	40943.2	35126.4	22323.2	56592.4	22694.8	36224	39128.8	40834.4	31436.8	41603.6	48645.2	47777.2	55278.8	49364.8	37501.2	13027.6
661200	11568	56.8	15578.8	48.4	8984	8697.2	11633.6	4539.6	40.4	55.6	50.8	29880.8	50	17292	9223.2	8052.8	11450.4	4056.4	37.6	7197.2	32625.6	46811.6	49189.2	37982.4	40483.2	35020	22072	57388.8	22873.2	35592.1	38706.3	40472.8	28681.6	41405.6	47943.2	47764.8	58287.2	48798.8	36908.8	12950.4
662400	11637.2	54.8	15274.8	47.2	9080	8446.8	11526.4	4491.6	34	51.2	53.2	29832	42.8	17397.2	9126.4	8094.4	11424.4	4058.4	50	7069.2	32378.8	46011.6	49347.2	37781.6	40179.6	34806.8	22020.8	57544.4	23022.4	35380.4	38906	40429.2	28259.6	41764.8	47173.6	47944.4	60302.4	48198	36628.8	12940.4
663600	11689.2	50.8	15260.4	53.6	8991.2	8514.4	11403.6	4477.2	43.6	50.8	48.4	29765.2	48	17317.6	9082	8018	11621.6	3981.6	38	7063.2	32355.2	45819.2	49351.2	37674.8	39814.8	35086.8	21980	57682.4	23098.4	35072	38764	40982	28150	41352.8	46510.4	47238.8	62464	47832.4	36547.2	12664.4
664800	11602.8	49.2	15051.2	48.8	9177.6	8339.6	11578.4	4451.6	47.2	43.6	44.4	30024.4	47.6	17399.6	9024.8	8026	11809.2	3828.4	39.2	7059.6	32148.8	45079.6	49851.6	37578.8	39446	34832.8	22342.8	57882.4	23194.8	34675.2	38587.6	41004.8	28039.2	41288.8	45817.2	46744.8	62632.8	47066.8	36126	12792.8
666000	11516.4	43.6	15119.6	46.4	8988	8397.2	11464.8	4476.4	50.8333	56	62	30217.6	46.8	17459.2	9064.4	8110	11842.4	3770	41.6	6979.2	31824.4	44508	49710.4	37516	39320.4	34842.8	22334.8	58311.2	23226.8	34675.2	38566.4	40655.2	27813.6	40998	45620.4	46676.4	63714.8	46696	36052.8	12832.8
667200	11494	49.6	14910.8	46.8	9129.6	8364.4	11433.6	4587.2	37.6	46.4	50.8	30601.2	46.25	17548.8	8875.2	8145.2	11772.8	3652	42.4	6896	31552	44002.8	49680	37719.6	39514.4	34912	22657.6	58326	23164.4	34884	38133.2	40866	28301.2	41325.2	45542.4	46355.6	64970	46545.6	35507.2	12607.6
668400	11431.6	53.2	14713.6	44.8	9102	8429.6	11405.6	4564.8	46.4	43.2	58	30926.8	39.2	17295.2	9075.6	7916.8	11844.4	3687.6	49.2	6978	31470	43478	49564	37923.6	39571.6	34875.6	23092.4	58940.8	23230	34830.8	38128.8	40872.4	28447.2	41178	45093.2	46162.4	66904	46326.4	35441.6	12572.4
669600	11717.2	64.8	14813.6	44.8	9066	8315.6	11338.8	4615.6	48	43.6	52	31098.4	50	17319.2	8899.2	8084.4	12150.4	3776	40.8	6961.2	31187.2	43062	49311.2	37857.6	39530.8	34876.8	23128.8	59224.4	23334.4	34886.4	37829.2	40907.6	28915.6	41449.6	44913.2	46020	69326	46020	35524.4	12472.8
670800	11580.4	49.2	14751.2	45.6	9056.8	8372	11244	4657.2	38.8	59.2	45.2	31393.3	47.2	17210.4	9022.8	8101.6	12382.4	3894.4	56	7003.6	31063.2	42657.2	49608.8	37898	39870	35033.6	23367.6	60050.4	23405.2	34782	37722.4	40908.4	29710	41458.8	44752.8	45900.4	70980.4	45830.8	35282.8	12625.2
672000	11520.4	45.2	14853.2	49.2	9039.2	8318	11122	4659.6	47.2	48.4	44.4	31248.8	53.2	17168.8	9207.6	8048	12438.8	3970.8	32.8	6928.4	31102.4	42091.6	49454	37850.8	39998.8	35028.8	23391.6	60368.4	23660	34976.8	37957.2	40957.6	30392.8	42074.4	44735.2	46098.4	72623.3	45684.8	35020.8	12514.8
673200	11724.8	55.6	14945.2	44.4	9108.4	8021.6	11154.8	4748.4	47.6	56.8	52.4	31567.6	58.4	17038.4	9130.8	8046.4	12466	3994.4	45.2	6889.6	31250	41732.8	49785.6	37911.2	40263.6	34973.6	23750.8	61150.4	24031.6	34612.4	37858.8	41202	30956.4	42545.6	44650.4	46139.2	74836.8	45672	35100.4	12631.6
674400	11766	54.4	14882.4	42.4	9173.2	7974	11149.2	4766.8	44	45.2	54.8	31501.2	52.0833	16958	9082.4	8122.8	12606	3998	41.6	6824.4	31420.8	41378	49794	37981.6	40752.8	34900.8	24176.8	61575.6	24652.4	34562.8	38000.8	41267.6	31120.8	42508	44058.4	46253.6	75368	45324	35013.6	12653.6
675600	11664.4	50.4	14819.6	47.2	9162.4	7798	11032	4886.8	41.6	47.2	53.2	31518.4	50.4	17154	9094.4	8082.8	12722	4053.2	42.8	6867.2	31429.6	41012.9	50328	38310.4	40852.8	35123.6	24546.8	62607.2	25003.6	34559.2	37873.2	41142.4	30906.8	42707.2	44621.6	46131.6	75328.4	45390.8	35004.4	12787.6
676800	11750	56.4	14762	43.2	9283.6	7788.8	11018.4	4767.6	40.8	48.4	47.2	31894.4	45.6	17031.2	8999.6	8194.8	12640.8	4053.6	43.2	6806.8	31629.2	40509.6	50394.4	38564.8	41168.4	35264.8	24533.2	62984.8	25522.8	34195.6	37937.6	41573.6	30949.2	43313.2	44857.2	46786.4	74988.4	45243.6	34986	12813.2
678000	11969.6	47.2	14704.8	42.0833	9340	7642.08	11173.2	4691.6	40.4	53.2	52.8	32091.2	52.8	17060.4	9116	8218	12490.8	4032.4	43.2	6851.6	31796.4	40096	50757.6	38873.2	41528.8	35142.4	24940.8	63395.6	25611.2	34306	37950	41296	30378	43256.8	44616	47101.6	74405.2	45197.6	35056.8	12659.6
679200	11981.2	47.6	14612	42.8	9502.8	7600	10958.8	4604	39.6	40.8	47.2	32455.6	57.2	16992.8	9008.4	8188	12380.4	4011.2	48.8	6776	31954.4	40039.2	51060	39157.6	41863.2	35216.4	25507.6	63357.2	26146.4	34064	37936	41116.4	30065.6	43327.6	45256	46956.4	74488	45412.9	34967.2	12660.4
680400	12193.2	42.4	14701.2	45.6	9312	7642.4	10870.8	4430	44	44.8	48.8	32523.2	51.2	17113.6	8936.4	8142.8	12112.8	4041.6	49.2	6812	32072	39517.6	51012.8	39439.2	42178	35378.4	25952.8	64141.6	26390.8	33904.8	38167.6	41176.8	29558	43526.4	45544	47539.2	74028.8	45808.8	35099.6	12602.4
681600	12263.6	55.6	14819.6	47.6	9315.2	7543.6	10864.6	4455.2	41.6	50.4	52.4	32550.4	44	16954.8	8971.2	8204	12041.6	4000.8	41.6	6880.4	32215.2	39562.8	50756.4	39546.8	42760.8	35174	26042.4	64508.8	26747.6	34308	38329.2	40890.8	29185.6	43954	45624.8	47329.6	73391.6	46192.4	34749.6	12444
682800	12438	51.6	14749.2	45.6	9562	7620	10638.4	4328	42.4	54	43.2	32440.4	45.6	16756	8972.4	8282.4	12008	4063.2	42.4	6776	32440	39517.6	50312.8	39714	43144.4	35131.6	26210.4	64614.4	26747.6	34291.6	38620	40803.2	29384.8	44287.2	45843.2	47446	72865.2	46664	34686.4	12403.2
684000	12535.6	48	15051.6	38.8	9597.2	7484	10618.8	4394.4	56	56	54.4	32679.2	49.6	16638	9012	8120	11626	4043.2	48	6806.8	32250	39394.4	50036.4	40287.6	44058.8	35218	26592.4	64953.2	26719.6	34336.8	38809.2	40868	29964.4	44596.3	45986.4	47490.8	71698.8	47124	35065.6	12302.8
685200	12476.8	58.4	15136	41.6	9442	7583.6	10765.6	4387.6	40.8	40.4	48.8	32361.6	46	16754	8955.2	8181.6	11453.2	4057.6	39.6	6750	32505.2	39476.8	49978	40498.4	44364	35512.8	27004	65532.8	27403.6	34656.4	38850.8	40594.4	30603.2	44995.2	46678	47467.2	70978.8	47420.8	35256.8	12204.8
686400	12665.2	48.4	15150.8	40	9594.8	7478.8	10466	4476.4	43.6	48	46	32098.4	43.6	16539.2	8914.8	8083.6	11308.4	4029.2	54	6696	32306	39177.2	49564.8	40748.8	45026.8	35533.6	27475.2	65438	27600	34577.6	39702.8	40578.4	31917.2	45331.6	46799.2	47723.6	69532.8	47757.6	35628	12267.6
687600	12690.4	57.2	15036.8	43.6	9532.4	7540	10459.2	4463.2	43.2	52	45.6	32224.8	64	16618	8908.4	8154.8	11096.4	3985.2	43.6	6824	32316.8	39088.4	49516.8	41117.6	45572	35820.8	28201.2	65770	27741.2	34751.6	39710.8	40342.4	32918.4	45783.6	47188.4	47775.2	67441.2	48106.4	35835.2	12096.8
688800	13011.2	52	15015.2	40	9663.6	7447.2	10515.6	4486	55.2	40	52	32133.2	54	16553.6	8886.4	8190.8	11168.8	4073.6	46.8	6728.8	32751.6	39143.6	49161.6	41306.4	46104.8	36429.2	28678.8	65806.4	28129.2	34811.6	40452	40434	34214	46255.2	47239.6	47850	65885.2	48789.2	36252.4	11850.8
690000	12894.8	52.4	15201.6	42	9797.2	7391.6	10569.6	4476	43.6	52.4	56.8	32105.6	53.6	16625.6	9008	8044	11254	3994.8	42.8	6686.4	32856	39365.2	49087.2	41716.8	46725.2	36480.4	28992	66180	28184	34758.4	40434.8	40919.2	34807.2	46643.2	47779.6	48447.6	63956	49281.6	36384	11784.4
691200	13043.6	44.8	15137.2	42.4	9846	7511.2	10488.4	4485.6	32.8	50.8333	57.6	32196	45.6	16568	9131.2	8106.4	11228.8	3954.4	45.6	6717.6	32958.4	39826	49114.4	42042.4	47105.2	35496.4	29101.6	65887.2	28839.2	34802.8	41033.2	40614.8	34767.6	46677.2	48354	48542.8	62594.8	49633.2	36714	11836.4
692400	13104.4	55.2	15039.6	39.2	9772.8	7519.6	10174	4554.8	39.6	49.6	50.4	32046.8	48.4	16588	8960.8	8180	11351.6	3949.6	46.8	6864.8	33210.4	39594	48825.6	42866.8	47156.8	35292	29366.4	65736.8	28939.6	34810	41012	40634	34470.8	47177.2	49087.6	48824.2	61204.8	50202	37041.6	11976.4
693600	13246	49.2	15213.6	48.4	9928.4	7544	10325.6	4305.2	42.4	54.4	55.2	32078.8	48.4	16728	8999.6	8146.8	11372.8	3963.2	40	6712	33525.2	39518.8	48443.2	43413.6	47671.6	34914	29510	65577.2	29351.2	34548.4	41442.8	40512.8	33909.2	47550.8	49604.8	49104.4	59957.2	51223.2	37060.8	12058
694800	13311.6	49.6	15073.6	42.8	9924.8	7405.6	10031.2	4389.2	46.8	35.2	60	31969.6	50	16588	9113.75	8153.6	11538.8	3898	38.4	6817.2	33730	39708.4	48429.2	43645.2	48105.2	34993.2	29217.6	65406.4	29839.6	34673.6	41649.6	40494.8	33174.4	47519.2	50331.6	48940.4	59252.8	51969.2	37412	12152
696000	13264	52	15004.8	44.4	9886.8	7427.6	9931.2	4378	45.6	36	56.8	32035.6	52	16608.4	9097.2	8138.4	11661.2	3975.2	46	6738.4	33604.8	39938.8	47706.8	43653.2	48532.4	35104.2	29231.2	65063.6	30092	34522.8	41664	40437.2	32417.2	47590	50940.4	49066	58755.2	53084.4	37441.6	12287.2
697200	13445.6	47.6	15018	50.4	10005.6	7490.4	9964.4	4363.6	39.2	44.4	52.8	31596.4	56	16488.8	9114	8183.6	11700.8	4142.8	46.4	6743.6	33644	40352	47765.2	44001.2	49090	34931.2	29552	65236.8	30297.6	34488.8	42230.4	40504.4	31956	47893.6	51490.8	48991.6	58278.4	53864	37949.2	12505.2
698400	13637.2	46.8	15396.4	38.8	10012	7525.6	9900	4312	43.2	46.25	55	31048.8	46.8	16316.8	8948.4	8102.4	11612.8	4225.2	38	6645.6	33918.8	40843.6	47555.2	44247.2	49145.6	34849.6	29361.2	65125.2	30578.4	34508.8	42038	40462	31927.6	47830.4	52268	48799.2	57129.2	53557.2	38165.6	12545.6
699600	13537.6	66.4	15304.4	51.6	9986.8	7476.4	9682.4	4292	45.2	49.2	50.8	30900	48.4	16227.6	8873.6	8186	11523.2	4296	42	6634.4	33711.6	41213.6	47228.8	45089.6	49614	35345	29425.6	65026.8	30619.6	34636.4	42842.4	40012.4	32640	48056	52579.2	48552	57040.8	54128.8	38446	12650
700800	13620	56	15445.6	44.8	10015.6	7479.6	9772	4250.4	47.2	36.4	58	30536.4	44	16093.2	8802.8	8184	11574	4406.4	44.4	6830	33750.4	41411.6	46666	45618.4	49907.2	35261.6	29362	65156.8	30767.2	34688.4	42945.6	40013.2	33392.8	48248	53414.8	48542.8	55954	54474	38512	12816
702000	13642.8	54.8	15293.2	47.2	10147.2	7478.8	9800	4244.17	48.8	40.8	49.2	30457.6	54.8	16199.2	8879.2	8134	11432.8	4489.6	47.2	6747.2	33869.2	41868.8	46568.4	46152.4	49930.4	35510.4	30064.4	64954.4	31477.6	34802.4	43088.4	40007.6	34894.4	48170	54151.6	48266.8	55364.4	55015.6	38705.6	12976
703200	13580.4	56.4	15410	40.8	10102	7521.2	9649.6	4314.8	45.6	48.4	60	30447.6	49.2	16036.8	8870.4	8238.75	11370.8	4565.6	44.4	6873.6	33636	42020.8	46150.8	47292.4	49996.4	35770	30041.2	64630.8	31975.2	34602.8	43169.2	40040	36220	48303.6	54387.6	48329.6	54904.8	54898.4	39232	13104.8
704400	13584.4	55.2	15257.6	44.8	10122	7608.4	9626.8	4312	40.4	44	39.6	30547.6	48.4	16023.6	8979.6	8368.8	11160	4844.8	40.4	6784.8	34096	42312.4	45881.2	48120.8	49410.4	35714.8	30418	64344.4	32300.4	34710	43252	40306.4	36699.6	48430.8	55396	48329.2	54358.8	55238	39026.8	13177.2
705600	13631.2	47.2	15342.4	41.2	10117.6	7648	9684.4	4381.2	44	48	46.8	30892.4	45.6	16049.6	9054.8	8904.4	11048	5536.8	47.2	6762	34000.4	42932	45538.4	47440.4	50011.6	36068.4	30246	64031.6	32037.2	34771.2	43302.8	40144.4	36798.4	48422	55722.4	48756	54416.8	55587.2	39256.4	13531.2
706800	13587.6	53.6	15358.4	51.6	10037.2	7739.6	9690.8	4453.6	37.6	46.8	40	33968	46.4	16106	9082	9484.8	10812.1	5609.6	47.2	6692.4	34078.4	42891.6	45685.6	48568	49698.8	36313.6	30368.8	63612.4	32395.2	34752.8	43368.4	40008	36108	47879.2	56151.2	48634.8	54227.2	55484.4	39464.8	13398.4
708000	13626.8	57.6	15282.8	45.6	10034.8	7665.2	9484	4389.2	42.8	48.8	43.2	37256.8	62.4	16119.6	9084.8	10621.2	10417.6	5673.2	40.8	6753.2	34150.4	43745.2	45746	48748.8	49517.2	36106.8	30203.2	63373.3	32270	34703.2	43582.4	40140.8	35865.2	47973.6	56682.8	48351.6	53825.2	55625.2	39595.2	12802.8
709200	13637.2	45.6	15230	46.4	10065.2	7840.8	9482.4	4349.2	43.2	50.4	48	38982.4	43.6	15980	9036.4	11820.8	10194.8	5930	44.8	6696	34197.6	43946.8	45392	48904.8	49695.2	36470.4	30033.2	62768.8	32232	34270	43458	39960.4	35390	47918.4	57310	48399.2	53744	55773.2	39805.2	12704
710400	13642	58.75	15260.4	43.2	10019.2	7830.4	9353.2	4340	44	42.8	56.8	40562.8	43.2	15950.4	9036.8	13127.6	9984.4	5800	40.8	6703.2	34917.2	44365.6	45612.4	48638.8	49280.4	36298.8	29966.4	62462.4	32419.6	34267.6	43474.4	39716.4	34426.8	47554	57409.6	48366.8	53544.8	55946.8	39787.6	12720.8
711600	13463.6	54.4	15550	44.8	10037.6	7845.2	9412	4363.2	54	41.2	45.6	41482.4	46.4	16130.4	8825.6	14043.2	10060	6175.6	48.8	6897.2	35626.8	44734	45592.4	49065.2	49178	36960	29519.6	62808.4	32480.8	34246.8	43544	39669.2	33821.2	47413.2	57913.2	47961.6	54010.4	57135.6	40337.2	13046
712800	13552.8	48	15494	42.8	10022	7949.6	9312.4	4246	38.4	52	48	42722.4	42.8	16300	8846.8	14940	10067.6	6506.4	41.6	6929.6	35964.4	45315.6	45725.6	48480.8	49108.8	36724.4	29099.6	62311.6	32499.6	34336.4	43368	39980.8	32704	47377.9	58045.6	48131.2	54364.4	57761.6	40460	12882.8
714000	13423.6	44.8	15397.2	40.8	9899.6	8004.8	9444.8	4349.2	48.8	41.2	53.6	44103.2	60.4	16420	8898	15605.6	10175.2	6351.6	42.4	6857.2	36440	45815.2	45689.2	48360.4	48732.4	36651.6	29121.6	62034	32181.2	33855.2	43365.2	39776.8	32692.8	47192.8	58107.6	47660.8	55008.8	58555.6	40400	13240.4
715200	13481.2	46.8	15593.2	55.2	9967.6	7904.8	9306.8	4254.8	45.2	50.8	50.4	46317.6	45	16438.8	8849.2	15822	10230.4	6651.2	48.4	6903.2	37095.2	46354	45866.8	48980.4	48771.6	36784	28743.2	62125.2	31846.8	33900	43023.6	39676.4	32665.2	46470.4	58326	47557.6	56054	59389.2	40563.6	13260.4
716400	13328.4	41.6	15362.8	56.8	9970.8	7987.2	9380	4237.6	44	46.8	44.8	48150.4	50.8	16611.6	8857.2	15720	10380.8	6458.8	35.2	6911.6	37454.8	46676.4	45874.8	47998.8	48916.4	36509.2	28554.4	61617.2	31682.8	33816	43302.8	39348	33100	46446.4	58486.4	47154.8	56220	63028	40953.2	13436.4
717600	13154.8	43.2	15408.4	50.8	9949.2	8097.2	9307.2	4276	46	45.6	46.8	49259.2	43.2	16789.2	8828	15582.4	10279.2	6399.6	45.6	6833.6	37621.6	46990.8	45573.2	47584	48739.6	36380	28706.8	61605.2	31440.4	33908	43244	38995.2	33728.8	45987.2	58624.4	46882.8	56688	69101.2	41183.2	13343.2
718800	13161.2	66.8	15352.4	40.8	9744.8	8208.8	9323.6	4272.4	40.8	44.8	50.4	49902.8	41.2	17080	8962	15465.6	10241.2	6303.6	43.2	6842.4	37940.8	47230.8	45654.8	46961.6	48060.8	36496	28529.2	61322	31320.4	33827.2	43310.4	39132.8	34224.8	45884.4	58108	46678.8	56274	72524	41068	13603.6
720000	13009.6	49.6	15455.6	43.6	9826	8184.4	9360	4224	56.4	57.0833	55.4167	49833.2	48	17345.2	8997.6	15187.2	10345.6	6078.8	52.4	6946	38406	47310	45408.8	46649.2	47806	36179.6	28544.8	60800	30901.6	33759.2	43130.8	39020	34356.8	45584.4	58508.8	46799.6	56569.2	74321.2	40818.8	13303.6
721200	12997.6	51.2	15319.2	48.4	9824.4	8127.2	9378.4	4281.6	45.6	49.6	48.8	49503.2	53.6	17492	9066.8	15126	10428	6001.2	46	6845.2	38630.8	47770	45574.4	46455.2	47682.4	35889.2	28702	60690.4	30766.4	33421.2	43376	38897.2	34094.8	45350.8	58444.8	46345.6	56617.6	73541.6	40915.8	13314
722400	13068.4	55.2	15112.4	46.8	9761.6	8284.8	9419.2	4276	43.2	51.2	45.6	49386	56	17575.6	8950.8	14973.2	10723.2	6236	52.8	7027.2	38861.6	47796	45370.8	46227.6	47539.2	35737.2	28614.8	60079.2	30441.2	33244.4	42730.8	39274	33471.6	45219.2	58464.8	46262.4	57147.2	71695.2	40673.2	13385.2
723600	12799.2	47.2	15172.8	57.2	9764.4	8139.2	9398	4302	56	46	53.6	48654	45.6	17552	8840.4	14771.2	10893.6	6063.75	42.4	6943.2	38911.6	48380	45620.8	45544.8	47008.4	35325.6	28320.8	60079.6	30639.2	32917.6	42678.4	39184.8	33110.8	45020.4	58265.2	45922.8	57342.4	69941.6	40606	13526.8
724800	12878.8	49.2	15026.4	46.4	9641.2	8296.4	9320	4297.2	40	50.8	42	47309.6	49.2	17658.4	8859.6	14518.8	11077.6	6023.2	37.6	6907.6	39014.4	48950.8	45867.6	44842.8	46353.6	35167.2	28158.4	60084.4	30278.8	33068.8	42540.8	39248.8	32696	44817.6	58110.8	45955.6	57390	67667.6	40220	13474.6
726000	12948.8	48.4	15040	49.6	9629.2	8379.2	9316.8	4326.4	49.2	56	49.2	46618.8	44.4	17652.4	8978.8	14291.6	11202	5953.2	40	7003.6	39336.4	48924.8	46228.4	44457.6	45990	35034.8	27612	59500	29885.2	32569.6	42534.4	39153.6	31813.6	44791.6	57658.8	45916.4	57544	66513.6	39849.2	12919.2
727200	12998	42.4	15007.2	36.4	9563.2	8256	9386	4350	46	46.4	50	45930	46.8	17342	9084.4	13889.2	11204	5814	47.2	6929.2	39627.2	49252	46521.2	44172	45496	34792.4	27170.4	59058	29731.2	32402.4	42507.2	38925.2	31542	44436.4	57627.2	45501.6	57157.6	64825.2	40082.8	13042
728400	12693.2	58.4	14874	51.2	9439.2	8347.2	9357.6	4424.8	37.6	46.4	44.8	45505.6	42.4	17540.4	8906.4	13568	11292	5953.2	42.4	6994.4	39678	49204	46782.4	43787.2	45519.2	34370.4	26822.8	58769.2	29248.4	32289.2	42380.4	38997.6	30543.6	44209.6	56949.2	45291.6	58008.8	63538	40053.6	13165.6
729600	12822.4	46	15024.4	47.6	9368	8402.4	9322.4	4472.4	45.6	44.4	53.6	45971.6	54.4	17507.6	8932.8	13456.4	11437.2	5870.8	46	7079.2	39686	49547.6	46790	43853.6	45385.6	34156	26649.6	58622.8	28863.6	31878	41952.4	39109.6	29999.6	43611.2	57023.6	45216.4	58001.2	62700.4	39702	13086.8
730800	12852	46.8	14785.8	45.4167	9303.2	8452.4	9380.4	4560	40	52.8	39.2	45455.2	46.4	17522.4	9040	13254.8	11525.2	5977.2	43.6	7056	39568	49356.8	47107.2	43792.8	45023.2	34019.2	26456.4	58311.2	28994	31689.6	41704	39147.6	29938	43408.8	56710	44915.2	58317.2	61453.6	39443.6	13233.2
732000	12854	62	14713.6	46.8	9292	8622.4	9428	4606.4	43.6	49.6	44.8	45115.2	44.8	17364.4	8936	13061.2	11460.8	6141.2	49.6	7024.8	39646.8	49465.2	47385.6	43631.6	45079.6	33970.4	26228.8	58226.8	28840.4	31610.4	41637.6	38908	29984	43450.4	56525.6	44568	58228.8	60301.6	39103.6	13125.6
733200	12842.8	42.4	14709.6	52.8	9400	8684.4	9580	4615.2	44.8	49.6	44	44787.2	46.4	17341.2	8993.6	12810.8	11325.2	6419.6	46	7139.2	39812	49725.6	47281.6	43460.4	45058.4	33630.8	26117.2	58138	28745.2	31308.8	41266.4	39420	29892.8	43381.6	56094.8	44389.6	58200.8	59300.8	39171.6	13123.2
734400	12813.2	50.8333	14731.2	38.8	9260.4	8523.6	9481.2	4658	41.2	56	51.2	44418.8	43.6	17444	9031.6	12720	11326.8	6472	48.8	7125.2	39632.8	49540.4	47387.6	43396.4	44722	33457.6	25940	58238.4	28512.4	31012.8	41175.2	40247.2	29906.8	42995.6	56465.2	43995.6	58326	58406	39180.8	13266.8
735600	12880	57.6	14868.8	46.8	9115.6	8545.2	9527.5	4758.8	38.4	51.6	54.4	45227.6	54.4	17483.6	9047.2	12860.4	11301.6	6705.6	41.2	7253.2	39386.4	49602.4	47952	43334.8	44776.8	33375.6	26101.6	58013.6	28233.6	30618.4	41290.8	40625.2	30006	43197.6	56120.8	43858	57804.8	57585.2	38564.8	13082
736800	12704.8	48.4	14666.8	51.6	9185.2	8638	9530	4702.8	45.2	38.4	44.8	45400.4	46.8	17553.6	9042	12982.4	11022.4	6779.6	36.8	7260.8	39114	49132	48133.2	42862	44550.4	33192.8	25976.8	58078	28478.8	30808.4	40838.4	40861.6	29863.6	42734.8	55255.6	43746.4	57517.6	57054.8	38635.2	12942
738000	12749.6	40.4	14756.4	51.25	9124.17	8494.4	9476.4	4681.6	45.6	48	52.4	45578.8	52	17809.6	9095.2	13187.2	11089.6	6865.6	38	7223.6	39018.8	48844.4	48337.6	42239.6	44133.2	33066.8	25386	58076.4	28097.2	30578	40358	41143.6	29594.4	42784.8	54852.4	43339.2	56708.4	55918	38377.2	12842.4
739200	12509.6	41.2	14786.8	46.4	9184	8630	9582.8	4744.8	46.4	49.6	51.6	46377.6	46	18056	9175.6	13362.8	11000	6869.2	45.2	7379.2	38943.2	48875.2	48879.2	42072	44234.8	32540.8	25202.4	57769.6	28360	30270.8	40629.6	41744	29161.2	42903.6	54541.2	43022.4	56195.6	55471.2	38296.8	12616.4
740400	12503.2	42	14771.6	46	9148.4	8585.6	9582	4724.4	41.2	52.4	49.6	47907.2	44	18322.4	9226.4	13170.4	11074	6955.6	45.6	7498	38822.8	48475.2	49240	41576.8	44169.6	32286.4	25100	57862	28262.4	29912	40644.8	41942.4	28836	42717.2	54004.4	42977.2	55550	54747.2	38068	12649.6
741600	12415.6	48.8	14793.2	48.8	9221.2	8542.4	9670	4698	48.4	43.6	55.6	49100	43.2	18487.2	9231.6	13336.8	10941.6	6831.2	51.6	7360.4	38218.4	48218.8	49020.4	41505.6	43718.8	32424.4	24788	58087.2	28154.8	29927.6	40540.4	42094	28269.6	42746.4	53584.4	42792	55118	53963.2	37628	12332.4
742800	12582.4	45.2	15078	49.6	9139.6	8557.2	9494.8	4762	38.4	43.6	60.4	49385.6	49.2	18536.4	9200.4	13238.8	11210.8	6812.8	51.2	7413.2	38661.2	48169.2	49646	41046	43779.2	32188.8	24529.2	57952.8	28006.8	29799.2	39834.8	42332.8	27860.8	42659.2	53178.4	42930	54453.2	53528.4	37607.6	12362.8
744000	12496.8	49.6	14904.4	48.4	9196.4	8597.2	9526.8	4782	45.6	49.2	54	49496	62.4	18726	9187.6	13232	11142	6734	50.8	7366	38408.8	47648	49626.4	40893.6	43736	32208.4	24592	58478.4	27968.4	29624.8	39837.6	42566.4	27549.2	42315.6	52880.4	42642.1	54562.8	52774.8	37046.8	12438.8
745200	12492.8	41.2	15058	40	9092	8637.2	9531.6	4719.2	41.2	56	45.6	49630	52.4	18502.8	9358	13365.2	11207.2	6660	45.2	7479.6	38242.4	47608.4	49816.4	40534.4	43459.6	31844.8	24094.4	58228	27907.6	29258.8	39483.6	42810.4	27533.6	42586	53279.2	42702	54371.6	52555.2	36825.2	12212.4
746400	12691.6	57.2	15380.8	56.4	9148.4	8594.4	9470	4836.4	38.3333	50.4	48	49589.2	54.4	18514.8	9160.8	13501.6	11404.8	6548.4	41.6	7492.8	38184.8	47170.8	49672.8	40263.6	43686.4	31550.4	24204.8	58172.4	28193.2	29223.6	39211.2	42780.8	27004.8	42383.2	52748.4	42373.6	53978.4	52140.8	36451.2	12281.2
747600	12525.6	50.8	15288.8	44	9041.2	8629.6	9525.6	4905.2	44.8	60.4	38.4	49519.2	46.4	18352.4	9210.4	13457.2	11584.4	6296.4	49.2	7557.6	38288	45142.4	49664.6	40076.4	43492.4	32069.2	24444	58506	27938.4	29092.8	39034	42927.6	25980	42245.6	52765.2	42442.4	53590.8	51620.8	36467.2	12257.2
748800	12578.8	50	15471.2	36.8	9159.2	8689.6	9566	4920.4	42.8	42	44.4	49139.2	46.8	18357.2	9229.6	13846.8	11748.8	6196.8	45.2	7638.4	38308.8	46875.6	49626.8	39882.4	43543.2	31912.4	24355.6	58598	28200	28960.8	38727.2	43538.4	26226.8	42125.2	52712.8	41901.6	53632.4	51876.8	36070	12070.4
750000	12643.2	53.2	15536.4	45.2	9160.4	8720.4	9612	4949.6	47.2	46.8	41.2	48841.6	42	18165.6	9245.6	13744.4	11825.6	5887.6	37.2	7562.8	38803.6	46776	50482.4	39681.6	43809.6	32179.2	24462	58621.2	28288.4	28899.6	38800.8	43770.4	26918.8	42118.4	52411.6	42106.4	53156	51976.8	36135.6	12060
751200	12652.8	55.2	15626.4	52	9150.8	8564.8	9562.8	5019.6	46	41.2	42.4	48284.4	49.6	17989.6	9140	13737.2	11873.6	5766.8	38	7636	39011.2	46562	50674	39874.4	43976.8	31948.8	24825.6	59091.2	28354.4	28632.8	38570.4	44343.6	27309.6	41788	52186	41626.8	52878.8	51953.8	36264.2	12060.4
752400	12661.6	53.2	15515.2	43.2	9206.4	8510.8	9498.4	4998.8	36	52.8	43.2	48037.6	39.6	18031.2	9191.2	13579.6	12101.2	5772.4	42	7655.2	39067.6	46684.8	50668.8	39350.4	44349.6	31966	24696.4	59444	28379.6	28634.4	38627.6	44177.2	27380.4	41592.8	52076.4	41715.2	52467.2	52248.8	36071.6	12005.2
753600	12784	48.4	15550	40.4	9145.2	8508.8	9568	4990	40.8	46.8	50.4	47025.2	52.4	17621.6	9221.6	13744.4	12238.4	5758	40.8	7690.4	39198.8	46728.8	50806.8	39436.4	44595.6	31870.8	24734.4	59542.8	28486.8	28673.2	38412.8	44087.9	28051.6	40934.8	51795.2	41545.6	52115.2	52384.4	36200.4	11887.6
754800	12587.2	44.4	15778.4	40.4	9078.8	8450.4	9478	5018.8	46.4	50.4	47.2	46826.4	44	17761.6	9229.2	13764.8	12401.2	5882.4	53.6	7750	39182.4	46868.4	50751.2	39189.2	44546.4	31670.4	25056	60028	28768	28628	38443.2	44186	28171.6	41262.8	51794.4	41474	51752.8	52713.2	36652.8	11903.2
756000	12670.4	53.2	15682.4	46	9272	8405.2	9270.8	4924.8	46.4	48	42	46445.2	42.8	17448.4	9304	13748.4	12217.2	5976.8	44.4	7798	39238.4	47080.8	51011.6	39246	44874	31875.6	25246	60436.4	29190.4	28441.7	38445.2	44361.6	27996.8	41264.8	52088.4	41255.6	51637.2	52846.4	36620.4	11763.2
757200	12643.2	55.2	15862.4	34.8	9200	8414	9229.2	5041.2	48.8	44.4	48.8	46171.2	53.2	17459.6	9197.2	13712	12174	5980.4	52	7910.8	39776.8	46878	51110.8	38980.8	44840	31925.2	25478.8	60490.8	29226.4	28768.4	38287.6	45044	27755.6	41152.8	52293.2	41077.6	51580	53266.8	36908	12018.4
758400	12564.8	45.2	15778.4	37.6	9076.4	8325.6	9235	5057.92	42.4	49.6	48	45775.6	44.8	17096.4	9236.4	13768.4	12128.4	5921.2	38.4	7884.8	39722	46924.8	51227.2	39103.6	45422.4	31876	25796.8	60490.4	29458	28471.6	38362.4	45056.8	27462.8	40861.2	52447.6	41363.2	52033.6	53763.2	36903.2	12103.6
759600	12590.4	52	15800.4	50.8	9000.8	8222.4	9226.4	4974.8	39.6	44.8	54.4	45466.8	47.2	16878	9106.8	13883.2	12064.8	5966.8	46.8	7835.6	39926.4	46778	50781.6	38950.8	45759.6	32158	25812	60456	29288.4	28735.2	38273.6	44819.2	27135.2	40637.9	52764.4	41008	52096	53790	37060.4	12083.6
760800	12682.4	50	15823.6	42	9027.2	8173.6	9194.8	4892	36.8	44.4	48	45237.6	52	16650	9085.6	13966.4	11863.6	5961.6	41.2	7857.6	40158.8	46898.4	50296.4	39250.4	46541.6	31916.8	25802	60313.2	29314.8	28631.6	38307.2	44994.4	26895.6	40601.6	53255.6	40984.8	52347.6	54318.4	37019.2	12015.2
762000	12794	54.4	15856	49.2	9055.6	8178.8	9190.8	4953.6	48.8	59.2	48.4	44866.7	44.4	16632.8	9051.6	13959.6	11849.2	5895.2	47.2	7873.2	40152	46718.8	50089.2	39665.2	46578	32415.6	25966	60602	29622.8	28629.2	38304.8	44981.2	26770.4	40308.4	53336.8	41167.2	52123.6	55320	37141.6	12088
763200	12735.6	43.6	15758.4	40.8	9042.4	8099.2	9197.6	4975.6	49.6	52.8	42	45108.8	54.4	16504.4	9126.4	13949.2	11876.4	5744	40	7829.2	40478	46674.8	49745.2	39546.4	46756	32176.4	25989.2	59847.2	29506	28524	38241.2	44879.6	26734.4	39985.8	53966.8	40876	52228	55673.2	36914.8	12078.8
764400	12860.4	44.8	15789.6	46.8	8985.2	8109.2	9052.8	4900.4	46.4	53.2	51.6	44791.2	38.8	16500.8	9012.8	14113.2	11940.4	5685.2	45.2	7851.6	40744	47035.2	49788	39798.4	47276.8	32436.8	26157.6	60376	29817.6	28458.8	38134	44894	26425.6	39546	54354.4	40872.4	52505.2	56596.4	37308	12037.2
765600	12749.2	46	15670.8	40.4	9061.2	8013.2	8983.6	4905.42	47.0833	54	47.6	44314	50	16524.8	8934	14092.8	11859.6	5423.2	36.4	7842	40484.4	47631.2	49972	39588	47339.2	32273.2	26172	60389.2	29926.8	28586.4	37921.2	44431.2	26942.4	39590.4	54393.2	40796	52304	57136	37484.4	12387.6
766800	12774.4	50.4	15675.6	37.6	9004.8	8028.4	8937.2	4850.8	48.4	41.2	52	43681.6	41.2	16345.6	8984.4	14024.4	11840.4	5430.8	46	7957.2	40759.6	47864	50022.4	39882	47731.6	32590	26349.6	60090.8	30164	28611.2	37962.4	44930.4	27471.6	39438	55057.2	40642.8	52043.6	58174	37554.2	12077.2
768000	12882.4	45.2	15546.4	44.8	9098.8	7923.2	8721.2	4886	46.4	53.6	51.6	43471.6	48.8	16222	8806.4	14044	11753.2	5240.8	46.4	7808.4	40782.8	48551.6	49888	39956.8	48057.6	32523.2	26413.2	60050	30495.2	28555.6	38091.2	44212.4	27856.8	39349.6	55190.4	40487.6	51936.4	59637.2	37816.8	12044
769200	12850	47.2	15410	46	9084	7871.2	8654	4802	54.8	48	47.6	43377.6	44	16187.6	8661.2	13766.4	11784	5199.2	40.8	7810.8	40860.4	48747.6	49881.2	39558	48505.6	32436.8	26512	60085.6	30544.6	28598	37908.8	44034.4	28024.8	39202.4	55625.6	40478.4	51763.6	60526.8	38049.6	12103.2
770400	12713.2	50.8	15302	49.6	9184	7946.4	8554.8	4761.2	53.2	46	47.2	43602.4	39.2	15970.8	8843.6	14099.2	11744.8	5103.6	33.2	7760.8	41416.8	48951.6	49822	39935.2	48883.6	32806.4	26658	59763.2	30598.4	28785.6	38138.4	44189.2	28466	38991.2	56217.2	40321.6	51231.2	60798.4	38218	12149.6
771600	12712.8	45.6	15120	42.8	9007.2	7772	8599.2	4670.4	37.2	48	52	43522.5	54.4	15712	8730.8	13935.6	11946	5057.2	38	7618.8	41428.8	49033.2	49487.2	40080.8	49241.6	32736.8	26734.8	59310.8	31234.8	28878	37931.2	43884.8	28460	38770	56646.8	40377.2	51438.4	61038.8	37993.2	12140.4
772800	12634.4	41.6	15134	42	8946.4	7664.8	8594.8	4700	42	49.2	55.2	42836.4	58	15751.6	8667.6	14118.4	11854	5028	42	7590.4	41576	48937.2	49030	40259.6	49920.4	33115.4	26816.8	59421.6	31426	29112.4	38325.2	43400	28809.2	38594	57301.6	40282.4	51528	61468	38178	12340.4
774000	12637.6	52.8	14925.6	51.6	9208.4	7594.4	8538.8	4601.2	41.6	51.6	54.8	42925.2	52.8	15559.6	8634.8	13981.6	11912.8	4938	41.6	7642	41810.4	49172.4	48873.6	40644.8	50838.8	33197.6	26790.4	59289.2	31729.2	29086.4	38288.8	43729.6	27882.8	38543.2	58114	40450.8	51347.2	61958.3	38261.2	12595.2
775200	12584.8	56.8	15322.8	46.4	9069.6	7693.2	8519.6	4614.8	50.8	47.6	46.4	42348	44.4	15458	8692.8	13742.4	12050.4	4907.6	46.8	7510.4	41858.8	49075.6	48535.2	40835.2	50976.4	33305.2	27144	58708.4	31608	29297.2	38556.8	43873.6	27982.8	38648.8	58407.2	40142.8	50929.6	62015.6	38439.2	12678
776400	12727.6	42	16893.6	40.8	9162.8	7626	8467.6	4558.4	44.8	46	45.2	41942.4	54.8	15380	8654.8	13806.8	12018	4863.6	34	7445.2	42108.8	48972.1	47852.4	41022.4	51295.2	33414	27292	58272	31508.4	29334.8	38404	43441.6	28258.8	38445.2	58916.8	40222.8	50790.8	62495.6	38588	12846.8
777600	12612	55.6	17064.4	50	9238.4	7526.4	8495.6	4502.8	48.4	49.2	45.2	41427.2	50.4	15179.6	8468	13849.2	12121.2	4834	40.4	7542.8	42373.6	49034.8	47792.4	41277.6	51239.2	33710.8	27300	57540.4	31858.8	29396.4	38414.4	43462.4	28466.7	38514.4	59613.2	40221.6	50274.8	62864	38867.2	12802.8
778800	12711.2	48.4	17136.4	40.4	9195.6	7588.8	8338	4481.6	40.4	43.6	51.6	41398.4	53.6	15272.4	8474.8	13636.8	11933.6	4727.2	49.2	7484.8	42260.4	49128.4	47316.4	41753.2	51340.4	33910	27200.4	57183.6	31754	29488.4	38511.2	43308	28468.8	38430.8	60285.6	40181.2	50512.4	63256	39486	13084.8
780000	12676.4	48	17207.6	38.4	9231.6	7473.33	8298	4375.6	53.6	44.8	48.4	41262.4	47.6	15327.6	8456	13639.2	12032.4	4671.6	31.2	7300.4	44306.4	48960.8	46978	41722.8	50852.8	34062.8	27323.6	56755.2	31833.6	29276.4	38499.6	42988	28637.2	38496.4	60377.2	40266.4	50098.8	63379.6	39710.8	13314
781200	12580	42.4	17324.8	52	9214	7540.8	8217.6	4338	41.2	40.4	48.8	41122.8	47.6	15129.6	8503.6	13651.2	12033.2	4586.4	46.4	7400.8	46675.2	48854	46561.2	41875.6	51507.2	34216.4	27070.4	56586.3	32048.4	29427.6	38727.6	42771.6	28809.6	38091.6	60290.8	39963.2	50000.8	64094.8	39834.4	12922
782400	12680.4	48.8	17426.4	47.2	9211.6	7466	8197.2	4293.2	35.6	48	44	41375.6	52.8	15108	8428.4	13670	11952	4575.6	50	7378.4	47394	49012	46363.2	42440.8	51916.4	34269.2	27090.4	56380	32172.4	29493.6	38507.2	42792	29044.8	38298.4	60645.2	40019.2	49874.4	64133.2	40302.5	13031.2
783600	12723.6	54.8	17580.4	56.4	9372.8	7548	8084.8	4371.6	51.2	43.2	39.6	41465.2	46.8	15092.8	8331.2	13558.4	11907.6	4501.6	42.4	7385.2	47540.8	48646.8	45962	42697.2	52376	34892	26855.2	56048.4	32096.8	29544.4	38576.4	42604	29062.4	38006.8	60972.4	39906	49772	64480.4	40444	12990.4
784800	12730	44.4	17581.6	44.4	9284.8	7529.6	8096.67	4229.2	50.4167	42	44.8	41516.4	40.8	15151.6	8285.2	13761.2	11788	4570	40	7306	48272	48699.2	46352.8	42902.8	52135.6	34899.2	26882.8	56006	32564	29642.4	38700.4	42455.6	29382.8	37943.6	61075.2	39920.8	50220.8	64257.2	40689.6	13247.2
786000	12704	48.4	17668.8	43.2	9318.8	7449.2	8133.2	4354	38.8	46.4	46.4	41454.8	45.2	15250.4	8262	13589.6	11750.8	4400.8	43.6	7272.8	48739.6	48733.6	46583.6	43174	52801.6	35172.8	26841.2	56150	32471.6	29575.6	38819.2	41997.2	29362.1	37922	60713.6	40008	50008.8	64058.4	40766.4	13506.8
787200	12615.2	46.4	17584.4	42.8	9346.8	7405.2	8077.6	4172	46	45.6	56.8	41553.6	55.2	15461.2	8268.4	13873.2	11774.4	4295.2	42	7174.8	49767.6	48731.6	46701.6	43367.2	52407.2	35086	27056	55748.8	32446.4	29832.8	39116.4	41842.4	29742.8	37784	60514.8	39751.2	49974	64538	40788.4	13801.2
788400	12847.6	51.2	17771.6	41.2	9350.4	7432.4	8046.8	4124.4	51.6	47.6	57.6	41446.8	46.8	15264.4	8219.2	13674.8	11796.8	4270	40.4	7159.2	50059.6	48249.6	46449.6	44123.6	52778.8	35290.4	27028.8	56098	32124.8	29972	38654.4	41703.2	29826	37687.2	60295.2	39466.4	50164.4	64312.8	41072	14015.2
789600	12662	51.6	17879.6	41.6	9313.2	7445.6	8057.6	4143.2	45.6	42.8	47.2	41208.8	54.4	15384.4	8443.6	13666.8	11629.6	4315.6	42.8	7132.8	50498.8	48197.2	46315.2	44512.4	53000	35304.4	27346	55880	31968	30005.2	38864.8	41475.6	30036.4	37988.4	60115.2	39568.8	50027.6	64203.2	40979.6	14197.6
790800	12531.2	46.8	18036.4	44.5833	9431.2	8166	7992.4	4122.4	44	52.4	44.8	40778.8	43.6	15459.2	8582.8	13789.6	11593.2	4184.4	50.8	7186.4	50626.8	48322.8	45878.8	44857.6	52874.4	35358.8	27205.2	55730	31936.4	29873.6	39256.8	41648.8	29950.8	37910.4	60243.6	39391.2	49755.2	64544.8	40962.4	14167.6
792000	12417.6	44.8	18027.2	51.2	9406.4	8917.2	7925.2	4090	50.8	61.2	57.2	41252.8	56.8	15513.2	9090.8	13737.2	11616.7	4153.2	42.8	7216.8	51479.6	48014.8	45602	45495.6	52690.8	35554.4	26890	55910.8	31296.4	30175.2	38948.4	41677.2	29680.8	37683.2	59916	39350	49903.6	64121.6	41116.4	14169.2
793200	12551.6	44.8	18014.4	54	9402.4	9359.2	7945.6	4209.6	40.8	42.4	49.2	40935.2	48	15584.4	9467.6	13596.8	11721.6	4030.8	43.2	7150.8	51502.4	47835.2	45021.6	45420.8	52237.2	35315.2	26772.4	55478.4	31004	29756.4	38843.2	41448.8	29662	37954.8	59890	39265.6	49515.2	63650.4	40836.3	14432.4
794400	12606.8	50	18158.4	45.2	9186.8	9701.6	8054.8	4282	42.8	48	48.8	41360	55.2	15642.8	10013.6	13697.2	11661.2	4112	39.2	7160	51502	48063.2	45029.6	46161.2	52216.4	36118	26694.4	55360.4	30530.8	30029.6	38668.4	41358	29638	37915.2	59622	39399.6	49700.4	63550.8	40922	14487.6
795600	12719.6	54.4	18185.2	44.4	9144	10006	7846.4	4246.8	43.6	42	51.25	41740.4	48.8	15712.8	10684.8	13834.4	11581.2	4003.6	41.2	7182.4	51617.6	48098.4	44561.2	46419.2	52262	36911.6	27111.2	54917.2	30369.2	30069.6	38707.6	41241.6	29668	37801.6	59446.4	39036.4	49741.2	63348	40886.8	14525.6
796800	12704.8	50.4	18118.4	38.4	9014.4	10140.4	7786.8	4364.8	44.8	46.8	46.8	42128.8	47.6	15945.2	11104.4	13900	11726.4	4038.4	56.8	7111.2	51750.8	48255.6	44536.8	46767.6	52102	37156	27403.2	54991.2	30155.2	30771.7	38927.2	41065.6	29476	37665.6	59232.8	39097.6	49819.2	63059.6	40657.6	14677.2
798000	12716.8	52.4	18036.4	39.2	8885.2	10501.2	7864.8	4363.2	46.4	49.6	44.4	41962.4	44.8	16005.2	11428.8	13868.8	11639.2	3954.8	41.2	7178.4	51553.2	48202	44368.4	46895.6	52346.4	37437.2	27766.8	55347.6	29824.8	31109.2	38969.6	40880.8	29607.2	37729.6	58817.6	39027.6	49902	63025.6	40780	14822
799200	12760.4	54.8	18293.6	39.2	8840	10553.2	7948.8	4371.2	43.3333	40	44.5833	42267.6	47.2	16172.4	11490	13981.2	11382.8	3938.8	40	7173.6	51258.4	48399.2	44472	46883.2	52753.2	37493.2	27749.2	55364.8	29886.4	31360.4	38584	40681.2	29289.2	37511.2	58398.4	39047.6	50072.8	62710.4	40576	14723.6
800400	12744	51.6	18164	50.4	8820.4	10712.8	7909.2	4455.6	44	43.2	50.8	42247.6	46.4	16386.8	11522	13944.8	11433.6	3853.6	42.4	7210.8	51010.4	47683.6	44840.4	47055.2	52850.8	37431.6	27521.6	55330.4	29605.2	31178	39123.8	40408	29502.4	37532.8	57586	38857.6	49992	62538.8	40671.6	14674
801600	12806.4	51.6	18326.8	46	8712	10847.6	7940.4	4502	34.8	45.6	51.6	42353.6	51.2	16391.6	11504	14042.8	11408.8	3813.2	45.2	7185.2	50583.2	47526.4	44845.2	47300.4	52384.8	37452.4	27238.4	55205.2	29777.2	30923.6	38938.8	40470.4	30347.6	37407.2	57149.2	38597.6	50014	62424	40487.6	14816.4
802800	12699.2	52.9167	18236.4	39.6	8726	10885.6	7952.4	4448.4	46	41.2	49.6	42637.6	51.6	16340.4	11576.4	14030	11289.2	3874.8	49.2	7446	50133.2	47503.6	45325.2	47239.2	51871.2	37640.4	26714	55328.4	29458.4	30480	38820.8	40428	29344.4	37414	56798	38626	49861.2	61823.6	40860.4	14876.4
804000	12837.2	47.2	18041.2	41.2	8871.6	11003.2	8081.6	4456.8	56	50	47.6	43089.6	53.2	16568.4	11493.6	14102.8	11156.8	3761.2	37.6	7577.2	50140.4	47332	45473.2	47284	51266.4	37676.8	26735.8	55366.4	29356.8	30567.6	39074.4	40649.6	28444	37252	55952.4	38409.6	50047.6	61657.6	40675.2	14907.2
805200	12795.6	54	18116.4	45.6	8821.6	11110	7998.8	4426	46.4	40	54	43585.2	49.6	16726	11325.6	14191.6	11178.8	3850	38.4	7536.8	49572.4	47579.6	45120.4	47450.8	51249.6	37425.2	26470	55395.2	29611.6	30186	39144.8	40385.6	28422.8	37652.8	55994.4	38355.6	50034.4	60596.4	40730.4	14864.4
806400	12501.6	45.2	18178	48.8	8557.6	11147.6	8091.6	4414.4	34.4	43.2	52	43488.8	45.6	16885	11181.6	14294.4	11127.2	3808.4	41.2	7802.4	49358.8	47609.2	44981.2	47234	50540	37308	26352.8	55129.6	30609.6	30201.6	38921.6	40405.6	28654	38084.4	55299.2	38363.2	49505.2	60329.6	40644.8	15076.8
807600	12560	49.2	17981.6	48.4	8622	11256	8180.4	4426	48.8	53.2	43.2	43950	42.8	16731.2	11088.4	14404	11286.8	3810.4	50.4	7691.2	49122.4	47929.2	44505.2	47551.2	50369.6	37353.2	26481.6	54928.8	31002.1	29940.8	39019.6	40302.8	28707.2	38178	55035.6	38304	49630.8	59968.8	40793.2	14992.8
808800	12430.8	52.8	17808	40.4	8628.8	11243.6	8212.4	4352.4	42.4	46.8	48.4	43832.8	55.2	17071.6	10992.4	14235.2	11368	3818	45.6	7768	48770.4	48240.8	44262	47522	49920.4	37111.2	26308.8	55232.4	31370.4	29703.2	39071.2	40272.4	28970.4	38244.8	54514.8	38459.6	49758	59521.6	40906.8	14824.8
810000	12664.8	50.8	17791.3	49.2	8595.6	11058.8	8112	4264.4	49.2	57.6	58.8	43953.2	56.4	16998	10866	14350.8	11482.8	3754.8	44.4	7946.8	48608	48753.2	43934.8	47768	49682	36918	26135.6	54966	31780.8	29602	38817.6	40244.4	29117.6	38717.2	54100.4	38334	49497.6	59203.6	41035.2	15051.2
811200	12630.4	49.6	18042	44.8	8694.8	11351.6	8166.8	4252.8	51.6	48.8	48.8	44504.8	40	17252.8	10667.6	14504.4	11848.8	3764.8	39.6	7974.4	48064.8	48866.8	44175.2	48057.6	49539.6	36597.1	26032	54768	31976.4	29448.4	38819.2	40124.8	28590.8	38356.8	53888	38448.4	49784.4	58871.6	40898	15027.6
812400	12618.8	49.6	17864	44.4	8691.6	11278.4	8167.2	4315.2	38.8	54	46.8	44932.8	52	17306.8	10719.6	14442.8	11817.2	3695.6	46.4	8151.6	48386.4	49638	44422.4	47886.4	49482.8	36522.4	25800.8	54640	32376.4	29318.4	38789.6	39938	28217.6	38654	53516.4	38257.6	50362	58110.4	40998.8	15070.8
813600	12633.6	59.2	17806.8	45.6	8594.4	11080.8	8304.4	4308.4	41.2	46.8	47.2	45168.8	48.8	17369.6	10567.2	14585.6	12043.6	3683.6	41.6	8185.2	48198	50239.2	44370.8	47948.8	49065.2	36534.8	25619.2	54812.4	32860.8	29256.4	38694	40164	27717.6	38656.4	53291.6	38411.6	50100.4	57675.2	41268	14914
814800	12754.8	41.6	17926	47.6	8540.4	11022	8190.8	4417.6	44.4	50	50.8	45898.4	48	17514.8	10431.2	14549.2	12253.6	3632.8	40.4	8256.4	47680.4	50938	45033.2	47268.8	49430	36293.6	25502.4	54429.2	33149.6	29324	38806.4	40074	27838	38882.4	53155.6	38088.4	50359.6	57173.2	41268.8	15095.6
816000	12613.6	53.2	17871.6	48	8679.2	10968.8	8152.8	4489.6	42.8	49.2	44.4	46032	40.4	17484.4	10334.8	14765.2	12304.4	3624	38	8313.2	47556.4	51253.2	45434	46736.4	49872	36364.4	25447.6	54524	33701.6	29133.2	39052.8	39814	27734.8	38806.8	52599.2	37832.4	50600	57095.6	41014	15063.6
817200	12610.8	58.8	17734.4	36.8	8676	10985.6	8314	4514.8	38.8	41.6	54.8	46581.2	45.6	17604.4	10460	14840.4	12172	3646.4	47.0833	8432.08	47280.8	52099.6	45128.4	46807.6	50303.6	37185.2	25301.2	54702	34362.4	29101.6	38666.4	39578	27463.2	39042	51837.6	38096.8	50727.2	56865.2	41156	15008.8
818400	12820.8	52	17860.8	39.2	8720.8	10999.6	8384.8	4472.8	38.4	42.4	49.6	46336	44.4	17572	10313.2	14970	12137.6	3648.8	38.8	8530	46890	52505.2	45348.8	46424.4	49898.8	37610.8	25042.4	55013.6	34395.2	28796.8	38784.4	39882.4	27432	38764.4	51361.6	37966	50586	56257.2	41296	15056.4
819600	12885.6	52	17755.6	45.2	8742.8	10796.4	8319.6	4590	36.8	50.8	46.4	46950.8	42.8	17695.6	10218.8	15018.4	12059.2	3707.5	44.4	8502.4	46713.2	52805.6	45157.6	45825.6	49682	37374.8	24816.4	54906.8	34816	28923.2	38794.8	39726.4	26950	39396.8	50737.6	37622	50624.4	55821.6	41302.4	14908.4
820800	12703.6	49.2	17705.2	46.4	8782	10804.4	8448.4	4591.2	47.6	48.8	45.6	46778	46.4	17515.6	10169.6	15026.8	11782.8	3680.8	41.2	8681.6	46440.8	53326.8	45410.8	45602.4	48988.8	37265.6	24753.6	55051.2	34872.4	28532.4	38611.6	39875.6	26747.6	39434.4	50596.8	37608	50593.2	55429.6	40951.2	14711.2
822000	13140.4	43.2	17692	42	8622.4	10596.8	8387.6	4712.4	46.8	50.4	51.6	46994.4	50.8	17602.4	10055.2	14827.2	11708	3758.8	48.4	8610	46242.4	53561.6	45447.2	44686.8	49061.2	36931.6	24562	55202.4	34804.8	28586.4	38615.6	39856.4	26586	39797.6	50484	37539.6	50691.2	55108.4	40842.8	14627.2
823200	12978.8	39.6	17507.2	53.2	8779.6	10488.8	8432	4751.6	40.8	36.8	48.4	47284.8	44.8	17693.6	9957.6	15034.4	11652	3803.6	49.5833	8639.6	46232.4	53602.4	45306.8	44343.2	48600.8	36999.2	24427.2	55406.4	34888.8	28542	38450.4	39766.8	26657.6	40219.2	50230	37490	50414	54801.2	40783.6	14478
824400	12752	52.8	17586.4	47.2	8777.2	10371.6	8384	4744.4	40.8	55.6	56	47442.4	54	17410	9960	15198.4	11519.2	3790.4	43.6	8716.4	45951.2	53804	45687.6	44334	48612.8	36630.8	24518.4	55946.8	34822.8	28439.6	38440.4	40067.6	26663.8	40052.8	50236	37858.4	50551.2	54456.4	40917.2	14416.4
825600	12727.2	45.2	17516.4	47.6	8894.8	10247.2	8337.2	4743.6	44.8	45.6	48	47600.8	45.6	17244.8	9991.2	15068.8	11358.4	3812.4	38.8	8734	46148	54303.2	45736.4	44155.6	48614.8	36647.2	24026	55769.2	34561.2	28233.6	38261.2	39799.6	26626.8	40336	50090.8	37522.4	50841.6	53980.8	40895.2	14382.4
826800	12713.6	55.2	17608.8	44	8866.4	10286.4	8397.6	4788	43.6	44.8	46.8	47883.6	48	17483.6	9902	15307.6	11422	3829.2	38.8	8788	46121.2	54330	46268.8	43983.2	48318	36092.8	24166.8	55828.4	34427.6	28119.6	38092.4	40003.2	26396.8	40202	49677.6	37317.2	51123.6	53778.4	40991.2	14456
828000	12763.6	54.8	17452	44.8	8955.2	10102	8443.2	4767.2	43.6	43.2	49.6	48031.6	50	17392.8	9998.8	15622	11417.6	3835.6	55.6	8931.2	46125.2	54947.6	46816.8	43258.8	48756	36160.4	24101.6	55398	34435.6	27988.4	38023.6	39906.4	26510.8	40202.8	49060.8	37407.2	51640.4	53623.6	41108.8	14047.6
829200	12744.4	47.6	17132	37.2	8894.8	10096	8359.2	4825.2	45.2	42.4	49.6	48036.4	63.2	17485.6	9964	15743.2	11573.6	3853.6	37.6	8988.4	46331.6	55073.6	46884	43253.2	48800.4	36024.4	24000.8	55494.8	34348.8	27791.2	38038	39778.8	26357.6	40148.8	49088.8	37218.8	51915.6	53882.4	41129.2	14134.8
830400	12767.6	48	17402.8	48	9026.8	9923.2	8358.8	4841.2	38.8	46.8	45.6	48482	49.2	17481.6	9979.2	15721.2	11667.6	3811.2	34	9044	46665.2	55315.2	47199.2	42892	48763.2	36026.8	23822.8	55942.4	34281.2	27848.8	38296.4	39869.6	25876.4	40447.2	49325.6	37409.2	52466.4	53106.8	41489.2	14042.4
831600	12736.8	49.2	17284	44.8	8986	9900	8246	4857.6	35.2	38.8	48.8	48316.8	56	17579.2	9884.8	15854.8	11881.2	3866.8	35.6	9082.8	47838.4	55322	47559.6	42621.2	48730.8	36687.6	23623.2	55628.4	34037.2	27657.6	38182.8	39565.6	25460	40363.6	49123.6	36950.8	52515.6	53457.5	41490	13956.8
832800	12663.2	53.2	17279.2	41.6	8859.6	9852.8	8229.2	5304	49.6	51.6	50	48142	46.4	17374.4	9831.6	15717.6	12079.2	3952.4	51.6	9156.4	47789.2	55201.6	47539.6	42285.6	49218.4	36972.4	23835.2	56373.6	33698.8	27892.4	37895.2	39612	25201.6	40477.2	48622.8	36858.4	52370	53562.4	41929.6	13917.6
834000	12622.4	52.4	17250.8	43.2	9117.6	9772	8319.2	5567.2	40.8	44.4	51.6	48354	46	17359.2	9820.4	15698.8	12097.2	3954.4	43.3333	9354	46626.8	55310	47307.2	42112.8	49285.2	37287.6	23837.2	56365.2	33610.8	27709.2	37852	39996.8	24972.4	40534.4	48650	36606.8	52903.6	53158	41706	13815.2
835200	12531.6	48	17115.2	38.4	9176.8	9727.2	8306.8	5903.6	43.2	38.8	55.2	47980.8	44.4	17518.4	10746.4	15772	11918.8	3994.8	48.4	9455.6	45853.2	55763.2	47491.2	41800.8	49400.8	37600.8	23672.4	56587.2	33221.6	27639.6	37536.8	39801.2	25126.8	40897.6	48928.8	36800.8	53010	53391.6	41999.6	13750.4
836400	12496.4	49.2	17166.4	40.4	9214	9710	8142.8	6415.6	46.4	49.2	45.2	47966.4	46.8	17434.4	12021.6	15781.2	12161.2	3936.4	40.8	9518.8	45786.8	55586	47668.8	41863.6	49662	37876.8	23749.2	56850.4	33000.8	27870.8	37558.4	39610.4	24840.4	41190.8	48990.8	36640	52929.6	53678.4	42455.6	13526.4
837600	12480	51.6	16996.4	39.6	9318.4	9640.4	8086	6798.8	47.2	41.6	46	48094.8	49.2	17136.4	14074.8	15537.6	12106.4	3893.6	53.6	9506.8	45916	55735.2	48067.1	41494.6	49627.2	38166.8	23635.2	57094	32456.4	27794.4	37659.2	39684.4	25091.6	40827.6	49040.8	36551.6	52461.2	53300.4	42990.8	13520
838800	12182	52	16925.2	44.4	9347.6	9548.8	8114.8	7317.2	39.6	45.2	53.2	48016.8	48.4	17132.4	15372.4	15729.2	12236.4	3869.2	38	9548.8	45685.2	56182.4	48159.6	41778.8	50043.2	38345.2	23940.4	57082.4	32360	27984	37582.4	39673.6	25095.2	41312	49398.8	36459.2	52790.4	54093.6	43564	13584.8
840000	12196.4	52	16860.4	43.6	9404.4	9467.6	8055.2	7862.8	47.6	38.8	48.4	48155.2	57.2	17028	15645.2	15702.4	12128.4	3798.4	39.6	9525.2	45801.6	56396	48297.6	41712.8	50610	38325.6	23869.2	57033.2	32464.4	28092.4	37278.8	39686.4	25202	40861.2	49270	36513.2	52839.6	54248	43439.2	13660.8
841200	12088.4	48.4	16894.4	49.2	9387.6	9398.4	7996	8464.4	42.8	51.6	40.4	48572.8	44	16956	15550.8	15639.6	12180	3856	39.2	9516	45328	56562	48364	41509.6	50989.6	38544	24088	56971.6	31873.6	27934.4	37569.2	39413.2	25216.8	41061.7	49299.2	36350.8	52813.2	54666	43364.4	14047.6
842400	12133.6	45.6	16667.6	55.6	9422	9278	7960.4	9056	50	50.4	42	48143.6	42.4	16948.8	15305.6	15561.6	12149.2	3817.6	34	9602.4	44686	57031.6	48546.8	41474.8	51811.2	38634.8	23952.4	57331.6	31933.6	28328	37185.6	39536.8	25339.2	40955.2	49397.2	36295.2	52754	54849.2	43843.6	14504.4
843600	12173.2	49.2	16689.6	44.8	9562.4	9298	7697.6	9355.6	46	56.4	50.8	48262.8	42.8	16888.8	15157.6	15557.6	12198.4	3814.8	41.6	9561.6	44637.2	56971.6	48988	41968	52373.2	38526	24056.4	57442.8	31694.8	28224.8	37364.4	39335.2	25374.2	40929.6	49291.2	36336	53341.6	55129.2	44094	14704.8
844800	12021.6	45.6	16617.2	47.6	9351.2	9140.4	7768.4	9440.4	48.4	54.4	45.6	48060	53.2	16611.2	14882.4	15588.4	12180	3867.2	40	9658	44690.8	57529.6	48451.2	41956	53004.4	39113.6	24057.2	57188	31716.8	28318.8	37130	39317.2	25406.8	40787.6	49544.8	36107.6	52908.8	55150.8	44101.2	14657.2
846000	12025.6	48	16712.4	38.8	9406.8	9271.6	7758.8	9642.8	41.2	45.2	63.2	47989.2	55.6	16500.4	14672.8	15544.4	12062.8	3827.2	41.2	9644.8	44410	57867.2	48806.4	42104.8	53481.6	39116.7	24360	57780.4	31661.6	28292	37244	38731.6	25418.8	41050.4	49662.4	36127.2	53038.8	55873.6	44221.6	14800
847200	11974.4	44.4	16724	44	9508.4	9188.8	7703.2	9711.6	43.6	50	50.8	47772.4	44.4	16418.8	14446.4	15480	11994.4	3777.2	50.8	9646.4	44251.2	57814.8	48784.8	42244.4	54600.4	39419.6	24341.2	57922.4	31881.6	28532	37377.2	38764	25440.8	40560.8	49632.4	36024	53182.4	55828.8	44213.6	15103.2
848400	11986.8	39.6	16837.2	38	9468	9114	7748.8	9867.2	46.8	47.2	54	47852.4	48	16384	14234	15255.2	12036.8	3869.6	42	9671.2	44581.3	57738.8	48332	42180.4	55130.8	39579.2	24629.2	57872.4	31746.8	28766.8	37319.2	38616.8	25615.6	40718	49707.2	36131.6	52877.6	56257.6	44511.6	15277.2
849600	12061.6	48.8	16690.8	39.6	9498.4	9020.8	7768.8	9956.4	45.6	52.4	48.4	47687.6	59.6	16374	14072	15226.8	12045.6	3808.8	40.4	9612	44797.2	58035.2	48998.4	42602.8	55497.6	39612	24770	57798.8	31791.2	28702	37511.2	38556.8	25903.2	40330	49794	35807.2	52966	56403.2	44417.2	15500.4
850800	12018	36.8	16780.4	36.4	9494	9058.8	7747.2	9910.8	50.8	45.6	54.4	47241.6	42.4	16276.4	13784.8	15133.6	12118.4	3840.4	35.6	9539.6	44712.4	58516.4	49565.2	42750.8	55856	39767.2	24833.8	57962	31681.6	29185.6	37739.6	38616.4	25881.6	40525.2	49769.6	35914.4	53136.4	56714.8	44229.2	15498.4
852000	12013.6	36.8	16686.8	42	9568	8889.6	7679.2	10074	35.6	47.2	47.2	47512	43.2	16177.2	13560.4	15175.6	12070.4	3823.6	47.6	9704	44603.6	58541.6	49102	42764.4	56177.6	39654.8	24884.4	58050.4	31539.6	29116.8	37536	38567.2	26304	40525.6	50286	36030.4	53024.8	56931.6	44513.6	15706
853200	11848.4	40.4167	16751.6	47.6	9357.6	8892.4	7540.8	9734	47.2	52.4	54	46983.2	56	16062.4	13191.2	15011.6	12150	3779.2	42.8	9592.8	44855.2	58716	48650.8	43307.2	56536.8	39891.2	25122	57958.4	32018	28984.8	37335.6	38724.4	26592	40262.4	50966.8	36082.4	53245.2	57122.8	44754	15918.8
854400	11998.4	44.4	16800	52.8	9597.6	8859.6	7594	9390.8	45.8333	44.8	48	46862.1	43.6	16146.8	12950.4	14984.8	12097.2	3810.4	44.8	9466.8	45244.8	58932.4	48259.2	43551.2	56905.4	39696.8	25118.8	58182	31606.4	29343.2	37140.4	38433.2	26718	40521.2	51113.6	35887.2	52638.8	56905.6	44790.4	15858.4
855600	11937.6	46.4	16641.2	44.4	9668.33	8642.4	7500	9219.6	50.4	48	50	46769.6	52.4	16072.4	12681.2	14871.2	11995.2	3728.8	39.2	9544.4	44794.8	59168.8	48100	44037.6	56910.4	40062.4	25196.8	58033.6	32012.8	29447.2	37336.4	38526.8	26904	40422.8	51270	35952.4	52925.2	57090.4	45254.8	15929.6
856800	11907.1	53.2	16674.4	49.2	9678	8819.6	7462	8951.6	38.4	45.2	48.8	46706.4	44.8	15931.6	12614	14722.8	12149.6	3752	44	9358	44906.8	59156.8	47870.8	44186	57381.2	40732.4	25136.4	57664.8	32051.2	29417.2	37514.8	38129.6	27208.8	40384.4	51422.8	36058.8	52800.8	57054.4	45172.4	15872.5
858000	11839.2	51.25	16778	43.2	9640.4	8720.4	7414	8679.2	42	46.4	45.6	46587.2	47.6	16093.6	12419.6	14758.4	12229.2	3676.4	39.2	9310	45196.4	59255.6	47775.2	44634.4	57050.4	41595.6	25320.4	57588	32042.4	29686.4	37306	38000.8	27472	40302	51471.2	36006.8	52775.2	57293.2	45366	15494.4
859200	11875.6	45.6	16727.2	41.2	9783.2	8611.6	7443.6	8743.2	40.8	46.4	46	46537.2	52	15972.8	12225.6	14697.2	12314.8	3687.2	42	9464.8	44992	59690	47557.2	44816.4	57634.4	42278	25365.2	57446	32202.8	29602.8	37249.2	37834.4	27817.6	39988	51744.4	35855.2	52683.2	57390.4	45372	15230
860400	12047.2	38	16788	53.6	9772	8657.2	7408.8	8503.2	41.6	45.6	46.8	46481.2	57.2	15949.6	12080	14546	12394.4	3773.6	44.4	9344.4	44987.6	59589.2	47955.2	45387.6	58026.8	43002	25593.2	57141.6	32274	29708.8	37453.6	37904.4	28036	39836.4	51692.8	36034.8	52275.8	57484	45325.2	14986.4
861600	12020.8	49.2	16915.2	39.2	9880	8640	7336.8	8275.2	49.6	56.8	48.4	46482.4	50	16013.2	11896.8	14534.4	12265.2	3658.4	37.6	9262	45196.4	59853.6	47545.2	45792	58379.2	43677.2	25520	56881.6	32536	29916.8	37336	37845.6	28050	39824.8	51960	36133.2	52617.6	57624.8	45198.4	15012.4
862800	11960.4	43.2	16848.4	43.6	9723.6	8551.2	7296.4	8204.4	44	52.4	45.6	46947.6	51.2	15952.4	11817.2	14432.8	12227.2	3732.8	42.8	9295.6	45387.6	59482	47235.6	45880.4	58572.4	43996.4	25564	56773.2	32708.8	30187.2	37516	37867.2	28087.6	39553.2	51978	36106.4	52664.4	57876.4	45054	14959.6
864000	12009.2	48.8	17026.4	34.8	9902.4	8500.4	7374.17	8191.6	38.8	41.6	47.6	46948	34	16140	11824	14562.4	12230.4	3607.6	42	9217.6	45325.6	59495.2	47195.6	46612.8	58540.4	44241.6	25541.6	56642	32994.4	30222.4	37577.2	37582.4	28277.2	39392	51735.6	36061.6	52458	57736	44869.6	15256.4
865200	12061.6	51.6	16917.6	40	9941.2	8556.4	7327.2	8198.8	34.4	37.2	57.2	46782	53.6	16194.4	11789.2	14536.8	11870.4	3637.6	44.4	9110	45210.8	59458	47159.6	46929.6	58587.1	44299.2	25627.2	56883.2	33283.2	30451.6	37465.2	37219.2	28362.4	39534.4	51903.2	36163.2	52000	57708.8	44691.2	15468.8
866400	12074.8	50	17085.6	40.8	9941.2	8464.4	7242.8	8210.8	49.6	50	45.6	46482.8	47.6	16234	12022.4	14636.4	11863.2	3591.6	44	9083.2	45274	59144.8	46744.4	47319.2	58432	44449.2	25552.8	56490	33473.6	30437.6	37599.6	37528	28645.6	39238.8	51360.4	36162.4	51761.6	57812.4	44562	15552.8
867600	12427.2	39.2	17110.4	42	9934.8	8474.4	7286.8	8352.8	43.2	48	41.2	46378.4	40.8	16313.6	11994.4	14476	11802.4	3636.4	48.4	8998	45340	58779.2	46806	47849.2	58366.4	44242.8	25922.8	56613.6	33533.2	30624.2	38225.8	37145.6	28532.8	39186	51311.2	35872.4	51371.2	57490	44135.6	15810.8
868800	12417.2	56.4	17021.2	41.6	10041.6	8188	7230.4	8142	36.8	41.2	44	46069.6	46.4	16500.4	12016	14392.8	11662	3629.6	37.6	9101.6	45651.6	58874	46741.2	48548	58351.2	44424	25572	56393.2	33739.2	30962.8	38450.4	37298	28637.6	39287.6	51150.4	35880	51392	57365.2	44055.4	15810
870000	12205.6	58.3333	16702.8	46.8	10047.6	8287.6	7417.2	8058.8	37.2	46.4	48	45880	54	16606	11961.2	14325.2	11605.2	3630	42.4	9174.8	45570	58852.8	46621.6	48982.8	58445.6	44572.4	25849.6	56400.8	34078	31299.6	38792.4	36903.6	28632	39286.8	51167.6	36140.4	51120.4	57214.8	43656.8	16028
871200	12304.8	54	16902.4	44.4	10022	8340.4	7400	8005.6	36.8	35.2	48.8	45928	47.2	16828.4	11889.2	14452.8	11422.4	3540	39.6	9065.6	45952	58315.2	46531.2	48868	58629.2	44453.2	25778.3	56092.4	34067.6	31054.4	38714.4	36727.2	28736.3	39234.8	50976.8	36036.4	51014	56784.4	43410	16121.6
872400	12299.2	63.6	16952.8	47.2	10128.8	8301.6	7306.4	7795.2	42.8	46.8	55.2	45907.6	42	16858.4	11765.2	14227.2	11470	3596	42	9110	46011.2	58120.4	46198.8	49034.8	58600.4	44757.6	25948	55803.6	34418.4	31206.4	39026	37000.4	28738	39182.8	50642	36366	50800.8	56718.8	43185.2	16152.4
873600	12502	48	17003.6	40	9980	8178.4	7372.8	7669.6	36.4	52	46.8	45844.4	52	17072.4	11698.8	14390.8	11355.6	3560.4	38.4	8959.2	46778	57809.6	46143.6	49082.4	58146.8	44588.4	26027.2	55559.2	34444.8	31300	39072	36576.7	28764.4	39222.4	50788	36105.2	50588	56194.8	42959.6	16186
874800	12939.6	51.2	16782	42.8	10109.2	8215.2	7348	7643.6	30.4	47.2	52.8	45921.6	45.2	17183.6	11685.6	14401.6	11376.8	3488.4	51.2	8984	46498.4	57665.2	47121.6	49154	58085.6	44950.8	26006.4	55565.2	34649.2	31527.2	39381.2	36558.4	28622.8	39087.6	50361.2	35898	50773.6	56081.2	42733.2	16186.4
876000	12991.6	49.6	16880.4	37.2	9953.6	8178.8	7276.8	7366.8	51.2	43.6	54.8	46171.2	51.6	17202.8	11598	14412	11161.2	3495.6	38.4	9230.83	46836.4	58074.4	47710.4	49764.4	57969.2	44652.4	26127.6	55011.2	34613.6	31622	39219.6	36609.6	28428.8	39092	50286.8	36436.8	50620.4	55946.4	42741.6	16252.8
877200	13064.4	49.2	16878	44.4	10043.6	8200.4	7327.6	7197.6	36.8	46	42	45826.4	54.4	17448.4	11710.8	14450.8	11232	3536.4	44	9130.8	46924	57500	47027.6	49804.4	57920.4	44456	26354.4	55035.6	34674.8	31659.6	39291.2	36368.8	28550	39046.8	50122.8	36246.4	50769.2	55516.8	42306	16601.6
878400	13122.4	52	17080.4	50	10099.6	8316.4	7249.6	7018.8	46.8	42.4	51.6	45984	51.2	17650.8	12041.2	14493.3	11166.4	3586.8	44	9069.2	47123.8	57031.6	46497.2	49964	58211.2	44228	26256.4	54882.4	34833.6	31736	39275.6	36276	28542.4	38833.2	49948.4	36456.4	51057.6	55404.4	42437.2	16141.2
879600	13036	42	16837.2	36.4	9937.6	8201.2	7306.4	6795.6	42.8	47.6	49.6	45898	48.4	17653.6	12242.8	14471.6	11108	3431.2	38.4	9166.8	47292.4	56931.2	46218.8	50171.6	58067.2	44110	26055.2	54902.4	34924	31709.6	39517.1	36490.4	28500.8	38964.8	49653.2	36363.2	51075.6	55402	42677.6	16138
880800	13171.6	43.6	16786.4	40.8	9861.2	8156.8	7306	6784	38	41.2	44.4	45833.2	52.8	17778.4	12332.8	14713.2	11348.4	3477.2	34	9077.6	47297.2	56678.8	45874.4	50804	57983.2	43933.2	26190	54464.4	34928	31854.8	39328	36208.4	28466	38756	48896	36680.4	51016.4	54915.2	42263.6	16118.8
882000	13204	52	16830.8	47.2	9905.6	8066.8	7418.4	6740.8	42.4	48.4	44	45977.6	47.6	17732	12406.4	14702.4	11330.8	3463.2	49.2	9150.4	47610.8	56488.8	45473.2	50927.6	58318	43933.6	25983.6	54498.4	34842.8	31710.4	39717.2	36288	28231.2	38538.8	49120.8	36906.8	50841.6	54862.4	41912	16374.4
883200	13352.8	47.2	16818.4	49.6	9881.2	8295.6	7371.2	6880.4	42.9167	50	50.4	46079.2	52.8	17970	12302.4	14778.4	11244.8	3469.6	39.2	9200	47806	56294	45465.6	50800	58301.2	44095.6	26029.2	54274.4	35069.6	31760.8	40000.8	35840.8	27857.2	38768	48905.2	36728.4	51268	54430	42003.6	16552.8
884400	13314.8	46.4	16966.4	46	9822.4	8260.8	7372	7005.6	46.8	46	54	46566.4	42.8	17928	12326.8	14883.2	11212	3523.2	38.8	9231.2	47732	55849.2	45509.2	50884	57939.2	43935.6	26038.8	54226.4	35070.8	31657.6	39988	36186.8	27692.8	38666.8	48334.8	36918	51190.4	54422.8	41803.2	16680
885600	13412.4	51.2	17036.4	37.6	9849.6	8209.2	7348.8	7259.2	45.2	52.8	50.4	46534	45.6	18002	12111.2	14953.6	11219.6	3465.2	35.6	9208.4	48174	55890	44724	51211.2	58154	43590.4	25967.2	54568	34818.4	31892.4	40384.8	36150	27702.8	38715.4	48004.8	36936	51022.8	53737.2	41734.8	17008
886800	13531.2	54	16956.4	38.8	9778	8406	7451.2	7270.4	49.6	48.4	49.2	46960.8	56.4	18106.8	12147.2	15001.6	11134.8	3488.8	44	9084.8	48246.4	55392.4	44675.6	51054.4	57420.8	43192.4	25719.6	54698.4	34630	31647.6	40326	35847.5	27716.4	38662.8	47944	36942.8	51110.8	53704.4	41519.2	16840
888000	13496.8	51.2	16794	44.4	9838	8230.8	7296.4	7412.4	46.8	45.2	48.4	46794	45.2	18148.8	12094.4	14982	11121.2	3428.8	44	9262.8	48150.4	55208	44762.4	51221.2	57809.2	43096.8	25750.4	54337.6	34420	31650.4	40865.6	35938	27432	38741.6	47300.8	36881.6	50952.4	53357.6	41295.6	16817.6
889200	13436.4	52	16872.8	41.2	9663.6	8340	7464.8	7402.4	55.6	44	48.8	46999.6	41.6	18190	12032.8	14949.6	10950	3406.8	45.6	9318	47880.8	55020.8	44267.2	50921.2	57458	42731.2	25890	54580	34158.8	31718	40695.2	36251.6	27332.4	38732.4	47240.8	36988.4	50891.6	53022	40888.8	16809.6
890400	13644.8	53.6	16898.4	47.6	9648.46	8266.8	7504.8	7347.2	45.2	42.4	46.4	46849.2	45.2	18154.8	11990.8	15108.4	10984.8	3373.2	42.4	9303.6	47750	55203.6	44404.8	50892	57326.8	42456.8	25684.8	54566.4	34005.6	31810.4	40958.4	36050.4	27288.4	39091.2	46914.8	36995.6	50835.6	52504	40775.2	17109.2
891600	13632.8	54.8	16932.8	50.4	9582.4	8226	7528.46	7226.25	48	44	49.2	46964	43.6	18134.8	12011.2	15261.6	10827.6	3454.4	45.6	9310	47570.8	55071.6	44569.6	51493.2	57519.6	42044.8	25755.6	54878	33857.6	31977.2	40907.2	35894.8	27222.8	39995.6	46732	37296.8	50988.4	52308	40313.2	17081.2
892800	13652	51.2	17094.8	45.6	9459.2	8282.8	7588.4	7277.2	49.2	46	52.8	47124	60.8	18251.2	11995.6	15130.8	10948	3420.4	50	9334	47307.2	55065.6	44713.2	51059.2	56969.2	41883.6	25728.3	54477.2	33582.8	31854.8	41219.2	35852.4	27136.4	40302.4	46586.8	37234	50708	51828.4	40369.6	17014.8
894000	13724	56	16974.8	44	9533.6	8254	7490	7199.2	48	49.6	48.8	47489.2	52.4	18301.2	11994.4	15195.6	10983.6	3463.2	42.8	9354	47378.4	54884.8	44909.2	51122.4	56496.8	41519.6	25689.2	54813.6	33366.4	32146.4	41734	36021.3	26970	40256.8	46268.8	37239.2	50634	51824.8	40224.8	17134.4
895200	13936.8	48.8	17020	51.2	9472	8341.6	7586	7104.8	49.2	47.6	43.2	47910.8	50	18430.8	11939.2	15230.4	11217.2	3474.4	40	9443.6	47147.2	54844.4	44499.6	51000.8	56109.2	41145.2	25580.4	54389.6	33396.8	32714.4	41622	36190	26665.6	40137.5	46417.6	37527.2	50915.6	51393.6	39920.4	17058.8
896400	13806	45.2	16938.8	43.2	9536	8321.6	7452.8	7173.2	53.6	42	49.6	48058.8	48.8	18478	11970.4	15330.8	11348	3499.6	45.6	9400.4	47290	54910	44832.8	51196.8	55968	40911.2	25570.8	54600	33156.8	32754.8	42181.6	35944	26643.6	40099.6	46104	37602	50924.2	50999.6	39814.4	17493.6
897600	13936.8	50	16951.2	34.4	9452	8328.8	7660.8	6906	43.2	41.6	52	48988	54	18460.4	11866	15522.4	11342.8	3439.2	44.8	9468.4	47122.4	54890.4	44958	51053.6	55889.6	40828	25208	54461.6	33120.4	32496	42445.6	36126.4	26396.4	40312.4	46096	37545.2	50944.8	50972.8	39802.8	17602
898800	13861.2	46	16938	46	9272.4	8235.2	7781.6	6663.6	42.4	47.2	44.8	49334.6	54.2308	18548	12033.6	15444.8	11554	3503.2	54.8	9483.2	46928	54902.4	44956.4	50722	55830	40503.6	25348.8	54562.8	32833.2	32015.6	42593.6	36297.6	26356	40422.4	46055.6	37614.8	51222	50891.6	39841.2	17348
900000	13933.6	55.6	17054	46.8	9358.4	8168.4	7858.4	6694.8	40.8	50.4	44	49528.8	50.4	18624	11878.4	15583.2	11586.2	3406.4	42.8	9611.2	47106	54746.8	45102.4	50498.8	55713.8	40178.8	25232.8	54124.8	32744	31923.6	43080.4	36117.2	26094.4	40527.2	45608	37676.8	51126.4	50368	40036.8	17255.2
901200	13873.6	52.4	16874.4	48.4	9328	8326.8	8102.8	6743.2	44	42.4	38	49887.2	50	18778.4	11955.2	15759.2	11636.4	3443.6	46.8	9494.4	46926	54739.6	45342	50473.2	55369.2	40191.6	24884.4	54141.6	32795.2	31757.6	43435.2	36080	25904	40594	45452.8	37999.2	51556	50351.2	40048.8	17117.2
902400	14091.6	51.6	17027.5	42.4	9176	8290.8	8136	6871.2	46	47.2	43.2	50290.4	42.8	18786	11991.2	15558	11663.2	3510.4	45.2	9749.6	46732.4	54691.2	45410.4	50558.4	55126	39949.2	24822.4	53937.6	32808.8	31651.2	44083.2	36053.2	25981.2	40809.2	44871.2	37958.8	51898.3	50299.2	39922.8	17256.4
903600	13913.2	52.8	16902.8	38	9091.6	8470.4	8255.6	7075.2	42	46.8	44	50793.6	53.2	19014	11951.6	15882.4	11639.2	3473.2	46	9678	46586.8	54546	45572.8	50338.8	54790.4	39925.6	25054.8	54214.4	32448.8	31463.6	44551.6	36053.2	25951.2	40960.8	44798.4	37956	52322.8	50022	39824.4	17419.6
904800	13967.6	48.3333	17123.2	42	8973.2	8395.2	8231.2	7190	40	46.4	57.6	51002	53.6	19039.2	11918.8	15602	11466.4	3444.8	39.6	9674	46228.8	54520.4	45693.2	50112.4	54758	39580.4	25025.2	54203.2	32304	31430.4	44342.4	35894.8	25747.6	41732.8	44738.8	38069.6	51959.2	49712.8	39950.4	17650
906000	14002.4	39.2	17028.8	39.6	9244.4	8222.8	8200	7327.08	41.2	46.8	46.8	51374	51.2	19139.2	11906.8	15852.4	11538.4	3480.4	45.2	9788	46468	54591.6	45865.6	49960.4	54318	39582.8	24863.6	54544	32225.2	31614.8	44884.8	35618.8	25565.6	41694.8	44788.4	37769.2	52238.8	49660.4	40068.8	17787.6
907200	13901.2	45.2	17220.8	45.4167	9044.4	8064.8	8330	7440.42	44.8	57.6	51.6	51641.2	39.2	19112	11917.2	15780	11259.2	3464.4	38	9788.4	46048.4	54536	46074.8	49601.2	54340	39408.4	24938.8	54694	32223.6	31674.4	45173.6	35762	25219.6	41620.8	44457.2	37820.4	51947.6	49496	39923.2	17907.6
908400	13918	48.8	17353.2	40.8	9032	8230	8315.6	7512.4	42.8	40.8	46	51843.6	44	19100.8	12485.2	15780	11358	3418.33	52	9840.8	45524.4	54747.6	46244	49839.2	54012.4	39311.2	24825.2	54973.6	32100.8	31853.6	45387.6	36084.8	25320.4	41670	44193.6	37999.2	52278	49028.4	40304	17968.8
909600	13818.4	47.2	17369.6	52.4	8969.2	8163.6	8280.8	7515.2	42.8	46.8	56.4	51869.6	62	19241.6	12620.8	15746	11229.2	3380.4	42.4	9984.8	45552	54428	46366.4	49807.6	54123.2	39396.4	24907.6	56718	31789.6	31951.2	45677.6	36068.8	25068.8	41770.8	43761.6	37914.8	52170	48644	40623.6	18090.4
910800	13900	48.4	17442	40.4	8998	8343.2	8269.2	7454	46.8	46.8	48	51889.2	55.6	19383.6	12772	15840.8	11012	3555.6	39.2	9887.2	45756	54259.2	46945.6	50007.2	53923.2	39194.8	24878.8	56481.2	31800.8	32257.6	46184	35871.6	25249.2	42172.8	43769.6	37937.5	52348.4	48616.4	40526.4	18086
912000	13845.2	42	17502.8	38.8	9003.6	8369.6	8275.6	7235.2	44	44.4	48.4	51840.4	51.2	19437.2	12952.8	15705.2	11041.2	3590.8	39.2	9912	45776.4	54465.6	47045.2	50016	53760.8	39178.8	24936.4	56102.4	31578.4	32325.6	46186.4	36041.2	25130.4	41810	43784	37953.6	52206.8	48580	40640.8	18066
913200	13765.2	61.2	17374.4	41.6	8924.8	8233.6	8414.4	6962	44	61.2	47.2	51854	57.6	19479.2	13113.2	15828	11021.2	3605.2	47.6	10257.2	45757.2	54417.2	47569.6	50562	53294.4	39107.2	25024.4	55336	32424.8	32516	46386	36019.6	25013.2	41954.4	44061.6	38086.4	52700.8	48362	40144	18362.4
914400	13719.6	40.4	17534.8	44.4	8921.2	8282.4	8256.8	6877.6	44.8	53.2	46.4	52174	57.2	19332.4	13450	15739.6	11079.6	3597.2	42.4	10222.4	45576.4	54665.6	47844	50700.4	53510.4	39408.8	25006	55121.6	32475.2	32481.6	46898.4	35918.4	24901.2	41916	43959.6	38244	52792.8	48198.8	40732.8	18370.4
915600	13557.6	46.8	17536	42.4	8709.2	8098.4	8314	6989.6	47.2	44	50.8	52631.2	50	19506.4	13784	15863.2	11126.3	3688.8	42.8	10451.6	45442.8	54435.6	48116.8	51727.6	53437.6	39930	24860	54488.4	33333.2	32681.6	47269.2	35678	24931.6	41996.4	43870.8	38135.6	53227.6	48229.2	40810.4	18268
916800	13575.2	44.8	17394	48.8	8649.6	8119.2	8238	6946.4	41.2	41.2	48	52324.4	47.6	19415.2	13793.6	15737.6	11194.8	3613.6	41.6	10497.2	45230.4	54196.8	48761.2	52207.2	53530.4	40224.4	24879.6	54408.4	33814.8	32920.8	47638.8	35834.8	24756.4	41821.2	43754	38337.6	53271.6	48373.2	40974.8	18446.4
918000	13599.2	37.6	17409.6	40.8	8750.4	8079.2	8239.6	6910.4	44.4	42.8	52	52572	45.6	19638.4	13769.2	15770	11410.4	3643.6	44.8	10248.4	45296.4	54422	49120	52430.4	53589.6	40480.8	24883.2	54185.2	33418	32996.8	47506.4	35808.8	25061.7	41966.8	43880	38228	53220.4	48457.6	40869.6	18465.2
919200	13361.6	45.2	17472.4	44.1667	8632	7964.8	8228	7066.4	46.8	60.8	46	52511.2	54.8	19642.4	13999.6	15893.2	11484.8	3663.2	38.8	10198.8	45058.4	54698.4	49457.6	52805.2	53698.8	40454.4	24954	54430.4	32497.2	32921.6	47158.4	35796.4	24972.4	41879.6	43902	38101.6	53057.2	48388.8	40952.4	18378.8
920400	13377.5	56.4	17293.6	40.8	8634.8	8009.6	8212.8	7284	42.8	55.2	44.8	52428.4	42.8	19733.6	14163.2	15820.4	11594.4	3547.2	45.6	10134.8	45053.2	54487.2	49874.8	52977.6	53702.4	40854.4	25101.6	54153.6	32446	33143.2	47134	35564.4	24885.2	41435.6	43654.8	38496.8	53495.2	48246	41180	18561.2
921600	13294	49.6	17458.8	43.2	8677.6	7900.8	8076	7267.5	43.6	39.6	44	51843.2	51.2	19537.2	14181.6	15717.2	11590	3656.4	47.2	10109.6	45065.6	54427.2	50479.6	53466.8	53569.6	41063.2	25054	54347.6	32387.2	33280.4	46914.4	35656.8	24794.8	41679.2	43553.2	38348.8	53491.2	48372	41203.6	18529.6
922800	13394	49.2	17187.2	40.8	8579.2	7948	8212.8	7254.4	48	44	41.6	51545.2	46.4	19548.8	14319.6	15564	11546	3644	41.2	10118.8	44950.8	54751.7	50353.2	53467.6	53869.2	41434.8	25072	54193.6	32006.8	33785.2	46948.8	35366.8	25076.8	41216.4	43397.6	38355.6	53044.8	48293.2	41349.2	18657.2
924000	13239.6	57.2	17409.2	43.6	8505.6	7826.4	8120	7169.6	37.2	47.6	48.4	51175.6	49.2	19486.8	14361.2	15658.4	11528.8	3605.6	37.6	10177.6	44927.6	54836.8	51012.8	53621.6	53919.2	41677.2	25403.6	54692.4	31976.8	33683.2	46535.6	35245.6	25236	41384.4	43279.2	38081.2	52682	48148	41324	18896
925200	13210.8	44.4	17428.4	54.4	8533.6	7845.6	8004	7093.6	40	50	57.6	50952	52.4	19587.2	14528.8	15596.8	11500	3630.8	42	10120	44876.8	55328.8	51507.6	53751.6	54051.2	41916.4	25367.1	54811.6	32111.2	33990	46306	35066.8	25390.4	41278	43278	38364	52710	47628.8	40985.6	18871.6
926400	13174.4	50	17358.4	44	8612.4	7798.4	7978	6953.2	44.4	50	50.8	50785.2	46.8	19460	14655.6	15344.4	11487.2	3636.8	38.8	10051.6	44867.2	55510.4	52270	53823.2	54296	42235.2	25614.4	55348.8	32028.4	34010.4	46226	35243.2	25576	41296	43088.4	38072	52738.4	47777.2	41289.6	19023.6
927600	13215.2	39.6	17436	47.6	8645.6	7848	7934.4	6906.4	44.8	54	48.4	50571.2	55.2	19494.4	14902	15511.6	11469.2	3605.6	54	9978.8	44929.6	55807.5	52307.2	53537.1	54961.7	42775.2	25853.2	54999.2	31645.2	34278.4	46063.2	35250	25758.8	41028	43340.8	38204.8	52613.2	47776	41128.8	19036.8
928800	13043.6	47.2	17342.8	36.8	8614	7774.4	7867.6	6769.2	44	42.4	60.4	49984.4	42.4	19610.4	15150.8	15336	11393.6	3576.8	56	10138	45184.8	56247.2	53138.4	53638.4	54850.8	42806.4	25708.8	53983.2	31868.8	34476.8	46181.2	35310.4	26157.6	40997.6	43447.2	38232	52014	47595.6	41063.6	19169.6
930000	13053.6	48	17142.8	40.8	8642.8	7853.2	7839.2	6630.4	45.6	44.8	44	49884	58.8	19796	14909.2	15410	11130.4	3547.2	44.4	10034.4	45310.4	56410.8	53640	53769.6	54736.8	43177.6	25894.4	54442	31818.8	34662.8	46131.6	35222.8	26336.8	40872.4	43414	38016.8	51922.8	47416	41022.8	19473.6
931200	12997.6	44	16952.1	34.8	8595.42	7846.4	7809.6	6628.8	40.8	46.8	44	49506.4	50.4	19793.6	15056	15067.2	11133.2	3562.8	42.4	10091.2	45449.2	56603.2	53820.8	53322	54519.2	43727.6	26184.4	54628.8	31741.2	34853.6	46613.2	34966.4	26536	40936.8	43753.2	38187.6	52106	47166	40894.8	19604.4
932400	12935.6	38.4	16916	43.6	8645.6	7820.42	7733.6	6410.4	48.4	49.2	48.4	49066.8	51.2	19811.6	14980.8	15136.8	10996.8	3587.6	42.4	10015.2	45288	57030.4	54391.2	53704.4	54562	43980.8	26244.4	54993.2	31681.2	35116.8	46323.2	34736.4	27022.4	40823.6	43838	38148.4	52012.4	47211.2	40927.6	19606.8
933600	13036.4	56.4	16910	41.6	8615.2	7810.8	7671.2	6542.8	50	54.8	46.4	48945.6	44.8	19821.2	15048	15165.6	11157.6	3526.4	40.4	9922.4	45546.4	57251.6	54359.2	53422.4	54350.4	43963.6	26086.8	54886.4	31748.4	35192	46363.2	34868.8	27534	40830.8	43791.6	38338.8	52110	47286.4	40994.4	19616.4
934800	12964.8	52.4	16779.6	43.6	8501.6	7748.4	7646.4	6509.2	47.2	52.8	55.2	48558.8	49.6	19912.4	15028.4	15082.4	11085.2	3636.8	42	9884	45541.2	57672	54718.4	53445.2	54168	44424.8	26348.4	54835.2	31757.9	35304	46200.8	34869.6	27758	40679.6	43771.6	38345.2	52031.2	47021.2	40891.2	19762
936000	12999.6	47.3077	16950	30.8	8666.4	7780.8	7518.4	6626	42.4	43.6	48	48492.4	46	19730.4	14993.2	15038.8	11219.6	3578.8	43.2	9904.4	45598.4	57549.2	55392.8	53223.6	54477.6	44731.2	26625.2	54950.8	32118	35343.6	46480.4	34644.8	27731.6	40683.2	43768	38268.8	51660	47122.8	40793.6	19995.6
937200	13044.8	49.6	16953.2	49.6	8666	7858	7430.8	6603.6	34.8	47.2	44.8	47884.4	37.6	19948.8	14976	15068.8	11345.2	3732	38.8	9785.6	45517.2	58016	55435.2	53209.6	54904.4	45144.8	26701.6	54748	32134.8	35823.2	46202	34578.4	27895.2	40636.4	43801.6	38667.2	51530.8	46916.4	40637.6	20197.6
938400	13095.6	68.4	16784.4	42.4	8680.8	7773.6	7598.4	6610	44	46.8	49.2	47804	50	19866	15008.4	15134.8	11816.3	3584	53.2	9815.2	45477.2	58059.2	55341.6	53406.4	55047.6	45561.6	26952.4	55054.4	32266.4	35772	46311.2	34790	28355.6	40558	43851.2	38457.6	51234	47040.4	40408.8	20329.2
939600	13190.8	56	16794	42.8	8687.2	7765.6	7478	6592	41.2	40.4	50.4	47474	44	19902.8	14886	15150.4	11946.4	3604.8	41.6	9719.2	45501.2	57843.6	55978.8	53105.6	55188.4	45753.2	27206.3	55224.8	32744.4	35813.2	47005.2	34394.4	28542.4	40059.6	44080	38852.8	51127.2	47014.8	39946.8	20552
940800	13110	54.4	16695.2	44	8725.6	7703.2	7366.8	6439.6	40	44.8	46.4	47274	45.6	20084.4	14902.4	15033.6	12242.4	3548.4	44.8	9731.6	45536.8	57967.6	55933.6	52940.4	55619.2	46216.4	27420	55549.2	33071.2	35571.2	47739.6	34007.6	28409.2	40284.4	43344.2	38979.6	50371.2	47064.8	40063.6	20665.6
942000	13252.8	42.8	16894.8	42.4	8644	7686	7496.4	6503.2	51.2	52.8	39.6	46774.8	55.6	20078.8	15014.8	15194.8	12506	3551.2	39.2	9520	45595.7	57887.2	56100	52978.8	56112.4	46578	27661.6	56011.6	33346.4	35852	47812.8	34292	28674	40428	43193.2	38722.8	50217.2	46937.2	39660.4	20645.2
943200	13217.6	49.2	16885.2	40.4	8821.2	7718.4	7408.4	6298.8	41.6	48	42.8	46602	46	20014.8	14776.4	15048.4	12535.6	3558.4	43.2	9686.8	45904	57732.4	55624.8	52915.6	56281.6	46383.6	28010	56255.6	33741.6	35722.4	47647.2	34338	28578.8	40420	43198	38772.4	49749.6	46566.4	39576.4	20824
944400	13304	48.4	16817.2	50.8	8981.6	7781.6	7200.4	6125.2	37.6	42	36	47727.6	35.6	19736.8	14955.6	15384	12980.8	3172.4	32	9673.6	48220	63253.6	66238.8	55339.6	57697.2	46596.8	31178.4	62273.6	33368	38940.4	48976	37506.4	36941.6	42749.2	47982	41890.8	61265.2	55812.4	44460.4	21842.4
945600	13017.6	39.2	17673.6	36.4	8462.4	7896.8	6844.4	6191.2	35.4167	44.4	38.4	43766	30.8	20298	13344.8	13685.6	16555.6	3732	34.8	10205.6	48434	63757.2	64501.6	54019.2	52476.4	49929.6	36335.6	55326	34274.4	37746.8	48487.6	36118	34328	41346.4	46456	40864	59612.4	54975.6	43066.4	21924.4
946800	13737.6	39.2	17168.8	43.2	8498	8058.8	6651.6	7348.8	40	32.8	40.4	44058.4	33.2	21570.8	14128	13967.2	17015.2	4019.2	29.6	10363.6	48065.2	63925.2	64784.4	54458.8	53252.8	50749.6	36476	53417.6	36016.8	38616.8	49712.8	33829.2	33401.6	41100	45112.8	40862.4	57593.6	54510	44018.4	22830
948000	13585.2	36.8	17660.8	30.4	9133.2	8528.8	6975.2	7636.4	27.6	39.6	35.6	44807.2	32	21723.2	14431.2	14207.6	18066.8	4182.8	28.4	10490.8	45962.9	61539.6	63821.2	52670	52945.2	48417.2	36357.2	51646.4	35740	37958	48789.6	31404.4	34030.4	40265.6	44625.2	39961.2	56487.2	53580.8	45784.4	23442.8
949200	13431.6	24.8	17764	37.2	9612	8432.8	7084	7748.8	26	35.2	27.2	44119.6	33.6	22670.8	14827.2	13772	18211.2	4268.4	26	10754.8	44256.4	58522.4	63030	50306.4	53050.8	46970.8	36174.8	49936	35394.8	37345.6	48398	29382.8	34141.2	39291.2	43020.8	38877.2	55003.6	52406	45410.8	24302.4
950400	13332.8	32.4	17740.4	36.4	9713.2	8496	7263.2	7738.8	33.6	44.8	38	44694	34.4	22458.8	14881.6	13838	18409.6	4341.6	28.75	11044.8	43983.2	56366.7	61657.2	49654.4	52070.8	46370.8	35754.4	48086.4	35240	36393.6	48039.6	28760.4	34222.8	38585.8	42590.8	38044.4	54557.5	51198.8	45844	24640
951600	13314	34.8	17777.6	29.6	9824.4	8533.6	7560	8011.2	29.2	32	42	44565.2	33.2	22398.4	15133.2	13656.8	19112	4368	29.2	11012.4	42823.3	55052	61038.4	48937.6	51606	46173.6	35408.4	46770	34992.8	35715.2	47806.4	28228.8	33724.8	38098.4	40595.6	37421.6	53905.2	50570	45579.6	24571.6
952800	13340.4	33.6	17866	29.6	9883.6	8533.6	7871.6	7932.4	28.4	36.4	40.4167	44909.2	36	22102	14828.8	13696.4	19067.6	4480.8	26.4	11039.2	42308.8	54614.4	60090	48162.4	50818.4	45048	34444	46294	34854	35224	47208	28038.4	33715.2	38183.6	40160.4	37441.6	53007.2	49482	45019.2	24455.6
954000	12772	31.2	18142.8	28.8	9999.2	8484.4	7972	7950.8	28.8	39.5833	24.4	44196.8	36	21492.8	14605.6	13616.4	18834.8	4408.4	27.2	10784.8	41408.8	53964.4	59008.8	47799.6	50512.8	43888.8	33668.4	45050.8	34975.2	34241.6	47122.8	27435.2	32141.6	37460.4	39458.4	36908.4	52975.2	49138.8	44758	24622
955200	12498.4	28.8	17980.4	32.8	9789.6	8352	7913.2	7780.8	25.6	32.8	29.6	44355.6	36.8	21150	14557.6	13596.8	18300	4389.6	28.4	10596.8	41105.2	52802	58293.6	47538.3	50157.6	42515.6	33101.2	44885.6	34521.6	34319.2	47298	27173.6	31608	37222	38978.8	36474	52160.8	48784.8	43911.6	24091.2
956400	12423.2	36.4	18014.8	30.4	9946	8316.4	8006.8	7819.6	23.6	28.4	33.2	43796	37.2	20587.6	14569.2	13295.6	18010.8	4332.8	23.6	10680.8	41323.6	52458.8	57211.6	47344	49414.8	42043.3	32587.6	43988.8	34229.2	33756.4	46988.8	26876.4	30654.4	36802.4	38909.6	36188.8	52422	48442.4	43619.6	24198.8
957600	12285.6	32.8	17699.6	24.4	10011.6	8122.8	8031.2	7757.6	30.4	24.4	29.2	43413.2	31.6	19982.8	14641.2	13382.4	17471.6	4230.8	37.2	10788.8	41870.4	51982	56542.4	47537.2	49885.6	41263.2	31480.4	43909.2	34304.4	33530.8	47661.2	26422.4	29869.2	36557.2	38544	35765.2	51659.2	47960	43001.6	24080.4
958800	12127.2	30.8	17830.4	33.6	10134.4	8144.4	8076.4	7422.4	28.8	24.4	30	43022.8	32	19252	14439.2	13272	17149.2	4320.4	25.6	11015.2	41676	52173.2	55905.6	48084.8	49602.4	40820.4	31114.8	43261.6	34655.6	32947.2	47661.2	26155.2	29425.6	36351.2	39130	35428.4	51661.6	47920.8	42592.4	24079.2
960000	12360	26.25	17730	31.2	9886	7992	8267.2	7408	22.8	26	27.2	42881.6	30	18805.6	14278.4	13364.8	16882	4222	30	10924.8	42128	51976.8	55371.2	48600.8	49813.6	40543.6	31090.4	43046.4	35177.6	32907.6	48238.8	25946.8	28821.2	36434	38732.4	35445.6	51041.2	47753.6	42112	24325.6
961200	12319.6	33.6	17888.4	26	10080.8	8005	8296.4	7506.4	28	31.6	26	42927.6	26.8	18177.2	14294	13414.4	16902	4210.8	23.6	10794.8	42623.2	52270	55381.2	49233.6	50267.2	40252.8	30852.4	42695.2	35675.6	32743.6	48342	25972	29290.8	36303.3	39531.6	35612.8	51213.6	47478.8	42211.6	24373.6
962400	12383.2	24	17841.2	28.4	10266.8	7874	8280.8	7682	22.4	26	26.8	43034	32.4	17928.8	14214.4	13597.2	16324.4	4145.6	23.6	10827.2	42848	52090.4	55204.8	50417.6	50487.2	40982.8	31018.8	42718.4	36217.2	32781.6	48715.6	25840.4	28679.6	36726.8	39201.3	35591.6	51028.8	47428.4	42104.8	24747.6
963600	12470.8	27.2	18152	18.4	10238.8	7935.2	8456.8	7922	29.6	29.6	29.6	43196.8	25.2	17804.8	14096.4	13745.6	16441.2	4164	25.6	10806.4	43557.2	52310.8	54821.2	50989.2	50803.2	40453.2	30758.8	43014.8	36674.8	32488.4	48854.4	25833.6	29197.2	36795.6	39998.8	35825	51508	47605.6	42426.8	25019.6
964800	12573.6	30	18186	34	10350.4	7924	8550	8157.6	19.6	28.4	34	43991.6	28.4	17650.8	14429.2	13891.6	16226	4198.8	26	10772.4	43373.2	52129.6	55777.6	51425.2	51560.8	40729.2	30761.6	43566.3	37205.6	32602	48978.4	26002.8	29048	37089.6	39836	35996	51973.2	48318	42613.6	25717.6
966000	12917.2	25.2	18500	23.6	10480.8	7925.6	8831.2	8083.6	24.4	24	29.6	45246	18	17507.2	14684	14322.4	16286.4	4291.6	22.8	10617.2	43677.9	52198.4	55547.6	52286.8	52348	41096.4	30917.2	43957.2	37793.2	32478.8	49028.8	26067.6	29374.4	37044.4	40470	36462	52114.8	47928.8	42640	25868
967200	13014.4	21.6	18916.8	18.4	10620	8020.4	9048.8	8330	18	30	22	45931.2	28	17683.2	14622.4	14443.6	16512.8	4209.2	24.8	10840.4	44397.6	52482.4	56271.2	52952.8	53212.8	41840.8	30938	44351.2	38494.4	32608.8	49270.4	25940.8	29262	37539.6	41094.8	36569.2	52818.8	48175.2	42900.4	26711.2
968400	13379.6	28	19340.8	30	10714.4	8085.2	9274	8546.4	29.6	27.2	26	47120.4	32	17629.6	14774.8	14869.6	16719.2	4263.6	14.4	10910.8	45301.6	52912	56617.6	53699.2	54172	41735.6	30650.8	45078.8	39134.8	32629.6	49703.2	26384	29745.2	37869.2	41772.4	37444.8	52917.6	48546.8	42798.3	26646
969600	13623.2	30.4	19546	21.2	10757.2	8145.6	9406.8	8726.4	24.8	24.4	28.4	48680	25.2	17782.8	15116	15293.2	17093.6	4238	23.6	11053.6	45728.4	53357.6	58312	54588.4	55033.8	42702.4	30795.2	45321.6	39888	32869.6	50198.8	26536.4	29372	38566.8	42033.6	38283.6	54480.4	49497.6	43434.8	27664.4
970800	14232.4	30.8	20136	30.8	10906.8	8373.2	9626.4	9054.4	29.6	34.8	17.6	50211.6	26.4	18097.6	15111.2	15696.8	17308.4	4152.8	22	10957.6	47356.4	53684	58417.1	55071.6	56249.2	43145.2	31274.8	46505.6	40521.6	33165.2	50556.4	26698.8	29472	39046.4	42418	38772	54678	49431.6	43956	28176
972000	14640.4	22	20430.8	26.8	11015.2	8371.6	9835.2	9149.6	22.8	30	27.2	51707.2	26.8	17987.2	15685.2	16126.8	18176	4297.2	26.8	11221.6	48603.2	54126.8	59506.8	56100	56757.6	43661.2	31145.6	46802.4	41140.4	33713.6	51012	26921.2	29918	39864.8	43743.6	40010.4	55882.4	49682.4	44099.2	29113.8
973200	15174.2	20	20918.4	39.2	11030.4	8397.2	9847.6	8920.4	31.2	34.8	38.8	50936.8	41.6	17311.2	16096	16295.2	21969.6	4431.6	39.2	13184	54014	59919.6	70161.2	67378	82926.4	56161.2	34050	51865.6	55817.2	39896.4	60656.8	28014.4	39052.8	48380.8	52601.6	47908	69280.8	63941.6	55781.6	39004.8
974400	20885.2	49.6	29366.4	56.8	17580	12014.4	14124.8	14250.8	54.8	52	52	75049.2	64.4	27680	24859.6	23005.2	44030.8	4558.4	53.3333	18228.4	64535.4	67713.2	83469.6	74613.6	93092	53704.4	38904.8	57143.6	55450.8	46333.2	66856.4	27754.8	38561.6	52512.4	58603.2	52987.2	77159.2	69687.6	61301.2	43100.4
975600	23456.4	57.6	32971.6	59.2	18344.8	12509.6	15502.8	9412.4	56	62	78	84427.6	64.8	22693.2	27040.4	25864.8	40841.6	3041.2	61.6	18451.6	72860	74296.8	73007.2	71070.8	109325	49727.2	33764.4	65093.6	45301.2	49700.4	76577.2	29634	30240	50240	65817.6	51015.6	66085.6	55571.6	51186	34840.8
976800	24889.2	60.8	27026.4	50.4	17433.2	11006.4	15516.4	7764	57.6	46.8	59.2	94488.8	66.8	22328.8	23289.6	27276.4	35538.3	2662.8	57.2	14288.8	82510.4	66790	78793.2	73927.6	110786	52908	32618	74722	47376.4	44784.4	86206.8	32345.2	30990	51800.4	72765.2	54451.2	71538	59059.2	49799.2	36114.4
978000	22711.6	62.8	27031.2	49.6	14315.2	11014	13060.4	8494	53.6	54.8	62.4	91487.6	50	23917.6	22662	26360.4	35407.2	2707.2	49.2	14543.2	78750.4	66441.7	88792.4	78400.8	85318	57004.8	34179.6	84638.4	49616.8	48342.8	83535.6	35412.8	34108	56864	66844.8	59458.4	78270	62990.8	52642.8	38962.4
979200	24200	56.8	29082.4	56.4	13746	11599.2	13362.4	10043.2	50	58.8	59.2	92372.8	50.8	25027.6	23930.4	28073.2	35680.8	2793.2	59.6	15281.2	81389.2	70474.8	100168	84081.2	86993.2	60268	36074	94192	53074.4	52119.6	84225.6	38895.2	36172	62882	69631.6	65082.4	85324	67635.6	56034.8	41841.6
980400	26083.6	62.9167	30690.8	44.8	14642	12358	14248.8	12008	51.2	57.2	52	99176.8	66.8	26635.6	25045.2	29626.4	37317.6	3115.6	53.6	15725.2	85215.6	73727.6	110535	89253.2	89302.4	63059.2	37903.2	103156	56270	55185.6	85620	41814.4	38589.6	67714.4	72483.6	69662.4	91649.2	71248	59083.2	45066
981600	28259.2	55.6	32549.6	45.6	15991.6	12988	15059.6	13638.8	55.6	54.8	60.4	102501	58.4	28150	25426	30626.4	39255.2	3415.2	42	16231.2	88428.8	77403.2	117358	92454.8	93439.6	65391.2	40345	108935	59822	58028	87160.8	44474	40775.6	71614.4	74447.2	74428	94385.6	75634.4	62228.8	46786.8
982800	29416.8	59.2	34134	49.6	16918	13383.6	15530.4	14775.2	52.4	54	54.8	105618	45.2	28769.6	25655.6	31285.6	41614.4	3739.6	45.2	16473.2	91248	80551.2	119592	95537.2	97214.4	66358.8	41886.4	102768	62735.6	60597.2	89485.2	44932.8	43012	74346	76492.4	79084.8	96620.8	78622.4	63583.6	48026
984000	30098.4	51.2	35048.8	50.8	17436.8	13752.8	15992.4	15447.2	46.8	54	46	106909	55.2	29646.4	26311.2	31884	44006	4006	46.4	16566	93943.6	83244.4	120604	97101.6	99671.2	67284.4	43041.2	100286	65377.2	62370.8	91412	45880.8	44421.6	75738.8	76625.2	81615.8	97030	80784.4	64236.4	48622
985200	30450	58.8	35610.8	56.4	17953.2	14096.4	16257.6	15932.8	51.6	53.2	47.6	107568	46	30440	26830	32334.8	45590	4196.8	44.8	16632.4	96071.6	85073.6	118610	97343.6	101761	67224	44519.2	99599.6	66969.6	63614.8	93480.4	46780	44974.8	76867.6	75298.4	83551.6	96678.4	82031.6	64428	48354.4
986400	29985.2	46	35695.2	43.2	18034.8	14231.6	16307.9	15878	47.6	47.2	56	108940	42.4	30932.4	27270	32310.4	46602.4	4363.2	40	16512.8	97024.4	85986.8	114761	96602	102004	67504.4	45311.6	98065.2	67405.6	64279.6	94550.8	47017.6	44824.8	76521.6	73492.4	83356	94982.8	82888.8	63713.2	48286.8
987600	29664	54.8	35271.6	39.2	18104	13955.6	16328.8	15918.4	48.4	40.8	58.4	109249	55.2	31538	27928	32101.2	46694.8	4435.2	47.6	16294.8	97633.6	86770.8	110052	95655.2	102408	66682.4	45422.4	96461.6	67543.6	64571.6	95184.4	46950	44673.6	76066	71934.8	83573.2	94973.6	82051.2	62626.4	47575.2
988800	29087.2	54	34776.8	49.2	17985.6	13957.6	16256.4	15640.8	54	50	47.2	107874	60.8	31606.8	27819.6	31732.8	46823.2	4522.8	34.4	16042.4	96886.4	86078.8	105933	93764	101770	66663.2	45574.8	94919.6	67736.8	63952.4	94484.8	46420.4	43886.4	75285	69709.2	82322.4	89452.8	81191.6	61996.8	46405.2
990000	28494.4	55.6	34043.6	42.8	17912.8	14046	16146.4	15667.6	60	58.4	50.8	104700	46	31783.6	27502.8	31415.2	46674.4	4528	53.2	15798	95553.2	85170.4	101095	91684	100074	66208	45015.2	93612	67560.4	63259.6	93586.4	46343.2	42834.4	74261.6	67439.2	81494.8	86330.8	79670	60796.8	45037.6
991200	27738.4	47.2	33280	53.6	17905.2	13899.6	15721.6	15229.2	45.6	50	48	101332	51.2	31706.8	26902	31000.4	46722.8	4605.6	45.6	15447.2	93577.2	84018	96533.2	90234	98927.2	65082.4	44370.8	92230	66479.2	62544.4	91934.8	45706.8	41849.2	73608.8	65560	80144.8	84716	77943.2	59972	43750
992400	26907.6	55.2	32567.2	46.8	17856.4	13895.2	15657.6	14869.2	43.2	50.4	56.8	98158.3	48	31851.2	26063.6	30282	45819.2	4604.8	46	15213.2	92019.2	83363.6	92430.8	87913.6	96953.6	64215.6	43718.8	89599.6	65519.2	61706.4	90686	45335.2	40774	72326	63670	78088	80944.8	76528.8	58338	42016.4
993600	26036.4	56.4	31610.4	46.8	17301.6	13584	15148.8	14409.6	49.2	50.4	50	94198.8	60.4	31370.4	25684.4	29252.8	45305.2	4594.8	46.4	14957.2	89927.6	81834	88172	85878.8	94828	63373.2	43312.8	86814	64525.6	60309.2	87609.6	44583.6	39438	70801.6	61434	76286.4	78490.8	74184.8	56694.8	40605.2
994800	25185.6	46	31044.8	44.4	17101.2	13303.6	14947.2	13931.6	40.8	49.6	55.6	90514.4	51.6	30986.4	25078.8	28628	44688	4432.4	43.6	14516.8	87525.2	80846.8	84771.6	83552	92242	62414.4	42654	84174.8	62962.8	59448.8	85869.2	44026.4	38662.5	69351.6	59566.4	74733.2	75574	71982.8	55188	39280.8
996000	24453.2	42.8	29882.4	54.8	16796.4	12968.4	14490.4	13492	51.6	48.8	47.6	87038	60.4	30702.4	24518.8	27805.6	43935.6	4456.8	42	14007.6	85237.2	79284.4	80943.2	81410	90293.2	61034.8	41982	81359.2	61732.8	57890.8	83206.4	43544.8	37989.2	68176	60650.4	72699.6	74080.8	70109.2	53673.6	37923.6
997200	23538.8	51.2	29047.6	40.8	16512.8	12790.4	14099.2	12836.8	40	52.8	57.2	83665.2	53.2	30516.4	24196	26760.8	42900.8	4341.6	43.6	13757.2	82723.2	76977.2	77727.2	79304.4	87949.2	60284.4	40843.2	78898.4	60553.2	55954.4	80780.4	43153.2	36982	66353.2	64494.8	70882.8	71372.8	68196	52466	36813.2
998400	22812	47.2	28384.4	47.6	16312.4	12447.2	13712.8	12438	43.2	45.6	40.4	80384.4	58.8	30074.8	24110	25847.1	41743.2	4295.6	41.6	13348	80052.4	75466.8	74595.2	76845.2	85724.8	58646.4	39908.4	76457.6	59320	55005.6	78135.2	42411.6	35916	64657.2	64937.6	68689.2	69588	66422.8	50894	35646.8
999600	22071.2	51.2	27422.8	59.2	15708.4	12159.6	13313.6	12044.4	49.2	38	55.6	76960	54.4	29540	23510	25246.4	41036.8	4172.4	38	12900.8	78126	73771.6	71508.4	74958.8	83632.4	57756	39101.2	74136.8	57838	53501.2	75706.8	41653.6	35022.8	63498	65277.2	66739.2	67526	64563.6	49396.8	34394.8
1000800	21436	50.8	26746	48.8	15535.6	11769.6	12838.4	11560	41.6	44.4	45.2	73575.2	52.4	29017.6	22487.6	24058	40062.8	4172.8	41.6	12633.6	75228	72346.8	68796.4	72461.2	80904.4	56518.4	37743.2	71737.6	56951.6	52500.8	73446	41024.8	34216.8	61765.6	65367.6	64967.6	65028.8	62796.4	48346	33894
1002000	20675.2	51.2	25853.6	39.2	15172.8	11414.4	12475.2	11149.2	38.4	51.2	45.6	70404.8	54.4	28488.4	21946	23538.4	39068	4050.4	44.4	12257.6	73389.6	70687.9	65788.8	70308	78694.8	55390.8	36408.4	69859.6	55686.4	51796.8	71954.8	40375.6	33324.8	60467.2	66019.2	62584	63111.2	61447.6	47126.8	32772.8
1003200	20030	46	25134.8	51.6	14740.4	11119.6	12064	10839.2	42.4	42	58.8	67605.2	44.8	27942.4	21196.4	22692.8	38110.4	3996	43.6	11976.8	70898.4	69369.2	63456	68567.6	76606	54612.8	35570.4	68568	54658.4	51117.6	70166.8	39344	32422.8	58611.6	65633.2	61075.2	61477.6	59928.4	45962	31885.6
1004400	19308	48	24751.6	42.4	14518.8	10819.6	11725.6	10489.2	46.4	48	59.2	64703.6	46.8	27157.2	20494.8	22053.6	36774.8	3880.8	40.8	11596.8	68789.2	67691.2	60903.2	66240.8	74216.8	53668.8	34568	66409.2	53191.2	50525.6	67844	38836	31873.6	57474.8	64539.2	59358.4	59469.6	58394.8	44124.4	31024
1005600	18614.4	44	24043.2	44.4	14385.6	10662.8	11529.6	10077.6	35.6	56.4	48.4	61901.2	46	26539.6	20053.6	21416	35865.2	3821.6	38.4	11220.8	66633.6	66387.6	58414	64549.6	72248.4	52978.4	33482.9	64104.8	51726.8	49551.2	65710	38122.4	31314.4	55599.2	63366	57746.4	57664.4	56903.6	43634.4	30512
1006800	18148	42.8	23210.8	49.6	13931.6	10178	11193.2	9814.8	40.4	53.2	44.4	59728	41.6	25985.2	19634.4	20719.2	35020.4	3806.4	44.4	11012.4	64364.8	64332.8	56586.4	62686.4	69999.6	52004.2	32470.4	62277.6	50672.4	48984.4	64052.8	37140	30495.2	54069.6	61728.8	56202.8	56351.6	55649.2	42476	29543.2
1008000	17522.4	52.8	22644.8	44.4	13672.8	10045.2	10975.6	9419.2	43.2	58	54.4	57557.6	57.2	25278.8	19492.8	20011.6	34452.8	3753.2	44	10805.6	62604.4	62968.4	54492.4	60504.8	68100	51183.2	31742.8	60406.8	49355.6	48250	62374.4	36588.4	29921.2	53097.6	60683.2	54688.8	54559.6	54131.2	41531.2	28702.4
1009200	16780	55.6	21972.8	50	13361.6	9806	10634.8	9128.8	52.8	50.4	47.6	55488.4	56	24800.8	19898	19457.2	33645.6	3728	53.2	10353.2	60534	61535.2	52692.4	58980	65951.2	50333.6	30809.6	58435.2	48505.6	47089.2	60915.6	35988.4	29297.6	52018.4	58693.6	53125.2	53237.6	52948.4	40234.8	27930.4
1010400	16334.8	45.2	21279.6	46.4	13236.4	9681.2	10334.4	8784.8	45.6	47.5	52.8	53297.6	52	24317.6	19734.8	18818.8	32713.6	3742.8	33.6	10224.8	59175.6	60202.8	51146	57148.8	64254	49728	30152.8	57022	46781.6	46352.8	59086.8	35075.2	28967.2	49982.8	57762.4	51788.8	52120.8	51429.6	39507.2	27174.4
1011600	15774.4	64.4	20573.2	40.8	12828.8	9476	9930	8458	48.8	48	48.8	51498.4	48.4	23524.4	19206.4	18395.6	31978	3554	48.8	10111.2	57444	58560.4	49467.7	55583.3	62460.8	48891.6	29445.2	55487.6	45916.4	45402.8	57382.8	34505.2	28516	48842.8	56022.4	50815.6	51913.6	50010	38650.4	26507.2
1012800	15422.8	47.6	20065.6	39.6	12520.4	9459.6	9695.6	8266	49.6	55.6	46.4	50118.8	50	22953.6	18219.2	17924.4	31345.6	3558	35.2	9827.2	55662.8	57419.2	47710	54356.8	60756	48038.4	28707.2	54339.6	44923.6	44868	56150	34040.4	27920	47582.8	54852.4	50348.4	50902.4	49165.2	37852.4	25602
1014000	14897.6	52.4	19790	40.4	12423.6	9418	9452.8	7925	43.6	45.2	60.8	48587.6	46.8	22276.8	17767.2	17496.8	30670	3527.6	48.8	9776.4	54191.6	56377.2	46326.8	52912.4	59524.8	47682.8	28264.4	52520	43556	43684.8	54717.2	33518	27404.4	46750.8	53794	50192	49693.6	47728	36855.6	25046
1015200	14477.2	44	19163.6	54.8	12161.2	9437.6	9273.6	7647.2	39.6	55.2	51.2	47149.6	52.8	21876.4	17163.2	16983.6	30224	3347.6	41.6	9533.2	52439.6	55036	44861.6	51560.4	58014.8	46820.8	27556	51067.2	42514.8	42775.2	53061.6	32605.6	27013.2	45418	52611.6	50239.6	48163.2	47303.2	36227.6	24208
1016400	14003.2	46.8	18602	36.8	11922.8	9263.6	9051.2	7602	43.6	45.2	50	46166	39.2	21276.8	16921.2	16684	29582.8	3258	50.4	9365.6	51196.4	53870	43938	50770.4	56415.2	46429.2	27370.8	49676	41425.6	41678	51231.6	32380.8	26739.6	44370	51526	50976	46972	46256.8	35464.8	23613.2
1017600	13769.2	52.4	18125.2	47.2	11654	9162	8790	7403.2	45.2	52.8	48.4	45116.4	51.2	20720.4	16470.4	16153.6	29058	3213.2	48.4	9160.8	49626.4	52865.2	42778	49263.6	55401.6	45480.8	26622	48753.2	40286.8	40994	50156	31780.8	26287.6	43290	50404.8	50879.2	45369.2	45320	34954	23046.8
1018800	13495.2	49.2	17696.8	41.6	11436	8948	8611.67	7291.2	50.8	52.4	37.2	43459.6	44.4	20321.2	16124.4	15867.2	28247.6	3167.2	42.4	9036	48368	51637.2	41337.6	48202	54320.8	44986	26220	47472.4	39633.2	40000	48815.6	31020.4	25656	42222.4	49412.8	50437.2	44498.4	44319.2	34477.2	22447.6
1020000	12987.2	46	17446.8	40	11362	8798.4	8371.2	6947.2	47.2	39.6	55.6	42332	44	19748.4	15663.6	15509.2	27244.4	3020.4	34	8734.8	47145.8	50450.4	40439.6	46944	52961.2	44293.6	25766.8	46072	38771.2	39308	47624.8	30644	25243.2	41057.2	48122	49706	43182.4	43267.6	34010.4	21816
1021200	12844.8	41.2	17067.6	39.6	11181.2	8623.6	8272	6794	48	51.2	51.2	41619.6	44.8	19334.4	15238.8	15048.8	26717.2	3064.4	44.4	8658.4	46028	49372.4	39178	46020.4	51942.4	43846	25338	44862.4	37715.2	38652.4	46273.2	30090.4	24891.2	40040	46900.8	48604.4	42638	42467.6	33167.2	21430.8
1022400	12550	41.2	16656	42.4	11032.4	8522.8	8120	6568	48.4	54.4	46.4	41729.6	52.4	18882.4	14929.2	14724.8	26194.8	3002.8	36.8	8433.2	44990	48341.2	38215.6	45250	50839.2	43116.8	24824.8	44361.6	36846.8	38051.6	45324.4	29651.6	24556.3	39376.4	45961.2	47334.4	41548.4	41438.8	32400	20599.6
1023600	12286.4	45.6	16398.4	44.8	10886.4	8322	8138.4	6378	46	41.2	50.8	40498	52	18624.4	14783.6	14534.8	25591.6	2930.4	42.4	8341.2	43944	47482	37503.6	44333.2	49978	42492.8	24618	43908.4	36340	37082.4	44283.2	29519.2	24511.2	38762	45008.8	46758.8	40626.4	40456.4	31770	19963.6
1024800	12053.2	60.8	16001.6	39.6	10695.6	8173.6	7873.2	6117.6	46.4	53.2	56.4	39354.2	50	18265.6	14473.2	14128.4	25205.6	2875.2	38.8	8194.8	43343.6	46676	36390	43229.2	48827.6	42095.6	24145.6	43158	35233.6	36730.4	43460	28994.8	24200	38181.6	43883.6	45450	39626.4	39747.6	31124.8	19477.2
1026000	11788.8	50	15726	40.4	10562	8037.6	7822.4	5948.8	48	45.6	43.6	38587.6	48	17863.6	14196.8	14022.8	24935.2	2856	35.2	8114	42582.4	45772	36068.4	42632	47742	41685.2	23942.4	42586.4	34750	36162.8	42432.4	28742.1	24129.2	37422.8	43398.8	44305.2	38976.4	39277.6	30691.6	18878.8
1027200	11564.8	41.6	15542.8	48.4	10421.6	7842.4	7564	5664	46.8	51.2	46	37872	43.6	17396.4	13846.4	13681.6	24715.6	2827.2	42.8	7832.4	41748.8	44898.8	35171.2	42558	47176.4	41304	23738.4	41775.2	34425.2	35591.6	41478	28237.6	24017.2	37131.6	42677.2	43389.2	38312.4	38678.4	29959.6	18480
1028400	11439.6	46.4	15396	46	10363.6	7656.4	7526.8	5393.6	48.8	52.4	40.4	37328	40.8	17061.6	13650	13460.4	24318.8	2758.8	41.2	7841.6	41408.4	44600	34890.4	41673.2	46692.1	40962.8	23515.6	41461.2	33692.8	34876.4	40838.8	28060	23672.4	37092.8	42267.6	42921.6	37627.6	38088.8	29993.6	17956.8
1029600	11342	49.6	15064.8	42.4	10455.6	7550	7357.2	5213.6	41.2	38.8	46.8	37189.6	61.2	16640.8	13288	13418	23751.2	2718.8	44.4	7668.4	40662.8	43796	34339.2	41420.8	45902.4	40699.2	23272.4	41085.2	33234.8	34233.2	40268	27678.4	23635.6	36749.6	42010.8	42228.4	37300	37638	29806.4	17686.8
1030800	11244.8	39.6	14658.4	48.4	10444	7433.2	7254.8	5026.8	43.2	44.4	50	36678.8	54.8	16182	12982.8	13150.4	23067.6	2676.8	38	7463.2	40204.4	42843.2	34235.2	40903.2	45828.4	40454.8	23246.8	40940.4	32701.6	33700	39574.4	27348.4	23731.2	36254.8	41582	41545.6	36739.2	37329.2	29373.6	17208.4
1032000	11264.4	40.8	14697.1	41.6	10291.6	7410.4	7184.4	4960	50.4	52	49.6	36764	41.6	15845.6	12727.6	13246.8	22365.6	2681.6	40	7495.2	39481.2	42158.8	34273.2	41060.4	45180.8	40377.6	23013.6	40789.2	32183.2	32999.2	38688	27133.2	23536	36253.6	41212.8	41170.8	36236	36795.2	29214.8	16980.8
1033200	11237.2	43.6	14541.2	48	10372	7317.2	7042.4	4828	64.4	40	53.2	36825.2	45.2	15652.4	12515.6	13052.4	21788.4	2604.4	39.2	7430	38714.4	41577.6	34302.4	40911.6	44907.6	40058.4	23004.8	40939.6	31590	32427.2	38382.4	27016	23474.4	35805.6	41161.2	41089.2	36261.6	36713.2	29200.8	16799.6
1034400	11270.4	50	14493.6	38	10306	7168	6935.2	4914.8	40.4	54.4	61.2	36938.8	54.8	15251.2	12422	13231.6	21732.4	2607.2	47.6	7304	38533.2	41012.4	34529.2	40752	44810	39959.6	23060	41220.4	31420.4	32241.2	38118	26723.6	23510.8	35596.4	41202.4	41045.2	36444	36522	29213.6	16571.6
1035600	11335.6	50.8	14670.8	36.4	10386	7094	6981.6	4852.4	43.2	43.2	45.2	37632.8	49.6	15053.2	12335.2	13384	21264	2612.4	36.4	7320.8	38128	40515.2	35103.6	41059.6	44630	39792.8	23144.8	41760.8	31243.2	31817.6	37968.4	26280.4	23549.6	35623.6	40813.2	40919.2	36228	36419.6	29459.2	16394.4
1036800	11495.6	47.6	14641.6	40.4	10500	7254	6932.4	4899.2	40.8	46.8	45.2	38355.8	54	14869.2	12042	13349.2	21128.4	2500.4	37.6	7235.6	37890.4	40246	35635.2	41480	44454.4	39626.4	23418.8	42198.4	31309.2	31504.8	37643.6	26391.6	23672.8	35986.8	41326.4	41056	37015.6	36062.4	30094	16212.4
1038000	11767.6	49.6	14907.6	37.6	10604.4	6994.4	6968.8	4955.2	54.4	50.4	54	39335.2	54.4	14556.8	11962	13596.4	20769.6	2572	49.2	7250.8	38171.6	40009.6	36773.2	42073.2	44525.6	39595.6	23570	42943.2	30979.2	31586.4	37944	26508.8	23730	36534.4	41540	41279.2	37579.2	36066.8	30752	16107.9
1039200	12025.2	48	15132	39.2	10720.4	7086.4	6900.8	4822	45.2	36.8	52.4	40770.8	45.6	14506.8	11867.6	13972.8	20565.6	2573.2	45.6	7223.2	38036.8	39488.4	38072.4	42472	44988	39616	23829.2	43782	31181.6	31809.2	37772.8	26609.6	23814	37072	42541.2	42133.2	38214	36286.4	31584.8	16172.9
1040400	12338.8	49.2	15389.6	41.6	11011.6	7017.6	7055.2	4810.4	52	46.8	54.8	42303.2	59.6	14400.8	11871.2	14265.2	20260.8	2552.8	42.8	7276.4	38052	39459.6	39840.4	43431.2	45083.2	39749.6	24071.2	45018.8	31381.6	31738	38296.8	26814	24270	37784.8	43420.4	43303.6	39321.6	36549.6	32898.8	16163.2
1041600	12747.2	57.5	15636.4	40.4	11549.2	7054.8	7091.2	4789.2	46.4	44.8	49.2	44363.2	48	14284.8	11882	14570.4	20086.8	2430.8	48.8	7293.2	38342.4	38810	41813.6	44709.6	45700	39926.4	24136.8	45812	31655.2	31715.2	38461.2	27759.2	24509.6	39018.4	44540	44768	40686	37006.4	34452.4	16329.2
1042800	13409.6	49.6	16047.6	44.4	11894.4	7073.6	7078.8	4770.8	53.2	41.6	50	47415.6	48.4	14254	12140.8	15174.8	19636.4	2499.6	51.6	7456	38241.2	38780	43993.2	45790.4	46645.6	40066	24660.4	46549.6	31602	32296.4	38893.2	27428.4	25029.2	40202.4	45516	46350.4	42154.4	37672.8	36118	16502.8
1044000	13914	40.8333	16408.1	40	12102.8	7107.2	7300.8	4760.4	45.2	44.8	49.2	50424.4	48.4	14308.4	12244.8	15656.8	19538	2513.2	47.2	7406.4	38570	38877.2	46126.8	46590	47053.6	40324.8	25075.6	47774.4	32002	32445.6	39640.8	27344	25243.6	41736.8	47166.4	48140.8	43661.6	38355.2	38275.2	16903.6
1045200	14776	53.2	17182.8	44.4	12415.2	7118	7371.2	4698.8	46.8	40.8	49.6	53470	44	14259.6	12520.4	16377.2	19721.2	2573.2	45.2	7607.2	39131.6	39167.2	48681.3	47704.8	48214.4	40806.8	25648.4	49575.6	32141.2	33175.6	40378.8	27240.4	25664.4	43318.8	48534.8	49832.8	45302	39157.6	40692.4	17280
1046400	15247.2	54	17907.2	48.8	12785.2	7135.6	7487.2	4664	48	46	38.8	56649.2	49.2	14466.8	12487.6	16988.8	19671.2	2605.2	49.2	7784.4	39620	39274.4	51475.2	48764	49491.2	40891.6	26404.8	50912	33054.4	33508	41491.2	27430	26207.2	44579.6	49542	52188.4	47118.8	40260.4	42857.2	17645
1047600	16175.6	50	18858.4	38	12993.6	7295.2	7604	4731.2	36.8	52.8	50.4	60705.6	54.8	14691.2	12536.4	17825.2	19614.4	2630.8	42.8	7816.8	40396.8	39844	54378.4	50008	50648	41526	26820.4	52317.2	33558.4	34449.2	42266.4	27789.2	27038	46958.4	51235.6	54599.6	48821.6	41298.4	45542	18040.8
1048800	17068.4	51.2	19392.4	40	13223.3	7496.4	7937.2	4828	49.2	42.8	50.4	64482.4	51.6	14878	12695.6	18576.4	19633.2	2718.4	39.6	8058	40973.2	40205.2	57242	51577.2	51966.4	42006.4	27524	53462.4	34491.2	35499.6	43558.8	27918.4	27597.2	49036.4	52647.6	57376	50576.4	42316.4	47966.4	18446.8
1050000	17977.2	44.4	20227.6	45.2	13738.4	7526.8	8011.2	4993.2	46.4	41.6	45.2	68430.4	47.2	15096.4	13003.8	19465.6	19961.2	2808.4	40	8154.8	42184	40878.4	60395.6	52713.2	53648	42318	28222.4	54530	35202.8	36106.8	44568.4	28072	28350.4	50945.2	54752	59917.2	52354.4	43354.4	50723.6	19018
1051200	18642	55.2	21143.6	45.6	14211.6	7799.2	8208.8	5243.6	60	47.2	55.2	72744.8	35.2	15342	13264.8	20166	20218	2810	42.8	8542	42780.4	41148	62478	53862.4	55034.8	43044.4	28978	55458.4	36048.8	37025.6	45934.8	28718.8	29107.2	53264.8	56658.4	62257.2	54214.8	44544	53590.4	19635
1052400	19418	52.8	21971.2	45.6	14628	7965.2	8516.8	5500.4	46.4	44.4	48	77038.8	47.6	15936.4	13575.2	21055.6	20852.8	2903.6	43.6	8800.8	44144.4	41456.4	65238.4	55406.4	56408	43989.2	29656.8	56371.2	37009.2	38036.4	47609.2	28826	29864.4	55038.4	58326.4	64917.2	55904.8	45901.2	56255.2	20396
1053600	20354	46.4	22772	50	15072	8196.8	8726	5706.8	46	56	47.6	80770	47.6	16305.2	13865.6	22124	21428.4	2985.6	42	8878.33	44668	42560.4	67518	56363.2	58137.6	44685.6	30002	57206	37898	38908.4	48705.6	29249.2	30750.8	57598.4	59696.4	66899.6	57802.8	47220	58837.6	20988.8
1054800	21282.8	48.8	23540	36.4	15585.2	8271.2	8962.4	5891.6	49.2	45.2	52.8	84379.2	46.8	17337.2	14275.6	22817.2	22191.2	3090.4	36.4	9221.6	45857.6	43517.6	69593.2	57518.4	59708.4	45208.4	31094.8	58143.2	39062.8	39788.8	49995.2	29446.8	31805.6	59366.8	61237.6	69181.6	59581.2	48921.2	61268.8	21772.8
1056000	22080.4	46.8	24348.4	38.8	15863.2	8662.8	9218.8	6250.8	42.4	56	54	89889.6	54.4	18660.4	14964.4	23686.4	22968.8	3036.25	36.8	9482.8	46368.8	44572.4	71265.2	58332.4	61592	45853.6	31836	58922	40072.8	40490.8	51572.4	30128	32518	61187.6	62863.6	71126.4	60510.4	50181.2	63338.8	22261.2
1057200	22779.2	58	25049.6	36.4	16200.8	8623.2	9500.4	6555.2	48.8	48.8	41.6	92600	44.4	19486.8	15500	24255.2	23937.6	3190	44	9740	47682.4	45462.8	72301.2	58899.6	63373.2	46416.4	32666.8	59736.4	41287.6	41302	53067.6	30560.4	33444.4	62634.2	63976	73092	61783.6	51802.8	65092.4	22898
1058400	23592.4	52.4	25956.4	48	16524.8	9090	9750	6724.8	44.4	41.2	44.4	94800.8	44	20412.4	15782.4	25019.2	24871.2	3303.2	37.6	9904.4	48594.4	46342.8	73913.2	59834	64726.4	46719.6	33412.4	60469.6	42435.6	42189.2	54478	30702	34096	63884.4	65493.6	74614.8	62338	52922	66327.6	23810
1059600	24266.8	53.2	26930.8	41.6	16905.2	9104	9954.4	6864.4	44	54	41.2	97580.4	58	21484.6	16277.2	25410.8	25992.8	3419.6	43.6	10343.2	49582.8	47122.8	74430.8	60196.4	65997.2	47310	33966.4	61345.2	43591.6	43154.4	56184.8	31171.6	35137.2	65014.4	67134	75887.2	63158	53516.8	68008	24421.2
1060800	24624	60.8	27369.2	48.4	17523.6	9391.2	10237.6	7062.8	48.4	49.2	44.4	99587.2	50.4	22933.3	16566	25722.4	27420.8	3634.8	43.2	10724	50219.2	48284	74662.4	60269.6	67466	47621.2	34709.2	61192.8	44697.6	43957.2	57550.4	31523.6	35643.6	65937.6	68174.4	77046.4	63561.2	54158	68956.8	25154.8
1062000	25154	47.2	28100.8	44	17744.4	9506.4	10615.2	7257.2	47.2	50.4	49.6	101213	47.6	24567.2	17056.8	26221.6	29320.8	3552.8	36.4	10875.2	51544.8	49373.6	74734	60621.6	69086.4	47976	35042	61552.8	45500.8	44645.2	59141.6	31856.8	36284.8	66746	69080.4	78072	63960.4	55230	69386	25715.6
1063200	25351.2	43.2	28488	44	18099.6	9892	10778.8	7347.08	49.6	49.2	49.2	101100	49.2	25552.8	17629.2	26245.2	30850.8	3743.2	50.8	11182.8	52491.6	50062.4	74710.4	61357.6	70186.8	47963.2	35622.4	61481.2	46822.8	45266.4	60423.2	32427.6	36760.8	67784	70386.4	78899.2	64073.2	56208	69580	26232.8
1064400	25439.2	45.6	29189.2	50.4	18494.4	10012	10870.4	7688.4	44	47.2	49.6	101775	57.6	26136.4	18107.2	26355.6	32806.8	3845.2	44.8	11322.4	53422.8	50934.8	74866	60904	71235.6	48273.6	35980.4	61441.2	47468.8	45666.8	61883.6	32575.2	37655.2	68407.6	71239.6	79365.6	64342	56878.3	70503.2	26925.2
1065600	26030	42.8	29171.2	47.2	18623.6	10025.2	11171.6	7848	58.8	45.2	48	102352	44.8	26657.2	18532.4	26774.4	34930	3916.4	44.8	11584	53956.4	52093.2	74909.6	60878	72122.4	48632.8	36379.2	61201.2	48239.6	45763.2	63042	32881.6	38236.8	68591.2	71689.6	80378.4	64406.8	57614.4	70859.6	27262.4
1066800	26106	49.6	29791.2	52.4	18794.8	10173.2	11314.4	8074.4	51.2	44.8	49.2	102020	49.2	27062.4	19165.2	26796	36078.8	4024.4	39.2	11756.8	54456.4	52824	74086	60999.2	72423.6	48580.4	36652.8	61025.6	49148.8	45945.6	64107.2	33097.6	38661.2	68097.6	71607.2	80927.6	64352.4	58256.4	71314.8	28133.6
1068000	26076.4	51.2	29586	39.2	19136	10280	11441.6	8319.6	60	45.2	45.2	101200	52	27724	19889.6	26702.4	37230.4	4071.6	37.6	12054.8	55500	53561.2	73485.2	60584	73344.4	48779.2	36908.4	60481.2	49827.6	46110.4	65219.6	33400.8	39042.8	67772	71544.4	80822.8	63807.6	58634	71802	28570.4
1069200	26018	48.4	29731.2	45.2	19180	10667.2	11722.8	8635.2	43.6	44	52.8	100077	54.4	28572.8	20246.8	26856	38868.8	4174.4	45.6	12102.4	55712	54936	72688.8	60302.8	73798.8	48913.6	36848.8	59952.4	50683.6	45949.6	66168.8	33480.8	39138	67758	70799.6	80336.8	63553.2	59106	71413.2	28948.8
1070400	25900.4	43.2	29895.2	45.2	19322.4	10544	11804	8750.4	46	49.2	49.6	98301.2	55.2	29448.8	20596	27032.8	40337.2	4170.8	32.8	12432.8	56152.4	55567.2	71964	59651.6	74213.2	48501.6	37193.6	59418.8	51304	46245.6	67034	33495.6	39308	67160.4	70933.8	79682.8	63415.2	59267.2	71047.2	29558
1071600	25953.2	54	29844.4	44.4	19304	10698	11966.4	8981.2	57.6	43.2	51.2	96095.2	48.8	30274	20976.8	26733.2	41966	4253.6	42	12428	56781.2	56066	70928	59409.2	74552.8	48428.4	37532.8	59256.8	51703.2	46442	68074.4	33282	39392.8	66628.8	70506.4	78833.6	62406.4	59628.4	70592.8	29998
1072800	25773.2	45.2	29811.6	40	19538.4	10873.6	12042	9053.6	40.8333	55.6	55.6	94405.6	50	30638	21187.6	26331.6	44037.2	4318	36	12493.2	57219.6	57049.6	69965.2	58902	74511.2	48451.6	38082	59018	52172.8	46202.4	68960	33523.6	39154.4	65807.2	69645.2	78289.6	61888	60100.8	70094	30412.4
1074000	25328.8	46.4	30337.6	44.4	19664.8	11060	12167.2	9213.6	56	42.8	41.6	91883.6	45.2	31119.2	21480.8	26134	45541.2	4374	41.6	12386.8	57720	57888.8	68748.8	58373.2	74302	48295.6	38805.6	58669.2	52848.4	46199.6	69306.8	33466.4	39231.2	65262	69472.8	77642.4	61055.6	59790.8	68931.6	30576.4
1075200	25287.6	50	30118.8	44.4	19770.4	11031.2	12186	9300.8	46.8	52.4	56.8	88940.8	55.6	30722.4	21644	26056.8	47021.6	4422.8	42.8	12538.4	58392.4	58410.4	67818.8	57603.2	74073.2	47971.2	39176.8	58124.4	53054.4	46696.8	69857.2	33308.8	39161.6	64731.2	70434.4	76855.6	60678.8	59654.4	68312.4	30999.6
1076400	24754.8	55.6	29233.6	44.8	20034.8	11145.2	12404.8	9268.8	47.2	47.6	40	86483.2	42.4	30788.4	21781.2	25531.3	47862	4377.2	37.6	12656.8	57818	58710.4	66290.8	56930.4	73772.8	47719.2	39275.6	57408.4	53365.2	46059.6	69994	33399.2	39109.6	63684.4	71779.2	76865.2	59334	59456	67650	31226.4
1077600	24287.6	47.6	28383.2	37.2	19984.8	11097.2	12367.6	9252.4	52.4	55.6	42.8	83730	44.8	30833.6	21805.6	25081.2	48562.8	4466	40	12810	57315.6	59366.8	64737.6	56378.8	72779.2	47156	38780	56787.6	53276.8	46010.8	70099.2	33299.6	38862.8	62767.2	70162.8	75459.6	59052	58832.4	66647.2	31536.4
1078800	23913.6	51.2	28159.2	41.2	20138.8	11122.8	12396	9355.6	56	30	53.6	81443.2	43.2	31112.4	21722.8	24522	49218.8	4566	43.2	12799.6	57075.2	59592.4	63735.2	55830	72401.6	46919.2	38250.4	56040.8	53132.8	45722	70300	33157.6	38511.2	61901.6	69259.6	74805.2	58223.2	58682.4	66024.8	31457.2
1080000	23528	49.6	27380.4	34.4	20099.6	11039.6	12286	9116	52.4	43.2	54.4	78968	60.8	31503.6	21552.8	24152	49952.8	4492.8	51.2	12708.4	56822.8	59933.2	62801.2	54941.6	71789.2	46435.2	38216	55440	52992.4	45406.3	69947.2	32603.6	38146.4	60947.6	68569.2	73478.8	57324.4	58248.8	64652	31798
1081200	23186.8	48.8	26971.6	43.2	20080	11140.4	12327.6	9158.8	52.4	52.8	47.2	76724	48.4	32161.2	21792	23749.2	51324	4524.8	44	12512.4	56550	59499.6	61669.2	54360	71400.8	46030.4	38046	54566	53060	45315.6	70134.8	32488	37858	60303.2	67387.2	72088	56988	58273.6	63809.2	31858
1082400	22674.8	45.4167	26637.2	41.6	19874.8	11107.2	12302	9132	48.4	42	50.8	74554	50.8	32200.8	21547.2	23284.8	51982	4448.8	40	12565.6	56142.4	59520.8	60530.8	53294	70581.6	45491.6	37558.8	53472	52780.4	44618.4	69795.6	32004	37618.8	59112.4	65700.8	71580.8	56030.8	57433.6	62476.4	31908.4
1083600	22305.2	44	26046.4	37.2	19676	11151.2	12048	9173.6	52.4	50.8	48.8	72397.2	48.4	32274.4	21775.6	22791.6	52369.6	4525.6	31.6	12362.4	55224	59759.2	59465.6	52858.4	70130.8	45057.6	37487.6	52897.6	52601.6	44151.6	69104	31838.8	37216.4	57907.6	64519.2	69813.2	54929.6	57257.2	61043.2	31919.6
1084800	21791.6	38	25403.2	45.6	19828.8	10860.8	12056.8	9180.8	64.8	54	47.2	70533.6	59.2	32124.8	21839.6	22324.4	52764.4	4496	46	12215.2	54696.8	59236.4	58485.2	52102	69351.6	44672.8	37091.6	52386	52274.8	43733.2	68630.8	31389.2	36667.2	56676.8	63052.4	68487.6	54180.4	56630.8	59910.8	31797.2
1086000	21436	46.8	25175.6	38.4	19428.8	10882.8	11860	9006	53.2	56	48.8	68119.2	55.6	31712.4	21762	21808.8	52991.6	4483.6	40	12168.8	54185.6	59088.8	57153.6	51200.8	68773.6	44122.4	37025.6	51644.8	51523.6	43227.6	67981.2	31122.4	36270.4	55663.2	61645.2	67663.2	53574.4	55881.2	58881.2	31718.8
1087200	20894.8	42.4	24749.2	38.8	19265.2	10766	11847.6	9041.6	46.4	44.4	46	65603.6	40.8	31205.6	21405.6	21456.8	52418.3	4413.6	41.2	11876.4	53769.6	58573.2	55681.6	50103.6	68159.2	43506.8	36584.4	51024.4	50908.8	42829.6	67407.2	30827.6	35846.8	54676	60486	66649.6	52748.4	55244.8	57522.8	31451.6
1088400	20426.8	44.4	24110	46.8	19228.4	10747.2	11654.4	8866.8	44.8	48.8	49.2	62950.4	46.4	30917.2	21317.2	20783.6	52547.2	4368	43.2	11720	52997.6	58284.8	54605.2	49258.8	67092.4	43036.8	36188.4	49830.8	50266.8	42575.2	66827.2	30644	35170.4	53428.8	59536.8	65509.6	51786.4	54133.2	56294.8	31393.2
1089600	20085.6	41.2	23582	48.8	19161.6	10629.2	11484.8	8873.6	45.2	45.6	41.6	60647.2	47.2	30544.4	21278.8	20345.6	52404.4	4389.2	38.8	11877.6	52212	58012.4	53561.6	48735.6	66217.2	42408.8	36037.6	48950.8	49562.8	42020	65854.4	30147.5	34632.8	52669.2	58863.2	64680.4	50942	53376	55090.4	31059.2
1090800	19356.4	42.8	23039.2	39.6	19072.8	10500.4	11368.4	8764.4	56.4	49.6	49.2	58943.2	43.2	30206.8	20777.2	19966.8	52401.6	4332.8	44.4	11488	51382.8	57346.4	52566.8	47849.2	65566.4	41726	35606.4	48030.8	48970	41497.6	65051.6	29928	34200	51353.6	57539.2	63517.2	50210.8	52883.6	54048	31147.6
1092000	18981.2	50.4	22638.8	38.8	18699.2	10300	11014.8	8688	48.4	42.4	50.8	57204	57.6	29622	20822.8	19347.6	52180.8	4230.4	40.8	11366	50834.4	56670.8	51646.4	46697.6	65373.6	41212.4	34980.8	47173.2	48186	40868.8	64125.6	29275.2	34073.2	50432.8	57180	62513.2	49615.2	52062.4	52673.2	30436
1093200	18604.8	51.2	21973.6	32	18578.4	10100.4	10801.6	8584.4	48.8	50	44.4	55574	41.6	29512.8	20466	18956.8	51543.2	4174.4	45.2	11109.2	49920.8	55718.8	50649.6	46016.4	65067.6	40623.6	34778.4	45826.4	47049.6	40218.8	62736.4	28819.6	33328.4	49460	56082.8	60861.6	48623.2	51447.2	51770.4	30802
1094400	18354.8	44.4	21622.4	36.8	18158	10142.8	10656.8	8348.8	46.8	38.4	37.6	54079.2	46	28802	20139.6	18420.4	50354.4	4148	42	10981.2	49556	55011.6	49579.2	45147.6	64118.8	40047.2	34138	45091.6	46381.6	39401.2	61941.2	28665.6	32736.4	48720.4	54548.8	60262.8	47673.2	50300.8	50520.8	30400
1095600	17816.4	51.2	21709.6	48	18102.4	9941.6	10527.2	8140	45.6	46.8	44.8	52244	52	28462.4	20015.6	18065.6	49444.8	4066.8	29.6	10725.2	48333.6	54037.6	48737.6	44337.6	63790.8	39791.2	33510.8	44314.4	45345.6	39116.4	60990	28264	32167.2	47436	52985.6	59169.6	46824.4	49582	49454.4	30019.2
1096800	17339.2	46.8	22114.4	39.6	17601.2	9704.4	10338	7984.8	53.2	56	48.4	50772.4	44	27626.4	19755.6	17745.6	49084.8	4087.2	49.6	10546.4	47463.6	53595.6	47756.4	43404.8	63033.6	39160.8	33212.4	43702.4	44680.4	38530.8	59922.8	27512	31679.2	46393.6	51450.4	57990.8	45630	48718.8	47980.4	29966.8
1098000	17068	45.6	21404	35.2	17341.6	9648	10151.2	7871.6	48.4	43.6	40.4	49389.6	48.4	27180	19406.8	17367.6	49237.2	4013.6	42	10374.4	46618	52406.8	46709.2	42446.4	62592.4	38567.6	32623.6	42990.8	43804.4	37928	58872	27448.8	31260.8	45442.4	50039.6	56847.6	44957.6	48068	47063.2	29472
1099200	16773.3	45.6	20120	40.8	17320	9525.2	9954.4	7690.4	50	55.6	46.4	47812	50.4	26685.6	19091.2	17072	48676.4	3906.4	50.4	10245.2	45870.4	51642.4	45732	41680.4	61554.8	38232.4	32102.4	42195.6	42895.6	37338.8	57770	27042.8	30642.4	44356.4	48848	56126.4	43890.8	47224.8	46054	29278.4
1100400	16328.4	44	19407.6	44.4	16939.2	9428.8	9844.4	7566.8	36.8	46	49.2	46623.6	48.4	26216	18877.2	16568	47372	3821.6	45.6	10042	45036.4	51092	44982	41086.8	60590.4	37594.8	31432	41715.6	42205.2	36930.8	56667.6	26911.6	30209.2	43528.4	48082	54804.8	43327.2	46468	45046.8	28837.6
1101600	15967.6	50.8	18806.4	40	16831.6	9226.8	9794	7568	49.2	45.2	65.2	45610.4	48.4	25629.6	18456.8	16282	46164.4	3819.6	36	10003.6	44692.4	50102.8	44065.2	40461.2	59836	37044.8	31179.2	40837.2	41195.6	36138.8	56208.8	26756.8	29636	43004	47116.8	54003.6	42416.8	45575.2	43976	28470.4
1102800	15480.4	56.4	18504	43.2	16409.6	8930.4	9591.6	7445.2	55.6	49.1667	38.3333	44731.6	43.2	25170	18284.8	15925.2	45310	3664.8	42.8	9941.6	44086.4	49830	43586	40092.4	59761.6	36748	30903.2	40083.6	40134.4	35716.4	54960	26640	29167.6	42325.6	46204.4	53015.6	42062.4	44960.4	42985.6	28078.8
1104000	15086.8	48	18169.2	44.8	16259.6	8954.4	9463.2	7359.6	46.8	47.2	56.8	44286.8	54.8	24784.8	17963.6	15818	44749.2	3554.4	37.6	9692	43089.2	48872.4	43218.4	39708	58762	36278	30199.6	39813.2	39290.4	35105.6	54194.4	26443.6	28824	41703.6	45384	52533.3	41303.2	44215.2	42147.6	27764
1105200	15058.4	48	17786.8	55.2	15763.6	8753.2	9222	7163.6	44.4	35.6	48.4	43942.4	45.2	24338	17540	15576	43850.4	3617.6	36	9462.4	42394.8	48313.6	42612	39209.6	58186.8	35890	29502.4	39056	38649.6	34673.2	53556.4	26180.4	28386.4	41073.6	44588.8	51566	40795.6	43442.8	41719.2	27624.4
1106400	14754.4	53.6	17650.8	36.8	15588.4	8555.6	9082	7125	52.8	47.6	50.4	43410.4	45.2	23941.6	17461.2	15441.6	42880	3514.8	46	9212.8	41911.2	47508.8	42346	38737.6	57419.6	35510.8	29239.6	38756.4	37626.4	34140	52546.4	25818	28010.8	40276.8	43883.6	50998.8	40228	42676	40561.6	27228.4
1107600	14488	44.8	17164.8	37.6	15467.6	8541.6	8952.4	7055.2	49.2	35.2	37.2	42930	50.4	23381.6	17529.6	15080	41799.6	3504.4	34.4	9196	41016.8	46544.4	41375.2	38258.8	57111.2	35278.8	28373.6	38586	37130.8	33794	51684	25695.2	27724.4	39550	43179.2	50445.2	39409.2	42088.8	39724.4	26876.8
1108800	14332.4	46.8	17131.6	34.8	15224	8330.8	8874.8	6894.8	52	48	48.4	42490	47.6	22792	17355.6	15187.6	40875.2	3444.8	40.8	8972.8	40445.6	45584.8	40921.6	38075.2	56572.8	34816.4	28200.4	38260	36560	33057.2	50993.6	25257.6	27213.2	39538.8	43415.2	50154	39017.2	41530.8	38753.6	26660
1110000	14242.4	51.2	17011.2	44	15049.6	8107.2	8828.8	6723.2	48	38.4	47.6	42556.4	37.6	22144.8	17572	15170	39640	3389.6	44.8	8865.6	39926	45117.2	40572.4	37780.4	56024	34453.2	27919.2	38139.2	35828.8	32668.4	50579.2	25494.8	26850	38968.8	45317.6	49272	38308.4	41118	38271.2	26270.8
1111200	13954.8	49.6	16537.6	40.4	14917.7	8123.46	8659.2	6632.92	45.6	52	44	42164.8	58.4	21946.4	17168.4	14896.8	38998.8	3399.2	48.4	8709.6	39361.2	44574	40606.8	37624	55553.2	34444.4	27588.4	37797.6	34770.8	32422.4	50290.8	25278.8	26686.4	38431.6	44277.6	48804.4	38013.6	40433.2	37513.6	26122
1112400	13771.2	38.8	16657.6	34.4	15170.4	8074.8	8604.4	6428.4	48.4	41.6	50.4	42586	49.6	21283.2	16793.2	15032.4	38107.2	3353.2	38	8634.8	39106.4	43929.6	40391.2	37185.2	55113.6	34184	27297.2	38156.4	34497.2	32007.2	49259.6	25060	26636	38658	42966.4	48690	37650	40134	37089.6	25786
1113600	13698	42	16522.8	58.8	15627.2	7948.8	8506.4	6388.8	52.8	41.6	44.8	42556	50	20970.8	16615.6	15043.6	37436.8	3294.8	47.6	8481.6	38977.6	43475.2	40460.8	37234	55368.3	33844.4	27075.6	38207.2	34294.4	31679.2	49105.6	25132.8	26379.2	38355.6	42197.2	48313.6	37478	39613.2	37248	25795.2
1114800	13814.4	45.6	16231.6	46.4	15560.8	7712.4	8384	6328.4	51.6	41.6	44	42927.2	48.8	20588	16574.8	15148.4	36309.2	3241.2	44	8419.6	38977.2	42922.1	40812	37297.6	55126.4	33568	26775.2	38699.6	33907.2	31432	48239.2	24758.4	26136.4	38467.2	42323.2	48429.6	37224	39181.2	37214.8	25675.6
1116000	13758.8	50	16135.2	45.2	15039.2	7582.8	8398	6092	44.4	52	50.4	43912.8	53.2	20265.2	16260.8	15352.4	35537.6	3177.6	34.8	8347.6	38864.8	42484	40947.2	37334	54631.2	33585.6	26701.6	38965.6	33123.6	31360.8	48159.2	24954.4	26488	38500.4	42542	48188.8	37326	39096.4	37327.6	25324.4
1117200	13818	45.6	16035.2	37.8261	14732	7442	8294	6000.4	52.4	41.2	44.4	44712.4	50.4	19805.2	16176.4	15652	34622.4	3215.2	37.2	8272.4	38673.6	42056	41806	37212.8	54743.6	33136	26498.8	39808.8	32685.6	30956.8	48007.6	24578.8	26460	38525.6	43331.2	49000.4	37310.8	38722	37624	24894.8
1118400	13890.4	46.4	16088.4	42.4	14708.4	7498.8	8175.6	5942	51.2	46.8	49.6	45431.6	47.6	19519.2	15840.8	15779.6	33911.2	3084	45.6	8070.8	38802	41628.4	42419.6	37529.2	54590.8	33032	26640.4	40291.3	32447.6	30744	47590.8	24741.2	26597.2	39030	43966	49388.8	37514	38557.2	38554.8	24887.6
1119600	14095.2	41.6	16026	44.4	15072.4	7363.2	8189.2	5905.2	46.8	47.2	46.8	46584.8	44	19146	15647.6	16336.4	33250.8	3048.8	43.6	8115.2	38838.4	41203.6	43290	37592.8	54455.2	33240.8	26443.2	40741.2	32435.2	30790	47589.6	24571.6	27018	38910	44869.6	49856.4	37666.8	38574.4	39342.4	24913.2
1120800	14322	46.8	16461.2	39.2	15426.8	7433.2	8242	5823.2	50.4	43.6	42.8	48315.2	42	18256.4	15680.4	16784.4	32426.8	3050.8	52.4	8007.2	38909.2	40976	44076	38068	54910.8	33043.6	26586.4	41567.6	32110.8	30684.4	47678.4	24644	27330.8	39622.4	46128	50337.6	38033.6	38526.4	40691.6	24777.2
1122000	14700.8	53.6	16519.2	42	15655.2	7314.4	8122	5692.8	47.6	56.8	49.6	50068.4	46	17830	15556.8	17103.6	31727.5	3052.4	42.8	8022.8	38727.2	40534.4	45131.2	38310.8	55071.2	33159.6	26371.6	42482	31947.6	30397.2	47402	24400	27909.2	40379.2	47241.6	51169.6	38480	38961.2	42288	24940.4
1123200	14908	46.8	16940.8	42	15581.2	7332.4	8188.8	5620.8	45.2	39.6	56.4	51130.4	47.2	17490.8	15587.6	17671.6	31474	3047.6	42	8110	38952.8	40478	46612.8	38751.6	55143.6	33197.6	26528.4	43027.2	32332	30629.6	47523.6	24549.2	28509.6	41200.8	48387.6	51783.6	38902	39115.6	44320	24856.8
1124400	15346.8	50	17116.4	48.4	15597.6	7349.6	8306.8	5549.2	48.8	38	41.6	52957.2	41.6	17228	15362.8	18215.6	30666.4	2992.4	49.6	8044.8	39189.6	40095.6	47888.4	38860.4	55494.8	33210	26594.4	44146	32332	30695.6	47663.2	24742.4	29132	41988.4	49990.4	53076.8	39555.2	39108	45826	24788
1125600	15802	40	17648.4	50.8	15708.8	7284	8384.8	5553.6	43.2	46.8	50	55152.8	45.6	17200.8	15361.2	18683.2	30140.4	3006	46.4	8084.4	39878.4	39902.8	49366	39256.4	55900.8	33493.6	26796.8	45220.4	32400	30769.6	47867.6	24858.4	29835.6	42920.8	51562	54362.8	40439.6	39065.2	48425	24674
1126800	16315.2	52	18040.4	36.4	15883.6	7322.4	8354.4	5584.8	46.4	50	44.8	57358.8	43.6	17291.2	15119.6	19571.2	29891.2	2993.6	48.4	8075.6	39598.4	39645.6	51039.6	39876.4	56586	33647.6	26910.4	45751.2	32469.6	30856.8	48117.2	24711.6	30577.6	43979.6	53840	55866	40984	39229.6	51152.8	24966.4
1128000	16837.6	54	18733.2	42.8	16233.2	7421.2	8477.6	5553.6	43.2	39.6	53.2	60413.6	44.4	17700.4	15298.8	20253.2	29472	2975.2	45.6	8046.4	39866.8	39444.4	52567.6	40280.4	57644	33720.8	27180.8	46755.6	32712	31212	48115.6	24982	31211.6	45524	55724.4	56911.2	41608.4	39362.4	53572	25540.4
1129200	17404	44.4	19034	52.4	16629.2	7415.42	8564.8	5395.6	34.4	46.4	62.4	63282	46.4	17908.8	15064.8	20690	29207.6	2960	34.4	8256	40272.8	39454	53880	40671.2	59050.4	33948.8	27546	47044	32881.2	31396	48390.8	24801.6	32058.4	46296	57730.8	58198.8	42646.4	39726	55848.4	25774
1130400	18211.6	52	19505.2	40.8	16931.6	7389.6	8634.8	5321.6	42.8	47.6	41.2	65849.2	44.4	18138.4	15073.6	21618.4	28967.2	2989.2	51.2	8120.4	40698.8	39457.2	55679.2	41251.6	60601.6	34258.8	27755.6	47602.8	33025.2	31708	48858	24385.6	32823.6	47386.4	59299.6	59705.6	43342.4	40366.4	58560.8	25832.4
1131600	18823.6	42.4	20107.2	47.2	17183.8	7601.67	8804.4	5342.8	40.8	55.2	56.4	68453.2	47.2	18532.8	15264.8	22179.6	28833.2	2942.8	44.4	8277.2	41046.4	39661.2	57487.2	41729.2	62390.8	34554.8	28016.8	48310	33544.4	31743.2	48880	24387.2	33494.8	48254	61671.2	60901.2	44119.2	40856.7	60608.4	26169.2
1132800	19421.6	46	20933.6	43.6	17368.4	7555.2	9082.4	5381.2	40.4	38	49.2	70792.8	54	18768.4	15404	22874	28623.6	3083.2	43.6	8125.6	41186	39676.4	58753.2	42274.4	63812.4	35054.4	28342.4	49091.6	33930.8	31999.6	49793.6	24591.6	34258.4	49198.8	63498.8	62177.2	44586	41515.6	62180	26496.8
1134000	20182.4	44.4	22129.2	37.6	17921.6	7700.4	8995.2	5407.2	48.4	48	48	73303.6	46	19198	15440.8	23525.2	28458	3148.4	38	8380	41418.4	39876.4	60052	42569.6	65218	35178	28600.8	49473.2	34355.8	32553.6	50334.8	24874	35113.6	50368.4	64699.6	63059.6	45303.6	41784	64032.4	26641.2
1135200	20676	45.6	22850.8	44.8	18270	7716	9168	5391.2	44.8	43.2	48.4	75313.6	44	19606.8	15401.2	24100.8	28595.2	3180	45.6	8352.4	41544	40353.6	60746.4	42909.2	66707.2	35586	28846.8	50000.4	34861.6	32783.2	51022.8	25022.4	35925.6	51414.8	65336.8	64668.4	45477.6	42609.2	64856.8	27101.2
1136400	21086.3	38	22970	40.8	18708.8	7860.8	9350.8	5416.4	35.6	44.8	51.2	76749.2	43.6	20241.6	15682.4	24496.8	28830.4	3165.6	48.4	8594.4	42115.6	40752	62369.6	43346	67931.6	35892.4	29001.2	50486.8	35423.6	33421.2	51558	25074.4	37012.4	52214.4	66638	65992.8	46139.2	42889.6	65809.6	27138
1137600	21915.6	42	23248	36.4	18975.2	7984.4	9446	5534.8	38.8	44.8	48	78082	43.6	20658.8	15653.6	24980.4	29331.6	3244.8	42.4	8859.6	42646.8	41122.4	63113.2	43491.6	69171.6	35983.2	29336	50480.8	35638.4	33643.2	51983.2	25483.2	37462.4	52756.8	67715.2	66968	46607.6	43200.8	66573.2	27251.6
1138800	22377.6	55.6	23639.6	44.4	19593.6	7971.2	9557.2	5544	42.8	46.4	53.6	79724.8	44.4	21472	15971.6	25506.4	30012.4	3198.4	46.8	8898.4	43298.4	41106	63738	43998.4	70177.2	36413.6	29246.4	50597.6	36681.6	34139.6	52543.6	25287.2	38022.4	53331.2	68573.6	67822.8	47272	43736.8	66881.6	27719.2
1140000	23227.6	51.2	24231.6	43.2	19700.4	8120.4	9730	5668.8	48	41.6	39.2	80786	48.8	22272	16279.2	26341.2	30524.4	3264.4	47.2	8976.4	43484.4	40910.4	64282.8	43961.2	71003.2	36698.8	29972	50663.6	37281.2	34814.4	52924.8	25446	38780.4	54098	69476	68620	47693.2	44482.8	67259.6	28256.4
1141200	24136.8	49.6	24553.6	39.2	19605.2	8184.8	9792.4	5678.4	53.2	50.4	52	81066.4	56	23012.8	16477.6	26705.2	31216	3250.4	49.2	9107.6	44033.2	41315.2	64575.2	44293.6	72152.4	36942.8	30222	50508.4	38094.8	35252.8	53826.4	25463.2	39460.8	54203.2	69888.4	69026	47988.8	45247.2	66848	28222.4
1142400	24297.2	52	25010.4	54.8	19597.6	8226	10002	5764	36.8	46.8	54.8	82416	44	23806.4	16404.4	27190.4	32327.2	3255.2	39.6	9320	44664.8	41886	64403.6	44820.4	72920	37229.6	30596.8	50462	38867.2	35527.2	54099.2	25704.8	39906.4	54184.4	69813.2	69475.2	47863.3	45391.2	67050.8	28584.4
1143600	24454.4	52.8	25455.6	42.4	19624.8	8457.6	10041.2	5769.6	46.8	41.6	47.6	82633.2	47.2	24720.8	16710.8	27493.6	33182	3329.2	50	9490.8	44829.6	42288	64045.6	45012.8	74020	37569.2	30495.6	50420	39595.2	35541.2	54660	25642.8	39854.4	54247.2	70081.2	69695.6	48299.2	45798.8	66583.6	29117.2
1144800	24438.8	42	26100.8	34	19772	8577.6	10269.6	5796.8	37.6	46.8	47.2	82816.8	40.8	25578.4	17046	27741.2	34152.4	3372.8	39.6	9486.4	44806.4	42306	64111.2	44904.8	74793.6	37618	30510	50649.6	40133.6	35850	55078	25782	40376.8	54006.8	69636.8	69736.8	48056.4	46176.4	65797.6	29438
1146000	24560.8	50.8	26633.6	45.2	19905.6	8587.6	10511.6	5829.2	51.6	40.8	47.6	82672.8	50.8	25620.8	17442.8	27892.8	35047.6	3378.4	52	9516	45181.2	42617.6	63571.3	44893.2	75129.6	37872.8	30684.4	50089.6	41063.2	36099.2	55506.4	25501.6	40623.6	53718.4	69470	70062	48040.8	46715.2	65377.2	29658.8
1147200	24744	41.2	27004.4	43.6	19974.8	8690.8	10657.2	5911.6	42	45.2	45.2	82256	43.2	25973.6	17466.8	27956.8	36086	3394.8	48.4	9754	45667.6	43262	63159.2	44800.8	76138.8	38157.6	30844.2	49902.8	41656	36753.6	55974	25517.2	40902	53509.2	68678.4	69623.2	47786.4	47195.6	64136.4	29659.2
1148400	25249.6	54	27490.4	40.8	20193.2	8780.8	10788.4	5924	45.2	38.4	35.2	81115.2	52	26917.6	17521.6	27803.2	37149.2	3433.6	36.4	9975.6	45890	43630.4	62032	44919.6	76556.4	38028.8	31072	49566	42818.4	36869.6	56424.4	25692.4	41087.6	53003.2	67816.4	69752	48081.2	47057.2	63588	29957.2
1149600	25042.4	54	27269.6	40	20041.2	8757.2	10867.2	6086	43.2	43.6	44.4	80213.2	50.8	27473.6	17679.6	27596.4	38349.6	3482	39.2	10077.6	45870.4	43882.4	61603.6	44825.6	76778.8	38427.6	31040	49427.2	43160	37340.4	56734	25736.8	41359.2	52654.8	67086.8	69313.8	47820.8	47250.4	62475.6	30319.2
1150800	24737.2	44.8	26654.8	46.4	20109.2	8965.6	10798.8	6082.8	50	46.8	50.4	78842.8	45.6	28007.6	17605.2	27303.2	39496.8	3488	41.2	10195.2	46294.8	44154	60773.2	44606.4	76897.2	38332.8	30955.2	49056.8	44539.2	37279.2	57214	25786.4	41248.4	52162.8	66793.2	69234.4	47926	47075.6	61539.6	30110.4
1152000	24310.8	50.4	26500.8	43.75	19926.4	8836	10994.8	6152.4	43.6	45.6	56	77549.6	53.2	28391.2	17590.8	27026.4	40716.8	3573.2	45.2	10411.2	46755.2	44635.6	59779.6	44888	77306.8	38367.6	31195.6	48483.6	48335.6	37525.2	57380	25924.4	41130.4	51982.8	66322.8	68786	47671.6	47310.8	60722.8	30572.8
1153200	24429.2	45.6	26168	40.8	19972	8946.4	11080.8	6128.8	44.8	52.4	50.4	76489.2	49.6	28762.4	17804.4	26773.6	41838.8	3676.4	43.6	10473.6	46649.6	45289.6	59142	44920.4	77080.8	38629.6	31248	48139.2	53206	37403.6	57945.2	25760.4	41300	51476	66449.6	69226.4	47669.6	47533.2	59536.4	30532.8
1154400	24277.2	49.6	25976.4	45.2	19860.8	9095.2	11164	6242.8	36	47.6	38	75554.8	43.2	29334.8	17774.4	26636.8	42898.4	3573.2	39.2	10471.6	46852.4	45790.8	58623.6	45010.4	77422	38543.6	31238.8	47654.8	57471.2	37868.8	57759.6	25781.6	41210	50687.2	65674.8	68362.8	47575.2	47550.4	58605.6	30710
1155600	23975.2	47.2	25754	48.4	19711.2	9190	11194.8	6270.4	40.4167	48.4	49.6	74689.2	49.6	29277.2	17898	26561.6	43797.6	3674.4	36.8	10598.4	46786.8	45916.8	58335.6	44756.4	77656.8	38575.6	31197.6	47524.4	61131.6	38090.8	58082.4	25766.4	41228.4	50031.6	65010.4	67723.2	47563.6	47902.8	57105.6	30873.2
1156800	23550	46	25517.6	41.2	19574.4	9053.6	11228.8	6412.8	38.8	46.4	46.8	73560.4	44.4	29537.6	18169.2	26397.6	44704	3735.2	41.2	10652.4	47036	46551.6	58000	44946	77148.4	38588.4	31152.4	46529.2	64165.2	37968	58429.2	25729.6	41000.4	49349.2	64059.6	67365.2	47392.8	47605.2	56370	30938.4
1158000	23255.6	50.4	25500.8	48.4	19264.4	9268.4	11393.6	6388.8	47.6	46.4	49.2	72199.2	45.2	29591.2	18411.6	26230	45445.2	3732.8	38.4	10692	46563.6	47249.6	56751.6	44810.4	77018.8	38557.6	30987.6	46495.6	66269.2	37744.8	58317.6	25547.2	40718	48754.4	63744.8	66802	47280.4	47754	54973.6	30996.8
1159200	22759.6	47.2	25189.6	48	18995.2	9242.4	11409.2	6416.4	46	45.6	42	71145.2	50.4	29919.6	18317.2	25916.8	45947.6	3836	48.4	10982	47050	47264.4	55876	44571.6	76574.4	38746	30905.2	45952.4	68221.7	37621.6	58329.6	25273.6	40992.8	47976	62485.6	66188.8	47688	47556	54250	31321.2
1160400	22463.6	45.2	26020	42.4	19143.6	9295.2	11558	6520.4	47.6	47.2	43.6	70592	40.8	29850	18570	25654.8	46185.2	3941.6	44	10777.6	47051.2	47264	55022.8	44336.4	76047.2	38915.6	31045.6	45966.8	69944.8	37461.6	58303.2	24910.4	40620.8	47588.4	62120	66026	47468	47650	52994.4	31213.2
1161600	22315.2	42.8	26200	46.4	18790.8	9386.8	11571.2	6502.4	50.4	41.2	54.8	69458	45.6	29692.4	18524.4	25765.2	46993.6	4015.6	39.6	10827.2	47132.4	47821.2	54291.6	44192	75881.2	38555.6	30991.6	45667.6	71196.8	37783.2	58704	24840.4	40184.4	47149.6	61619.2	65218	47183.6	47513.2	52105.2	31376.8
1162800	21813.6	53.6	25453.6	46	18606	9453.2	11606.8	6596.8	54.4	39.6	51.6	68096.8	56	29795.6	18444.8	25679.6	47135.6	4009.2	40	10956.4	46998.8	47822	53393.2	44078.4	75072.8	38704.8	30966.8	45073.2	71758	38034.4	58238.8	24843.6	40127.6	46339.2	60729.2	64852	47147.2	47132.4	51163.6	31363.6
1164000	21605.8	38.8	24738	39.2	18694.8	9438.8	11529.2	6693.2	38.8	45.2	53.6	67010	47.2	29658.4	18557.6	25554.8	47344	4075.6	43.6	10992.4	46965.6	48221.2	53254.8	43438.4	74623.6	39180	30952.8	44613.6	72208.4	37864	58154.4	24988	39822.4	45743.6	59743.6	64099.6	46953.2	47201.6	50222	31327.1
1165200	21064	38.4	23990.4	44.4	18588.8	9516.4	11628.4	6701.6	45.2	42	43.6	66466.4	49.6	29724.8	18637.6	25095.2	47739.2	4109.2	42.8	11012.4	46856.4	48550	53271.6	43281.2	73882.4	39323.2	30720.8	44399.6	72396.8	37812.4	58076.8	25050.8	39505.6	45242.8	59344.8	63644.4	46765.6	46800.8	49102	31336.4
1166400	20620	52	23726.8	42.8	18464.8	9606	11668.4	6700.8	45.6	51.2	52	65431.6	40.8	29741.2	18487.6	25292.4	47277.6	4196.8	51.6667	11062.4	46984.8	48861.2	52845.6	43108	72906	39696.4	30759.6	44484.4	72376.4	37554.8	57920.4	24915.6	39289.6	44994	58895.6	63467.2	46317.6	46594.8	48506.8	31262.4
1167600	20428.8	47.6	23191.6	46.8	18457.2	9479.6	11703.6	6688.8	50	43.2	50.8	64858.8	37.2	29490.4	18674.4	24778.4	46938.8	4048.8	44.8	11068.8	46884.8	48768.4	52145.2	43043.6	72664	39953.6	30626.8	44076	72309.2	37671.2	57573.2	24348.4	38958	44003.2	58261.2	63027.6	46522.4	46585.6	47165.2	31234
1168800	20160.8	50.8	22741.6	43.6	18016.4	9487.2	11766.8	6808	36.8	55.6	43.2	63757.6	35.6	29524.8	18731.6	24751.2	46857.2	4075.2	40.4	10935.2	46426	48574.4	51851.6	42714.4	71731.2	40462.4	30632	43422.4	71816	37220.4	56922.4	24356.8	38833.2	43696.8	57812	62312	46388.4	45774.8	46668	31100.4
1170000	19839.6	43.2	22447.2	39.2	17811.2	9344.4	11694	6711.2	40.4	40	47.6	62912	56.4	29335.2	18916.4	24709.6	46503.6	4057.2	40.8	11067.6	46533.6	48514.8	51652.4	42312	71394.8	40610.8	30680	43094.8	71094.8	37219.6	56776	24167.6	38439.6	43020.4	57606.8	61843.2	45947.2	46228	46177.6	31141.6
1171200	19774.4	41.6	22200	36.4	17785.6	9320	11775.6	6764.4	44	41.6	48	62613.2	46	29377.6	18888.4	24809.2	45816.4	4160.8	37.6	10959.6	46416	49158.4	50970	42067.2	70436	40837.2	30457.2	42887.6	70357.6	37098.8	56687.2	24040.4	38436.8	42300.8	56745.2	61222	45576.4	45958.4	45232.8	31214.8
1172400	19924.8	50.8	21768.4	44.8	17488.4	9452	11745.2	6802.8	40.4	41.6	48	61944	47.6	29103.6	19002.4	24340.4	44803.6	4167.6	43.2	10773.6	46108	49290.8	50656.4	41812.4	70016.4	41126.4	30504.8	42369.2	68999.6	36826.8	56102.8	23908.8	38246.8	42122.8	56077.6	60901.2	45373.2	45725.6	44638	31278.8
1173600	19864.8	55.2	21732.8	46.4	17386.8	9479.2	11693.2	6828.8	52	44.4	46.4	60957.6	49.2	28866.4	19156.4	24405.6	44673.2	4155.6	41.2	10858.4	45610.8	48925.2	50085.2	41600.8	68829.6	41166.8	30217.6	42033.2	68826.8	36793.2	55735.6	23704.4	37768.4	41357.6	55456.4	60176.4	45340	45256.8	43786.8	31087.6
1174800	19395.2	49.6	21430.4	43.6	17420.8	9428.8	11719.6	6702	50.8	44.8	52.4	60410.8	45.2	28684.8	18846.8	24687.2	44262.4	4180	38.4	10716.4	45640.8	49040	49622.4	41184.4	68191.6	41018.8	30107.2	41506.8	68070.8	36747.2	55368.8	23712	37491.2	40591.2	55019.2	59451.2	45063.6	45212.8	43316.4	30818.8
1176000	19159.2	45.6	21038.8	32.4	17096.8	9483.6	11642	6912.8	38.4	40	51.6	59948.8	42	28703.2	18870.8	25508.8	43137.6	4150.8	36.8	10849.2	45326.8	48616.4	48884	41115.8	66960.4	40503.2	30504.4	41296	66667.6	35470	55070.4	23602	37122.8	40617.6	53917.6	58906.4	44458.4	45074.4	42771.2	30902.4
1177200	18550	37.6	20738	42	17134	9523.2	11802.8	7105.2	40.8	41.6	42.4	58747.6	48	28173.6	18984.8	25328	42760.4	4214	36.8	10877.2	44825.6	48795.2	48308.8	40758	66303.6	40582	30679.6	40889.2	65405.2	34755.2	54832.8	23701.2	36886.8	39949.6	53272.8	58113.2	44385.6	44452.8	42320	30668
1178400	18737.6	52.8	20362.8	40.4	16779.2	9696	11719.2	7111.6	43.3333	44	42.4	57692.8	46.8	28021.2	18922	25048.4	42173.2	4173.6	50.8	10712.4	44502	48142.8	47550.4	40424	65361.6	40522.4	30272	40464	64646.4	34866.4	54029.6	23650	36866.8	39592.8	52599.2	57550.4	43935.2	44085.6	41796	30633.6
1179600	18580.8	46.4	20242.8	41.6	16764.4	9593.2	11646.8	7205.6	42	40	53.6	57197.6	42.4	27774.8	18995.6	24811.6	41146	4206.4	36.4	10792.8	44471.6	48203.2	47366	39778	64682.8	40117.6	30094.8	39936.4	63910.8	34742	53406.4	23588.8	36725.2	39299.6	52054.8	56611.2	43834	43939.6	41104	30419.6
1180800	18325.6	45.2	20052	40	16657.2	9287.2	11525.4	7200	37.2	42.4	46.4	56712.8	45.2	27498.8	18993.2	24249.6	40260	4176.8	36.8	10798	44017.6	48262.4	47338.8	39526.8	63810.8	40278.4	29742	39291.2	62709.6	34901.6	53053.2	23342.4	36407.6	38563.6	51773.6	56165.6	43583.6	43446.4	40736	30204
1182000	17940	54.8	19746.8	41.2	16645.2	9147.6	11510.4	7212.8	52.5	40	48.4	56098.4	44.4	27355.2	18845.2	24297.2	39040.4	4216	36.8	10768.8	43337.2	47725.6	46798	39724	63015.2	39913.6	29480	39089.6	61600.4	34517.6	52544	22716.4	36688.8	38610	51182.4	55857.6	43538	43261.2	40195.2	29909.2
1183200	17734.4	47.6	19616.4	36.4	16201.6	9257.2	11392.8	7254	44.4	43.2	52.4	55991.2	45.2	26751.6	18788.8	23847.2	38115.2	4129.6	50.4	10710	43213.2	47713.2	46279.2	39842	61783.2	39714.4	29494.8	38530	60392.4	34262.4	52197.2	22703.2	36407.6	38185.6	50641.6	55001.6	42829.2	42875.6	39693.2	29520.8
1184400	17651.6	46.4	19459.2	43.6	16088.8	9197.6	11340.8	7104.4	46	39.2	50	55068.4	48	26604.8	18631.2	23580.4	37288.8	4159.6	38.4	10656.4	42714.8	46880	46067.6	39542.8	61378	39662.8	29367.6	38206.8	59082	34030.4	51684.4	22400.4	36123.2	37758.4	50055.6	54788.8	43102	42504.8	39074.8	29417.6
1185600	17285.6	45.6	19168	34.8	16006.8	9272.8	11204	7006.8	44.4	42.4	44.4	54606	57.2	26325.6	18436	23296.8	36360.4	4213.6	45.2	10632.8	42245.2	46600	46054.4	39371.6	60631.6	39626	29132	37972.8	58211.2	33570	51208.4	22432.4	35668.3	37381.3	49312.4	53837.6	43089.6	42414.4	38845.2	29446.4
1186800	17089.2	43.6	18994	46.8	15804.8	9183.6	11100.8	7098.8	41.6	40	47.2	54440	33.6	25975.6	18273.6	23077.2	35488.4	4257.6	40.8	10550.4	41815.2	46219.6	45846.4	39197.6	59762	39344.4	29038	37671.6	57413.2	33499.2	51000.8	22316.8	35662	36978	48976.4	53189.2	42963.6	42015.2	38497.2	29266.4
1188000	17202.1	44.8	18836	43.2	15769.2	9063.2	11084.8	6919.2	36.4	38	49.6	54392.8	38	25894	18082.8	22776	34740	4141.6	41.6	10407.6	41402.8	46104	45799.6	38862	59204.4	39264	29174.4	37386.8	56470	32978.4	50666.8	22137.6	35462.4	36574.8	48515.6	52595.6	42820	41676	37776	29011.2
1189200	17098.4	55.6	18935.6	50.4	15497.2	8936	10974.8	6930.4	41.6	51.2	51.25	53960.8	37.2	25641.2	17955.6	22721.2	33749.6	4246	43.6	10366	40858	45787.2	45333.2	38456.8	58320.4	39157.2	29006.8	37125.2	55995.2	33061.2	50359.2	22034	35185.6	36164.4	47794	52091.6	42087.2	41066.4	37411.2	28668
1190400	17159.6	45.6	18862	40	15378.8	8988.4	11017.6	6986.8	40.8	46.4	42	53926.8	45.2	25215.6	17836.4	22626.8	33166.4	4194.8	44	10372.4	40832.4	45849.2	45008	38569.2	57723.6	39018	28934	36862.4	54615.2	32782.8	49525.6	22024.4	34862.8	35934.4	47491.2	51464.8	42203.6	40402	37246.4	28494.8
1191600	16970	52	18938.8	46	15328.4	8756	10924.4	6822.8	47.6	44	53.2	53926	42.8	24934.4	17681.6	22847.6	32183.6	4278	43.2	10210	40347.6	45008	45103.2	38004.4	56920	38951.6	28799.6	37050.8	54153.6	32491.6	49486.4	21944	34995.6	35364	47541.2	50878.8	42066.8	40182	36926.4	28497.6
1192800	16862	45.6	18836.4	49.6	15409.6	8674	10905.6	6742.4	51.6	57.6	44.4	53742.8	46.4	24665.6	17615.6	22837.6	31465.6	4344.4	52	10192.4	40161.2	44548.4	45259.2	38135.6	56282	38626.4	28655.6	36653.6	53426	32399.6	50311.2	21731.6	34912.4	35287.2	47416.4	50516.7	41887.5	39532	36690.4	28235.2
1194000	16701.2	48.8	18761.2	48.4	15198	8603.2	10687.2	6560.4	43.2	40.4	47.6	53906.8	41.6	24142.4	17175.2	23101.2	30697.2	4248.8	38.8	10246	39770	43628.8	45760.4	38002.8	55798.8	38446	28485.6	36616.4	52860.4	32141.2	50698.8	21815.6	34882.4	35027.2	47814.8	49813.2	42004.4	39128.4	36719.6	28416.8
1195200	16852.8	53.2	19008	34	15076.4	8471.2	10727.6	6692.4	42.8	46.4	46.8	54483.2	39.2	24035.6	16926	23376.4	29896	4176	36.8	9999.2	39268.8	43230	45852.4	37887.2	55689.6	38456.8	28488.8	36275.2	52901.2	31756.4	51181.6	21770	34883.2	34743.6	47500.8	49308.4	42124	38779.6	36744	28177.2
1196400	16710.4	42.4	19503.2	42.8	14956	8449.6	10624.8	6502.8	37.2	40	46.4	54478.4	47.6	23732	16881.2	23603.3	29095.2	4210.8	46	9920.8	39083.6	43016.8	46466	37843.2	55137.2	38317.6	28321.2	36192	52754	31356.4	50947.2	21546.8	34864	34391.2	47700.8	49036.8	42010	38804	36456.4	28156
1197600	17018.8	54.4	19238.4	41.2	14905.2	8351.2	10492.4	6472.4	49.6	42.8	43.2	54860.8	46	23510.4	16578.4	24106.4	28410	4238.4	43.6	9888.33	39119.2	42616.8	46926.8	38070.4	54646	38396.8	28324.8	35981.2	53261.2	30993.6	51262.8	21517.2	34906.8	34214.8	47776.4	48569.6	41955.2	38477.6	36427.2	28334.8
1198800	16913.6	52	19232	43.2	14760	8254.4	10542	6336.8	42.4	40.4	47.2	54876.8	46.4	22942	16417.2	24534.8	27760	4214	35.6	9846.8	38838	40560.8	47541.6	37909.2	54375.6	38435.2	28245.2	36043.2	53060.8	30526	50952.8	21046.4	35154	34162.4	48160.8	48413.6	41886.4	38188.8	36584	28926.8
1200000	17035.6	47.6	19042	34.4	14606	8194.4	10498.8	6268	41.2	46.4	44	55428	45.2	22855.2	16216.8	25216.4	27156.4	4169.2	47.2	9673.2	38730.8	39045.2	47820.8	37922.8	53999.6	38510	28235.2	35898.4	53404	30372	51080.8	20880	35303.2	33808	48514	47853.2	41964	38013.6	36691.2	29332.4
1201200	17159.6	56	19348.8	46.4	14705.2	8181.2	10495.6	6141.6	43.6	44.4	48.8	55954.4	48	22336.8	16130.4	25434.4	26548.8	4174	35.6	9540.4	38233.2	38806	48711.2	38288.8	53889.2	38596.4	28355.6	36122.4	53542	30469.2	50923.2	21104.4	35909.6	33884.8	49022.4	47526.8	42154	37920.4	37019.6	29422.8
1202400	17281.6	40.8	19386.8	47.2	14567.2	8111.2	10546	6186.4	42	47.2	48	56628.8	52.8	22214	15906	26515.2	25996	4136.8	39.2	9614.8	38364	38575.2	49375.2	38516.8	54012.4	38786.8	28427.2	36335.2	54432	30167.2	50980.8	20971.6	36252.4	33647.6	49675.6	47447.2	41901.2	37395.2	37386.8	29748.4
1203600	17574	53.6	19758	42	14528	8198.8	10544	6152.8	36	43.2	44.8	56810	46	21857.2	15665.2	27276.4	25652.4	4072.8	38.4	9548.8	38206	38589.2	49944	38702	54763.2	39065.6	28620.8	36504.8	55816.4	30138.4	50624.6	21206	36734	33891.2	50493.2	47581.6	42221.6	37775.2	37562	29818.8
1204800	17789.2	51.6	19771.6	44.4	14566.4	8250.8	10665.6	6103.2	38.4	40.4	53.2	57550.4	52.8	21660	15652.8	27953.6	25399.6	4043.2	37.2	9538.4	38014.4	38315.6	50750.8	39260.8	55468.4	39323.6	28617.5	36860.8	57339.6	30423.2	51217.6	21145.2	37250	33902.4	51241.6	47539.2	42248.8	37186	38068.8	30282
1206000	18038	40	20179.2	35.6	14633.2	8020	10572.4	6055.6	44.8	42.8	44.4	57936	56.4	21550.4	15339.2	28576.4	24645.6	4130	34.8	9476	38437.2	37989.2	51932.8	39320.8	56402	39677.2	28875.6	36815.6	58518.8	30637.6	51049.6	21066	38073.2	34197.6	52346	47260.8	42535.2	37177.6	38560.4	30820.4
