# Supplementary material for: Application of time lags between light and temperature cycles for growth control based on the circadian clock of Lactuca sativa L. seedlings
Source: Front Plant Sci. 2022 Oct 13;13:994555. doi: 10.3389/fpls.2022.994555 (PMC9802636; doi:10.3389/fpls.2022.994555)
Supplement: Supplementary file 1 [file DataSheet_1.zip › Raw bioluminescence data/Timelag (Figure 3, S4)/L12D12_12h12C_Dt=0h.csv]

time (second)	Cos_No1	Cos_No2	Cos_No3	Cos_No4	Cos_No5	Cos_No6	Cos_No7	GW_No1	GW_No2	GW_No3	GW_No4	GW_No5	GW_No6
1200	9790.8	20620.4	16310.4	14924.4	8492.8	25570	134	28827.6	28816	26305.6	27852.8	63475.4	40696.8
2400	8218.4	17975.6	14190.4	12705.4	6764.4	22611.6	83.2	25782.5	27034.8	23632.8	25566.4	51495.2	31639.6
3600	6498.4	14436	10843.3	9669.2	4979.6	17697.6	71.6	22450.8	23618.8	20063.6	21870	38436.8	24397.9
4800	5486	11342	9045.42	7991.6	4222	14581.6	61.6	22003.2	22119.2	19162.8	20862.4	34286.3	22129.6
6000	5091.25	9831.2	8542	7536	3760	13714.8	63.75	22226.4	21659.6	19176	20716	33112.4	21151.2
7200	5104.4	9330.4	8516.4	7498.75	3703.6	13523.6	56.8	22645	21778.8	19783.2	21129.2	32441.6	20782.5
8400	5318.8	9121.6	8706	7896.25	3628.4	13798.4	59.2	24014.2	22260.8	20433.6	21723.6	31848.4	20784.4
9600	5573.6	8825.6	9140.4	8381.25	3688.4	13999.2	60	24904.8	22840.4	21127.2	22488	31362.4	20881.2
10800	5991.67	8851.2	9677.2	8716.4	3767.2	14521.6	16654.6	26431.6	24336.4	22199.6	23495.8	31709.6	21341.6
12000	6158.4	8751.2	10077.6	8979.6	3814.8	14912.1	12418.8	27287.2	25186.8	22941.7	24220.8	31093.2	21390.4
13200	6474	8541.6	10385.8	9374.4	3841.6	15379.2	12218	28582.8	26551.2	23655.6	24679.6	31078.8	21360
14400	6734.4	8794.8	10888.3	9412.8	3903.2	15830	12029.6	29332.8	27499.2	24475.2	25637.6	30825.2	21864.6
15600	6918	8636	11068	9674	4030.8	16217.1	11644.4	30431.2	28386.8	25277.1	26240	30546	22079.2
16800	7002.4	8518.4	11428.4	9787.92	4080	16667.6	11009.6	30977.6	29270	26108	27004.4	30607.2	22281.6
18000	7218	8748.8	11696.3	10060.4	4255.2	17167.2	10690.8	31344.8	30119.6	26718	27550.8	30030.4	22648.4
19200	7336.8	8737.2	11711.3	9979.6	4163.6	17248.4	10334.4	31860.8	30949.6	27032.8	28140.8	29885.6	22629.2
20400	7310.4	8888	11945.2	10062.4	4442.5	17760	10061.6	31966	31700.8	27732	28799.2	29432.8	22781.2
21600	7310.8	9060	11899.6	9971.25	4430	17922.4	9998	32400.4	32645.2	28504.4	29317.2	28990.8	22820.8
22800	7329.6	9081.67	11860.8	9986.8	4518	17992.8	9821.2	32713.6	33034.4	28942	29621.2	28801.2	23050
24000	7170	9286.67	11852.4	9944.8	4552.4	18324	9818	32694.4	33812.8	29518.8	30097.6	28101.2	23012.1
25200	7180.4	9365.2	11808	9828	4629.17	18335.2	9594	32704	34651.2	29335.8	30306.8	27943.6	23184
26400	6940.8	9409.2	11920.8	9717.92	4721.6	18398.8	9626.8	32535.2	35180.8	29762.8	30623.2	27315.2	23231.6
27600	6836	9558.4	11754.4	9668.33	4590.8	18294.8	9412.4	32537.2	35696.7	30042.8	30656.4	26998.4	23367.6
28800	6776	9550.8	11815.2	9602.5	4689.2	18129.2	9460.8	32644	36344.4	30236.4	30734.4	26565.2	23688
30000	6627.2	9587.92	11638	9468.4	4623.2	18179.6	9316	32852.8	36852.8	30202	30740.4	26440.4	23745.4
31200	6550.8	9596.8	11762.9	9531.6	4735.6	18094.8	9286.4	32442.5	36918.8	30075.2	30655.6	25876	23879.2
32400	6474.4	9582	11579.6	9340.8	4694	17733.3	9226.4	32215.6	37305.6	30136.3	30830	25690.4	23744.4
33600	6508.4	9560.8	11691.2	9291.2	4772.5	17570	9136.4	32180	37097.5	30125.6	30815.6	25287.6	24012
34800	6422	9567.6	11333.8	9258.8	4738.4	17283.6	9152	31905.8	37349.2	29762.8	30923.6	25060	24034.8
36000	6284.8	9508.8	11512.4	9140.8	4743.6	17262.1	9012.8	31502.8	37386.8	29701.7	30848	24935.2	24059.6
37200	6446.4	9495.2	11268	9096.4	4734.17	16976.4	8986.4	31200.4	37445.2	29772.9	30666.4	24350	23532.4
38400	6313.6	9440	11231.6	8966.4	4708.75	16955.2	8954.4	30818	37468.8	29413.8	30571.2	24189.6	23617.6
39600	6199.2	9157.6	10954.4	8918.33	4574	16778.8	8935.6	30285.8	37377.2	29326.8	30641.6	23862.4	23464.4
40800	6309.6	9183.6	11037.2	8801.67	4574.8	16781.2	8938.4	30342.4	37432.8	28851.7	30623.6	23488.8	23316.4
42000	5967.6	9087.2	10884.8	8814.8	4589.58	16640	8863.6	29935.4	37528	29035.6	30679.6	22967.6	23284.2
43200	5996.4	9076	10859.6	8823.75	4661.2	16686	8858	29603.8	37548.8	28763.6	30789.6	22855.2	23122.4
44400	6595.2	12962.4	13801.6	11107.6	6665.2	20150	13299.6	38528.4	43824.8	38673.8	41256.8	39594.8	44066.8
45600	9382	19366.4	19684.8	16198.8	9129.17	28591.2	18375.2	52900.4	60086	53500.8	48927.5	47626.8	52028.4
46800	10821.3	22603.2	22691.2	17938	10222.8	32620.4	21040.8	56879.2	68902.8	60352.1	53250.4	49781.2	53809.2
48000	11162	25194.4	23425.2	18113.8	10659.6	32323.2	20555.2	58622.5	70758.4	60678.4	51058.8	46791.2	54843.6
49200	10966.8	25790.4	23554.4	18323.3	11171.6	32190.8	19632.8	58209.2	69398.4	58687.2	49307.6	43422.8	52166.3
50400	10950	25277.6	23735	18390.4	11147.6	32122	18741.6	56977.2	68032.4	56480.8	47912.4	39829.6	48799.2
51600	10941.2	24123.2	24057.5	18625.2	10818.8	31702.8	17599.6	55010.4	65958.4	52654.4	45612	37570.8	45590.8
52800	10838	23292.4	24396	18442.1	10446.4	31595.6	16872.8	52012.4	62816	49031.2	43380	35384.8	42794.2
54000	10546.4	22463.3	24098.8	18413.2	9918	30880.4	16510	49170.8	59748	45365.2	40789.2	33817.5	39252
55200	10154.4	21585.2	23810	18244	9501.2	30358.4	15779.6	46869.2	56296.3	41877.2	38235.2	31957.2	36018.4
56400	9769.2	20015.2	23236	17891.6	9179.58	29837.2	15444	44432	52420.4	38616.3	35796.4	30523.6	32975.6
57600	9405.2	18687.9	22660	17508	8758	28839.2	14772.4	42012.8	48997.6	35839.6	33468.8	29138.8	31107.1
58800	8975.6	17942.9	21930.4	17085.2	8454	28146.4	14074.4	39610.8	46032.4	33660.4	31538.4	28237.5	29260
60000	8541.6	17568.4	21308.8	16302.8	8227.92	27334	13521.2	38073.6	43078.3	31455.2	29470.4	27263.6	27347.2
61200	8324.4	17182	20812.9	15966.8	8071.2	26411.2	12748.8	35916.8	40633.2	29756	27913.6	26138	26229.6
62400	7935.6	16712.8	20482.9	15406.8	7772.4	25850.4	12257.2	34162.9	38264	28181.2	26026.4	24996.4	24999.6
63600	7732	16405.6	19598.8	15072.8	7552.5	25539.2	11775.2	32416.8	36509.2	26698.4	24826.4	24274.8	23973.6
64800	7485.83	16191.6	19029.2	14544.4	7313.2	25201.7	11635.2	31286.4	35023.2	25752.8	23605.8	23268	23008.4
66000	7264.8	15718.8	18820.8	14099.2	7205.2	24817.5	11451.6	30339.6	33533.6	24829.6	22437.2	22883.6	22177.6
67200	7053.2	15370.8	18492.5	13786	7071.2	24891.6	11348	29420.4	32201.2	24137.6	21826.8	22236	21259.6
68400	6984	15293.6	18421.7	13481.6	6870.8	24734.8	11374	28603.6	30986.8	23317.2	21062.4	21953.2	20821.6
69600	6764	14918.4	18351.7	13341.6	6756.8	24506	11598	27558.8	29881.6	22454.4	20325.8	21886.4	20148.8
70800	6748.4	14784.4	18504.4	13084.4	6611.2	24263.2	11941.3	26804.8	28882.8	21912	19582	22246.4	19705.6
72000	6602.4	14613.6	18769.6	12980.4	6457.6	24499.6	12549.2	26271.2	28221.6	21421.2	19017.2	22857.9	19722.4
73200	6640	14627.1	18871.6	12848	6268.8	24473.6	13566	25998.3	27601.2	20920	18567.2	23906	19585.4
74400	6558	14184.8	19167.6	12731.7	6060.4	24854.4	14023.2	25511.6	26971.7	20445.6	18362.8	25308.4	20355.2
75600	6456.4	13993.6	19596.7	12809.2	6074.8	24710	15471.2	25383.6	26420	20051.6	18107.2	27166.4	21107.1
76800	6442	14066.3	19768.4	12810.4	6099.6	24767.6	16675	24800.4	25928	19848.4	17872.5	29460	22223.2
78000	6445.2	14260.8	20359.2	12788.8	6063.6	25020	18210.8	24621.6	25339.6	19626	17725.2	32327.5	23688
79200	6371.6	14784	20554.2	12916.4	6080.8	25288	19681.2	24288	25258.4	19457.2	17643.2	35144.2	25029.6
80400	6515.2	15308.4	20691.6	12977.2	6046.4	25317.6	20889.6	24406	25148.8	19618.8	17654	38636.3	26433.6
81600	6583.6	16063.3	21406	13018	6123.2	25802.8	22203.8	24357.6	24830.4	19410.4	17752	42359.6	27700
82800	6600.4	16926.4	21405.2	13121.3	6177.2	26122.8	23306.8	24145.6	24818.3	19548.4	17920.8	45244	29782
84000	6556.8	17406	21896	13460.8	6294.8	26217.1	24297.6	24447.6	24755.6	19793.8	18118	47630	32915.6
85200	6731.25	17986.8	21989.2	13469.6	6542.4	26638.8	25206.3	24130.8	24788.4	19738.8	18264.8	49625	34520
86400	6626.8	18776.4	21874.8	13552.4	6588.8	26701.2	26221.7	24050	24702.8	19917.2	18791.6	52118.3	33650.8
87600	7267.08	18908	21666.4	14283.2	6688	27991.6	26420.4	21810	26517.6	18132	19402.9	57053.2	32998.8
88800	6433.75	17841.2	17099.2	11994.4	5867.6	24825.4	23448.4	18844.8	20078.8	15484.8	16050	44620.4	25302.8
90000	4956.4	13388	13279.2	9002.4	4537.2	21564	18787.5	16575.6	16186.8	11897.2	12982	34575.8	18210
91200	4557.6	12305.4	12293.6	6948.8	3954.8	20822.4	17039.6	14035.6	13864.4	10766	12465.2	30928.3	15314.4
92400	4423.2	11997.6	12650.4	6541.2	3499.2	20756	15970	13287.2	13294.4	10864	11822.4	29095.2	13773.2
93600	4496.8	10962	13270.8	6846.4	3037.6	20472	14305.2	13807.2	13711.7	11688.4	11994	27092.4	12577.6
94800	4567.2	9300	14005.2	7308	2850.83	21470.8	12950.4	14929.6	14759.2	12611.3	12804.8	25665.2	11738.4
96000	4923.6	8154	14352.4	7837.2	2787.92	22746.4	12369.2	16371.7	16179.6	14048.8	13734.8	25463.2	11605.2
97200	5226.4	7465.2	14730.4	8075	2896.8	23523.6	12068	18197.2	17822.4	15535.2	15148.8	26098.4	11616.3
98400	5480.8	7268	14867.9	8145.6	2952	23638.4	12099.6	19662.4	19760.8	16992	16320.4	25807.6	11828.3
99600	5594.8	7208.8	15322	8400	3054.8	23585.4	12508.8	21380	21547.6	18633.6	17672.8	26269.2	11849.2
100800	5733.6	7295	15722.8	8434.8	3170	23302.8	12880	23144.4	23248	20336.4	19106.4	26271.7	12092.8
102000	5840.8	7254.58	15780.4	8658.8	3361.6	23124.8	13092.4	25308	24786.4	21847.2	20635.2	26432.5	12298.4
103200	5910.4	7269.6	15744.2	8844.4	3560	23067.2	13648.4	27392.4	26278	23439.6	22264.8	27054	12496.3
104400	6231.6	7320	15459.6	9186.67	3669.6	22783.6	13952.8	29080	27612.8	25049.6	23507.6	27491.7	12660
105600	6274.8	7602.08	15583.2	9409.2	3955.2	22924	14246.3	30925.2	28669.2	26426.8	24790.4	27732.5	12949.2
106800	6252	7678.75	15294	9707.6	4197.2	22978.8	14721.6	32228	29738.8	27810	26379.2	28000.4	12884
108000	6424	7998.8	15600.4	10090.8	4424.8	23192.4	14940	33534.4	30744.4	28982.8	27796.3	28580	13138.8
109200	6660	8343.6	15590	10372.4	4564.17	23154	15381.6	34417.2	31332.1	30209.6	28885.6	28613.2	13347.2
110400	6747.2	8704	16169.6	10720.8	4732	23286.4	15548.4	35562.8	31770.4	30482.4	29912.4	28721.2	13649.2
111600	6816.8	9051.2	16658.8	11036	4844.17	23503.2	15829.6	36149.2	31969.2	31399.6	31068	28855.2	13840
112800	6992.8	9284.4	17237.2	11338.8	4941.6	23710.4	15913.2	36529.6	31970	31244	31457.2	28992.4	14237.2
114000	7108	9457.6	17574.8	11482	5060.42	24434	16132.8	36613.2	32043.3	31470.4	31630.4	28643.2	14592.8
115200	7101.2	9596.4	17938	11693.6	5102	24721.7	16018.4	36763.2	32052	31536	32046.4	28926.8	14850
116400	7099.2	9740.4	17873.8	11815.6	5082.4	25339.2	16292	36772	32075.6	31821.2	32440.4	28637.6	15093.3
117600	7255.2	10016.4	17879.2	11857.5	5190.4	25571.2	16115.6	36482	31901.3	31525.6	32835.6	28961.2	15397.2
118800	7171.2	10014	17827.2	11893.2	5106	25981.7	16316.8	36268.8	31784	31466	32712.1	28736.8	15439.2
120000	7266.25	10101.6	17623.6	11906.4	5125.2	26022	16137.1	36012.8	31675.2	31266.8	32632.8	28721.7	15349.6
121200	7250	10089.6	17398.3	11690.4	5094	26085.6	16092.1	35482	31630.8	31416	32613.6	28599.6	15592.8
122400	7302.8	10100	17526.7	11792	5074	26253.6	16128	35012.9	31380	31218.8	32691.2	28536.8	15554
123600	7231.6	9937.2	17179.2	11621.6	5062	25799.6	16044.8	34590.4	31603.6	31233.6	32682.8	28355.2	15638.4
124800	7278.8	10045.2	17088.8	11484.4	5062.4	26044.8	16176.4	34140.4	31367.9	30917.2	32568.4	28408.8	15791.6
126000	7234.4	10073.6	16767.2	11438	5017.5	25697.2	15976.4	33787.5	31580.8	30846.8	32626.8	28493.2	15732
127200	7261.6	10050.8	16832.9	11328.4	5054	25681.6	15890.4	33314.2	31334.8	30804	32712.8	28267.2	15828.4
128400	7164	10133.6	16566.8	11255.4	5002.4	25510	15716.4	33210.8	31470.4	30492.4	32694	28238.4	15905.6
129600	7131.6	10002.4	16407.6	10979.2	5034.17	25138.4	15681.6	32329.2	31319.6	30927.6	32590.4	28212	15664.8
130800	8444.8	13927.6	21131.6	13401.3	6629.6	32216.8	23229.2	43691.3	39666.8	42312	44713.6	54672	31395.2
132000	11259.2	20934.8	27601.2	18632.5	9304	40186	32987.2	58719.6	54410	59067.6	60116	67358.4	37643.6
133200	13145.6	22884	31386.4	21153.2	10245	43440	35960	61683.2	60640.8	62683.6	63883.2	71128.4	39374.4
134400	13404.4	24670.8	31977.2	20737.6	10242.4	44118	35295.8	63314.4	62589.2	63759.6	63495	68489.6	41529.6
135600	13334.4	26452	32818	20358.8	10390.8	45546.4	34786.4	62710	61688.4	62262.4	60861.3	66305.6	40752.4
136800	13362.9	27247.6	33060	20245.2	10751.6	45744.6	34134.8	61011.6	59929.6	59966.3	58419.6	65282.8	38898
138000	13182.4	26463.2	32660.8	19847.2	10750.4	44444	33308.4	57744.6	57706.8	57480.8	54965.2	63412.8	36275.8
139200	12994	25643.2	32112.5	19171.6	10770	42746.4	32642	54744.4	54595.6	54268.4	51444	61510	33808.8
140400	12563.3	24142	30873.6	18728.8	10608.4	41400	31585.6	51460.4	51657.2	51244.8	47795.2	59780.8	30934.2
141600	12078	23291.2	29932.8	18326.3	10190	40107.2	30468.8	48790.8	49177.6	48139.2	44598.8	58246	28902.1
142800	11455.4	22350.8	28792	17531.6	9874	38959.6	29442.8	46367.2	46800.4	45416	41439.6	56264.4	27128.4
144000	11006	21544.8	27514.8	17140	9358	37605	28514	45029.2	44167.2	42905.2	38642.9	54809.6	25399.6
145200	10385.8	20716.8	26828.8	16564	9131.6	36349.6	27295	43586.4	41986.4	40002	36162.8	53219.6	24320.4
146400	9970	20124	25712	16097.2	8771.67	34990.4	25900	42895.6	39948.8	38519.2	34306.8	52299.2	23496.4
147600	9521.6	19741.2	25185.6	15504.4	8571.2	33996	24666.3	42768.4	38198.4	36417.5	32146.4	51281.2	22720.8
148800	9109.6	19400	24298.4	15250	8253.33	32939.2	23525.2	43021.3	36531.2	34816.4	30578	50017.6	22081.6
150000	8921.2	18936.4	23354	14717.2	8065.6	32301.2	22476.4	43904	35121.6	33410.4	29228.8	49435.6	21486.8
151200	8517.6	18925.6	22934.8	14117.6	8005	31423.6	21813.6	44760	33756.4	32159.2	28216	47987.2	21230
152400	8297.6	18415.6	22443.2	13751.2	7768.4	30790	21117.2	46059.2	32638.8	31127.6	27004	46355.2	20940.4
153600	8120	18175.2	22090	13132.4	7684.4	30326.4	20479.2	47839.6	31408	30158.4	26237.6	45056.3	20570.8
154800	7886	17960.8	21700.4	12774	7604.8	29578.8	19685	49491.2	30201.2	29229.2	25019.6	43532.8	20317.2
156000	7765.42	17312.4	21211.6	12598.4	7522	29087.2	19183.3	50723.2	29684.4	28506.4	24589.6	42353.8	20210.4
157200	7630.8	17060	21032.8	12324	7320	28911.6	18722.5	52681.2	28525.2	27480.8	23752.1	41386.4	20150.8
158400	7532.8	16806.3	21100	12006.4	7235.6	28704.4	18058.8	53655.6	27749.6	26993.6	23170.8	40330.4	19948.4
159600	7360	16431.6	21250	11836.8	7144.8	28633.6	17888.8	54255.2	27250	26276.8	22486.7	40040.4	20137.2
160800	7340.4	16244.2	21327.2	11690.8	6862.8	28708	17654.8	55667.6	26325.6	25697.2	22006.4	39524	20456.8
162000	7206.8	15950.8	22107.2	11637.6	6872.08	29026.8	17452.4	56758.8	25896.4	25114	21442.4	39636.8	21230
163200	7170	16062.8	22436.4	11412.8	6882	29579.2	17554.2	57268.8	25336	24594.8	21093.8	40620.8	22077.6
164400	7083.75	15981.2	22902	11380	6743.6	30240.8	17708.3	57448.4	25088.8	24266.8	20658.8	41797.2	23282.8
165600	7040.8	15941.6	23588.8	11339.6	6732.8	31186	17877.2	58579.2	24500.4	23963.6	20593.2	44006	24235.6
166800	7052.8	16059.6	24109.2	11358.8	6586.8	31697.2	18273.2	59520.4	24103.8	23549.6	20283.6	46978	25341.6
168000	6955.2	16134	24941.3	11434	6583.6	32490.8	18572.4	60061.6	24035.2	23422.8	19996.4	50139.6	26927.5
169200	6998.4	16148.8	25147.9	11519.6	6734.4	33286.8	19202.4	59692.8	24031.2	23517.2	19699.6	53824.8	28576.8
170400	7080.8	16294.8	25253.6	11480.4	6624.58	33870	19597.6	60017.6	24052.9	23417.6	19628.8	56991.6	30095.6
171600	7115.42	16677.2	25914.4	11733.6	6701.2	34495.2	20591.7	61558	24087.6	23602.4	19605	61056	31523.6
172800	7135.83	16849.2	26105.6	11694.8	6845.2	34950.8	21093.3	63106	24217.2	23604	19664.2	63948	32866
174000	7225.2	16527.1	25332	12292.4	7050.4	33344.4	21086.4	48869.6	23462.8	20085.6	18530.4	75781.2	35128.8
175200	6576	15654.8	21286	11355	6190.4	31364.8	19723.2	46298.8	18512.4	17732.4	14984	61674.8	27028
176400	5511.6	12902.4	16656.4	8287.92	4720.4	28720.8	16684.4	42915.6	14865.6	14684	13054.4	46779.6	18872.9
177600	5077.2	11699.6	15370	6789.2	3780.8	29826.8	15058.3	40917.2	13566.8	13240	11517.6	37659.2	15612
178800	5301.6	11234.4	16606.8	6736.67	3168	33315.2	14142.4	43049.2	14072.4	13317.2	11269.2	33031.2	13898
180000	5806.8	9344	18189.2	7336.67	2730	35533.2	13312.8	47910.4	15302	14108.8	12111.6	31083.2	12794.8
181200	6328	7612.4	21081.2	7873.2	2751.2	37227.9	11780	52997.6	17140.4	15673.6	13501.2	29879.2	12644.8
182400	6906	6675.6	23369.2	8819.58	2801.2	38544.8	10693.2	58593.8	19274.8	17968.8	15106.4	29550	12737.2
183600	7573.2	6464	25594.4	9382.08	3029.2	40014	10372.4	63574.8	21475	20302.4	16995.2	30087.2	13008.4
184800	7776.4	6455.42	26552.4	9787.6	3146	40353.2	10743.2	67519.2	23802	22423.2	18928.4	30948	13107.5
186000	8139.2	6552.5	27081.2	10168.8	3356.4	40647.2	11031.6	73074.8	26454	24722	20796.8	32199.6	13359.2
187200	8374.8	6873.2	27466.4	10521.3	3560.4	40843.6	11628.8	76700.8	28257.6	27050.4	22738	33168	13768
188400	8367.2	6864.4	27583.6	10436.7	3768	40898	12500	79825.6	30252.1	29628.8	24532.8	34389.2	14401.2
189600	8595	7166.8	27691.6	10737.6	4003.6	41446	13031.7	83327.2	31881.6	32147.2	26332	35451.3	15067.2
190800	8658.8	7263.2	27741.7	11010.4	4196.8	41716.4	13828.8	84785.8	33380.4	34040	27888	36464.8	15274.8
192000	8687.6	7400	27196.8	11156.4	4585.83	41688.4	14550	84574.4	34735.4	36440.4	29140	37017.2	15484.8
193200	8878.4	7875.2	27184.6	11330	4837.2	41914	15366	84729.6	35941.2	38124.8	29920.4	37836.4	16030.4
194400	8904.4	8197.6	27252.5	11516.8	5116	42393.6	16328.8	82837.1	37190	39709.6	30960.4	38050.4	16557.9
195600	9045.2	8613.2	27195.2	11740.4	5408.4	42636.8	17017.2	82190	38246	41051.2	31808.4	38554	16906.4
196800	9269.6	8925	27683.6	11969.2	5634.8	43063.6	17464.8	81746.8	39049.2	42288.8	32570.4	38720.4	17186.8
198000	9360.4	9230.8	28506.7	12015.6	5767.6	43905.6	18032	79998.4	39604	43368.8	33187.6	38706	17627.1
199200	9485.6	9482	28735.6	12209.2	5961.2	44497.2	18509.2	79914	40119.2	43756.7	33576.8	38628.8	17641.6
200400	9404.8	9792	29125.6	12374.8	5999.58	45394.8	19136.4	78126.4	39689.2	43959.6	34082	38702.4	17722.4
201600	9437.6	10010.4	28860.8	12443.6	6059.2	45929.2	19270	77799.2	39802.8	43763.8	33961.2	38559.6	17552
202800	9430	10043.8	28708.4	12452	5996.8	46044	19523.2	75571.2	39462	43755.2	34288.8	38021.3	17665.2
204000	9305.2	10157.1	28481.2	12311.2	6128.4	46166.4	19252.4	74616.8	39431.2	43466.8	34227.2	38251.2	17737.5
205200	9204	10192.4	27997.2	12452.5	5952	45712.4	19248	72339.6	39282	42824.8	34038.8	37784.4	17819.6
206400	9100	10214.8	27352.1	12277.6	6023.2	45352	19214.4	70464.4	38672.8	42619.2	33594.8	37500	17857.1
207600	9096.8	10265.2	26994.4	12427.9	6016.8	44867.2	18992	69060	38204.2	41857.2	33289.6	37109.2	17729.6
208800	8944	10154	26389.2	12157.6	5959.17	44156.8	19027.2	66759.6	38048.4	41812.9	33108.4	36602	17823.6
210000	8888.8	10095.6	25950.8	12055.6	5800.42	43429.2	18936.8	66017.6	38023.6	41391.3	32918	36848.4	17846.4
211200	8886.4	10118.4	25648.3	11918.4	5805.2	42550.8	18892	63964	37630.8	40973.6	32334.4	36875.6	18024.8
212400	8898.4	10412.8	25493.3	11876	5691.6	42392.8	18746.8	63152.1	37676.8	40678.4	32139.2	36814	18073.2
213600	8824.4	10110.4	25436.4	11772	5606.67	41761.6	18780.4	61669.6	37339.2	40533.6	31938.8	36736	18107.6
214800	8747.2	10231.6	25365.2	11616.3	5672	41020	18375.6	60506.4	37307.6	39807.6	31926.8	36695.2	18312.8
216000	8877.6	10156	24688	11614.2	5668.8	40864.8	18369.2	59744.8	37054.2	39658	31814	36771.6	18387.6
217200	11311.2	13721.2	34472.8	15148.8	7457.6	54101.6	26728	94839.2	48858.8	55487.6	43800.8	72388.8	35932
218400	14211.2	21232.8	38914	19159.2	10873.6	65498	38294.8	110892	64332.9	75842	55659.6	85924	43983.2
219600	16005.6	23671.2	41327.6	21074.8	11568	70779.6	41654	114542	70338	79867.6	57868.8	92581.3	45762
220800	16519.6	24806.8	40956.8	20912.8	11429.2	71718.4	40969.2	117269	72709.2	82744.2	57226	96265.6	48593.6
222000	16861.6	26452	40683.2	21266.4	11577.1	72346.8	40353.6	120675	72485.2	82821.2	55546.8	96067.6	50692.8
223200	17050.8	27221.2	40001.2	21076.3	11680.4	71920.4	40308.8	122528	71895	80154.4	53612.8	93296.4	49197.2
224400	16973.6	27380	39295.6	20813.2	11844.6	70804	40500.4	120818	69702	76576.3	51582.8	90086.8	46078.8
225600	16736	27176.8	37014.8	20120	11821.3	67638.8	40397.6	118788	66908.8	73313.2	48896.4	86681.6	42395.2
226800	16416.7	26274.4	35150.4	19432	11881.6	64861.6	39164.6	115908	63848	69057.2	46898.8	84628.8	39386.4
228000	16065.6	25695.6	33346.7	18608	11622.4	62328.8	38062.8	110519	60551.6	65670.4	44359.2	82588.4	36787.2
229200	15554.4	24782.8	31235.6	17931.6	11342.8	59506.3	37180.4	106176	57211.2	62314	41977.5	80857.2	34418.4
230400	15049.6	24488.4	29760.8	17192	10934.4	57040	35669.6	103096	54942	59161.3	39572	79774.8	32932
231600	14574.6	24035.2	28882.4	16774.8	10556.4	55299.6	34195.6	100997	52862.8	56150	37778.3	78280	31702.4
232800	13910	24112	27950.8	16177.2	10050.4	53285.8	32502	99348.4	50633.6	53615.6	35862.9	76378.8	30792.8
234000	13512.8	23703.2	26894.8	15650.8	9600	51464.4	31652	97404.4	49193.6	51514.2	34298.8	75035.6	29996.4
235200	12988	23655.2	26296	15295.4	9316	50208.4	30474	95892.9	47454.4	50147.6	32550.4	73462	29331.6
236400	12345.2	23439.6	25776	14912.1	9109.6	49087.2	29160	95219.2	46424.8	48529.2	31266	71086.8	28814
237600	11964.8	23283.6	25300.4	14442.4	8880.8	48158.4	28296.8	94289.2	45208	46660.4	29806	69345.6	28617.6
238800	11732.8	23085.6	24854.4	14167.5	8602.4	47043.6	27472.4	93521.7	44085.2	45936.4	28877.6	67312	28325.6
240000	11456.8	22955	24179.6	13810.8	8378.8	46669.2	26676	93153.2	42997.6	45000.4	27834.4	65662.8	27740.8
241200	11315.6	22775.6	23837.2	13557.1	8209.6	45836.8	25979.2	93869.6	42233.2	44497.6	27365.2	63400.8	27165.2
242400	11122.8	22878.8	23422.4	13575.2	8009.6	45313.6	25132	95202.4	41039.6	43897.2	26643.3	61867.6	26823.2
243600	10828.4	22650.4	23412	13242	8010	45060.4	24221.2	96350.8	40720	43404.6	25956	59684.8	26684.8
244800	10673.3	22593.2	23366.4	13166.4	7986.8	44254.4	23726.7	97185.6	40088.4	43274.4	25702.5	58356.8	26451.6
246000	10458	22356.3	23486.4	13125.2	7881.6	43555.6	23298.8	98362.4	39259.2	42782	25364.8	56556	26515
247200	10308.8	22093.2	23911.3	12987.6	7871.2	43230.4	23029.6	99633.6	38876.8	42592	25045.6	55151.2	26672.1
248400	10132	22102.8	24221.2	13108.8	7860	42358.4	22518.4	100901	38175	42204	24925.6	53506.4	27346.8
249600	10030.8	21900.4	24740.4	13185.8	7819.2	42398	21828	103773	37615	42064.8	24641.6	52962.8	28043.6
250800	10003.2	22008	25898.4	13137.5	7596	42562.8	21543.2	106531	37414.4	42011.6	24680.8	51869.6	28781.7
252000	9894	21999.6	26710	13106.8	7503.2	42946.8	21194.8	108575	36733.6	41676.8	24570.8	50979.6	29846
253200	9909.6	22073.8	27656	13199.2	7504.4	43644.8	21010	111403	36755.2	41650.4	24634	51002.8	31145
254400	9909.17	22007.2	28679.6	13270	7431.6	44547.5	20927.6	114326	36528	41550	24683.8	51664.8	32660.4
255600	10019.6	22206	29732.4	13219.2	7478.4	45331.7	21229.2	116989	36588.3	41715.6	24657.6	52860	34653.6
256800	10024	22063.2	30760.4	13281.6	7404.8	46218.3	21186	120334	36681.2	41777.2	24739.2	54676	36610
258000	10263.3	21966	31606.4	13466	7482	46936.8	21424.2	124461	36767.2	42125.6	24824.2	56502	38153.6
259200	10380	22280	32708.4	13523.2	7389.6	47469.2	21512.1	128665	36853.2	42237.6	24956	58360	39866
260400	10046.7	22014.8	30375.2	13444.4	7754	43160.8	21111.6	105234	36018.4	36208.4	22406.7	68204.8	36313.2
261600	9031.2	20245.2	27772.8	12193.2	6824.4	39343.6	19380	95814	28155.6	31617.2	19053.3	61406.4	27398.8
262800	7455.6	16041.2	22674.8	10279.6	4640.83	33401.6	15554.4	84729.2	22552.1	25058.8	16085.2	40108.4	17599.6
264000	7016.25	13746.8	21026.4	9311.2	3250.8	33397.5	13662.8	80094.4	20102.8	22986.4	13992.8	31434	15284.8
265200	6970.4	12714	22224.8	9243.2	2711.25	36503.6	12606.4	80543.3	19575.2	22247.6	13649.6	27112.4	14275.6
266400	7700	10797.2	24208.4	10109.6	2598.4	41059.2	11261.7	86764.4	20854	23063.2	14298	25772.1	14296.8
267600	8221.6	8825.83	26839.6	11031.2	2751.6	43629.2	9944.17	92515.6	22597.2	24694	15882.8	25705.4	14608
268800	9095.6	8404.17	29730	12074.8	2865.6	47977.2	9189.2	101058	24576.8	26981.6	17821.2	26713.2	15066.7
270000	9498.4	8432	32886	13015.6	3049.58	50572	9077.6	106646	26880.4	29674.8	19874.8	27666.4	15933.2
271200	9804	8535.42	35010.8	13546	3196.4	53120	9474.17	113144	29134.8	31551.2	21993.6	29459.6	16924
272400	10090.4	8782.92	36606.4	14331.2	3478.8	54537.2	10117.2	120022	31193.2	33680.4	24209.2	31268.8	17730.8
273600	10104.8	9144.8	37649.2	14832	3812.4	55965.6	10877.2	123757	32886.8	35746.8	26438.8	33374	18934.4
274800	10331.6	9462.4	38208	15057.2	4037.92	56713.2	11754.8	127079	34427.6	37474.4	28282.4	35132.8	19713.2
276000	10501.2	9584.8	38856.3	15297.6	4338.4	57849.6	12671.2	129409	35516	38638.8	29765.6	37067.6	20461.7
277200	10619.6	9712	39081.7	15350	4663.2	59176	13517.6	127545	36951.6	40024.4	30916	38434.4	21243.3
278400	10744.4	9938.33	38206.4	15339.6	4892	60152	14323.6	127770	38224.4	40681.6	31656.8	39768.8	21645.2
279600	10732.1	10324.4	38386	15343.6	5191.2	61443.6	15168.8	126397	39275.6	41726.8	32415.6	41270.4	22428
280800	10828.8	10751.2	38029.6	15290.8	5600	62670.4	16137.2	122908	39809.2	42438.8	32876	41835.6	22612
282000	10912.1	11219.6	37810	15384	5829.2	63988.4	16844.6	122492	40818.4	43268.4	33356.4	42641.3	23063.2
283200	11040.4	11480.8	37547.2	15572	6103.6	65420.4	17731.6	120565	40968	43681.3	33755.2	42990	23353.2
284400	11064	11632.4	36839.6	15592	6354.8	66772.8	18631.6	117471	40972	43911.2	33621.2	42745	23732.8
285600	11125.8	12548	35712.8	15690	6520.4	67214.2	19073.2	115753	40830.8	43802	34336.7	43074.4	23656.4
286800	11082.4	12551.2	35690.8	15726	6674.8	68316.8	19802	112645	40718.8	43512	34654.4	42881.6	23825.6
288000	11251.6	12492	34062.4	15713.8	6823.6	67337.6	20368.4	108766	40275	43209.2	34845.2	42828	23585.2
289200	11195.2	12752	33204	15520	6862.08	67238	20397.2	106041	39909.2	42611.6	34854	42577.2	23801.2
290400	11061.6	12760	32164	15172.5	6879.6	65935.6	20890.4	101333	39488.4	42262.4	34588	41922.8	23957.6
291600	11022.8	12822.8	31415.6	15299.2	6959.6	65220.8	20753.2	98964.2	39386.4	41686.4	34454.8	42013.6	23830.8
292800	10783.2	12836.4	30372	14877.6	6851.6	63794.2	20847.6	94694.8	38590	41174.2	34106	41194.4	23959.6
294000	10745.6	12828.8	29644	14788	6927.08	62157.2	20794.8	91988.4	38139.2	40674.2	34036.8	41012.8	23768.8
295200	10638.4	12658.8	29481.2	14590.4	6811.6	60648	20846.8	88405.8	37842	40126.4	33502.4	40436	23660.8
296400	10607.2	12606.4	29246.4	14243.3	6664.4	58859.2	21176	85282.8	37558.3	39868.4	33105.6	40399.2	23668
297600	10518	12710.4	29064	14071.3	6529.2	57589.6	20802.8	83361.3	37010	39360.8	32788	40165.6	23841.2
298800	10407.6	12539.6	28544.4	13900.8	6633.2	56092	20888.4	80287.2	36685.6	39240.8	32527.6	39702	24169.6
300000	10397.6	12620.4	28459.2	13567.6	6550.4	54922	20603.6	78298.8	36135.6	38830	32221.2	40074.4	23870
301200	10276.8	12506	27975.6	13425.2	6419.58	53568.8	20714.8	76006.4	36035.2	38651.3	31793.6	39233.6	24267.2
302400	10337.6	12622.8	27652	13241.6	6445	52328	20477.2	74113.2	36006.7	38090.4	31529.6	39668.4	24490.8
303600	13697.6	17202.8	38749.6	17914.8	8492.8	71667.6	30762.8	124073	50100	57168.4	44618.4	80392.8	45472
304800	16960.8	26221.2	46750	22440.4	12348.3	80956.8	42303.2	139138	63097.2	72546.3	54423.6	93664.4	56682.4
306000	18366.4	29416.7	48406.4	24166	13129.2	82519.2	45185.2	139153	68913.6	76611.6	55526.8	102255	59540.4
307200	18848.4	30807.9	47286	23999.6	12807.2	81255.6	44876.8	140852	72134.8	77806	54715.2	103832	61899.2
308400	18965.2	32625.6	45708	24126	12755.6	79516	44763.3	146363	72921.2	77313.6	53861.6	103261	64064.4
309600	19000	33682	44747.6	23513.8	12745.6	77754.8	44179.6	147922	72882.5	75041.6	51482.4	102081	63046.4
310800	18899.6	34514.8	44477.2	23372	12786.4	76327.1	43903.2	148714	72003.2	72624	49446.7	100473	60159.6
312000	18760	34508.3	43662.4	22920.4	12755.2	74283.6	43002	147298	70091.6	69654	47535.4	98585.2	57246
313200	18342.4	34517.5	41748.8	22287.6	12774.4	71730.4	42309.6	142941	68156.4	67338.4	45154.8	95909.2	54442.4
314400	17835.6	34331.2	39404.2	21369.2	12636	69632.8	41650.4	139385	65565.2	64568.4	43131.6	93432.8	51534.6
315600	17465.6	33864	37667.2	20535.8	12440	67791.6	40426	135460	62769.6	61898	41008	91230	49095.2
316800	17153.2	32892	36515.2	19902.8	12258.4	66415.8	38837.6	131350	60609.2	59066	38834.2	89382.4	47310.4
318000	16639.2	32021.3	34937.2	19216.8	12030.4	64645.2	37250	129256	58111.2	56814.8	37092.8	87354.6	45778
319200	16078.8	31277.6	33639.2	18654.8	11490.4	63222.8	35780	126462	56412.4	54390	35618	86090	44449.2
320400	15683.6	30988.3	32243.6	18119.6	11103.6	61452.4	34250.4	124210	54593.6	51938.8	33918.3	84797.2	43367.2
321600	15000.4	30672.8	31454.4	17470.4	10489.2	60225.4	33072	121730	52817.2	50240.8	32405.2	82999.6	42375.6
322800	14635.4	30066.4	30426.8	17027.2	10073.2	59001.7	31684.8	119959	51548.4	48558.8	31200.8	80794.8	41242.4
324000	14040	29766.8	29755.6	16746.8	9543.33	57500.4	30471.2	117942	50614.6	47272.8	30042.4	78885.2	40523.2
325200	13712.8	29242.8	29009.2	16595.2	9231.6	56333.8	29498	117083	49338.8	45596	28962.9	76752	39422
326400	13215.4	29002.4	28676	16145.2	8983.2	54854.2	28654.4	115401	48181.2	44613.3	28139.6	75059.2	38542.4
327600	12997.6	28690.4	28176	16027.1	9047.6	53604	27973.6	113990	47136	43635.2	27175.2	73054.8	37839.2
328800	12458.4	28332.8	27406.4	15777.1	8777.2	52841.2	27288	111537	46745.2	42845.2	26333.6	71704	37227.1
330000	12310	28226.4	27023.3	15631.6	8582.4	51862.8	26755.2	111221	46106.4	42554.4	25861.6	69860.8	36195.2
331200	12081.6	28219.6	26768.3	15531.6	8341.6	50763.6	26397.2	111015	45691.2	42040.4	25096	68294.4	35437.1
332400	11830	28100	26615	15546	8225.6	50267.6	25745.6	111112	45347.2	42132	24788.4	66348.8	34524.4
333600	11568.4	28032.1	26816.8	15466	8047.2	49736.4	25266.3	111013	44587.6	42244.2	24381.2	64577.6	34122.8
334800	11436.8	28112.1	27414.4	15322	7835.6	49381.6	24749.2	112170	44316.4	42453.2	23839.6	62446.7	33812
336000	11145.2	27870	27827.1	15402.8	7721.6	49298.4	24276	112329	44062	42607.6	23940	60539.2	32966.3
337200	11011.6	27816.3	28184.8	15594	7775.2	49738	23645.8	114286	43803.2	43156.4	23702.5	59114	33261.6
338400	10832.4	27425.8	28804	15549.2	7602.8	50068.8	22928.3	116645	43621.6	43447.2	23709.2	57836.3	32894.8
339600	11989.2	27150	29761.6	15314	7603.2	51077.5	22828.4	119591	43668.4	44033.3	24181.2	56680	33105.6
340800	13934.8	27171.6	30592	15468	7517.92	51752.4	22224.8	122370	43384.4	44574.4	24274	55410	33760.8
342000	16186	27444.8	31700.8	15574.8	7360	52794.4	21609.6	125781	43572.5	44612	24670.4	54925.2	34096.4
343200	18684	27313.8	32664.4	15607.2	7346.4	53312	21515.6	129788	43708.8	45541.2	25092.4	54595.8	34563.2
344400	21077.2	27183.3	33970.8	15444.4	7374	54347.6	21312.8	135178	43576.8	45896.4	25484.4	54052.1	35395.2
345600	23989.6	27156.4	34821.6	15664.4	7326	55547.9	21007.6	141565	43818.4	46522.4	25903.8	54214.8	36187.2
346800	24281.2	26284.6	31162.8	14032.4	7333.6	51780.4	19487.9	116714	41550.8	40027.5	23240.8	55847.6	30477.6
348000	23248.8	23140.4	27702	11687.6	6157.92	48498	16730	102487	32856.3	33864	21463.2	47550	24222
349200	21162	18278	22868.8	10078.8	3835.6	41379.6	13518.4	87735.6	26402.9	26229.6	17116.4	30090.4	17184
350400	20040.8	16149.2	21559.6	9182.4	2603.75	41036	11891.6	83668.4	23504.4	23609.6	15029.2	23722	14826.4
351600	20128.3	15248.8	21070.4	9260.4	2425.6	42923.3	10672.4	82009.6	22458.8	22466	14370.4	20972.8	14107.6
352800	18462.9	13198.4	22734.8	10199.2	2476.4	45848.3	9034.4	87454.8	22890.8	23022.5	15085.6	20704	13834.4
354000	17118.4	12371.2	25208	11182.5	2691.6	48944.4	8260.8	94279.6	24313.2	24381.2	16492	21314.4	14564.4
355200	17807.6	12772.4	28396.4	12345.6	2795.42	53302	8299.2	103487	26065.4	26485.2	18443.2	22749.2	15465.6
356400	18385.6	13330.8	31738	13519.2	3174.4	56904.8	8629.6	109043	27857.9	28333.2	20639.6	24526	16736.4
357600	18912.8	13568.4	34768.8	14560.4	3449.6	58836	9003.2	116768	29772.8	29783.6	22614.8	26574.8	17823.8
358800	18988.8	14166	37807.1	15372.4	3768.4	60972.8	9501.2	122812	31133.6	31154.8	24774.4	28926	19500.8
360000	19489.2	14704	40052.8	16240.8	4004	61916.4	10290.4	127830	32138.8	32757.6	27152.4	31406	20990
361200	20115.6	16295	42461.2	17098.8	4253.2	63118	11072	132687	33203.6	34109.6	28937.2	34106.7	22900.4
362400	20712.4	16217.6	44270	17830	4432.4	64896.7	11874.8	133528	34199.2	35850.4	30540	36380.4	24760.4
363600	21851.6	16296	45068.8	18554.4	4642.92	65492.8	12660	136214	35214.2	36614.4	31590	38598	25870.4
364800	22925.6	16538.4	46072.4	19173.3	5033.6	66828	13606	135845	36393.6	37614.4	32638	40495.4	27506.8
366000	23940.8	16422	45842	19263.6	5339.6	67217.9	14560.8	134120	37305.6	38158.4	33389.2	42166	28275.6
367200	25118.4	16699.6	45662	19879.6	5605.2	68030.4	15537.9	133916	37878.8	38490.8	33768	43867.9	28868
368400	25745.6	16780.4	44699.2	20117.6	6024.4	68021.6	16489.6	132194	38226.8	38821.6	34260.4	44633.6	29456.3
369600	26423.2	17006	43348.8	20210	6213.6	67894.8	17372.8	130687	38953.6	39330	34534.8	45282.1	29808.4
370800	26536.8	17346.7	42252.4	20214.4	6510.8	67980.8	18440	128756	38911.2	39916.4	34998.8	46003.6	30251.6
372000	26988.4	17598	40306.4	19808.8	6696.4	67348.8	19202	124107	39080	39973.6	35125.6	46116	30399.2
373200	27030.8	18099.6	38958	19297.1	6969.2	66273.6	19707.2	121276	38688.8	39392.8	35160.4	45943.6	30487.2
374400	27046.4	18329.6	38044.8	18893.2	7031.67	65590.4	20515.2	116602	38277.9	39336	34925.6	45797.6	30754.8
375600	27127.6	18538.4	36897.2	18347.2	7175	63923.2	20730.8	112815	38334.8	38951.7	34717.2	45776.4	30802.4
376800	26821.2	18788.8	36096	17722	7075.2	62899.2	21047.2	109304	37651.6	38682.8	35051.3	45443.2	31516.4
378000	26692.9	18730.4	35550.8	17037.2	7120.4	61327.9	21336.4	104491	37052	38605.4	34673.2	45038	31773.2
379200	26818	18795.6	34901.6	16638.4	7089.6	59837.1	21444	102215	36679.6	38121.2	34266.8	45093.3	32099.2
380400	26359.2	18901.3	34401.2	16156	7101.6	58256	21838	98068.4	36383.2	37962	34118.8	44458.3	32458
381600	26509.2	18826.4	33620.8	15750.4	7036.8	56582.4	21884.2	95670.8	35530	37603.3	33634	44608.8	32198.4
382800	26380.8	18696.4	32563.2	15344.6	6908.8	55452.8	22101.6	92031.2	34807.5	37584.4	33292.8	44484	32475.2
384000	26435.6	18731.2	31998.8	14964.6	6863.6	53801.2	22193.2	89430	34635	37110	32821.2	44106.4	32621.6
385200	26168.4	19046.8	31158	14544.2	6768	52859.2	22340	86972.9	34039.6	36768	32149.2	44139.6	32900
386400	26073.6	18956	30506.7	14101.6	6587.2	51523.6	22429.6	84201.2	33640	36551.2	31704.4	43882.5	32338.4
387600	26000	19283.3	30229.2	13936.4	6552.4	50640.8	22337.5	83398.4	33282.4	36398.4	31240	43900.4	31846
388800	25712.8	19085.4	29434	13558	6516.4	49283.6	22502.4	80064	32939.2	36288.8	31055	43388.8	31186
390000	33516.4	26259.2	36926.8	18098.4	8687.5	67426	33184.8	133712	49046.4	56011.6	44191.6	81738.8	51878.8
391200	45284.8	37470.8	46563.2	22628	12315.6	84331.6	46833.6	150042	60649.6	68418.4	51922.4	98317.2	67027.2
392400	47336.4	43794.8	46606	22020.4	13121.2	86159.2	50096.8	150464	64398.4	72614.8	52039.6	108853	72636.3
393600	50835.6	46135	45518.8	21138.4	12480.4	84836	49412.8	152440	67156	74073.2	51537.6	114537	74974.2
394800	53961.6	48279.2	43844.8	20832	12186.8	83090	49728.8	151915	68024.4	73981.6	50290.8	115578	76966
396000	57027.6	49424	42216.4	20280	12083.3	81746	49366.4	145721	67665.2	71665.8	48650	114089	76212.4
397200	61403.6	51000.4	40749.6	19745.4	11766	80726.4	48807.2	141222	66158.4	69049.6	45950.4	111736	74286.8
398400	64167.2	52140	39624.8	19290	11492	79918.8	47853.6	135248	64926.8	66787.2	44075.6	108466	72170
399600	65288.8	52498.8	38668.8	18604.4	11282.9	77889.2	47267.6	130410	62418.4	64722.5	41918.8	104527	69354.8
400800	65565.6	51798.8	37353.6	18293.2	11144	75813.8	46219.2	126665	60660.4	62016	40092.4	100302	66778.4
402000	65621.7	51018.4	36238.8	17741.2	11132	73576.8	45575	124528	58358.8	59880.4	38539.6	96936.4	64198
403200	66280	50048.4	35416.7	17182	11062	71949.2	44232.4	121743	56722.9	57678	36750	93747.6	62000
404400	66575.6	49117.2	34318.8	16846.8	11042	70255.2	42666.8	119912	55244.8	55755.6	35234.8	91334.8	60079.2
405600	67145.6	48368.4	33570	16379.6	10922.1	68797.2	41190	117708	53545	53602	34162.8	89182.8	58508.4
406800	67810	47349.2	32924.8	16050.8	10599.6	66579.6	39888.8	114467	51969.2	51208	32618.8	87525.2	56884.4
408000	68894	47268	31926	15632.9	10490.8	64638	38616.8	112284	50330.4	49034	31328.8	85372.4	55705.2
409200	70950.4	47364.8	31336.8	15306.8	10167.9	63274.8	37127.2	110290	49104.6	47201.6	30246.4	83876.4	54231.2
410400	72432	47167.6	30669.6	14967.2	9894.4	61986.4	35586	107814	47814.8	45494.6	28941.2	82215.2	52611.6
411600	71029.6	46411.6	30427.2	14638.4	9739.2	60800.4	34346.4	107079	46822.4	44016	27907.5	80482.8	51741.6
412800	69169.2	45550.8	29915.2	14453.2	9377.92	60018	33095.6	104468	45480	42661.2	27026	79042.8	50570.4
414000	67346.4	44748.4	29258.8	14222.4	9185	58622.8	32330.4	103027	44670	41634	26200.4	77287.6	49067.2
415200	66055.2	44243.2	28440.4	13935.6	8961.2	57616.8	31348.8	101641	43749.2	40173.2	25329.2	75317.6	47787.2
416400	64736.8	44109.6	27916.7	13525.2	8730	56865.2	30574.4	99565	42772	38640.4	24552.4	74062	46883.6
417600	63069.6	43414.4	27128.4	13514.6	8592.8	55802.4	29650	97926.7	41765.2	37577.6	23659.2	72666	45988.4
418800	61580.8	42881.2	26446.3	13335.2	8558.8	54764	28999.6	96702	40937.6	36557.6	22984.4	71356.7	45186.8
420000	59872	42467.9	26196	13146	8320	54292.8	28356.8	95845.2	40170.4	35469.2	22196.4	70444.8	44262.5
421200	58216.8	42327.9	25977.2	13259.6	8156.8	53766	27737.1	95646.8	39571.2	35259.2	21859.2	69599.6	43107.6
422400	56127.5	41886.4	25915.6	13260	8101.2	54015.2	26919.6	95426	38842.8	34650	21776.3	68372	41904.4
423600	54022.8	41230.8	26028.8	13382.8	7992	54037.2	26368	95781.6	38153.6	34087.2	22041.3	67445.6	41254.8
424800	52302.4	40492.1	25824	13418.8	7926.4	54137.6	25656.8	95845.6	37545.2	33850.8	22100.4	66892	40473.3
426000	50309.2	39805.2	25736	13599.6	7782.8	54318	25527.6	97407.1	37016.4	33754.8	22326.4	66172.4	40045.6
427200	48551.6	39770.4	25686	13944	7669.2	54475.2	24938.4	98545.8	36696.8	33960.4	22487.2	65586	39697.6
428400	47079.6	39454	26002.4	14322.4	7615.83	54637.2	24512.4	99843.6	36633.2	34140.4	22545.6	65042	39590.4
429600	45576	39137.6	26439.6	14688.4	7591.25	55166.8	24034.4	102562	36255.4	34316.8	22697.2	64664	39332.8
430800	43694.8	39045.2	26911.6	15107.2	7586.4	55870	23634.4	105034	35898	34624	22832.9	63685.2	39391.6
432000	42336.8	38740.4	27284.4	15306	7442.8	56362.9	23585.2	107717	35795.6	35158	23045	64175.6	38993.6
433200	43267.9	38238	24300.4	13779.2	7464.8	53248.4	21834.2	92044.4	35063.2	32218	20864.8	61794.6	32350
434400	43463.2	34611.7	22424.4	11430.4	6618.8	49024	18253.8	80780.8	25394.8	25636	19093.2	51045.2	25411.3
435600	34860.8	27363.3	17354.4	9714.4	4265.6	42148.8	15240.4	67099.2	19420.8	19331.2	15051.6	33930.8	19372.5
436800	24161.2	25206	14656.3	9229.6	3065.6	37672.4	13002.4	59454.2	17374.4	16891.6	13095.6	29053.2	17409.2
438000	19078.4	24192.8	14660	9075	2727.6	36206	10802	58276.4	16696.7	16108.8	12341.2	28774.8	16157.2
439200	18034.4	22638.8	16066.4	9304.8	2815.2	36548.8	10943.6	61060	17166	16343.3	12853.6	28766.8	15953.2
440400	16566.3	23489.6	17764.8	9990	3006.4	38846.4	11530	64637.2	18071.2	17158	13950.4	29517.2	16246.4
441600	15966	25548.4	20043.2	10606.8	3200	42545.6	11992.8	69751.2	19546.8	18524.8	15690.4	30629.2	17046.4
442800	16092.5	26895.6	22703.6	11581.2	3496	45581.2	13117.5	74198.8	21034.8	19393.8	17277.2	32476.8	17977.2
444000	16544	29078	25586	12127.9	3766	48703.2	13489.2	80033.6	22624	20732.8	19211.2	35321.2	19766.8
445200	17485.6	30227.6	28040.8	13016.4	4000.42	51586.8	15762	84777.9	24076.8	22172.8	20668	38474	21666.8
446400	19359.2	32434.8	30675.6	13857.2	4177.08	54452.4	16288.8	89268	25399.2	23210.4	22492.8	41730.4	24106.8
447600	20895.2	32523.2	32675.2	14463.6	4539.58	56876.8	16437.2	90588.8	26530.4	24292.5	24339.6	44489.6	26775.6
448800	23586.4	33008	34457.6	15011.6	4649.6	58956.4	16388.8	93162.4	27924.8	25723.8	25831.6	47329.2	29061.2
450000	25876	32690	36075.6	15543.2	4876.8	60739.6	17542.1	94171.6	29073.6	27006	27250.8	49732.5	31506.4
451200	28991.6	32547.5	37441.6	16003.2	5076.8	62381.2	18022.1	96073.6	30378	27856.4	28120	51576.7	32990
452400	30956.8	32437.5	38448	16228.4	5292.4	63632	18861.6	95928.4	31254.8	29205.6	29336.4	53229.2	35163.2
453600	32882.4	32717.2	38334	16376.3	5544	63846	20062.8	96499.6	31965.4	29857.2	29842.4	54650.4	36599.2
454800	33114	32792.4	38444	16528.8	5701.6	64373.2	20902	96852.5	33088	30710	30520	55421.6	37750
456000	33717.6	32716	37727.5	16640.8	5860	63932.8	21714.8	96832.8	33798	31422.4	31126.8	55982	38498.3
457200	33250.4	33512.4	37505	16532	6159.6	63868	22066.4	95167.6	33894.4	31635.6	31152.8	56035.2	38956.3
458400	32470	33935.6	36618	16623.3	6237.2	63036.8	23240.8	94108.8	34451.6	31828.4	31677.6	56648.8	39146.7
459600	31444.8	34280.8	35868.8	16312.9	6330	62081.6	24008.8	91762.5	34610.4	32130.4	31412	57008	39747.5
460800	30915.6	34567.2	34862	16098.8	6622.4	60796.4	24286	90489.6	34650.4	32173.6	31697.2	56854.4	39685.6
462000	29766	34604	33948.8	15684.8	6652	59203.8	25139.6	88361.6	34437.2	32201.6	31702.5	56651.6	40490.8
463200	29169.2	34535.8	33075.6	15041.2	6601.2	57897.2	25280.4	86914	34252.8	32196	31333.6	57131.3	40676
464400	28125.6	34449.2	32166.4	14793.3	6516.8	56789.2	26006.4	84351.3	33978.4	32182	31137.2	56571.6	40861.2
465600	27500	36223.2	31562.5	14496	6574	55536.4	25822	82833.6	33789.2	31660	31049.6	56604	41282.9
466800	26796.4	34785.6	30878	14033.8	6616	54518	26065.2	80045.2	32949.6	31409.2	30962.8	56153.2	41604.4
468000	26439.6	33976.8	30238	13838.3	6506.4	53598.8	25979.2	78276	32326.8	31414.4	30542	55921.2	42523.3
469200	25676.4	33540.4	29457.2	13606.4	6450.4	52654	26425.6	76533.6	32109.2	31466.4	30210.8	54700.8	43204
470400	25187.2	33867.2	28505.4	13381.6	6478	51586	26239.2	75167.5	31286.4	31368	29858	54763.6	43694.8
471600	24358.8	33962.4	27692.1	12982.8	6462.8	50498	26668.8	73170.4	31230.4	31274.4	29339.2	54042.4	43859.2
472800	24105.6	34555.2	27331.6	13025	6425.6	49830	27064.4	71998.4	30624.6	31300.8	28956	53875.2	45261.6
474000	23814.4	34856	26848	13064.8	6309.17	48758.4	26753.2	70288	30225.6	31155.6	28677.1	53452.8	45201.2
475200	23231.6	35482.8	26535.4	12907.2	6205.2	48197.2	27113.2	68685.4	30441.2	31529.2	28638.8	53038.8	45011.2
476400	28941.2	54709.6	31852	17173.6	8642	61816.4	41016.3	111350	46946.4	49328.8	41256.7	89913.6	71618.8
477600	41203.6	67285	43767.2	23243.2	11476.4	86930.4	56407.9	132422	58676	61970	48950.4	111844	91350
478800	46467.2	80496.3	45281.2	23663.6	12234	90058.8	60903.6	138889	63574.4	66137.6	49356.4	116940	98322.1
480000	49504.8	87464.8	44437.1	23688	11590.4	89374.4	56380.8	136923	66130	68578.4	48444.8	119444	100211
481200	49690.8	91109.6	43553.6	23310.4	11244.4	85866	53251.6	131557	66569.2	68782.8	47512.8	117770	101154
482400	48726.8	94642.8	41844.8	22950	10943.8	82676.4	51815.2	129495	66327.6	68519.6	46390.8	115269	99727.6
483600	48051.2	95554.6	40880	22466.8	10628.8	81380.4	50084.8	124132	65377.2	67067.6	44914	111734	95773.2
484800	46850.8	95854	40712.4	22150	10262	80532.8	47830	122590	64364.4	66124	43116.8	108255	90821.6
486000	44792	95702.9	40370.8	21590	9928.4	79233.6	45580.4	118760	62516	64421.6	42699.2	105417	87690
487200	42858	93242.8	39628.4	21124.4	9700.83	77274	43612.4	114439	61057.6	63112.1	42467.2	100792	83593.2
488400	41783.2	91101.2	38862	20688.8	9410.42	75374.8	41764.4	111876	59138.4	61665.8	42771.2	96691.6	80487.6
489600	40448.8	87764	37860	20029.6	9177.92	73325.2	40315.6	106445	57013.2	60031.6	43578.4	92129.6	77475.6
490800	40204.4	85222.4	36532.8	19329.2	8874.17	70984.4	38638	104265	55783.8	58648.4	43836	88777.6	74234.8
492000	39448.8	83486.4	35843.2	18930	8611.25	69458.4	36997.6	101323	54339.6	57442.5	44352.8	85432.8	71843.2
493200	38668.4	82263.6	34526	18365.4	8429.6	67838	35784	98374.2	53193.6	55891.6	44556.8	82434.8	69614.8
494400	37757.6	80680	33403.6	17752.1	8269.2	66820.4	34307.6	97773.6	52100	54189.2	44403.2	79955.6	67058.4
495600	36992	79014.8	32977.6	17314	8062	66035.2	33273.2	94649.2	50414.6	52869.2	44046.8	77918	65018.4
496800	36164.4	77406.7	31929.6	16652	7874	64875.6	32480	92687.6	49377.2	51566.4	43734	75877.9	62718.8
498000	35156	75359.6	31029.2	16239.2	7778	63584	31668.3	91031.2	48010.4	50178.8	42626.3	74518.8	60493.6
499200	34528.4	73780.4	30514.8	15824.8	7707.6	62850	30842	88782.4	46770.8	48510.4	41997.2	72997.9	58777.2
500400	33395.6	72560	29614	15411.7	7635.2	62214	30390.8	86622	45869.2	47256.7	41015.6	71518	56830
501600	32531.6	71715.6	28949.6	14908.4	7554.4	61257.6	29768.4	85415.4	44241.6	46385.2	40319.6	70640.4	54840.8
502800	31674	71451.2	28166.3	14861.6	7446.8	60070.4	29230.4	83402.5	43400	44954.8	39047.2	69812	53325.2
504000	30535.6	69058	27304.2	14452.8	7480.4	58820.4	28978.4	81080.4	42335.2	44382.8	37690	69501.2	52151.7
505200	29796	66725.2	26625.2	14062.8	7451.6	57480	28594.4	80098.4	41325.6	43934	36595.6	69542.9	50773.2
506400	28810	64723.2	25979.6	14155.2	7538.8	56441.3	28042.8	78467.2	40265.2	43053.3	35706	69747.2	49576
507600	27898.3	62861.2	25451.2	13959.2	7405.2	55466	28107.5	76572.8	39334	42713.6	34540.8	69628	48376.4
508800	27283.6	61733.6	25025.4	13950.4	7434.4	54856	27831.6	75809.6	38227.6	42026.4	33591.7	70915.6	47098
510000	26487.9	61156	24424.8	14030.4	7428.8	54106.4	27810	75323.2	37633.3	41937.6	33472.8	71539.2	46809.2
511200	25984.8	60816	24047.6	14023.2	7541.2	53565.4	27714	73977.2	36934	41704.6	34417.6	72076.8	45885.2
512400	25178	60080.4	23789.6	14106.8	7420.8	53464.4	28013.3	73893.2	36226.4	41453.2	34735.6	73026.3	45429.6
513600	24352	58938.4	23386.4	14368.8	7432	52992.4	27911.6	74377.6	35706.4	41569.2	35040	73921.6	44613.6
514800	23922	57302.5	23184.8	14456.8	7458.8	52774	28362.1	73880.4	34947.2	41118.8	34902.4	74668.4	44084
516000	23375	55844	23061.2	14471.3	7576	52156.8	28148.3	74601.2	34339.2	41803.8	34776.8	75265.6	43622.4
517200	22440.8	55292.8	23134.4	14681.2	7564.8	51723.2	28225.4	75694.8	33999.2	42605.6	34510	75385.6	43138
518400	22194.8	54659.2	23280.8	14613.2	7491.6	51270.4	28073.8	75528.3	33691.6	42758.8	34169.2	74612.4	42910.8
519600	21358.8	54728.8	20235.6	12516.8	6707.5	47748	24318	64917.6	32469.2	36092.1	28457.6	68154.8	34716.8
520800	22141.2	48848	17889.2	9794	5979.6	43290.8	20833.6	56436.8	22607.1	26845.2	25620	56534.4	25667.2
522000	17306	39004.4	12309.6	7688.4	4124.58	35140.8	17703.6	46644.4	16548.4	20789.2	20704.8	42876	21798
523200	12459.6	37653.2	10468.8	7102.8	3381.67	29092	16364	40431.2	14996.3	19032.8	17988.4	40640.8	20778.4
524400	10974.8	34307.2	10394.4	6815.42	3104	26376	15406	39356	15112.5	18632	16900	45108.8	20750.4
525600	10460	34481.6	11110	6846.8	3214.17	25367.2	15919.2	40461.2	15622.8	18866.3	17495.6	47494.8	21275.6
526800	10554.4	37943.6	12212.8	7276.4	3415.83	26136	17742	42874.8	16732	20242	18932.4	49960.4	22520
528000	11126.4	40525.2	13806	7748	3747.5	28865.2	20220.4	45976.4	18008.8	21664.6	20560.8	51754.4	24188.8
529200	12054.8	46884.4	15726.8	8561.6	4060	31392.4	22337.5	49320	19657.2	23282.8	22618.8	54213.2	26729.2
530400	12799.6	48234.6	17739.2	9232	4455.2	34280.4	23933.2	52896.8	21440.8	24953.2	24327.6	56452.4	29516.7
531600	14224.4	52745	20077.2	9975.6	4796.8	37332.4	24843.6	57035.2	22884	26568.8	26634.2	60942.4	32400
532800	15353.8	53444	22391.6	10759.6	5113.2	40305.2	25865	60199.6	24043.2	28230.8	28769.2	63857.9	35092.4
534000	16856.3	55818	24439.6	11748.4	5423.6	43149.2	26486.8	63038.8	25654	30050.8	30558.8	67314	37935.6
535200	18330	54832.8	26390.4	12348.4	5609.6	45409.2	26466.8	64026	26763.8	31356	32288	69232.4	39855.2
536400	20114	55856.4	28423.6	13144.4	5851.25	47927.6	26795.6	66642.9	27769.6	32738.8	33613.2	71169.2	42118.8
537600	21832	53915.2	30082.4	13619.2	6026.67	50213.6	26907.6	66602	28794.4	34102.9	34487.2	71530.8	43152.4
538800	23455.6	53921.6	31531.2	14106.8	6178.4	51789.2	26764.8	67998.4	30076.4	35304	35488.8	73147.2	44457.2
540000	24414.4	51109.2	32539.6	14393.6	6225.2	52984.2	26867.6	68792.4	30820.4	36619.6	36047.2	73940.8	45280
541200	25013.2	51824	34021.6	14637.6	6516	54290.4	27251.6	70205.6	31722.8	37283.6	36557.2	75267.1	46798.8
542400	25618.8	51420.8	34533.8	14797.6	6546.4	54681.6	27478.4	70483.8	32814.8	38446	36775.2	76533.6	47070.4
543600	25798.4	52620.4	35162	14838.3	6768	54720.4	27697.6	70398.4	33300	38816	36634.4	77541.2	47614
544800	25792.4	56233.6	35234.8	14826.8	6915.42	54406	28030	70268.4	33893.6	39004.6	36638.8	78566	47803.6
546000	25226.8	53839.2	35302.4	14836.4	7047.2	53990.8	28610.4	69410.8	34208.4	39169.2	36498.3	79008.4	48680.8
547200	25337.9	53532.4	35296.8	14744	7052.4	53166	28542.1	69423.6	34922	39318.4	36306	78692.9	48586
548400	24524.8	52606.4	34634.6	14535.6	7208	52402	29072	68195.4	35023.2	38933.6	35772.8	77490.8	48704.4
549600	24325.6	53040.8	34343.2	14282.1	7166.8	51706.8	29076.4	67483.3	35350	38634	35837.2	76858.4	48954.4
550800	24017.6	52122.4	32957.6	14135.2	7140.83	50507.2	29212	66718	34989.2	38567.9	35419.2	76143.6	48831.6
552000	23604.8	52916	32008.8	13903.6	7132.5	49959.6	29182	65584.2	35214.4	38038.4	35029.2	74375.6	49162
553200	23043.2	52420.4	30984.8	13485.6	7060.4	49185.6	29200.8	64525.2	34940	37905.8	34256.4	73514.8	48687.2
554400	22535	52931.2	30388.4	13250.8	7001.2	48627.2	29281.6	63442.4	35025.2	37381.6	33849.6	73234.6	49765.2
555600	22094.2	52803.6	28866.8	12992.8	6961.6	47572.9	29557.6	62429.6	34705.6	37037.2	33383.8	71763.6	48827.6
556800	21579.6	52512.5	27986.4	12650.4	6879.2	47184.8	29578.8	60868.4	34266	36727.2	32797.2	69724.2	49584.4
558000	21242.8	51744.4	26845.6	12436.4	6962.8	46860.8	29268	60205.4	34035.6	36554	32233.6	68457.6	48655.4
559200	20748.4	51430.4	26369.6	12272.8	6941.2	46098.8	29512.8	59449.2	34000.4	36246.8	31816.8	66923.3	48808
560400	20408	51398	25817.6	12024.4	6879.6	45706	29493.8	58553.6	33849.2	35988.4	31527.2	65999.6	48681.2
561600	20004.8	51026	25153.8	11663.2	6810.8	45171.6	29349.2	57831.2	33508.8	35845.2	31223.2	64415.6	47746
562800	24195.6	83203.6	28914.8	14514.8	8782.5	55374.4	43496.8	85044.4	48133.2	54373.6	44417.5	103768	75042.4
564000	36011.7	93905.2	40476	20342	12172	77950	55359.2	112441	63536.3	70671.6	54044.8	128482	94060.4
565200	40528	101983	42169.2	21836	12850.4	83014	58184	123364	71666.8	78408.4	54772.8	132368	100201
566400	43946.8	108819	43044.8	21698.8	12389.6	86406.4	55946.4	120668	74596.4	80439.6	54282.8	135213	103097
567600	43189.2	111199	41882.4	21070	12060	83199.6	54136	115360	74303.6	79152	53225.2	133408	101963
568800	42110.4	112074	40747.6	20479.2	11523.2	81860.4	53020.8	109801	72272	76402.4	51916	126108	97316.3
570000	41332	110696	40146	19925.2	11250.4	81167.6	51316	107532	70533.8	75036	50091.2	119852	92294.4
571200	39985.2	107242	40162	19732.4	11030.8	80935.6	49117.2	103272	68381.6	72696.3	47645.2	114803	88922.8
572400	38106.4	104501	39590.4	19606	10683.2	79960.8	46566.8	100166	66260.8	70319.6	45776.3	110756	85534
573600	36198.8	100172	39420.4	19452	10479.6	78531.7	44828.4	95826.4	63773.2	68437.6	43899.6	106437	81900.4
574800	34724	97870.8	38254.4	19325.2	10373.2	76922.1	42565.6	93124	61795.6	66498.8	42188.8	101251	78946
576000	33193.3	95344.8	37449.2	19086.8	10087.6	74260.8	40913.6	89440.4	59508.8	65089.6	40641.6	96536.4	75458.8
577200	31951.6	94907.2	36587.2	18663.8	9986.8	72193.6	38731.6	85818.3	57432	63096	39310.4	91388.8	71884.2
578400	30512.8	93381.2	35100.8	18300.4	9626.25	69282.8	37382	83161.6	55715.2	61942.1	38290	87472.8	68894
579600	29690	91598	34121.2	17823.2	9535	67022.4	35732.8	79851.6	54374.8	60343.8	36911.6	83577.6	66190.8
580800	28796.3	89181.2	32956	17506	9280.4	65249.6	34226.7	77819.2	52970.4	59050.4	36238.3	80547.6	63496.4
582000	27910.8	88344	31795.6	17039.6	9353.6	64147.6	33144.4	74903.2	51266.7	57407.2	35289.6	77554.4	60648
583200	27462	87365.2	30713.2	16828.8	9147.2	62358.8	32063.2	73346	49736	55867.5	34268	75056.4	58478
584400	26819.6	87788.8	30215.2	16417.6	8963.75	61270.8	31026.4	71005.8	48188.4	54377.2	33342	72910.4	56198.4
585600	26094.4	86293.8	29022.8	16061.6	8751.2	59919.2	29933.2	68847.6	46912.8	53260.4	32612.4	70686.3	53711.2
586800	25440	85312.4	28443.6	15758	8594.58	58952.4	28926	67187.6	45263.6	51872.4	31878.3	68669.6	52181.2
588000	24732.5	82623.2	27651.2	15310.8	8360.8	57519.6	27908.8	65155.6	44151.6	50205.4	30807.2	67034.4	50320
589200	24429.2	82531.2	26969.6	15164	8344	56221.3	27290.4	63899.6	42940.4	49195.2	30460.4	66457.6	49205.6
590400	23841.6	81904.8	26292	14704.4	8318.4	54986	26294	61624.6	41650.8	47717.2	29517.6	65632.4	48045.6
591600	23220	82572.8	25904.8	14646.7	8160.8	54014.8	25476.8	61526.4	40663.3	46822.8	29427.6	64895.2	47027.6
592800	22867.9	82711.2	25173.6	14438.8	8166.4	52940.4	24758	59277.2	39444.6	45738	28486	65427.2	46644.8
594000	22122.8	80179.6	24370	14356.3	8189.2	52102.8	24150.8	58725.6	38670	44812.8	27842.4	65846.4	45664.2
595200	21660	77973.2	24246.3	14167.6	8097.6	50903.2	24020.4	57422.9	37430.8	44014.4	27298	66536	45485.4
596400	21032.8	76256.4	23826.7	14213.6	8191.2	49691.2	23534.4	57055.6	36657.6	42932.4	27099.2	68324.2	45180
597600	20450.8	76137.9	23248.4	14271.6	8202	48967.6	23182.8	57254.8	35925.2	42488	27680	69692.5	44401.2
598800	19986	76218.8	23030.4	14306.4	8209.2	48382	23134.4	56628.4	34926.4	42071.2	28072.4	71416.8	44276
