# Supplementary material for: Application of time lags between light and temperature cycles for growth control based on the circadian clock of Lactuca sativa L. seedlings
Source: Front Plant Sci. 2022 Oct 13;13:994555. doi: 10.3389/fpls.2022.994555 (PMC9802636; doi:10.3389/fpls.2022.994555)
Supplement: Supplementary file 1 [file DataSheet_1.zip › Raw bioluminescence data/Timelag (Figure 3, S4)/L12D12_12h12C_Dt=12h.csv]

time (second)	Cos_No1	Cos_No2	Cos_No3	Cos_No4	Cos_No5	Cos_No6	Cos_No7	GW_No1	GW_No2	GW_No3	GW_No4	GW_No5	GW_No6
1200	10675.8	4569.6	129.6	3385.6	13577.6	12352.1	9921.6	33580	39376.4	38692	41372	59801.2	34858.8
2400	11517.2	5290	142	4236.8	17995.2	13702.4	11924.8	39266	47832.4	45224	52431.6	78705.8	36063.6
3600	11454.2	6159.2	146.25	4843.2	20590	14193.2	13464.4	42011.6	59380.4	51764.2	67768	93258.8	34582
4800	11557.6	6469.6	144.8	5520.4	21986.7	14228.4	15398.4	43963.8	66282.4	57418.8	81171.6	93802.4	34440
6000	11909.6	6869.58	138	6328.8	23806	14205.2	17218.3	49750	74164.4	62154.8	92655.4	103598	39649.6
7200	12539.2	7459.6	118.4	7133.33	25843.2	14284	17600.8	56889.2	85466.4	63000	105641	118940	47947.2
8400	13143.6	7863.2	117.2	7818.4	28221.3	14836.4	17887.2	64028	90404.6	60436.8	108523	134061	55732
9600	14183.8	8578.4	124.4	8306.8	30630.4	15404	17433.3	68589.2	91756.4	61013.2	108430	140605	60940
10800	15488	8968	104.4	8858	32879.2	16105	17379.2	69272	92733.6	62470	107492	138335	62642.4
12000	16173.8	9146.4	112.4	9151.6	35050.4	16203.8	17595.6	67872.8	91756.8	64548.4	101039	131643	61316.4
13200	16719.2	9132.4	111.667	9241.2	36811.2	16390	17395.2	64625.2	90886	65214.8	93183.6	121817	58641.7
14400	16580.4	8934	106.4	9287.2	37259.6	15679.2	17355.6	61427.2	88822	64411.2	85934	111702	56012.4
15600	16110.8	8626.8	98.4	9045.42	37214.8	15231.2	17141.6	57697.9	85871.2	62161.6	80319.6	102094	53611.6
16800	15486.4	8138.8	92.8	8842.92	36500.8	14584	16578	55769.2	83131.6	59816	75442.8	93594.8	51683.6
18000	14946.8	7863.6	127.083	8661.6	35541.2	14019.2	16130.4	53261.2	81150.4	56943.6	70838	86161.6	48566.3
19200	14394	7465.6	95.4167	8308	34312.4	13317.6	15906.8	50648	78306.4	53728.8	66806.4	78818	45853.3
20400	13728.4	7187.2	90	8092.08	33133.2	12742.4	15652	47679.2	74789.2	50753.2	63941.2	71953.2	43160.8
21600	13474.4	7012	102.8	7768.8	31805.8	12235.2	15092.8	45113.3	71305.6	47895.6	60241.6	65972.8	40424.6
22800	12852	6718.75	97.2	7498.8	30426.4	11548.4	14348.4	42948	68541.2	45339.6	56406.3	60964	38107.6
24000	12282.9	6386.4	93.6	7168.4	29146.4	11120	13969.2	40424.4	65090.8	42647.6	52654.6	56832.4	35951.6
25200	11653.6	6125.6	92.8	7010.8	27966.4	10572.4	13731.2	38020	61656	40107.5	49342	52488	33535.2
26400	11238	6042	93.2	6673.2	26714.8	10042.5	13160.8	36270.8	58415.2	37570.4	46041.6	48515.2	31317.2
27600	10858.4	5770.4	105.6	6505.6	25487.1	9657.6	12396	34622.8	55212.5	35354	42830	45628	29801.2
28800	10195.2	5592.8	98.8	6276.4	24270	9352.8	12018	33140.8	52280.8	33510.8	39796.4	43221.2	28159.2
30000	9670.8	5331.2	88.8	6072.92	23136.4	8936.4	11560.8	32501.2	49876.7	31398.4	37533.2	40832.8	26520.4
31200	9236.8	5190	90.4167	5907.2	22024.4	8626.8	11338.8	31051.6	46799.2	29740	35336	38668.8	24711.6
32400	8783.75	5052.4	94	5719.6	20748.4	8175.2	10704.4	29934	44861.6	28038.8	33330.4	37170	23488
33600	8156.8	4881.67	76	5538	19981.2	7914	10490.4	28497.6	42665.2	26520.4	31201.2	35236.3	22435.6
34800	7903.33	4666	76.4	5556	19066.4	7501.2	10095.4	26868.4	40440.8	25223.2	29745.2	33565.2	21094
36000	7316	4608	98.8	5295.2	18264.4	7112.5	9679.2	26000	38588.4	23619.6	28056	31823.6	20109.6
37200	6976	4391.2	87.6	5102	17325.4	6884.4	9391.6	24791.2	36896.3	22304.4	26446.4	31323.2	19117.6
38400	6569.2	4254.8	90.8	5047.2	16593.8	6505.2	9148.4	23669.2	35414.6	21030.8	25014.4	31148	18130.4
39600	6264.8	4172.8	92	4940.8	16028	6246.8	8823.2	28236.4	33656	19703.3	23648	29928	17258
40800	5737.2	4036	76	4794.4	15262.4	5851.25	8444	32672.4	32292.8	18820.4	22320	29036.4	16443.2
42000	5564.4	3920	78.4	4726.4	14514	5648.33	8213.2	33180.4	31150.8	17518	21100.4	28133.2	15665.6
43200	5269.6	3809.2	98	4628.8	14168	5502.92	7922.8	31735.6	29857.5	16683.6	19669.2	27177.2	14867.2
44400	4592.4	3156.4	64.5833	4010	11630.8	4485.2	7260.8	26461.7	25264.8	16509.2	17720.8	21072	11950.8
45600	3327.6	2210.8	44.1667	2856.8	7845.2	3406.8	5426.4	19430	18465.6	11309.6	12376.4	15217.2	8552.8
46800	2317.6	1568	38.75	2054.4	5407.2	2421.6	3851.6	15406.8	14234.4	9046	9360.8	11431.2	6850
48000	1982.08	1335.2	28.8	1759.6	4650.8	2100	3280.8	14079.6	12492.4	8029.17	8180.4	10196	6353.2
49200	1762	1219.6	26.8	1612.4	4303.2	1911.25	3048	13454.4	11748	7510	7628.8	9712.8	6048
50400	1768	1156	34.4	1515.2	4028	1797.08	2997.2	13221.2	11388.8	7140.83	7341.6	9464.8	6035.2
51600	1726	1088	30.8	1471.6	3984.58	1751.6	3022.4	13259.2	11110.8	7174.4	7354.4	9316.4	5996.4
52800	1703.75	1113.6	28.4	1469.2	3980.8	1774.58	2955.2	13428	11149.6	7158.33	7317.6	9409.6	6199.6
54000	1707.5	1100	24.8	1468.4	3989.2	1809.6	2931.67	13630.8	11245.6	7093.6	7324	9190	6213.6
55200	1686.67	1133.2	26.4	1431.6	3962.4	1782.5	2946	13508	11347.6	7039.2	7274.17	9219.2	6277.2
56400	1709.6	1129.2	33.2	1439.17	4063.6	1771.2	2896.8	13376.8	11286.7	6951.6	7430.8	8970.4	6338.8
57600	1631.6	1150.4	27.2	1407.5	4119.6	1893.2	2949.2	13418	11711.3	6926.8	7598	9020.4	6537.2
58800	1630.8	1177.2	23.2	1461.25	4135.2	1858.8	2862.8	13645.2	11815.4	6950.8	7902	8906.8	6598.4
60000	1658	1130.8	28.8	1480	4074.4	1868.8	2820	13590.8	11910	6887.6	7937.6	8720	6811.2
61200	1654.4	1173.2	28	1479.6	4132.08	1902.4	2945.6	13538.4	12104.4	6833.6	8241.25	8673.2	7029.2
62400	1688	1152.4	20.8333	1484.8	4292.4	1860.4	2970.8	13560	12308.8	7053.2	8406.4	8720.4	7212.5
63600	1716.4	1206.4	22.0833	1497.6	4226.4	1849.2	2966	13828.8	12788	7184	8706.4	8882.4	7364.17
64800	1728	1172.8	30.4167	1490.8	4354.4	1904	3070.8	13912.9	13031.2	7420.4	8992.4	9058.4	7345.6
66000	1755.6	1231.2	25.6	1539.58	4286.8	1862	3060.8	14091.3	13533.6	7635.2	9323.6	9324	7642.4
67200	1690.8	1233.2	23.6	1593.33	4425.6	1944.4	3125.6	14348	14011.6	8076	10056.8	9720.4	7841.6
68400	1737.2	1291.6	24.8	1582.4	4469.6	1974.8	3171.67	14953.6	14968	8765.6	10654.2	10234	8050.8
69600	1755.2	1325	27.2	1690	4692	2074.8	3199.58	15708.4	16051.2	9359.2	11588	11001.6	8180.4
70800	1863.33	1326	33.6	1722	4878.4	2137.6	3241.25	16570	17559.2	10054.4	12741.2	11834	8705.83
72000	1899.2	1364.58	28	1775.6	5106.8	2241.2	3457.2	17522.1	19125.6	11083.2	14462	13128.4	9243.33
73200	1998.4	1468	22.5	1788	5351.2	2384.8	3495.2	19094.8	21287.6	12286.8	16676.8	14716.3	9672.8
74400	2067.6	1544.8	25	1874.8	5953.2	2585.6	3682	20967.6	24077.6	13820.4	18945.6	16477.5	10160
75600	2272	1653.2	28	1923.75	6264	2792.8	3838.8	22632	26755.8	15224	21601.6	18387.6	10967.2
76800	2427.6	1726.4	25.6	2118.33	6792	3024.8	3990.8	24641.6	29718.8	17390	24980.8	20615.2	11796.4
78000	2596.8	1928	25.6	2324.8	7540	3179.2	4333.2	26931.6	33400.4	19770.8	28901.2	23446.8	12956.8
79200	2871.6	2067.2	23.6	2458.8	8166.25	3534	4521.6	29720.4	37150.4	22132.4	32418	26154	13696.8
80400	3226	2300.8	27.2	2597.6	9005.2	3908.33	4789.6	32430	41200	24368.3	36283.6	29084.8	14944.4
81600	3543.33	2506.8	22.8	2834	9883.6	4270	5396.8	35010.8	44918.8	27010	40436	32014.4	16095.2
82800	3859.2	2726.67	24	3064	11006.8	4727.6	5796.67	37734.8	49016.7	29972.8	45972	35475.2	17281.2
84000	4120	2981.6	25.2	3310	12215.4	5166.8	6404	40924	53282.9	33228	50580.4	39118.4	18708.8
85200	4711.6	3299.6	28.4	3544.4	13220	5587.5	6930.8	44314	58022	36073.3	54914	42144.8	20080
86400	5241.2	3622.5	20	3884.8	14460.8	6109.6	7565.42	46654	61476.4	39006	59769.6	45305.2	21482.4
87600	6000.8	4584.17	55.2	4922	20108.8	8876.4	11619.6	82010.4	96889.2	66641.2	106718	93543.6	45362.8
88800	13600	9914.4	73.3333	8736.4	44912	19153.6	23328.8	148453	175746	117167	200888	163774	60889.2
90000	18548.3	12911.6	79.2	12663.6	56204.8	23075.6	27235	151699	219236	143300	225686	173611	66083.2
91200	23053.2	15045.6	93.6	16860.8	62854.4	25892.8	29365.6	165201	262016	153414	241637	208705	76508
92400	25953.3	16353.2	88.4	18946.8	65359.2	28945	32580.8	179207	273934	161758	244476	219506	84736
93600	26522.4	16818	89.6	19705.2	66519.2	31022.8	34327.6	178079	275520	164507	243695	214621	86770.4
94800	26329.2	16816.8	75.6	19981.6	66368	31819.2	33978	169626	267176	161676	231070	205425	84798.8
96000	25195.2	16191.6	83.2	19666	65008.3	31282	32363.2	160001	244732	153980	211500	189414	80846.8
97200	24127.6	15439.2	92.4	18763.3	62317.6	29947.6	30147.6	149378	221963	145392	191879	174078	76891.3
98400	22602.8	14957.9	80.8	17782.4	58961.6	28706.4	27897.6	137896	206581	136719	175523	161627	72335.6
99600	21478.4	14393.6	87.6	17001.7	55456.8	26945.2	26096.4	128674	189782	127552	159522	148089	67986.7
100800	20222.4	13874	89.6	16352.1	51316.4	25188.4	24224.4	119560	173220	118132	144995	136372	65363.6
102000	19251.2	13752	87.0833	15451.2	47604	24044.8	22754.2	109966	161606	110362	133660	125711	62080
103200	18072	13297.2	74.4	14658	44126.8	22429.2	20952	102612	149420	101793	122611	114804	58207.6
104400	16746.3	12800.8	84.8	13954.8	40513.6	21248.8	19530	95416.4	138702	94288.3	113049	106855	55772.4
105600	15795.2	12451.7	75.6	13237.2	37269.6	20029.6	18315.2	88840.4	130225	87308	102815	98365	52184.8
106800	14691.2	12162.8	91.6	12515.2	34851.6	18718.8	17022	83344.8	121399	80708.8	95483.2	90457.6	50492
108000	14050.8	11951.6	78	11783.2	32388.4	17505.4	15923.2	77120	114493	74889.6	88064.4	83997.2	48134.8
109200	13281.2	11580	80	11218	30172.4	16386.4	14908.4	72500	108148	69226.8	81620.8	77299.6	45628.4
110400	12445.6	11128	78.4	10732.4	28221.6	15347.1	13977.6	67712	102372	63845.8	76091.2	71127.6	43664.8
111600	11746.8	10642.8	82	10218.8	26283.2	14472	13226.8	63362.8	97235.2	59368.4	71276.4	66956.4	42074.4
112800	11220.8	10302.8	74.4	9660.42	24528	13560.4	12540.8	59914	91252.9	55724	66470.4	62251.6	40032.8
114000	10511.2	10064	67.2	9345.6	23092.1	12669.6	11828	56574	85790.8	51450.4	62874	58285.2	38770.8
115200	9746	9569.2	68.8	8925.6	21604.8	12072.1	11395.2	52890.8	81614.8	48199.6	58921.6	54984	37672
116400	9335	9226.8	69.2	8685.6	20299.2	11412	10807.5	50100.8	76782	45253.2	55340.4	51645.6	36320.4
117600	8819.2	8792	71.6667	8426	19179.6	10599.6	10318.4	47330.8	71779.2	42747.6	52404	48632.5	35127.2
118800	8396.4	8505.83	76.4	8092.4	18112.8	10053.2	9962.92	44740.8	68752	40232	49827.9	46853.6	34355.2
120000	7962.5	8207.6	70.8	7923.6	17038	9498.4	9514.58	42213.6	65191.6	38282.1	47106.4	44714.4	33072
121200	7526.67	7947.6	72.4	7762.4	16266	8848.4	9060.83	39979.6	62749.2	36238.4	45026	42573.3	32284.8
122400	7170.8	7615	67.6	7585.2	15440.4	8615.2	8672.8	38038	60362	33541.2	42946	41330.8	32073.6
123600	6885.6	7277.6	77.5	7292.8	14690.4	8403.2	8313.2	36720.8	57894	31577.6	40773.2	39592.9	31223.2
124800	6594.58	6898	76	7193.6	13895.6	8232	7961.2	34903.2	55587.6	29382	38936.8	38090.8	30311.2
126000	6262	6580	62.8	6985.6	13090.8	7759.2	7678	33495.2	54019.2	27685.2	37443.6	37200	30292.9
127200	5951.6	6495.2	60	6756.4	12616	7438.8	7493.2	32386.7	51805.2	25750.4	35978.4	35990.8	29537.2
128400	5813.6	6232.8	72.8	6776.4	12100.8	7034	7201.6	30982.4	50117.2	24472.4	34582.5	35250.4	29012
129600	5556	5877.5	80.4	6560	11486.4	6729.6	7072.8	30179.2	48575.2	22550.8	33323.6	34470	28829.2
130800	5207.5	4587.6	58.8	5920.4	10345.2	6113.75	6098.4	27233.6	47515.6	20530.8	31305	27647.2	23526.4
132000	3929.2	3142.4	40	4480	6907.2	4194.58	4624.4	19127.6	35467.5	14309.2	21537.6	19497.6	16220
133200	2786	2226	27.6	3184.8	4821.25	3050.8	3199.6	14650	27290.4	10992	16608	14404.8	13057.6
134400	2375.2	1904.8	26	2630.83	4067.6	2517.2	2836	12941.6	23099.6	9939.2	14882.8	12308	11920.4
135600	2204.4	1762.4	29.5833	2411.2	3698	2318.8	2611.2	12249.2	20842	9444	14045.6	11427.1	11686.8
136800	2122.4	1677.2	33.2	2239.6	3508	2183.75	2551.6	11660	19852.8	9222.5	13382	10809.6	11704
138000	2036.8	1638.75	21.2	2224.8	3459.6	2166	2594.17	11614	19378	9265.2	13395.2	10727.5	11754.8
139200	2021.6	1659.6	25.2	2231.2	3489.58	2263.2	2576	11514.4	19671.2	9210	13240	10367.2	12085.6
140400	1994	1620.4	26.8	2198	3527.92	2164	2560.8	11438.8	19866.7	9282.4	13096.8	10151.2	12237.6
141600	1992	1618.8	27.2	2149.17	3487.2	2200	2556.4	11575.8	20130.4	9194	13100.8	10170.8	12610.8
142800	1950.8	1663.2	17.0833	2182.4	3592.8	2202.8	2528	11395.2	20664	9238.4	13319.6	10184.2	13190.4
144000	1957.2	1683.2	17.0833	2175.6	3678.4	2179.2	2576.8	11603.6	21061.2	9306	13598	10064.6	13555.2
145200	1965.2	1748.33	24.4	2164.4	3742.4	2195.2	2510.42	11778	21505.6	9140.4	13607.6	9985.42	13843.2
146400	1947.2	1732.5	26	2097.2	3764.8	2186.8	2537.5	12149.6	21616.4	8915.2	13762	9966.8	14296
147600	1967.6	1702.08	28	2111.2	3785.6	2160.4	2507.6	12939.6	21525.2	9047.2	14001.2	9779.17	15012
148800	1948.75	1717.2	30	2148	3871.6	2243.2	2574.58	13782.4	21983.2	9134.4	14282.9	9784.8	15414.4
150000	1916.4	1750.83	21.6	2137.2	3897.2	2230	2489.17	13937.2	22207.6	9346.4	14546.4	9743.75	15638.8
151200	1951.2	1797.92	32	2156.4	3852.4	2224	2529.6	14255.4	22315.6	9566	14570	9699.6	15989.2
152400	1920.8	1767.2	24.4	2126.25	3883.2	2228.8	2580.8	14397.9	22344	10062.8	14665.2	9616	16454.8
153600	1917.6	1795.6	26.4	2142.08	3981.6	2232.8	2567.2	14854	22819.2	10922.8	14997.2	9851.6	16641.2
154800	1956.8	1821.2	23.6	2137.6	4011.2	2271.25	2607.2	15186.4	23275.2	12056.4	15411.7	9906.8	16798.8
156000	1993.2	1830.83	23.6	2198.4	4187.6	2358	2623.2	15460	23783.6	13586.4	15614.8	10078.4	17292
157200	2007.2	1840	20	2149.6	4283.2	2456.8	2690.4	15855	24302.8	15650.4	16056	10483.2	17737.1
158400	2057.2	1943.6	22.4	2157.92	4497.2	2536.4	2756.8	16598	25491.7	18390	17053.6	10843.2	18178.4
159600	2048	2005.6	22.4	2249.6	4720.8	2707.6	2776	17367.1	27011.2	21617.6	17662.8	11508	18551.2
160800	2130	2092.8	22	2339.6	5011.2	2787.2	2952.4	18376.3	28583.6	25051.2	18507.2	12252	19377.6
162000	2281.2	2210	22.8	2356	5344	3026	3036.4	19740.8	30713.6	29170.4	19826.8	13154.8	20162.4
163200	2332.4	2301.6	15.2	2423.75	5898	3258.8	3250.8	21462.4	33068.3	34022.4	21862.8	14323.2	21518
164400	2465.6	2490	18.8	2506.4	6393.6	3609.6	3485.2	23480.8	36238.8	39644	23866.8	15681.6	22515
165600	2721.6	2715.83	27.6	2648	7010.4	3973.6	3656	25901.2	39866.8	44925.2	26191.6	17206	23600.8
166800	2986.4	2992.4	18.75	2758.8	7825.6	4391.2	3978	28309.2	43070	50841.6	28896	18803.2	24800.8
168000	3262.4	3253.2	31.25	2924	8566.8	4820	4425.6	31074.6	47220.4	56591.6	31644.8	20294.8	26611.2
169200	3565.6	3458.8	28.8	3131.25	9489.2	5356.8	4859.2	34167.5	51688.4	62775.2	35742.4	22382	28517.9
170400	3948.4	3771.2	26.4	3345.83	10442.4	5987.2	5389.2	37402.4	56510.4	69526	39798.8	24750	30627.9
171600	4340	4144.8	19.6	3693.75	11843.6	6588	5940.8	40981.7	62121.6	76196.8	43794.4	26715.2	32495.6
172800	4710	4450.8	22.4	3982.08	12950	7126.4	6445.2	44560	67169.2	81507.6	47018.4	28910	34282
174000	5352.4	6198.4	41.6	5097.5	17535.6	9449.6	9154.8	77059.2	104856	129177	81227.6	54386.8	74726.8
175200	12058.8	13364.4	66	8687.2	37142.4	22187.9	17124.8	136634	179331	244505	153085	96570.4	105653
176400	17292.4	16652.9	76	13992.8	49850.8	27488.8	21464	163079	234806	293003	180714	136593	113064
177600	22002	19065.4	80.8	19319.2	58667.6	32696	25078.3	188852	286164	321172	216016	174552	134387
178800	25220.4	21999.2	80.8	21947.6	63669.6	37519.6	27645.6	201994	300856	331692	226521	190595	152222
180000	26679.2	23623.6	80	22809.2	65024.6	39897.6	28831.2	200776	300698	329844	224156	190626	156880
181200	26412.4	23688.8	80.4167	22834.8	65309.2	39812.4	28437.6	191961	287232	305830	215710	183199	157460
182400	25460.4	22986.8	70.8333	22192.4	63592.8	38976	27251.2	180285	268139	284530	199720	172327	153490
183600	24485.6	22334.4	62.8	21588	61380.8	37175.6	25629.6	168184	244553	264212	179470	159801	145925
184800	23252	21142.8	70.4	20452.4	58779.2	35135.6	23888.8	155330	222358	236661	165529	148796	141226
186000	21782.1	19900	82	19300.8	56653.6	33114.2	22099.6	143965	206113	220410	151237	139501	134405
187200	21052.8	18859.6	72	18291.2	53906.8	30727.6	20894.4	133988	191291	201624	137646	127776	126082
188400	19895.2	17843.6	74.1667	17183.2	50748.8	29032	19139.2	125483	177328	184182	127824	119438	120194
189600	18634.4	16699.2	68	16109.2	47733.3	27018.8	18054.4	117088	165954	167501	116248	112409	114808
190800	17550	15966.4	64.4	15264.4	44698.3	25252.4	16882	109483	154917	152208	111734	105635	107104
192000	16589.2	15187.6	76.6667	14364	42533.2	23703.2	15815.6	101777	142622	138086	101604	98342	102279
193200	15738	14130	71.6667	13564.8	40000.8	22389.2	14976.8	94898.4	132416	124767	95354.8	92988	97093.3
194400	15750.8	13773.2	71.6667	12917.6	37415.6	20795.2	14247.6	89209.2	123980	112029	88212	86837.2	91145.6
195600	14635.2	13368.4	68	12077.1	35623.6	19536.4	13846.8	83465.8	113964	100352	82878.8	81116	87129.2
196800	14086.8	12950.8	75.2	11605.2	33527.2	18286	13134	78095	105854	90834	77668.4	76664	83027.1
198000	13282	12537.2	62.0833	11242.4	31492.4	17101.2	12629.2	73164.2	99200	81610.4	73248.4	72201.6	78575.8
199200	12966.8	12125.2	62.0833	10680	29478.4	15966	11906.8	69174.2	91826.8	74182.8	68331.6	67396.4	75088.8
200400	12356.8	11632.8	52.4	10185.2	27815.8	14857.2	11415.6	65134.2	85808	68464.4	64258.8	63712.8	72266.8
201600	11746.4	11596.4	65.2	9888.33	26577.2	13960.4	11038.4	61240.8	80903.6	63164.4	60062	60727.2	68985.6
202800	11319.6	11311.6	58.4	9652.5	25105.2	13064.8	10562.8	57818.4	75505	57810.4	57477.6	57267.2	66306.4
204000	10658.4	10905.6	67.2	9298.4	23781.7	12122.8	9982.8	54838.4	70822.1	52715.2	54226	54368.4	64412
205200	10173.6	10520	52.8	9015.6	22972.1	11543.2	9860.4	52240.4	66880	48541.2	51403.6	52080.8	61857.6
206400	9764.58	10228.8	64.4	8569.2	22067.2	10815.6	9695	49710.4	62807.2	45118.8	48864	49717.1	58941.6
207600	9287.5	9866	76.8	8427.2	21172	10202.5	9324.4	46978.4	59442.8	41948.4	46692.4	47558.8	57194.8
208800	8882.5	9432.4	60.8	8124	20201.2	9798.8	9097.5	45418.8	57058.8	38982	44480.8	46067.5	55581.2
210000	8565.2	9141.25	67.2	7926.4	19208.8	9356.4	8998.75	43516	54621.6	36452	42495.2	44226.7	52661.2
211200	8249.6	8671.67	70.8	7732	18172.8	8803.2	8793.2	41772.8	52049.6	34330	40847.2	42696.7	52412
212400	7958.75	8344.4	59.2	7414	17341.2	8430	8524.58	40274	49778.4	32437.6	39238.4	41327.5	50526.8
213600	7715.6	8136	60	7249.2	16775.6	8152	8573.6	39284.2	47933.2	30539.2	37545.2	40671.2	48480.4
214800	7542.8	8018	62	7146.25	15855.6	7691.6	8413.6	37551.6	45889.2	29188	36285.2	39368	47364.6
216000	7414.8	7644	56	7054.58	15374	7528.8	8329.6	36234.6	43989.2	27591.6	34858	38797.2	46230.8
217200	7107.6	6205.83	49.2	6596.8	14359.6	7752.4	7100	33814.8	42479.6	24878	32808.4	35492.9	36195.2
218400	5239.2	4311.6	33.6	5050.8	9743.2	5070.83	5154.4	23049.2	31598	16880	22411.7	24688	25416.8
219600	3767.6	2931.2	30	3606	6558.8	3317.92	3781.2	17658.8	25122.4	13050.4	17904.8	19322.8	20705.6
220800	3248.8	2622.4	27.6	2968.4	5510.8	2732.5	3264	15578.4	21648.8	11389.6	16061.2	16632	18861.6
222000	2948.33	2336	23.6	2716.8	5009.6	2506.4	3028.33	14632	19908.8	10694.8	15389.6	15256.4	18132
223200	2894.4	2170.4	23.6	2601.6	4861.2	2410.83	3039.6	13936	19674	10352.4	14918	14635.6	18086
224400	2896.8	2130.4	31.6	2553.33	4888.8	2382.4	3014.8	13639.6	19304.2	10138.4	14942.4	14345.6	18211.6
225600	2846	2134	29.6	2550.8	4819.17	2358.4	3060.4	13541.6	19866.8	10317.9	15024	14323.6	18516.4
226800	2887.6	2158.8	31.6	2516	4873.33	2286	3031.2	13632.4	19974.2	10427.2	15135.6	14255.6	18506.4
228000	2905.6	2183.2	18.4	2573.2	4851.6	2345.42	2968.8	13536	20342.4	10454	15032	13951.6	18566.4
229200	2846.8	2154	21.6667	2564.4	4808	2352	3013.2	13538.4	20540.8	10378.4	15224	13700.4	18719.6
230400	2863.33	2155.2	24	2597.6	4864	2364	3029.58	13544.4	20534	10442	15592.4	13742	19166
231600	2807.6	2220.4	24	2512.8	4818.8	2325	3076.8	13545.6	20545.2	10523.2	15708.3	13632.8	19821.6
232800	2805.6	2220.4	28.8	2506.25	4839.2	2379.6	3016	13787.5	20590.4	10532.4	15653.2	14692.4	20262.4
234000	2804.8	2231.6	18	2570.4	4776.4	2338.8	2990	13796.4	20816.3	10532	15686.4	16862.4	20426
235200	2834	2262	25.2	2468.75	4738.8	2380	3061.2	13785.8	20751.6	10416	15737.2	18491.6	20764.2
236400	2741.6	2210	26.8	2465.42	4762.8	2404.8	3138.8	13808.8	20907.6	10588.8	15994.4	19482	20962.8
237600	2766.8	2216	26.4	2488.4	4820.83	2441.2	3028	13907.6	21096.3	10768.4	16233.2	20043.2	21186
238800	2782.8	2289.6	26.8	2484.17	4932	2533.6	3040	14054.6	21506.8	10922.4	16389.2	20412	21041.6
240000	2786.4	2298	17.0833	2522.4	4877.6	2537.6	3134	14139.6	21697.2	11074.8	16324	21387.1	21088.8
241200	2759.6	2238.33	16.8	2498	4963.2	2567.2	3160.4	14252.8	22028.4	11799.6	16580	22500.4	21601.3
242400	2762.8	2278	16.6667	2528	5146.8	2622	3126.4	14541.6	22804	12541.6	17126.3	23406.8	22006
243600	2856.25	2367.6	26.8	2488.8	5194.8	2739.17	3178	15200.8	23760	13757.1	17523.2	23982.4	22456.8
244800	2906.4	2372.4	21.2	2598	5430	2897.6	3216.4	15980.8	25165.2	15142.9	18086	24554	22528
246000	2907.92	2465.2	23.6	2598.8	5608	3005.6	3307.5	16501.2	26606.8	17208.8	18879.6	25124.2	23549.2
247200	2961.6	2573.75	20	2616	5944.4	3171.2	3440	17596.8	28285.2	20263.6	19985.6	26083.8	24783.2
248400	3046.8	2710.8	26.8	2803.6	6374.8	3408.75	3526.8	19102.8	30939.2	23997.2	21443.8	27081.6	26114.8
249600	3175.83	2898	20.4	2858	6897.2	3704.4	3713.6	20797.2	34164.4	28418	22968.3	27998	27310.8
250800	3274.8	3099.6	24.4	2880.4	7284.4	3966.8	3864.4	22768	37831.6	33683.8	24540.8	28836.4	29137.6
252000	3539.6	3333.2	17.6	3019.58	7972	4260.4	4197.6	25316.4	41493.2	39366.4	26787.2	29964.8	31533.2
253200	3757.2	3567.6	31.6	3195.83	8882.4	4851.2	4501.6	27612.4	46039.6	46546.8	29589.6	31769.6	33721.2
254400	3967.6	3823.2	20.8	3404	9897.6	5321.25	4924	30870.8	51488.4	54667.9	32845.2	33478	36233.6
255600	4468.8	4201.6	22.8	3597.6	11114.6	5959.6	5230.8	34242	57307.5	63496.4	36216	35598	38976.4
256800	4781.6	4633.2	25.2	3829.2	12334	6563.6	5794	37865.4	63101.6	71935.2	39124.8	37558.8	41328.3
258000	5138.4	4968.75	22.8	4092.4	13554	7290.4	6277.2	41535.4	68834.8	80442.4	43079.6	39859.2	44648.4
259200	5588.4	5477.92	22	4374	15180.8	8103.6	7032.4	45533.2	75145.2	89288.8	47832.4	42425.8	47936.8
260400	6201.2	7302	40	5351.6	19944.4	9646.25	9256	77898.8	121467	156272	79604	80489.6	93691.2
261600	13159.2	15635.2	71.2	8586	40355.6	23908.4	16862.4	137496	186287	319901	135716	123647	144788
262800	18849.6	20385.6	68.4	13810.4	54501.3	31390.4	21946	167696	238482	395910	159266	158649	157525
264000	24249.2	24588.8	68.4	18723.2	65994.6	39141.6	28269.6	201277	278074	401810	183473	198229	177631
265200	28058.8	28762.8	56.4	22126.3	72684.8	44354.8	31069.2	219097	285305	382206	196860	220194	187235
266400	30458	29946	69.1667	24298	74203.6	46505.2	32319.2	219160	277314	371400	198744	222415	182395
267600	31247.6	29516	68.75	25004	72468.8	46989.6	31851.2	210990	263857	344340	191994	217375	172169
268800	30521.2	28953.6	65.4167	24192.4	69544	46248	30652.4	198827	246754	313281	179585	206352	160403
270000	29128.4	28092.4	74.4	22694.2	66200.8	45269.2	28476.4	187020	229643	282022	162883	193934	147422
271200	27949.2	27230	58.75	21276.4	61972.8	42940.4	26340.4	176926	213626	254478	156921	182398	136946
272400	26814	25929.2	76.6667	19952.8	57847.2	40589.2	24672.8	165763	198819	230517	141282	171771	125860
273600	25546.4	24850.8	62.4	19272.4	54081.7	37974	22764.8	155007	188666	209616	132794	162016	116172
274800	24674.8	23664.6	60.4	18619.2	50171.6	35846.4	21562.9	146680	177152	190800	123309	151902	107302
276000	22984.4	22199.6	71.2	17560.8	46730.8	33544.4	20191.7	140683	168165	174408	117309	143518	99914
277200	21531.7	21049.6	60	16539.6	43602	31691.7	18832.4	132172	159812	158178	109544	135563	93155.6
278400	20024.4	19668.8	70	15674.4	40495.8	29689.6	17700.4	125836	151458	143291	103765	127406	87122
279600	18828	18725.2	68	14660	37617.6	27512.4	16691.2	117582	142983	129823	96298.8	119606	81901.6
280800	17567.5	17442.4	70.8	13909.2	34682.4	25996.8	16121.3	112446	135818	117225	91610.4	112352	76680.8
282000	16632.8	16638.8	58.4	13284	32366	24387.2	15571.3	113587	128177	106620	85536.4	105699	72454
283200	15952.4	15756.4	66.4	12411.2	29946.7	22600.4	15052	111488	121272	97206	81487.6	99062	67622
284400	15026.4	14874	52.8	12033.6	28357.1	21217.6	14525.2	107867	114780	89028.8	76559.6	93199.6	63866
285600	14242	14276	64	11513.6	26413.3	20048	14145.6	104095	108993	82482.8	72951.6	88281.2	60860.8
286800	13422.8	13565.6	64	11015.2	25054.2	18937.6	13819.2	99430	102805	75991.6	68580	83073.6	57592.4
288000	12676.8	12830.8	57.6	10600.8	23464.6	17913.2	13240.4	94805.6	97377.5	69810.4	65807.2	77949.2	54652.4
289200	12169.6	12343.6	59.2	9943.33	22109.6	16842.4	13100.8	89827.2	91921.7	64287.2	62525.2	73577.2	51919.6
290400	11668.8	11952.8	63.2	9854.8	20931.2	15893.3	13086	85008.8	87414.4	60066	59994.2	69757.2	49862.4
291600	11193.2	11556	66	9401.67	19423.6	15112.8	12912.4	80866.4	84620.4	55856	56789.6	66582.8	46692.4
292800	10759.6	10948.8	61.6	9066.8	18459.2	14158	13109.6	76953.6	81788.4	51616.7	55481.2	63602	44906
294000	10266.4	10611.6	74.4	8803.6	17497.9	13470	13474.8	72524.2	78243.6	48783.6	52850.4	61167.2	43017.6
295200	9836	10135.6	64.1667	8437.2	16594	12844.4	13623.6	69660	75406.8	45497.2	51234	58445.6	41530.8
296400	9597.6	9652.4	57.6	8131.25	15916.4	12291.6	13952.8	66601.6	71924.6	42516.4	49594.8	56374.8	40204.8
297600	9258.4	9413.6	62	8041.67	15204.8	11660	14272.8	63668	68860	39837.6	48278.8	54627.6	39187.2
298800	9020.4	9136.8	62	7758.4	14570	11213.2	14458.8	60960.4	65647.9	37449.2	46484.4	52380	37903.6
300000	9000.4	8750.4	72.4	7469.6	14244.8	10810.4	14651.6	58542.4	62800.4	35461.2	45338.3	50582	37113.2
301200	8692.4	8426	58	7307.2	13817.6	10370.4	14567.1	56503.6	59836	33727.2	43556.8	49056.7	36236.8
302400	8622.08	8214.4	53.2	7259.2	13442.4	10044.6	14831.6	54208.8	56546.4	31604.2	42293.6	47376.4	35490.4
303600	8092.8	7074.4	43.3333	6474	12876.8	10286.8	13117.6	49122.8	47886.4	33741.6	39473.2	37854.8	32935
304800	6292.4	4895.2	36.25	5365.6	8872	7122	9692.8	35360	37485.6	23233.2	27237.6	27548.8	23155.6
306000	4561.2	3424	26	3753.2	6109.2	5020.8	7364.4	29536	30069.2	17626.3	21683.2	20678	18086
307200	3905.2	2910	29.2	3090.8	5164.8	4119.17	6726.4	25690.4	25889.2	15413.8	19643.2	17798.4	16188.4
308400	3550.8	2610.4	24	2906	4695.6	3647.5	6548.4	23669.2	24023.6	14368.8	18275.2	16714.4	15276.8
309600	3472.8	2515.6	30.4167	2852	4533.6	3571.2	6578.8	23295.8	23571.6	13775.6	17636.8	16338	15082.4
310800	3398.4	2482.4	22.9167	2848	4428	3451.2	6662.4	23369.2	23242.8	13485.2	17491.2	15947.6	14546.3
312000	3434	2553.2	15.6	2889.2	4507.92	3530	6671.2	23474.4	23326	13300.8	17514	15673.6	14534.8
313200	3456.4	2458	32	2865.2	4405.6	3557.6	6734	23857.6	23398	13324	17768.8	15247.2	14325.2
314400	3429.58	2452.4	25.2	2908	4539.2	3514.8	6840.42	24330.4	23695.6	13094.4	18039.6	15101.2	14537.5
315600	3440.4	2580	27.5	2850	4594.4	3592.4	6916.8	24695.2	23547.2	13255.6	18211.6	14785.6	14418.4
316800	3409.58	2581.2	27.6	2877.2	4547.6	3674.8	7042.92	25314.4	23784	13352	18687.2	14666	14494.4
318000	3452.8	2598.8	25.8333	2950	4579.6	3632.8	7155.2	25707.5	23748.8	13260	18874.8	14351.6	14367.5
319200	3559.2	2583.33	26.8	2907.6	4575.2	3713.2	7233.6	26397.2	23993.6	13124.8	19249.6	14384.2	14415.6
320400	3440.42	2558	24.8	2840.4	4638.8	3612.4	7228.33	27093.6	23857.6	13108.4	19500.4	14216.4	14236
321600	3443.2	2464	19.2	2888.4	4558.4	3648.33	7366	27816	23842	13030.4	19558.8	14086.4	14300
322800	3344.4	2434	19.6	2853.6	4584.17	3734.8	7456.4	28318	23821.6	12846	20101.2	14016	14320.4
324000	3470	2486.8	24	2804.17	4612.8	3712	7695.6	29107.9	23760.8	12695.6	20034	14028	14735.4
325200	3447.2	2477.2	19.1667	2803.2	4690	3719.6	7815.2	29697.2	23780.8	12933.6	19771.6	14249.2	14545.2
326400	3392	2584.4	21.2	2830.83	4810.4	3807.2	8029.6	30816.3	23956	13066	20827.2	14428.8	14996.3
327600	3387.6	2516.8	18.4	2836	4888	3883.2	8170.4	32006.3	24087.2	13307.2	21280.8	14604.6	15335.6
328800	3413.33	2537.6	25.2	2887.2	5130	3980	8329.17	33304	24608.4	13821.2	21507.2	14861.6	15662
330000	3425	2584	24.8	2939.2	5222	4127.5	8617.6	34983.2	25244	14412.1	21907.6	15492	16046.4
331200	3486.8	2668	22	2914.4	5629.58	4368.8	8899.2	37382	26281.7	15067.2	22605.2	16204.8	16745.6
332400	3622	2740.4	19.2	2956.67	6116.4	4641.2	9119.6	39853.8	27840	15971.6	23356	17172	17483.3
333600	3722	2890	25.4167	3048.8	6568.8	4896.4	9456	43113.6	29487.6	17354.8	24259.6	18060.4	18585.8
334800	3817.2	3031.2	22.9167	3076.8	6924	5256.8	9880	46232.5	31792.4	19074	25308.4	19573.2	19732
336000	4023.2	3277.2	15.2	3177.6	7617.92	5605.2	10256.8	49309.2	34628.3	21138	27071.2	21265.6	21488.4
337200	4156	3413.2	14.1667	3349.6	8391.2	6007.6	10747.2	53262.4	37592.5	24000	28708.4	23074.8	23282.8
338400	4384.4	3666.8	22.8	3478	9172.08	6704.8	11307.6	57258	41316	27099.2	30634.4	25259.2	25463.2
339600	4654.8	3988.33	17.6	3526	10105.2	7235.2	11858.4	61727.6	46015.2	31148	33186.4	27801.3	27899.2
340800	5014.4	4351.2	25.6	3793.6	11389.6	8233.33	12674.4	66974.4	50692	35673.8	35670.8	30612.8	30390.8
342000	5379.17	4705.2	24.8	3992.4	12587.2	9076	13543.3	72145.2	55493.6	40736.8	38962	33767.1	33539.2
343200	5782.4	5152	22.0833	4288.8	13974	9983.2	14439.2	77680	61112.4	46036.8	41935.6	37332.4	36642.8
344400	6213.6	5604.8	24	4698.8	15558	10947.2	15394.8	83638.8	67752	52129.6	45196	40916.7	39793.6
345600	6698.8	6288.33	18.8	4896.8	17405.2	11926.4	16498	89954	73837.2	58898	48515.2	44909.2	43316.8
346800	7511.6	7937.2	45.6	5891.25	23024.8	15257.2	24579.2	174058	137512	118302	84962.4	92146.4	97104.8
348000	15648.4	18464.4	68.8	9816.8	46959.2	38026.7	43230	260818	218378	228427	128036	196454	135865
349200	21275.2	23312	66.8	14854.4	62656.3	47092.4	47420.8	294681	275954	269595	143123	221318	152767
350400	26255.6	28022.5	70	19638	74566.8	57966.8	52411.7	335162	317971	283640	161127	258251	179391
351600	30108.4	30791.2	66.4	22449.2	80521.6	63728.8	57807.2	360006	333571	286970	172513	284198	185746
352800	32316.4	31336	65.8333	24791.6	82318.8	65388	59555.2	356207	327419	279504	171914	285935	180836
354000	33606.3	30676.4	62.4	25762.4	80817.6	64925	58305.2	335939	310371	260230	167001	276676	173336
355200	33685.6	30161.6	66.4	25411.2	76599.6	63174.4	55671.6	310433	288672	241865	157301	262442	163164
356400	32576	29101.2	60.8	24090.4	72573.2	59952.8	52974.8	285371	266760	219714	145488	245308	153109
357600	30888	28243.6	72	22769.2	68278	56780.8	50359.2	263368	246354	199599	132087	228848	143304
358800	29579.6	27249.6	56.4	21525.8	64280.4	53539.6	47079.6	242964	230302	181021	129379	214799	132808
360000	28238.8	26071.6	66.8	20280	59949.6	49022.4	44658	224042	210724	166098	117209	201842	124894
361200	27032.4	24600.4	69.2	19472	56087.9	46275.2	42378	207203	197439	152620	112181	190972	117269
362400	25390	22956	75.8333	18742	52032.4	42432.8	40308.8	191068	182931	139318	103802	180166	110007
363600	23892.8	21780	61.6	17991.2	48096	38925.4	38364	177186	171099	127341	99107.2	169751	104366
364800	22382.8	20624.8	64	17409.6	44235.8	35915.2	36296	163339	157947	117354	91644.4	159475	98236.4
366000	20826.4	19041.2	62.4	16358.8	41076	33104	34649.6	151226	147604	108262	87560.8	149378	92836
367200	19486.8	17904.8	56.4	15676.3	38217.2	31156.4	32627.2	140634	137328	99190	81608.8	139993	87659.2
368400	18040	16802.8	68.4	14923.3	35682.4	28885.6	30877.2	132191	128310	91328.4	78300	131908	82948.4
369600	17040.4	15827.6	58.3333	14181.6	33402	26523.2	29514	122494	118615	84574.4	73243.2	123496	78526.8
370800	16017.2	14896.7	63.2	13670.4	31382.4	24644.4	27962.5	115074	110738	78822.8	70629.6	116038	73796.8
372000	15027.2	14198.8	69.1667	12994.4	29927.6	23065.6	26483.2	106864	102991	74046.8	66679.6	108946	70162.8
373200	14502.4	13564.4	49.1667	12419.6	28161.2	21154.4	25137.2	100578	95864.8	68858.8	65043.2	102884	66376
374400	13691.2	12771.6	57.2	12122.4	26575.6	19651.2	24318.3	94522.8	89418.8	64401.6	62075.6	97055	62859.2
375600	13008.4	12085.2	60.8	11614.4	24971.6	18524	23162	89672.9	84213.6	60322	60079.2	91629.6	60434.8
376800	12505.2	11472.8	60	11220.8	23732	17379.6	22180.4	83570.4	78008	56431.2	57894	86767.2	56793.6
378000	12240.4	11111.2	61.25	11095.6	22626.8	16173.6	21103.2	78838.4	72824.4	53400.8	56148.4	81494	54471.7
379200	11702.4	10546.3	63.6	10783.6	21865.2	15324	20424.2	75509.6	68268.8	50382	54527.5	77391.6	52109.2
380400	11357.9	10271.2	60.8	10462.8	20730.8	14385.6	19657.5	72170.4	64587.6	47344	53072	73647.9	50271.6
381600	10871.3	9750	53.6	10118.8	20041.6	13400.8	18879.2	68684.4	61027.2	44591.2	51582.9	69999.2	48371.2
382800	10526	9356.4	64	9719.6	19207.2	12802.8	18290.8	65883.6	57946.4	42522.8	50441.7	66675.2	46896.4
384000	10086.7	9161.6	62.8	9477.6	18719.2	12103.6	17622	63538	54806	40433.2	49089.2	63624.2	45622.8
385200	9766.8	8804.8	62.4	9180	18051.2	11632.4	17172	60881.3	52006	38336.8	47928.8	60799.6	44350.4
386400	9548	8437.08	47.2	8940.8	17387.6	11282.8	16465.4	58136.4	49254.8	36815.4	46560.4	58076	42946
387600	9309.6	8137.6	49.6	8704.4	16690	10747.6	15947.5	55582	47075.2	34730.4	45362	55492.8	41940.4
388800	9077.5	7933.2	62.8	8341.6	16397.6	10374	15586.3	52889.6	43986	33319.6	44165	53445.6	41213.6
390000	8380	6914.8	54	7197.2	15321.7	9950.4	14636.8	44788.4	39221.3	39195.6	38668	45213.2	36349.2
391200	6379.2	4794.4	40	5995.83	10978.8	7268	10511.2	30678	28150	26982.4	27669.2	32135.2	24732.8
392400	4582.4	3381.2	30.4	4246.25	7553.2	4830	7442	25702.4	21194.6	21596.4	22184	24062	19016
393600	3873.2	2802.92	31.2	3545.2	6493.2	4042	6450.83	21972.8	18330.4	19169.6	19858.8	21040	17580.4
394800	3577.2	2560	20	3210.4	5924	3550	5930.8	20945.2	16972	17882.8	18887.2	19701.7	17010
396000	3526	2492.4	24.8	3162.5	5816	3396.4	5782	20884.8	16751.2	17328.4	18340	19338.8	16786
397200	3406	2450.4	23.2	3190.8	5775.83	3380.4	5762.4	20968.4	16462.4	17053.2	18056	19180	16489.2
398400	3461.2	2426	26.8	3112.4	5775.83	3412.4	5731.6	21126.8	16543.6	17170.8	18467.2	19014	16500
399600	3436	2396	29.1667	3176.8	5914	3427.2	5733.2	21534.2	16398	17296.8	18468	19080.4	16494.6
400800	3426	2499.2	20	3244.17	6037.2	3464.8	5786.8	21796	16601.7	17359.6	18737.2	18899.2	16446.8
402000	3434.4	2505.2	19.2	3334.17	6210	3439.2	5833.6	22156.4	16525.6	17433.2	19010.4	18854.8	16543.3
403200	3444.8	2491.25	34.4	3337.2	6110	3525.6	5882.92	22148.8	16406.8	17652.8	19185.8	18704	16228.4
404400	3426	2508.4	24	3394.4	6255.6	3467.08	5803.6	22350.8	16265.2	17691.6	19292.4	18685.2	16144
405600	3478.8	2586.8	20.4	3407.92	6329.6	3678.8	5750	22380.4	16430.8	17671.6	19607.6	18598.8	16111.2
406800	3470.8	2531.2	20	3443.75	6456	3805.2	6157.6	22450.8	16229.6	17600.4	19895.2	18340.8	16200.4
408000	3501.2	2505.6	22.9167	3430.8	6465.2	4098	6200.4	22550.8	16277.6	17589.2	20214.8	18466.8	16032.1
409200	3507.6	2528.4	18	3322.08	6631.6	4335.2	6209.2	22893.8	16362.4	17395.2	20030.8	18712	16122.8
410400	3503.6	2511.25	20.8	3423.6	6658.4	4479.2	6202	23104.4	16507.2	17438.8	20321.2	18697.1	16148.8
411600	3528.8	2550	24.4	3439.6	6679.2	4646.8	6148.8	23536.8	16563.2	17538.4	20281.7	18912.8	16118
412800	3595.2	2521.6	17.6	3436	6910.4	4858.33	6208.4	23930.8	16910.4	17767.2	20491.6	19242.4	16413.6
414000	3681.2	2577.2	21.2	3392.92	7058.8	5040.4	6365.6	24371.7	17361.6	18045.6	20717.2	19605.2	16652.8
415200	3631.2	2656.67	28.4	3420	7305.2	5296.8	6301.67	25340.8	17882.8	18466.4	21047.5	20192.8	16905.6
416400	3759.2	2601.6	16	3399.6	7592.4	5605.42	6196	26789.6	18663.3	19124.8	21413.6	20868.4	17385.6
417600	3798	2746	17.6	3464.8	7976	5808.8	6565.6	28170	20063.2	20203.6	22008.4	21912	18120.4
418800	3832	2823.6	22	3557.08	8460.4	6307.6	6608	30055.2	21766.7	21376.4	22540	23190.8	18932.4
420000	3970.4	2954	18.75	3570	9030.4	6691.6	6894.8	32665.2	23671.2	22985.2	23430.8	25095.8	20313.2
421200	4160.4	3087.6	17.2	3654	9790.8	7125.42	7243.6	35893.2	25937.2	24916.4	24744.2	26953.6	21437.6
422400	4304	3363.2	22	3827.2	10565.2	7885.6	7622.5	39206.8	29032.4	27340.4	26025	29101.2	23250.8
423600	4584.8	3510.8	18	3976.8	11434	8615.6	8115.6	43115.4	32198.4	29927.6	27650	31848.4	25175.2
424800	4882.4	3862.08	25.6	4130.8	12524	9406	8762	47443.2	36141.6	32879.2	29346.8	34782.1	27662.8
426000	5246	4075.2	24.1667	4304	13659.6	10200.8	9624	52248.4	40560	36551.2	31313.6	38134.8	30423.8
427200	5606.4	4481.2	25.6	4607.5	14776.4	11306.8	10184	58172.1	45131.6	40360	33709.2	41467.6	33090.4
428400	5996.8	4891.2	34.8	5006.4	16356.7	12288.8	11064.4	64570	50494.8	44782.4	36115.6	45427.6	36053.2
429600	6438	5319.6	22	5223.33	17561.2	13500.4	12253.2	70664.8	55922.9	49809.2	39096.4	49731.2	39445.6
430800	7002	5741.2	22.4	5616.4	19146.4	14710.4	13069.2	77534	61908	55089.6	42238.4	54130.4	42826.8
432000	7500.4	6268	19.2	5942	20953.3	15990.8	14474.8	84712	67944.2	60570	45046.4	58548.4	46457.6
433200	8256.4	7355.6	40.8	6736.25	26558.8	21200.8	20364	167800	124046	106257	78920.8	117002	102770
434400	17472.4	18244.4	53.6	11352	50531.2	47382.9	41496.8	287766	221108	182850	124420	225347	147235
435600	23834	23337.2	70.4	16138.8	67457.2	60211.6	50884.6	290187	267318	224784	147661	258685	174895
436800	29606.7	27781.6	79.6	19650.4	79346	71155.4	61510.4	331562	312630	240807	167354	303406	203077
438000	32882.8	29573.2	72.0833	22013.2	83772.8	77422	67964.4	360214	334858	248350	179480	327041	210801
439200	34865.6	29967.2	61.2	24233.2	86743.6	79592	70290.4	374593	333430	247605	177534	329828	205424
440400	36174.4	29904.4	66.8	25522.8	85970.4	79940.8	69331.6	375415	315894	240534	170871	322360	196084
441600	36564	29318.8	64.4	25902.4	82712.1	77198.8	66954.8	361914	294660	229808	162085	304852	184998
442800	35092.4	28498.4	66.8	24578.8	78592.4	73574.8	63920	337461	272551	214524	150973	284758	175843
444000	33330.8	27126.4	63.6	22776	73842	69489.2	60306.8	309056	252846	196152	141197	262711	164572
445200	31872.8	26006.8	70.8	21674	69122.9	64535.2	56627.2	282125	233067	179391	128814	244017	155245
446400	30841.2	24846.4	64.5833	20834.4	63993.2	60747.2	52870.8	258767	214962	164600	128913	227667	146141
447600	29412	23293.6	64.5833	20089.6	59538.8	56502	49468.8	237624	198103	152638	118236	214507	137863
448800	28047.9	22163.2	60.8	19484	55740.8	52189.6	46318	218864	184200	140870	111817	201853	130167
450000	25999.2	20859.2	60.8	18700	51859.6	48053.6	43144.4	200174	170634	129303	105478	188070	122373
451200	24332.4	19716.8	63.3333	18155.2	48944	44540	40222.4	183504	159478	119529	100382	175764	115954
452400	23236.4	18523.2	61.6	17570	45066	41144.8	37692.8	168278	147808	111140	94495.2	163870	109053
453600	21788.8	18275.2	65.2	16905.6	41790.8	38033.6	35413.8	155732	137065	103107	89758.8	152508	102951
454800	20347.6	19773.6	68	16288.8	39204	35070.8	33460.4	142996	127316	95420.4	84774.8	142370	97647.6
456000	19226.4	20526.8	63.6	15591.6	36762	32652.9	31348.8	130811	118394	88548.8	80202.4	133068	92464
457200	18388.4	20626.8	57.6	15235.6	34733.6	30544.2	29422.4	121309	109668	82629.2	76240.4	124718	87422.8
458400	17225.6	20309.2	52	14262.8	32420.4	28197.5	28233.2	113269	102652	77312.4	72754.2	117535	83276.4
459600	16331.2	19820.4	62	13634	30444.8	26102.8	26721.6	106112	96162.8	71861.2	69572	111141	78944.6
460800	15380.4	18818.4	62.8	12949.2	28998	24333.6	25415.6	98340	90255.2	67273.8	66644.8	104478	75032.8
462000	14557.6	17935.2	59.2	12395.2	27447.9	22914.8	24246	92138	84706.3	63041.2	64246.8	98642.4	71316.8
463200	14015.6	17376	57.2	11928.8	26038.8	21426.4	23440.8	86952.4	79444.4	59396.3	62249.2	92981.6	69422.8
464400	13456.3	16648.8	61.6	11388.8	24702.4	20141.2	22860.8	82012.8	74788.4	56010.8	59717.6	88478	66824.6
465600	12872.8	16051.6	64.1667	10948	23863.6	18962.8	22277.2	77652	71085.2	52939.6	58323.3	84671.6	64169.2
466800	12493.3	15514.8	62.8	10570.8	23157.2	18006.3	22143.2	74674.8	67640	50036.4	56318.3	80614	61808.8
468000	12084.6	14766.4	61.2	10250.4	22740	17144.8	20958	71308	64380.4	47446.8	54529.6	77394	59600.8
469200	11723.2	14322.4	64.4	9974	21900.4	16372.1	20138.4	68780	61478.4	44882.8	53151.6	74166	57756
470400	11532	13742.1	62.4	9575.2	21006.4	15385.6	19737.2	66430.8	60131.6	42600.8	51480.4	71918.4	55400.8
471600	11099.2	13366.8	63.75	9367.6	20175.2	14671.6	19385.2	64342.4	58542.4	40855.6	49980.8	69565.6	53767.5
472800	10903.6	12872.4	65.2	9042.08	19670.8	14150	18610	62248.8	56114	38830	48017.6	67757.6	51568.8
474000	10625.6	12630	56.25	8749.2	19168.8	13723.6	18279.2	59760.4	54307.2	37456.8	46636	65143.8	50019.6
475200	10392.8	12291.2	58.75	8485.6	18648.8	13305.2	17832	56951.3	52018	35504.8	45226.4	63282.4	48296.4
476400	9681.6	10665.2	51.6	7372.92	18001.6	12796.8	17515.2	48504.4	48815.4	37608	38435.6	55718	44193.2
477600	7245.2	7516	38.4	5841.2	12929.2	9298	12193.6	34327.2	34886.8	27213.3	25236	38593.2	29714.4
478800	5250.4	5353.6	36.8	4145.6	9163.2	6457.08	8457.2	29045.2	26137.6	22015.8	20270	29166	22993.6
480000	4448	4782.8	26	3455.6	7684	5252.92	7149.6	26305.6	22857.9	19485.2	18198.4	25652	20754
481200	4044.17	4288.4	28.4	3177.6	7085.6	4858.8	6530.8	25600.8	21978.4	18531.2	17638.4	25166.7	20172
482400	3950	4367.5	36.8	3067.2	6812.8	4668.8	6342.5	25450.4	21762	18180	17422	25056.8	20406
483600	4024.4	4321.6	34.1667	3013.2	6864.8	4563.6	6339.6	25489.2	21696	18572.4	17468	25169.2	20695.2
484800	3914	4480.4	22	2948.75	6818	4738.4	6343.6	25326.7	21833.6	18663.6	17695.6	25104.4	20970.8
486000	3993.6	4541.6	28.8	3022.08	6952.4	4797.6	6434	25205.8	21798.8	19075.6	17782.4	25147.6	21056
487200	3980	4792.8	28.3333	3006.4	6981.6	4882.4	6549.2	25058.4	21942.4	19431.6	17951.2	25292.5	21000
488400	4024	4859.2	22.0833	2952.4	7039.6	5029.6	6481.6	24953.8	21669.6	19754.8	18390	25234	20945.4
489600	3961.6	5129.58	25.2	3086	7066.8	5073.2	6564.8	25312	21697.2	20128.4	18595.6	25122.1	20612.4
490800	4067.5	5302.4	21.6	3136.8	7198.4	5235.6	6463.75	25660	21627.2	20435.2	18675.4	25406.8	20219.6
492000	4031.6	5533.6	24.8	3140	7295.6	5387.5	6491.6	25823.6	21904	20330	18836.7	25690	20152
493200	4049.2	5739.17	27.6	3188.4	7350.4	5426.4	6334.17	26278	22014.4	20435.6	18785.8	26083.6	19680.4
494400	4126	7058.75	20.4	3245.6	7399.2	5694.4	6434.8	26161.6	21985.2	20353.6	18727.2	26418.8	19888.3
495600	4082.4	8356.67	22	3295.6	7474.4	5798.4	6314.17	26363.6	22374.8	20278	19022.1	26899.6	19685.6
496800	4091.6	9484.17	20.4	3408.8	7451.2	5939.6	6445.42	26516	22441.2	20515.2	18819.6	27390.4	19829.2
498000	4227.6	10517.6	22.9167	3460.4	7507.2	6139.2	6314.4	26587.1	22846	20538.4	18666.4	28044.8	20026
499200	4208.8	11409.2	27.5	3557.6	7735.6	6296.8	6442	27113.6	23076.4	20750	18823.6	29008.8	20250
500400	4210.8	12188.8	23.6	3586	7869.2	6502.8	6401.2	27503.2	23738.3	21381.2	19339.6	29749.6	20658.8
501600	4302.4	13073.2	23.2	3711.6	8170.83	6816	6453.6	28082	24205	21998.4	19568.4	30964.8	21150
502800	4302.8	13770.8	28	3800	8442.5	7038.8	6586	29084.8	24870.4	23044.8	19968.4	31921.6	21810.4
504000	4345.6	14644.8	20	3998.8	8837.6	7340.8	6784	30587.2	26084.4	24423.2	20548.8	33422.4	22760.4
505200	4515.2	15737.1	26.8	4180.4	9293.6	7835.6	6939.6	32709.6	27670	26147.2	21112.8	35082	23711.6
506400	4684	16426.8	20.8	4392.4	9712.8	8171.2	7105.42	34605.6	29580	28058.3	21699.2	37573.6	25092.4
507600	4860.4	17019.2	20.4	4515.2	10377.2	8780.83	7527.6	37476.4	31762	30549.2	22792	40193.6	26770.8
508800	5058	17538.8	31.6	4676.8	10906	9410.4	7973.33	40344.8	34331.6	33247.6	23560.8	43135	28781.6
510000	5326.8	18054.4	25	4825.2	12066.4	10118	8604.8	43902.5	37336	36930	25022.8	46144	31378.4
511200	5587.2	18732.4	26.4	5098.4	12962.9	10931.2	9400	48019.2	40623.6	41235.6	26675.4	49942.8	33973.2
512400	5914.8	19479.6	35.2	5377.6	14168.3	11985.6	10218	53155.6	44922.5	45797.6	28254	54327.6	36858.8
513600	6449.17	20392.4	41.6	5772.8	15323.2	13039.6	10958	58451.6	49345.2	50982.4	30038.8	59169.6	39697.2
514800	6858	20921.6	21.6	6068.8	16616	13968.8	12016.4	64426.8	54012.1	56308.8	31735.6	64159.2	43311.2
516000	7240.8	21613.6	22.4	6389.17	17815.6	15251.2	13020.4	70125.4	58736	61763.2	33556.4	68930	46840.8
517200	7900.4	22358.4	28.8	6749.58	19364.8	16502.8	14317.2	75611.2	63610	67469.2	35862.8	74171.6	50880.4
518400	8405.2	23141.2	22.8	7223.75	20956.4	17847.6	15659.2	81208	68961.7	73497.6	38091.6	79718	55078.4
519600	9073.2	30544.8	42.8	8210.83	26044.4	23405.2	20777.2	157895	122782	126408	66076.8	155754	110515
520800	18944.8	71902.8	61.2	13578.3	50009.6	51082	41332	269612	233618	194271	108781	283701	172202
522000	26631.6	74625.6	57.6	17807.1	68165.6	61393.2	53924	287451	263247	225176	126301	309704	209237
523200	33647.6	74103.8	65.2	21420.4	81724	71850	65381.2	330289	320752	260309	149478	350049	244073
524400	37899.6	77045.8	60.4	23816.4	87329.6	77936.4	71264.2	356937	351729	272244	164730	372930	261507
525600	39184.8	82730	70	25473.2	88550	80654	73438.4	359676	358003	265680	161644	382633	261211
526800	39359.2	87830	66	27363.2	87325.2	81447.1	72369.2	363826	346440	254053	152285	379288	246213
528000	39889.6	87886.4	58.4	29302.4	84135.2	80698.3	69529.2	362408	326960	242973	146376	360869	232445
529200	39377.6	83586.4	65.2	29516.4	79660	77715.6	66421.2	345777	307110	228738	136077	334767	219069
530400	37692.4	78840	68.8	28737.6	75432.8	72829.2	62827.1	321518	289622	210034	133798	309587	205487
531600	35777.5	74204.4	53.6	27025.2	70854	69144	59914	296720	273982	190216	127604	286918	192732
532800	34682.1	69202.8	63.6	25361.6	66252.4	64152.8	56602.1	274109	258229	173691	120742	266946	181348
534000	33328.8	64006.3	58	23763.2	61603.6	59958.8	53400	252089	242076	162938	114581	249995	169733
535200	31778.4	59045.6	56.6667	22387.2	57832.8	56084.4	50159.6	234026	225097	152578	109046	233883	159814
536400	29894	54617.1	60.8	21383.2	53702.8	52131.2	47077.2	218035	209830	144131	102952	218760	150280
537600	27979.6	50428	59.6	20765	49986	48323.2	48774.4	203469	196880	135619	97442	204245	141650
538800	26840.8	46003.2	62	20183.3	46615.2	44592.8	45783.6	189229	185915	126065	92648.4	189916	132350
540000	25092.4	42925.6	62	19440.4	43456.4	41142.1	43130.4	176861	173802	116922	88026	177090	124039
541200	23689.6	42584	62	18624.8	40703.6	38163.3	41165.2	164192	163074	108147	83480.4	163806	117110
542400	22168.4	39705	63.2	17928.4	37956.4	35175.2	38983.2	153183	152415	100874	79894.8	152537	110514
543600	20919.6	36237.6	54.8	16926	35878.3	32863.6	36474.8	142945	143022	94250.8	75946.4	142732	104004
544800	19977.5	33697.2	61.2	15977.2	33919.6	30796.7	35073.6	134259	134955	88488	72899.6	134157	98112.8
546000	18971.6	31354	48.8	15351.2	31949.2	28644.4	33301.6	125479	127657	82384.4	69625.2	126300	92387.6
547200	18183.2	29479.6	58	14670.4	30258.3	26864.8	31550.8	116736	121408	77998.8	67180	117735	86813.6
548400	17222	27397.6	56	14039.2	28732.1	25036	30243.2	110512	114467	73028.8	64443.2	111134	83271.6
549600	16281.2	25472	54.8	13640.4	27212	23905.2	29065.2	105060	109177	69114.4	62518	105852	79346.8
550800	15524.8	24043.2	66.4	13030.4	25777.2	22380.8	27706	99746	104286	65668.4	60395.2	100204	75322.8
552000	14865.6	22479.6	58	12571.2	24613.6	20892.9	26460.4	94363.2	100028	61747.2	59150.4	94940	73432.8
553200	14390.4	20859.6	56.4	12106	23062.5	19836	25625.6	90042	95500.4	58811.2	57188.8	90943.6	70927.6
554400	13723.2	19700	59.6	11647.1	22388	18805.6	24626	86638.4	92381.7	56312.8	55928	86856	68061.6
555600	13182.9	18596	60.4	11400.4	21306.8	17918.8	23907.1	82484.8	88954	52979.6	54270	83286.8	65480
556800	12844.2	17424.4	58.8	10884.8	20763.2	16905.4	22967.2	78775.2	85700	50222.8	53153.2	79957.9	63755.6
558000	12442.9	16326.8	61.2	10622.8	20233.2	16317.2	22116	75835.2	83932.5	48251.6	51546.4	77219.6	62283.6
559200	12119.2	15585.6	56.25	10335.6	19752.4	15604.8	21498	73060.4	81643.2	46140.8	50578.8	73939.2	59651.2
560400	11932.8	14608.8	60.4	10020.8	18976	14766.8	21018	70340	78370.4	44261.6	48883.2	70744.4	58010.4
561600	11454.8	13880.8	51.6667	9762	18480.8	14172.8	20295.2	67164.2	76425.6	42387.6	47844.8	68236	56644
562800	10953.6	11643.8	50.4	8622.8	18446	13700.8	19188.8	55798	69195.2	42255.6	37112.9	61102.8	47950
564000	8270.8	7812	37.2	6943.6	13242.8	10116.4	13448.8	42073.2	50882.4	29778	24301.2	43730.4	32132.4
565200	5938.8	5449.58	27.6	4969.2	9523.6	7188	9694.4	36463.6	39700.8	23397.2	19542	33740.8	25432.4
566400	5205.2	4653.2	36.4	4219.2	8151.67	5911.2	8346	33998.4	34138.4	20735.2	17869.2	30062.4	23258.8
567600	4768	4267.6	21.2	3896.8	7683.2	5524.58	7647.6	33286.4	32370	19707.6	17489.6	29139.2	22846
568800	4687.6	4223.2	24.5833	3737.2	7475.6	5372.8	7453.2	33728.8	32251.2	19556.4	17762.4	29438	23039.2
570000	4641.6	4119.17	28	3625.6	7422.8	5406.8	7507.92	35172.8	32434.4	19602.4	18200.4	29229.2	23331.6
571200	4644	4197.5	24	3660	7474.4	5336	7550.42	36436.8	32644	19627.9	18459.6	29505.6	23293.2
572400	4726.25	4220.8	21.2	3628.4	7411.6	5470.83	7768.8	37018.8	32675.2	19770.4	18316.7	29710	23386.8
573600	4721.2	4133.33	23.2	3673.6	7612.8	5702	7775	36942.8	32590.4	19925.2	18596.4	30014.2	23387.2
574800	4581.67	4201.2	19.6	3675.6	7665.6	5734	7908	36244	32532.8	20246	18850.8	30097.6	23139.6
576000	4674.17	4214.8	29.6	3758.8	7773.6	5774.4	7952.92	36197.6	32952	20412	18829.2	30139.2	22989.2
577200	4657.92	4272	16.4	3773.2	7796.8	5927.6	7763.6	35140.8	33383.2	20438.8	19077.2	30030.4	22764.4
578400	4677.2	4356.67	24.8	3766.4	7654.8	5956.4	7724.17	34099.2	33530.4	20219.2	18811.2	29536.8	22856.7
579600	4593.2	4412.4	31.6667	3748	7664.8	5959.2	7825.6	33217.9	33828	20260.4	18983.6	29420.8	22886.7
580800	4515.2	4424.4	22.8	3722.08	7706	6080	7957.2	32649.6	33741.3	20340.8	19078.4	29684	23579.6
582000	4547.2	4374.4	32	3833.33	7785.2	6219.6	7875.6	32512.9	34378.4	20369.6	19198.4	29663.6	24900.4
583200	4640	4399.17	17.2	3814.4	7915.6	6221.2	7974.17	32486	34564.8	20397.6	19191.6	29593.3	25744
584400	4616	4436.4	26.6667	3868.4	7952.8	6234.8	7929.6	32430	34582.9	20244.4	19592.8	29642.8	27806.8
585600	4668.4	4354.4	21.2	3907.5	8073.6	6357.2	8000.4	32071.2	34681.3	20454.4	19781.2	30162.8	29665.6
586800	4751.2	4430	23.2	3986.25	8146.4	6575.6	8119.2	32386.8	35037.6	21002.8	20362	30437.6	31100.8
588000	4763.6	4462.8	30.8	4051.6	8476.4	6635	8196	33220	35494	21646.4	20582.4	30882.4	32678.4
589200	4912	4622.08	17.2	4059.6	8536	6816.8	8296.8	34121.2	36572	22376.8	20991.6	31216.7	33764.4
590400	5016	4843.33	18	4137.2	8667.2	7096.8	8434	35395.6	37330.8	23406	21586	32153.2	35486.3
591600	5155.2	4932.4	26.6667	4174.8	9084.8	7308.4	8773.6	36513.6	38406.8	24680.4	22591.2	33215.8	37384
592800	5264.8	5192.8	21.6667	4286.4	9399.6	7638.8	9034.4	38878.8	40237.5	26694	23922.4	34852	40056.4
594000	5388	5560.8	25.6	4425.6	9885.2	8055.42	9474	41206.3	42522.8	29329.6	25272	36390.8	42114
595200	5750	6033.6	22.8	4741.2	10488.8	8629.6	9952.5	44533.6	45446.8	32363.2	26623.3	38398.4	44136.4
596400	6040	6573.2	20	4937.6	11094	9235.6	10473.3	48230.4	48648.8	35542.8	28307.2	40702.9	46782.8
597600	6432.92	7196.8	26.8	5136	11773.2	9839.6	11008.8	52156.4	51707.6	39183.2	29952	43491.7	49566.4
598800	6675.6	7856.67	28	5405.2	12578.8	10722.8	12070.8	56098.4	55199.2	43121.2	32059.2	46785	53641.6
600000	7051.2	8722.08	22.8	5862.4	13665.2	11658.4	13161.2	61071.7	59798.4	48083.2	34609.2	50462	57430
601200	7570.8	9504.4	17.6	6309.17	14787.6	12692.4	13888.8	66517.2	64403.8	53177.2	37158.8	54662.4	61234.8
602400	8152.8	10516	23.3333	6716	15777.2	13751.6	15055.6	72690	69675.8	58266.4	39547.2	58576.8	64693.2
603600	8740.8	11542	22.4	7161.6	17070.8	15091.6	16167.2	78250.4	75106	63764.8	42126.7	62209.2	68508.8
604800	9389.17	12452.4	24.8	7594	18502.8	16196.8	17577.5	83598.4	79430	69355.2	45072	67208.3	73792
