# Supplementary material for: Application of time lags between light and temperature cycles for growth control based on the circadian clock of Lactuca sativa L. seedlings
Source: Front Plant Sci. 2022 Oct 13;13:994555. doi: 10.3389/fpls.2022.994555 (PMC9802636; doi:10.3389/fpls.2022.994555)
Supplement: Supplementary file 1 [file DataSheet_1.zip › Raw bioluminescence data/Timelag (Figure 3, S4)/L12D12_12h12C_Dt=18h.csv]

time (second)	Cos_No1	Cos_No2	Cos_No3	Cos_No4	Cos_No5	Cos_No6	Cos_No7	GW_No1	GW_No2	GW_No3	GW_No4	GW_No5	GW_No6
1200	7397.6	9446	12254.4	6589.2	5880	116.8	15326.7	56710.4	69216	113562	13567.1	30114.4	49300.4
2400	7579.2	9304.8	10026.4	5972.8	5385.2	93.75	13159.2	47257.5	60515.6	91644	12188.8	25479.6	43342.1
3600	5855.83	7119.6	7838.4	4857.6	4588.4	10863.3	10192.8	37374	46784.4	67880	10801.7	20853.2	34244.8
4800	4606	5881.67	6546.8	4238	4131.6	9593.2	8826.25	33197.6	39969.6	58338.8	10956.8	19519.6	31950.4
6000	4278.8	5570.4	6461.25	4175.6	4218	9085.6	8088.8	31746.8	37461.2	55246.8	11509.6	19663.6	32269.2
7200	4272.8	5521.67	6370.4	4242.4	4427.2	9076	7896.8	31767.5	36802	54056.7	12281.2	20727.2	33073.2
8400	4484.8	5730	6610.8	4458	4785.6	9205.2	8108	31961.6	38028.4	54918.4	13759.2	22354	35554.8
9600	4652.5	6030.4	6932.8	4591.6	5241.2	9599.2	8232.08	32883.2	39212.4	55685.6	15087.6	24302.5	37421.6
10800	4865.83	6519.2	7104.4	4867.6	5658	9825.42	8434.4	34385.6	41443.3	57818	16434.8	26541.6	39840.8
12000	5324.4	6932.4	7388	5135.6	6198.4	10102.5	8860.4	35230.4	43516.8	59328.8	18018.4	28736.8	42139.2
13200	5789.6	7366.4	7825.2	5552	6515.2	10463.2	8872.8	36533.6	45168.4	61077.1	20048.4	30720.8	44741.2
14400	6102.8	8007.6	8396.8	5901.6	7052	10873.6	9352.8	37131.2	46510.4	62272.4	21556	32408	46793.6
15600	6453.6	8484.58	8873.2	6179.6	7570.8	11051.6	9448.4	38406	47667.2	63635.6	23331.2	34498.4	47727.6
16800	6779.6	8744.4	9368.75	6493.6	8023.6	11382.4	9672.4	39175	48287.2	64940.8	24741.6	35808.4	49058.4
18000	7194.8	9264.4	9780	6853.33	8299.2	11677.2	9792.8	39933.3	49024.4	65518.8	26149.2	37069.2	49622.8
19200	7455.6	9381.6	10170	7110.8	8648.4	12003.2	9908	39761.6	49455.8	66601.2	26838.8	38111.2	50971.6
20400	7534.4	9688.8	10379.2	7319.2	8870.4	12161.2	10096.8	39954	49585.6	67073.6	27746	39039.2	51257.9
21600	7542	9795.6	10585	7508	8995.2	12183.2	10277.6	39762.5	49944.8	66948	28127.2	39669.2	51916.8
22800	8308	11038.8	12302.1	8545.2	10583.6	14104.4	12142	55351.6	65707.2	95680.4	38734.4	54300.8	77305
24000	13387.2	19075.6	20008.3	13879.2	17265.2	25020.4	21478.8	86426.3	108296	155211	49351.6	75741.6	107160
25200	15410.8	22043.6	24824.8	15860.4	19074.8	29064	24335.6	91333.6	118036	164933	52922	78328.8	107063
26400	15285.2	22052.8	24995.2	15988.8	18468.3	27317.2	23644.4	87808	109358	155233	54710.8	76254	99063.2
27600	14947.2	21213.6	23914.4	15944.4	17454.8	25146.3	23103.6	81924.4	101229	141224	55792.4	74967.2	92700.8
28800	14468	19823.2	23328.8	15256.8	16007.6	22870.8	22732.9	74660	94831.2	123716	56138	72878.4	86970.8
30000	13519.2	18349.6	22442	14565.6	14536.7	20684.8	22568	67637.2	89119.6	109377	55020.4	68887.2	81724
31200	12626	16943.6	21782.4	13474.2	13099.2	18583.6	22038.4	61408.4	84000.4	96380.8	52698.4	64992.8	76316
32400	11559.6	15433.2	20704.8	12799.2	12145.6	16711.2	20922	56578	79116.3	84620.4	50144.4	60814	71300
33600	10716.8	14241.6	19721.2	11963.6	11144.2	14822.4	20011.2	52718	74406.8	75336.8	47350	57271.2	66794.8
34800	10036.8	13162.4	19049.2	11325.2	10287.1	13280	19664.8	48455.2	70258.4	66234	44470	53955.6	63490.4
36000	9224	12348	18345.2	10931.6	9653.2	11897.9	19112.8	44834.4	66472	59052.9	42313.6	51456.8	59660.4
37200	8560	11702.4	17710.8	10295.6	9038	10709.2	18294	41394	62107.5	52520.8	40629.6	48288	56280.8
38400	8056.4	10962.4	17181.6	9929.2	8388.4	9598.8	17667.6	38011.2	58146	46605.8	38638	45295.2	53086
39600	7567.6	10414	16596	9518.4	7922.92	8497.2	16747.6	35001.6	53535.6	41758.8	37183.2	42514.8	49775.6
40800	7112.8	9873.6	15968	8925.2	7470	7661.2	16084.6	32657.6	49878	37171.7	36034.4	39736.4	46442
42000	6757.5	9266.4	15196.4	8675.2	7178.8	6874.4	15627.1	30340.8	45590	33316.8	34517.1	37034.4	43424.4
43200	6331.25	8738.8	14470	8178.8	6803.6	6293.75	15328	44116	41846	30095.8	32675.6	34630.8	40652.4
44400	5732.92	8128.8	13129.6	7040	6186.8	5944	13459.6	50337.6	35754.8	29016	30620	31277.6	37178.8
45600	5266.8	7968.33	11800	6781.2	5899.6	5319.2	11744.4	46144.2	35691.6	26034	30527.2	30936.8	37839.2
46800	5312.8	7853.6	11630	6892.92	5710.4	5102.4	11650	42949.6	34637.2	23247.6	29918	30048.4	37865.2
48000	5250.8	7839.6	10950.8	6910	5784.4	4702.4	11254.8	40994.2	33124.4	21092.4	29134	29220.4	37277.2
49200	5149.2	7670.8	10452	6751.25	5722.8	4574	10975.2	40228.4	31636.7	19874.8	28578.8	27922.8	36239.2
50400	4965.6	7428	10175.2	6833.6	5675.42	4225.6	10679.2	38730.8	29953.3	18854.4	27459.6	26478	34211.6
51600	5039.2	7293.2	9922.4	6616.4	5488	4017.92	10390	37186	28578.4	17534.4	26410	24753.6	32423.6
52800	4898.8	7171.67	9700.4	6463.2	5432.8	3658.4	9806	34852.8	26837.2	16716	24995.6	23405.4	30773.2
54000	4832.4	6997.5	9410.4	6297.6	5305.2	3560.4	9374.4	32663.6	25504.8	15593.2	23510.4	21977.2	29319.6
55200	4802.8	6634.8	9056.25	6043.2	5156.4	3396.4	8898.4	30466	24404	14984	22864.8	20767.2	28028.8
56400	4730	6425	8764	5825.2	5032.4	3139.2	8486.4	28364	23302.8	14240.8	21930	19868.4	26945.2
57600	4627.6	6312	8495.6	5592.5	5021.6	3012	8074.4	25899.6	22170.4	13370.8	21052	18813.6	26210
58800	4653.6	6188.8	8188.8	5362.8	4800.83	2862.4	7972.4	24201.6	21133.8	12711.6	20380.8	18172.4	25313.6
60000	4580.8	6081.6	7893.2	5189.58	4718.8	2757.6	7572.4	22801.3	20576.8	12178	19692	17367.6	24695.2
61200	4484.4	5830.4	7868.33	5061.2	4650.4	2564.4	7395.6	21514.6	20118.8	11555.2	19055.6	16634.8	23962.8
62400	4358	5751.2	7534	4905	4686.8	2432	7171.2	20618.4	19454.6	11100	18355.2	15968	23300.4
63600	4412	5598	7296.8	4756.8	4532.92	2508.4	6988.8	19534	19065.4	10841.2	17731.2	15419.2	22818
64800	4295.2	5538.4	7109.6	4679.2	4476.4	2373.2	6972.8	18634.4	18714.2	10728.8	17161.6	15027.2	22259.2
66000	4199.6	5321.6	6647.6	4506.25	4057.2	2131.6	6186.8	15199.6	17020.4	9072	14702	13188.4	18755.2
67200	3256.8	3755	4629.2	3405.6	2814.4	1497.2	4540	10361.2	12508.4	6460.4	10324.2	10073.2	14071.6
68400	2362.4	2694	3219.2	2515.6	2029.58	1126.8	3465.2	8432.8	9886.8	5513.33	8115.6	7823.2	11474.8
69600	2058.8	2313.2	2804.4	2068.4	1787.2	992.917	2988	7829.2	8856.67	5318.4	7282	7081.6	10627.6
70800	1887.2	2121.6	2596.8	1897.6	1642.92	923.2	2796	7649.6	8639.17	5589.6	6740	6568	10495.2
72000	1841.6	2071.6	2540.4	1862.8	1609.6	963.333	2811.2	7788.4	9067.6	6014.8	6496.25	6446.4	10536
73200	1779.6	2023.75	2566	1822.8	1606.8	977.2	2817.6	8304.17	10141.2	6850.8	6362.8	6194	11101.7
74400	1808.8	2067.6	2614.58	1814	1600.8	1010.8	2925.2	8845.6	11810	8070	6485.6	6459.2	12082.1
75600	1825.83	2096.8	2812.8	1841.6	1632.8	1142.4	3195	9818.4	13957.6	9610.8	6531.67	6532.4	13088.8
76800	1930.83	2257.2	3126	1808	1682.8	1229.2	3523.75	10938.8	16549.6	11445.6	6739.58	6716.8	14643.2
78000	2021.2	2361.25	3449.2	1890.4	1766.4	1454.4	4110.8	12280.8	19384.8	13875.2	7016.4	6992.4	16402.5
79200	2113.6	2581.2	3842.5	1958.4	1878	1788	4610.4	14099.6	22650.8	16532.8	7450.8	7476.8	18410.4
80400	2315.2	2842	4355.6	2008.75	2043.2	2079.2	5331.6	16014.8	26065.8	19586.4	7958	8032.4	20746
81600	2505	3229.6	5010	2182.8	2265.2	2460	6196.8	17994	30664.4	22868	8523.33	8586.4	23521.6
82800	2742.8	3547.5	5628.4	2347.2	2542	2863.2	7166.25	20267.6	35705.6	26537.2	9255	9558.8	26698.4
84000	2976.8	3994.58	6430.8	2523.2	2728.8	3435.2	8318	22856	41055.2	30273.2	10032	10437.2	30071.3
85200	3309.2	4451.6	7234.4	2744.58	3084	3964.4	9598.8	25306.8	46539.2	34124	11072.4	11695.2	33836.4
86400	3623.6	5013.2	8113.2	3069.2	3394	4548.33	10865.2	28410.4	52178.4	38253.8	11931.6	13024	37569.6
87600	4110	5678	8455.6	3396.4	3984	5762	12028.8	39868.8	54776.8	52894	14538.8	16745.4	43358.8
88800	5964.58	7852	10825.2	4963.6	4924.8	9139.6	15752.5	48890.4	77414	60924.8	16524.6	20509.2	56998.4
90000	6911.6	9113.6	12101.2	5697.2	5299.6	10833.6	17359.6	51396.4	84103.2	56463.6	17456.7	21382.8	62237.6
91200	7267.6	9392.5	12854.4	5180.8	5327.6	10908.4	18570.8	50549.6	89318.4	50866.4	17690	23398.3	67907.2
92400	6845.83	9131.6	13329.6	4989.6	5637.6	8994.8	19282.8	50191.2	97110.4	51086.4	18601.2	25415	72511.2
93600	6417.2	9257.92	13798	5186.4	6038.8	9461.6	19840.4	50432	105960	54552.4	20015.6	28201.2	77441.3
94800	6537.2	9550	14546.4	5404	6700.4	10092.8	20303.2	52766	115500	58964.4	21912.9	31500.4	81824.8
96000	6854	9766	15185	5690.8	7343.2	10395.2	20979.6	54955	121938	62483.6	24126.8	34788.4	85678.8
97200	7403.6	10165.6	15934.8	5945.42	7955.6	11080.8	20994.8	57963.6	126092	66900.8	26502	37974	88589.6
98400	7838	10581.6	16897.1	6331.6	8688.4	11633.6	21063.2	60090.8	131296	69879.2	28453.6	40276	91369.2
99600	8253.6	11223.6	17925.2	6791.25	9499.6	12395.6	21192.4	62462.4	131879	74520.4	30663.2	42516.8	94345.6
100800	8776.67	11877.6	18885.6	7140.8	10188.8	13008.3	21851.2	64551.2	128010	77314.6	32599.2	43897.6	96225.2
102000	9368.8	12442.8	20010.8	7569.17	10677.2	13921.2	22000	66810.4	124894	81098.4	33920	45261.2	98142.4
103200	10038	13243.2	20871.6	7905	11352.8	14478.8	22075.2	67464.4	123899	83149.6	35381.6	46359.2	100248
104400	10601.6	13953.2	21779.6	8465.2	11705.2	15247.9	22286.8	68740.8	122722	85212.5	36586	47094.4	102812
105600	11255.6	14842.4	22391.2	8908.4	11932	15670	22333.2	69950.8	123748	87256.4	37146.3	48043.6	104045
106800	11509.2	15516	23312.4	9301.6	12249.6	16058.8	22655.4	69789.6	125091	88422	37541.6	48721.7	106259
108000	11958.8	16084.6	24513.6	9788.8	12644.4	16574.4	23246.8	71026.4	127714	89561.6	38051.2	49674	107406
109200	13114.4	18016.8	27923.6	11162.8	14671.7	18838.8	27146.4	96814.4	168949	129124	51536	67170.8	159589
110400	22617.5	32810.8	52792	18864.8	24919.2	34032.4	47862.4	163601	281889	214366	73167.5	94590.8	212064
111600	27215.6	39264	63868.8	22148.4	27754.4	39160.4	52537.6	178693	287862	223291	79628.8	96400.4	212756
112800	27760	40018	63514.4	22899.2	26722.8	37291.2	50264	168259	255929	203786	82323.6	93748	198950
114000	27510.8	38718.4	60336.4	22454.6	25149.2	34650	47830	150476	226364	181368	81537.2	89820	184120
115200	26322.8	35934	57504.4	21784.8	23092.9	31162.4	46661.2	133598	202577	160847	79155.6	85477.2	170023
116400	25043.6	33130.4	54905.6	21013.8	20864.4	27454.4	46042.4	117937	186298	143998	75098.8	81182.8	157948
117600	23202.4	30367.2	52406	19992.1	18699.6	24804.4	44823.2	105348	172833	128941	70442.8	76848.4	146130
118800	21215.6	27314.8	50012	18999.2	16968	22634.8	42969.6	92885.2	160118	115686	65791.2	73064.4	135866
120000	19628	24724.8	47122.8	17985.4	15454	20320	41650.4	82873.8	148925	103692	62034.4	69789.2	127650
121200	18241.2	22277.2	44891.2	16801.6	14106.7	18512.8	39706	73661.2	138790	92533.6	58915.8	66453.6	119870
122400	16885.2	20505.2	42708.8	15876	13054	16627.9	38185.2	65612	130538	83140.8	56249.2	64176.4	112348
123600	15810.4	18838	40600.4	15017.5	12229.2	15102	36002.8	58327.6	121911	74539.6	53670	61445.6	104847
124800	14811.6	17700.8	38617.2	14427.6	11215.8	13667.6	34308	52124.4	112729	67113.6	51286	58580.8	98101.6
126000	13912.4	16482.4	36357.2	13663.3	10630.4	12422.8	32168	47167.9	103935	60575.2	48772.8	55961.2	92248.8
127200	13321.7	15428.4	34274	12940	10059.2	11385.6	30982.9	42621.2	95604.8	54848.4	46004.8	53170.8	86938
128400	12456.3	14542.4	31752.4	12425.6	9577.2	10430	29350	38769.2	87760	50174.4	43953.8	50569.2	81297.6
129600	11811.2	13516.8	30142.8	11886.8	9092.4	9685.42	27761.6	35036.4	81404.4	46222.4	41354.4	47534.4	75998
130800	10755.2	12446.4	30153.6	10300.4	8423.6	9621.67	24676	33695.2	77375.6	43690.4	38230.4	45736.8	70902.4
132000	10045.8	11599.2	24159.6	9537.6	8049.6	8844	21337.1	29781.2	71955.2	40591.2	39258.8	44232	69732
133200	10077.5	11803.6	23103.6	9691.6	7911.2	8554	20757.5	25927.6	71403.6	37615.6	38905.8	44168.8	67890.8
134400	10081.2	11458.4	22732.4	9528.4	7866.4	8325.83	19346.4	23940	67543.2	34995.4	38757.2	42764.8	65588.4
135600	10169.2	11225.6	22215.2	9576.4	7861.2	7905.83	18668	22485.2	64648	33385.6	38022	41789.2	65268.4
136800	9984.8	11001.2	21993.2	9600	7621.2	7700	17949.2	22047.6	62272.4	31873.6	37162.4	40247.1	63644
138000	9788.8	10772.9	21809.2	9576.8	7596	7478	17697.6	20821.2	59884.8	30228	35704.4	38728.4	62096.3
139200	9438	10258.4	21280.4	9412.4	7471.2	7110.8	16757.6	20052.1	57355.6	28931.6	34878.4	37170	59866.4
140400	9097.2	9713.6	20788.4	9199.58	7304	6938.8	16141.2	19134.4	55969.6	27925.6	33113.6	35587.2	57537.6
141600	8884.8	9308	20351.6	8904.4	7077.08	6481.2	15699.6	18057.6	53997.2	26752.4	32153.2	34373.2	54911.2
142800	8678	8880	19894	8619.6	7017.08	6206.8	15074.4	17171.6	52957.9	25920.8	30648	33126.4	53269.2
144000	8413.33	8505.2	19467.2	8375.6	6812.8	6010.8	14711.2	16482	51394.8	25160.8	29596.4	32050	51494
145200	8088.4	8224	18961.6	8127.92	6684.4	5659.6	14092.8	15626.8	50134.4	24612.4	28643.6	30927.2	49660.8
146400	7846.4	7920.8	18850.4	7966.4	6567.92	5510	13744.4	15132.8	49264.4	24181.3	27964.8	30422.8	48110.4
147600	7728.8	7634.8	18284.8	7717.2	6364	5347.5	13145.6	14494.4	48108	23452.8	27062.4	29512.4	47256.4
148800	7587.2	7351.6	18067.6	7470.8	6104.17	5176.8	13129.6	14100.8	47323.3	22953.2	26559.2	29018	46584.4
150000	7562.8	7230.4	17543.2	7208	6051.67	5130.8	13023.2	13624.8	46225.8	22146.8	26011.6	28674.4	45917.2
151200	7383.2	6916	17203.2	7128.75	5950	5070.8	12765.2	13202.8	45449.6	21578	25741.2	28056.4	45153.3
152400	7193.2	6548.8	16020	6825.42	5511.6	4592.4	11689.6	11395.4	41391.6	17995.2	21510.8	25260.8	39206
153600	5596.4	4709.2	11690.4	5156.8	3920.8	3157.2	9115.2	7811.6	30474	12480.4	15347.2	18964.6	29060.8
154800	3987.08	3257.2	8262.4	3710	2857.6	2247.2	6847.92	6182.8	23124.8	9790	12445	15022	23424
156000	3242.4	2810.8	7038.8	3069.17	2434.4	1974.4	5847.2	5746.25	20369.2	9012.4	11293.6	13264.4	21209.2
157200	3008	2530	6456	2890	2213.2	1846.4	5492	5654	19051.6	8731.2	10800	12362.8	20025.8
158400	2854	2482	6095.83	2678	2158	1809.2	5203.6	5727.92	18226.8	8729.6	10337.6	11954.8	19707.5
159600	2809.2	2379.2	5870.42	2627.6	2161.2	1808.4	5118	5992.08	18097.2	8940.8	10167.2	11581.6	19482.4
160800	2828	2431.2	5827.6	2664.8	2103.75	1822.4	5040	6406.4	18046.4	9436.4	10029.2	11544	19403.2
162000	2760	2403.33	5839.6	2662.4	2167.2	1831.6	4996.67	7016.8	18681.2	10140	10036.4	11638.8	19579.6
163200	2727.2	2420	5913.2	2651.2	2122.4	1914.4	5032.8	7619.58	19606.8	10910.4	10161.2	11759.2	20069.6
164400	2846.4	2445	6111.6	2582.8	2255.2	1998.4	5152.08	8618.4	20633.6	11882.4	10330	11654.4	20589.2
165600	2926.4	2604	6572.4	2672	2330.4	2121.67	5247.6	9800.4	22094.8	13407.5	10541.6	11864	21174.8
166800	3044.8	2740	6977.2	2744.8	2434.8	2396.67	5392.8	11108.8	23910.8	15007.2	10928.8	12334.4	21994.4
168000	3201.6	2877.6	7429.2	2862.4	2636	2677.92	5664.4	12832	25844	17143.6	11565.8	12804.8	22934.8
169200	3398	3155.42	8138	2932	2834.8	3023.2	5916.8	14731.2	28088	19434.4	12023.2	13357.2	24497.1
170400	3608	3383.75	8868.8	3021.6	3066.8	3332	6311.2	16578.8	30978.4	22090.8	12911.6	14019.6	26085.2
171600	3926.4	3816.8	9866.67	3166.4	3332	3771.2	6686	18965.2	34902	25123.2	13823.6	15003.2	28242.1
172800	4296.4	4155.42	10842.4	3396.8	3699.2	4229.6	7333.33	21632	38940.8	28370.8	14973.2	15930.4	30716
174000	4948.8	4390.83	10679.2	3547.2	4143.2	5250.4	7303.2	31459.2	44120.4	38711.2	18385.6	18536.8	33723.6
175200	7348.4	6262	14968.3	5095.6	4818	7994.8	10530.4	39121.2	59230.4	47431.6	23268	22589.6	42050
176400	8106	7109.17	17012.4	5600	5154.8	10040.4	12149.6	40257.6	63510.8	48017.6	23604.2	23375.6	50260.4
177600	8361.25	7707.2	17314.4	5156.4	5268	9099.6	13667.9	40395.6	72600.4	44839.6	22415.2	23743.6	54332.9
178800	8298.4	8309.6	18050.8	5115.6	5674	8819.2	15778.4	41147.6	80613.6	44440.8	23081.6	25882.4	59945
180000	8249.6	8999.6	18692.9	5438.8	6329.6	9433.6	17726.4	42837.6	91640.4	47803.2	24670	29105.6	66222
181200	8502.8	9644.4	19511.6	5780	6931.25	9935.2	20174.4	44745.6	101351	51695.4	27280.4	32896.4	73805.6
182400	8884.8	10350.8	20471.6	6182.5	7662.4	10636.4	21826.8	47975.4	109806	56505.2	30128	36528.8	80746.3
183600	9178	11013.6	21548	6586	8342.4	11093.6	23819.2	50812.4	116540	60784	33181.2	39861.3	86798.8
184800	9794	11900.4	22490.4	7148.4	9249.58	11555.6	25163.6	54392	124523	65910	36612	43190.4	92234.4
186000	10182	12575.2	23524	7464.8	9895	12247.6	26833.2	57407.2	131538	70764.4	38938.4	45934.8	97014
187200	10756.4	13335.6	24836.4	7872	10453.2	13122.4	27472.8	60741.3	130445	76271.6	41086	47966.8	99592
188400	11154	13765.6	25739.2	8250	10999.6	13888	28352.4	62942.8	126250	80810.8	42651.2	49243.2	102217
189600	11959.2	14334.8	26578	8530	11420	14766	28524.8	65095.6	124694	85419.2	43729.6	50364	104259
190800	12520.8	14905.6	27425.6	8876	12035	15577.6	28663.6	66330	123163	88285	44163.6	51151.2	105053
192000	13235.2	15290	28208.8	9129.6	12496.8	16547.5	28954	68617.6	121434	91958	45310	51806	106310
193200	13836.4	16126.8	28986	9392	12706.8	17032.8	29128.3	69490.4	121233	93964.8	45961.6	51449.2	105668
194400	14762	16852.8	30004.8	9715.42	13165.6	17557.2	29752.4	70926.8	121933	96544.8	47316.4	51867.9	105429
195600	16684.4	19257.5	34020.4	11191.2	15334.8	20409.6	35899.6	97643.2	158913	137922	65578.8	70447.6	150032
196800	29537.9	35590.4	65884.8	18981.6	25800	36913.6	58205.8	163792	267716	226986	92661.3	98266	195398
198000	36582	42565.8	80647.6	22495.2	28704	43358.8	63072.1	178221	273220	236669	95696.7	102052	196088
199200	37474	43085.6	80370	23507.1	27307.2	42072.4	60806	166004	244063	220919	94322.4	99117.6	185110
200400	36905.6	41870	75049.2	23515	25672.8	39385.6	56643.2	150261	216293	202183	92508	96536.8	172552
201600	35511.2	39856.8	70276	23418	23950.4	35656.4	53335.6	135655	198029	180979	90207.6	93624.4	160584
202800	33439.6	37367.6	65778.8	22827.2	21951.2	32123.8	51337.2	122723	182608	163212	89731.6	89939.2	151991
204000	31011.3	34516.4	61170.4	22209.2	20364	28954.4	49844.8	109680	170462	148114	89368.8	86074	143623
205200	28777.2	31343.2	56037.2	21175.6	18830	26405.2	48815.2	98099.2	157481	133386	88780.4	81136.7	135279
206400	26691.3	28765.6	52048.8	20735.6	17235.2	24028	46532.1	87250.8	146103	120016	87093.3	76744.4	127002
207600	24526.8	26507.2	48680	19717.2	15833.2	21933.6	44586.3	78274.4	135488	108234	86319.2	72030	119674
208800	22672.8	24624.8	45310.4	18959.2	14898.4	20011.6	40271.2	70316.8	127391	98047.2	85318.4	68814.8	112794
210000	21120.4	22756.4	42836.4	17941.7	13934	18451.6	36852	63110.8	118550	88970.8	83901.2	65793.6	106418
211200	19755.6	21291.6	39994	17239.6	13018.8	16986	34045.6	56836.8	109531	80780.4	82033.6	62709.2	100540
212400	18600.4	19927.1	37237.6	16542.8	12646.8	15679.2	32080	51655.2	101221	73853.6	80132.4	59921.6	95279.6
213600	17408	18639.6	34749.6	15739.2	11709.6	14378.8	30966	46703.2	94392.4	67232	78219.6	58168.4	89223.8
214800	16578.8	17799.2	31857.9	14981.2	11281.6	13304.8	29904.4	42382.9	86799.2	61782.8	75794.8	55472.8	83806.8
216000	15729.6	16947.6	29585.2	14305.2	10756.3	12464.4	28470.4	38603.2	81042.5	56706	73668.4	53443.2	78112.4
217200	15034	17040.4	30462.4	13599.2	10484.4	11930	28502	37361.2	83115.6	54752.4	71148.8	53635.4	80782.4
218400	13650	14064.2	24817.2	12311.6	9471.6	11511.2	24798.3	34168.4	75779.2	52127.1	71505.6	51911.2	74136.8
219600	13426	13759.6	23738	12207.6	9117.5	10978.4	24910	31249.2	74960.4	48727.5	73642.4	52800.8	71772.8
220800	13135.6	13492.8	23034	11956.8	9046.8	10760.8	24765.2	28929.6	71568.4	46652.4	75114.8	52332	69612
222000	12738	12978.4	22196.8	11984.8	8791.67	10430.4	24748	27518	68862.1	45164.8	78149.2	51674.4	68084
223200	12451.2	12622	22104.4	11644.8	8779.58	9832.4	24910	26278.8	66260.4	43583.2	79556.8	50584.4	66203.2
224400	11948	11991.6	21513.3	11583.6	8556.8	9373.6	25210.4	25582.1	64353.6	42013.2	80107.2	49785.2	63868.8
225600	11442.4	11702.8	20845.8	11348.4	8316.4	8882.4	25511.2	24483.2	62534.8	40525.6	79390.8	48178.4	61612.5
226800	10753.2	11120.8	20149.6	10948.8	8218.4	8508	25085.2	23522.4	60916.7	39174.8	77683.6	47191.2	59282.4
228000	10435.2	10557.2	19259.2	10574	8000.42	8102	25239.2	22636.8	59318.3	38065.2	75552	45380	57638
229200	10003.2	10165.2	18671.2	10331.6	7807.08	7804	24966	21953.2	58480.8	37060	73745.2	44634	55798.8
230400	9589.2	9741.2	18062.4	9995	7723.6	7495.6	24896.4	21160.8	57674	36367.2	71596.4	43476.4	53948.4
231600	9251.6	9259.2	17585	9559.6	7518	7151.6	24113.2	20460.8	56536	35361.2	71109.2	42595.6	53199.6
232800	8989.6	9015.6	17110	9184.8	7269.6	7016	23318.8	19860.8	55646.8	34980.4	69810.8	42050.8	51193.6
234000	8835.6	8787.6	16742	8982.4	7167.5	6675.2	23050.8	18966.4	54946.8	34155.8	68265.2	41321.6	50283.6
235200	8373.6	8449.6	16572.4	8804.8	7032.8	6550.42	22352	18585.6	53866	33404.8	66752.1	40350.8	48893.6
236400	8360.42	8244	16190.4	8456.8	6842.8	6290.8	21843.3	17953.6	52680	32197.6	65439.6	39847.2	47618.4
237600	8117.92	8025.6	15807.2	8302.8	6772	6204.17	21452.4	17459.6	51419.2	31465.2	64062.8	39527.2	47331.6
238800	7848.4	7748.8	14721.2	8028.33	6108.8	5755.6	20212	14661.2	46822.8	26019.2	54286	34353.6	41420
240000	6218.33	5610.8	10973.2	6294	4418	4151.6	16504.4	10016.4	34546.4	17717.2	39768.8	26087.1	30701.2
241200	4356	4016.67	8178.4	4639.6	3092.4	2856	12338	8068	27082.8	14057.6	32326	20592.8	25153.3
242400	3583.6	3390.8	7187.2	3893.75	2714	2505.2	10561.2	7322.92	24021.2	12834	29087.6	18297.6	22694.8
243600	3280.4	3228	6453.6	3507.08	2470	2309.6	9521.6	7097.92	22384.4	12510	27376.4	17189.2	21618
244800	3017.2	3052.92	6157.6	3396	2440	2268.4	9012.92	7016.8	21671.6	12338.4	26318	16721.2	21157.5
246000	2975.83	2994.8	5891.6	3300.4	2396.8	2283.6	8662.92	7150.8	21154	12422.8	25756.3	16453.6	20945.6
247200	2944.8	3025	5734.4	3342.4	2400	2194.4	8666.8	7436	21055.2	12851.6	25618.4	16353.6	20755.8
248400	2916.8	2955.6	5631.25	3326.8	2374.8	2295.6	8918	7956.4	21678.8	13440.8	25634.8	16415.8	20555.2
249600	3047.2	3009.58	5738	3262	2452.4	2318.8	9020.4	8604.8	22102.4	14293.2	25736.8	16566.7	20800.4
250800	3166.4	3006.25	5885.2	3333.2	2477.2	2490	9002	9280.4	22768	15372.8	26315.6	16770.4	20966.8
252000	3207.2	3099.6	6173.2	3368.4	2554.8	2752.8	8662.4	10112.8	23656.4	16806.4	26338	16809.6	21350.8
253200	3303.2	3280.8	6534.4	3378.4	2654.4	2989.6	8752	11205.2	24905.6	18737.1	27058	17272.8	21545.6
254400	3508.75	3335.2	7110.8	3461.2	2895.2	3279.6	8835.42	12628	26752	20951.6	27286.7	17728	22723.6
255600	3739.6	3534	7714.4	3505.2	3082.5	3741.2	9182	14040.4	29149.6	23389.6	27977.2	18418.4	23629.6
256800	4042.4	3888	8720	3568.75	3350.4	4326.8	9303.6	15885.8	32247.2	26325.2	28613.2	19175.2	25224
258000	4367.6	4202.8	9691.6	3636.67	3550	4769.6	9898.4	17935.8	35473.2	29684	29460	19970	26836.8
259200	4715.2	4534	10913.2	3811.6	3876.25	5299.6	10442.8	20026.4	40037.5	33175.2	30252.8	20849.6	28681.6
260400	5256	4782	10337.2	3551.2	4319.17	6440.4	10444	30585.2	50019.2	46604	35731.3	23463.2	29290.8
261600	7096.4	6299.58	14637.2	5181.2	5093.6	9262	13751.6	38167.2	64822.8	55546	41849.2	27744.8	38060.4
262800	7832.92	7252	17525.6	5580	5264.4	11188	16481.3	39836.8	62685.6	54406.8	40679.6	28465.4	43682.8
264000	8282.4	8159.2	18462	5530.4	5385.42	10905.6	17221.6	37968.8	67232.8	51503.3	42016.4	28504.8	47355.2
265200	8160.8	8654.4	19461.6	5757.6	5754.4	11136.3	19023.6	36649.6	74997.6	52945.6	43764.4	29795.8	51673.2
266400	8402	9427.2	20895.4	6152.4	6368.8	12091.6	20142.8	37072.4	84751.6	57832	48869.2	33192	56621.3
267600	9004.4	10446	22356.8	6672	7130.42	12780	21289.6	40126	92102.1	62885.2	54660	36483.2	62886
268800	9767.5	11435.6	23914	7226.4	7795.6	13467.6	22323.3	43810	98532.8	68556.4	61392	40345.8	69439.2
270000	10297.6	12284.4	25578.8	7984	8602	14236	24415.2	46399.6	102814	74192	67192	43515.2	75756.4
271200	10936.8	13099.2	27312.4	8727.08	9349.2	15062	26298	49041.6	106921	80547.9	73662.8	46594.4	81380.8
272400	11583.6	14080.4	29171.6	9133.6	9932.08	15733.6	28210.4	52104.8	110188	85974.2	78880.8	48821.6	86191.2
273600	12136	14821.2	30771.2	9670.4	10692.5	16405.6	29924.4	54406.4	110916	92729.6	82638	51609.6	90574
274800	12444.8	15616	32476.4	9854.17	11302.8	17309.6	31819.6	56402.8	111263	98627.6	84457.6	53204	92800
276000	12991.2	16044.4	34146	10286.8	11775	18306	33179.2	58857.9	111226	103891	85770.8	54872.4	95463.6
277200	13484.4	16904	34840	10428	11907.6	18946	34646.8	60499.6	111681	107994	86493.2	55229.6	96828.8
278400	13879.6	17387.1	35885.6	10658	12323.2	19854.8	35528.4	61996.4	111267	111985	87769.6	55773.3	98293.6
279600	14586.8	18159.6	36093.8	10562.8	12608	20708	36382.4	63100.4	112980	114686	88127.2	55907.1	97712.8
280800	14881.2	18507.6	36699.2	10599.6	12825.6	21692.8	36981.7	63934.4	113948	116139	88812.8	55615	97455.6
282000	16721.2	21717.1	41473.2	12176	15090.8	25627.6	44218.4	90252.5	154970	170379	120877	75958.4	140040
283200	30151.6	39787.6	75958.4	20148.3	25402	46563.6	65938	149248	252753	275902	158491	105475	182134
284400	37158.8	46537.6	87722	23482.1	28334	53985.2	69405.2	159723	263003	282458	158974	107610	174169
285600	38920	45908.8	84309.2	24407.9	27874.4	53558.8	67616.8	152173	239630	262176	154355	104771	164790
286800	39454	43745.2	78027.2	24346	27026	51144.2	63408.8	140712	214549	239592	147666	101571	155340
288000	39052.9	42136	72760.4	23888	25298.4	48056	58417.9	129016	193975	217290	140723	98278.8	146051
289200	37845.2	39620	66764	23417.9	23799.6	43893.2	55084.8	117532	177988	195020	134675	93954.4	138348
290400	36004	37301.6	60954	23010.8	22468.4	40178.8	52084	106813	165749	175999	129226	89500.8	130670
291600	34507.2	34602.8	56250.4	22250.4	20794.4	37262.4	48844	97026.8	153230	159131	122664	84180	122707
292800	32223.6	32187.2	52301.3	21546	19360	33848.8	45718.8	88063.6	142481	144535	116831	79609.6	115010
294000	30365.2	30146	48734	20731.6	18081.2	31736.3	43228	81453.6	130138	131979	111571	74918.8	107201
295200	28327.6	28265.2	45903.6	19946.8	16737.2	29350	40820	73568	121358	121157	106522	70426.4	100545
296400	26598.8	26735.2	42684	19208.8	16097.6	27463.3	38958	66985.6	111929	110561	102284	66441.6	94320.4
297600	24837.6	25468	39121.2	18363.2	15031.3	25637.6	37017.6	60953.2	105364	101613	98076	62694	88218.4
298800	23630.8	24093.2	36401.6	17599.2	14510.4	23869.6	35029.6	55762.8	98519.6	92958.3	94078.8	59460.8	82630.4
300000	22192.9	23216.8	34010	16781.6	13628	22253.2	33082.9	50783.2	91675.2	85577.2	89390	56642.5	76791.6
301200	20890.4	22348.8	31366.7	16246.8	13034	20714.4	30962	46640	84446.8	79178	85118.8	54009.2	72416.8
302400	19996.8	21558.3	29212	15510	12391.2	19419.6	28952.8	43029.6	78622.4	73228	80990.4	51747.2	67615.4
303600	19379.2	23003.2	33097.6	15678.8	12639.2	17274	30714	42079.2	79566	73382	83850.4	55666.8	73596
304800	17055.6	19533.6	27092	14176.7	11205.6	16452.4	27996.4	38811.2	73371.7	69747.2	76738	52878.8	66849.2
306000	16438	18779.6	25979.6	13777.2	10843.8	16482	28049.6	36159.6	74207.9	66303.6	75297.6	53492.8	64433.2
307200	15922.4	18142.8	25313.2	13448.8	10566.7	15656	27436.8	34620	74218.8	63837.6	73127.2	53371.2	62930.4
308400	15404.8	17551.2	24525.6	12924.2	10396.8	14867.6	25615.6	33663.6	72128.8	62254	71752.4	52487.6	61769.2
309600	14096	16838.4	24010.8	12746	10280.8	13892.4	24806	32211.2	70253.8	59827.6	69523.2	51449.6	60226.8
310800	13502.8	16495.2	23297.2	12615	10006.8	13168	23768	31085.4	68338.8	57576.4	67848.4	50349.2	58805.4
312000	13053.6	16169.6	22426	12298.8	9865.6	12448.3	23210.4	29937.2	67306.4	55182.4	65149.6	48746.7	56604.4
313200	12678.8	15756	21703.6	12162.4	9604	11763.6	22579.6	29142.8	66218	53488.4	62974	48138.8	55680.8
314400	12364.4	15702.8	20715.8	11639.6	9393.6	11374	21996.4	28192.9	64818.4	51641.2	61075.6	46920.8	53972.4
315600	11891.6	15625.2	19872.8	11416.8	9321.2	10808.8	21374.8	27086.4	63436.4	49442	59259.6	45678	53424.4
316800	11490	16283.6	19141.6	11168.8	9055	10550	20891.6	26352.4	62430.8	48754.2	57500	45303.6	51890.4
318000	11246.4	16799.6	18482.4	10867.6	8962.08	10203.2	20510	25566	61530.4	47331.3	56089.2	44409.6	50992.8
319200	10945.2	17381.6	18051.7	10684	8643.2	9797.2	20381.2	25053.8	60146	45958	55168	44114.8	49664.2
320400	10674	18113.6	17571.3	10242.8	8492.4	9440.8	19821.6	24482.1	58930	44571.2	53484.4	43173.6	49162.4
321600	10463.2	18166	17196.4	10031.3	8219.2	9200	19254	23686.8	57667.5	43283.2	52800.8	43208.8	47773.6
322800	10352.4	18332.4	16832	9822.4	8056	8987.2	19141.2	22925.4	56300	41826.8	51693.2	42477.2	47246
324000	10008.4	18298.4	16483.2	9656.67	7952.4	8655.6	18467.6	22509.6	54777.2	40472.4	50412	42344.4	45784.8
325200	9724.4	17594	15156	9404.4	7200.8	8045.2	17347.5	19019.2	47809.2	34086.8	43300	37266.8	40362.4
326400	7452.8	12804	11423.6	7314.8	5198	5907.08	14176.4	13056	34840.8	22488	32065.8	28185.2	29922.4
327600	5303.33	9169.2	8693.2	5345.6	3824.4	4098	10412.4	10512	27264.4	17900.4	26524.2	23091.2	24066.4
328800	4431.2	7883.2	7559.2	4492.4	3284	3432.4	9136	9473.2	24142.9	16545.2	23887.2	20778.4	21896.8
330000	4067.6	7459.6	7085.6	4055.6	3002.5	3192.8	8172.8	8944.4	22512.1	15957.2	22745.2	19478	20550.8
331200	3762.8	7216.4	6655.2	3796	2901.6	3022.4	7727.6	8869.6	22065.2	15938.4	22076.4	19062.4	20842.8
332400	3658.8	7106.4	6490.4	3772.5	2895.6	3032.8	7521.2	8881.25	21555.6	16211.6	21754.8	19368.4	19992
333600	3795.2	7212.8	6437.92	3846.8	2842.8	3096	7338.4	9290	21718	16644.8	21365.6	19063.2	19905.4
334800	3813.6	7221.2	6399.17	3815.6	2900.8	3086.4	7394.4	9746.67	22477.6	17454.4	21550.4	19372.8	20163.3
336000	3841.2	7325.6	6382.5	3832	2892.8	3297.2	7544	10108.3	23214.8	18324	21528.8	19470.8	19794.8
337200	3912.4	7329.2	6544.17	3863.2	2924.8	3467.6	7573.2	10858.4	24422	19668	21686.4	19775.8	20114.4
338400	4064.4	7562	6845.2	3839.17	3029.6	3828.8	7681.6	11748.3	25618.4	21522	21918.8	19967.6	20545.2
339600	4256.4	7741.6	7183.2	3864.8	3102.08	4326.4	7722.4	12620	27174	23712.5	22685.6	20482.8	21212.4
340800	4353.2	7866.4	7863.6	3915.2	3244.17	4892.4	7950.4	13849.2	28943.6	26652.5	23578.4	20914.8	21992
342000	4663.2	8187.6	8594	3996.25	3478.4	5516.4	8133.6	15205.4	31375.2	30290.4	24415.6	21675.6	23062.8
343200	4896.8	8696.4	9437.2	4131.6	3590	6379.58	8517.6	16970.4	34874	34463.8	25191.6	22644	24412.8
344400	5262	9249.6	10500.4	4240.8	3734.8	7280.83	8888.4	18796	38743.6	38992.5	26258.4	23882.8	25647.2
345600	5610	9819.6	11842.8	4329.2	3968.33	8355.2	9479.2	20937.9	43106.8	44422.4	27310	24902.8	27424.4
346800	6185.2	10032.4	11418.4	3897.08	4402	9451.2	9942.4	31345	55702.4	57164.8	30342.8	25488.4	26036.4
348000	8639.2	13275.6	15939.2	5545.6	5361.2	13388.4	12886.8	38948.3	72007.6	69020.4	36996.8	32250.8	33248.8
349200	10037.2	15026.8	19406	5916.25	5139.2	16567.6	14118.4	40691.6	65787.1	70900.4	35810	35864	37444.4
350400	10236	14752	19962.8	5828.33	5326.8	18428	14975.2	38806	68888.4	72410	37268.4	37267.6	39583.6
351600	10172	14750	21117.2	6181.6	5693.6	20561.7	16526	36677.2	75916	79018.3	40385.6	39437.2	43781.2
352800	10440.8	14979.6	22656.8	6673.2	6348	22682.9	18705.2	37585.6	84830.8	87329.2	44585	42244.4	49437.6
354000	11330	16041.2	24211.2	7230	7016.4	24146.3	20357.2	40811.6	92167.2	96396.4	50218.3	46142.8	54565.6
355200	12012.4	17277.9	26096.4	7748.8	7874	25500.4	22583.8	44236.8	95966.8	105762	56439.2	50161.7	60573.2
356400	13052.4	18561.7	28146.4	8484.8	8624	26640	24896.4	47226.4	98781.2	113516	62278	53887.5	65449.2
357600	13870.4	19853.6	29841.6	9174.8	9487.2	28170.8	26923.8	50554	99858.8	122580	68027.5	57748	70444.8
358800	14432	20904.2	32074	9824.4	10314.8	28837.2	29717.6	53626.3	100659	130174	72940.8	60556.4	75402.9
360000	15043.2	21881.2	34229.2	10277.2	10918.8	28953.2	32238	57244.8	101790	136517	76212.4	62630.8	77558.4
361200	15549.2	22774.4	36540.4	10886	11245.6	29846.7	34837.6	60110	103070	143972	79855.2	64234.4	80393.6
362400	16056.4	23816.4	38660	11112	11945.2	30807.6	37695.2	62414	103962	149118	81488	65051.3	83091.2
363600	16582.8	24283.6	40207.6	11513.8	12326.4	31664.4	39010	65321.6	107091	154139	82605.6	65462.8	83908.4
364800	16921.2	25059.2	41552.8	11628.8	12562.1	33056.4	40642.4	67203.2	109400	158012	83882.4	64582.8	84779.6
366000	17546.4	25711.6	41758	11781.7	12805.2	33814.8	41211.2	69428	114615	161332	83679.2	63667.2	84880.4
367200	17716.8	26168.8	42162.4	11924	12756.4	34416.4	41358.8	71776.4	119112	163778	83612	62758.8	85635.6
368400	19676	28987.2	46446.3	13112	14787.6	40210.4	47945.2	95650.4	153796	222700	109153	80482.4	120722
369600	32627.6	51332.9	79776.4	20754.4	24160	70358.4	70088.8	156809	246433	350840	144386	111354	166973
370800	40736.4	61990.8	95645	24629.2	27417.6	83628	74253.2	172229	267591	365284	144480	113719	164250
372000	42420.8	62252	92040.4	25055.2	27676.8	85748.4	72021.2	167606	252057	341774	137034	109810	154787
373200	43871.6	60741.2	85889.6	25087.2	27938.8	86152.4	68176.4	158684	225926	319259	129582	105765	146020
374400	44106.4	57208.8	80659.2	25079.2	26995.8	83475.2	64448.8	148561	202030	295654	122518	101540	138713
375600	42629.2	53740.8	74224	24199.2	26424.8	79740.4	60600	135987	187880	269157	116662	97510.4	131954
376800	40326.8	49530.8	68257.2	23358.8	25045.6	74251.2	56157.6	124172	174811	243924	112698	92758	124483
378000	37487.2	45719.6	62863.2	22451.7	23417.6	68912.8	52508.4	113392	159521	223260	108564	88326.8	115691
379200	34556.8	42078.4	57717.2	21486.7	21764.4	63059.2	48822.4	103515	148430	203893	103654	84245.2	108238
380400	31648	38455.6	53148.8	20612.9	20089.6	57627.6	46061.6	94549.2	135370	188898	99408.4	81223.2	100988
381600	29149.6	35331.2	49498	19496.4	18873.2	52576.4	43267.2	86765.4	127481	173642	95536.4	78364.4	93934.6
382800	26908	32468	45358.3	18402	17636.8	47634.4	40634	79169.6	117800	160589	91671.2	75264.8	87260.4
384000	24937.6	29921.6	41911.3	17519.2	16777.6	43580.8	38132.4	72708.4	108392	147750	87754.8	72394.8	81559.6
385200	23022.9	27876.8	38623.2	16836.8	15852	39840.8	35273.6	67294.8	100915	136247	84058.3	69216.8	76336.4
386400	21296.8	25977.5	35785.6	15978.8	15082.8	36404.4	32877.2	61488	94448.4	124370	80415.6	66195.6	71075.4
387600	19831.2	24210	32840.8	15340.8	14467.2	33730.8	30600.8	56751.2	87309.2	115042	76796.4	63493.3	66870
388800	18721.6	22653.2	30339.6	14604.8	13883.2	30826	28352.4	53020.8	81283.8	107709	73528	60642.4	62701.6
390000	18581.2	23389.6	34930	14897.2	14642.9	27698.4	29957.2	51785.6	81346.3	105531	82968.8	65496	67200.8
391200	16404	20252.8	30170.4	14148.8	13328.8	25046	28230.4	48438.4	78271.6	102396	74285.2	63464.8	61770
392400	15714	19173.6	28835.2	13760.8	12959.2	24577.6	28229.6	45774.8	80121.6	101289	71764.2	64358	60056.4
393600	15033.6	17943.6	28012.4	13436.8	12740.8	23490.4	27545.2	44741.2	81566	97858	69363.3	64714.8	59407.6
394800	14448.8	17136.8	26952	13082	12598.4	23305.4	26928	43514	81301.2	93451.2	67824.2	64060.8	58308.4
396000	13742.4	16380.8	26164.4	12965.2	12246.4	23470.8	25968	42402.4	80008.8	89178.3	66120	62388.8	57183.2
397200	13207.9	15736.4	25384	12692.4	12044	23799.6	25200	40906.4	78338.8	85712.8	63831.6	61048	55371.3
398400	12690.8	15156	24397.6	12505	11862.4	23828.8	24261.6	39162	77197.5	82265.6	61906.8	59709.6	54297.2
399600	12283.6	14515.2	23248	12265.6	11653.6	23497.2	23788.4	38130	75894.8	78981.2	60513.2	58724.8	53148
400800	11775.6	14046.8	22293.2	11990.8	11302	22752.4	23250.4	36957.2	74033.2	76474.2	58678	57690.4	52642.4
402000	11509.6	13444	21261.2	11547.2	11107.1	22597.2	22611.6	35916	72539.2	73853.8	56730.4	56164.4	50800.4
403200	11171.6	12988.8	20372.8	11326.8	10664	22026.4	21804.4	34578.8	70342.8	71899.6	55171.2	54810.4	49658.8
404400	10744.4	12772	19466	10839.2	10520.4	21840	20827.6	34233.6	68842	69555.4	55149.2	54454	48598.4
405600	10467.2	12380.8	18862.8	10633.6	10246.7	21780.8	20666.8	33568.4	67368.8	68259.2	53534.4	53625.2	48142.4
406800	10162	12089.2	18200.4	10376.8	10083.6	21883.8	19857.2	32501.2	65412.5	66623.6	52285.6	52397.6	46936.4
408000	10015.2	11875.2	17759.2	10125	9809.2	21497.2	19406.8	31988.3	63384	64683.2	51655.6	51978.4	45688.8
409200	9604	11873.2	17252.8	10009.6	9380	21398.3	18650.8	31217.2	61591.6	63481.6	51139.2	51444	45277.6
410400	9524.4	11862.5	16740.8	9907.6	9355.6	21176	17909.2	30593.6	59265.2	62347.6	50636.8	50713.3	44641.6
411600	9152.4	11527.6	15400	9541.6	8471.6	20060.8	17726.4	26184	50292.8	51821.6	43527.6	44077.2	39083.8
412800	7110	8917.2	11291.3	7481.2	6182.8	14927.2	13560.4	17954.6	35953.2	34786.4	32654.4	32879.2	28032.4
414000	5084	6600.8	8528.8	5534	4427.08	10945.2	9739.2	14093.2	27870.4	27440.4	26982.8	26666	22801.2
415200	4289.2	5685.6	7344.8	4764.4	3954	9462.5	8471.6	12825.6	24754.8	25131.6	24567.9	23640.4	20525.6
416400	3852.5	5386	6919.6	4213.6	3591.6	8712.8	7629.6	12121.2	23278.8	24444	23129.2	22624	19734.8
417600	3668.4	5196.25	6640	4083.6	3380.4	8458.8	7187.2	12040.4	22830	24697.6	22694.4	22036.7	19590
418800	3592	5172.5	6582.4	4146	3366.8	8335.6	7020.4	12178.4	22980.4	25220	22903.6	22263.8	19029.6
420000	3573.6	5243.33	6429.2	4057.2	3431.2	8220.8	6904.17	12214	22858.8	26206	22006.3	22269.6	18765.2
421200	3627.6	5344	6335.6	4048.4	3405.6	8353.33	6962.8	12645.2	23462.8	26870	21859.6	22362	18889.6
422400	3750.8	5477.5	6343.2	4098.8	3473.6	8370.8	7097.92	13119.2	24191.6	28775.6	22108.4	22512.5	19072.8
423600	3797.2	5870.83	6552.8	4097.6	3500.8	8698.4	7134.58	13876.8	25376	31388.4	22452.4	22907.5	19412.8
424800	3864	6132	6841.25	4228.4	3615.2	9009.2	7106	14712.4	26769.6	35336.8	22413.2	23077.6	19439.6
426000	4123.6	7162.4	7173.2	4205	3601.6	9468	7168.4	15937.1	28577.6	39786	22753.2	23284.4	19542.4
427200	4278.8	7914.4	7669.6	4333.2	3720.42	10117.2	7433.2	17245.6	30282.4	44485.4	22824	23601.6	20508
428400	4600	8578.4	8288.4	4480.83	3762.8	10769.2	7815.2	18895.2	31665.2	50333.2	23404.8	24288	21645.8
429600	4900	9406.4	9032.08	4531.2	3970.8	11774.4	8298.8	20791.7	33918.8	57274.8	24248	25294.8	23009.2
430800	5277.2	10310.8	10078	4668.75	4124.4	12952.8	9026.4	22727.2	36715	65812.8	25360.8	26683.6	24804.8
432000	5695.2	11351.6	11218	4835.83	4415.6	14475.6	9796	25453.3	39694.8	74984.4	26482.8	28360	26756.7
433200	6026	11056.8	11138.4	4345.42	4788	16197.2	10715.6	36391.6	56338	83014	26386.4	27948	25118.4
434400	8534	14899.2	15401.6	5872.08	5666.8	24060	13923.6	43279.2	69749.2	106922	31662	36977.2	32381.6
435600	9835.2	18458	18042.8	6308	5536	29015.4	14204	46822	58997.2	116093	31191.7	40782.8	37993.6
436800	9999.17	21098.4	19554	6430	5687.2	31666	15138.8	47124.4	56196	129501	32478.8	42307.6	40342.8
438000	10287.2	20880	20503.3	6561.6	6164.4	35488.4	16814.4	46783.6	60536.8	141645	34934.8	45956.8	44115.6
439200	11145.6	21863.6	21988.4	7025.2	6696.8	39588.4	18632.9	49111.6	66773.6	157452	39771.2	50178.3	48761.2
440400	12031.6	23337.6	23763.6	7662.4	7553.2	42469.2	20529.6	53290.8	73719.6	171610	44844.4	54620	54626
441600	12859.6	25082	25651.2	8345.2	8262.8	44095.8	22367.6	58278.8	79534.4	184632	49765.8	60572.4	59304.8
442800	13979.2	27036	27538	9096.4	9118	46325.6	24470.4	63438.4	83710	198502	55421.3	66041.6	64840
444000	14720	28442	29344.4	9786.4	9957.6	46731.6	27300.8	67695.2	87967.6	207308	60233.2	70586.3	69573.2
445200	15430	29799.2	31555.6	10472.8	10731.2	48178	29927.1	72931.2	92264.8	217798	65222.1	75302.4	73514
446400	16163.3	30890	33795.6	11178	11326	50193.2	33512.9	76939.2	95232	224025	68938.3	78741.6	76082.8
447600	16850.8	31957.2	36277.6	11684.4	11900.8	51420.8	37275.2	80933.6	98595.8	227786	71887.6	81572	78211.6
448800	17189.2	32714	38441.2	12232.4	12303.3	54371.2	40419.6	84966.4	100689	233890	74034.4	83076.8	81756
450000	17662.8	33512.8	40531.6	12424.4	12899.2	55718.3	43342	88064	102843	236712	75136.7	82847.6	82605.2
451200	17919.6	33973.6	42867.2	12752.4	13282.4	58076.8	44582.1	91388.4	104518	239588	76782.1	83324	84309.6
452400	18114.4	34412	44475.2	12922	13639.6	58754.2	46198	93698.4	106436	237202	77068	81193.6	84895.2
453600	18425.6	34584.8	45909.6	13027.9	13684.8	59086	46145.6	96067.6	108352	237925	77029.6	80429.6	85480.8
454800	20151.3	37928.4	51945.6	14326.8	15988.4	69990.8	53513.6	130739	143358	330902	104420	106130	124914
456000	33612.4	64340	88299.2	22711.6	25763.6	112768	77241.6	213216	230590	521536	145984	143886	177646
457200	41102	75004.4	104034	26448.8	28272	130268	79806	228099	250218	535925	149202	148348	176102
458400	41884.4	72365.2	99938.8	26987.6	28310.8	128525	75951.2	220121	238136	498195	143596	140660	166948
459600	42501.6	67586.4	93916.4	26528.8	27864	123351	70843.2	208098	218265	465470	138021	132240	153928
460800	41788.8	62813.3	87801.6	25904	27629.2	114926	66645.6	194258	199070	436385	131386	126356	144890
462000	40561.6	57126	80523.6	25259.2	27760.4	105940	61576.4	178514	184714	404190	127342	122606	137016
463200	38558.4	51698	73347.6	24390	28670	97311.6	57248.8	164012	171779	370404	122171	117496	129203
464400	36082.4	46699.6	67144	23138.4	28867.6	88792	53140	151211	159995	340351	122641	112582	119888
465600	33584.6	42482	61529.2	21753.6	28594.4	81213.8	48239.2	139632	148500	310998	131802	106132	111729
466800	31202.4	38760.8	56269.6	20538.8	28123.2	73745.4	45231.2	129605	138967	286009	152100	100430	102969
468000	28632	35517.2	51928.4	19192.4	27342	66903.2	41282	119452	128389	263870	166151	94544.8	96731.3
469200	26575.6	33139.2	47566	17989.2	26604	61311.6	38202.4	111255	118930	241828	178157	88600.8	89474
470400	24706	30526.8	43546.8	16993.3	26042.4	55828.8	35743.2	102701	110559	221137	183869	83042.4	83436.4
471600	23038	28210	40244	16164	25157.9	51003.6	32902.4	95715.2	102972	201718	184416	77926.4	77756
472800	21319.2	26536.8	37279.6	15221.6	24804	46716.8	30565.8	88543.6	96598	185782	180397	72948.3	72221.6
474000	20130.8	25042	34116	14424	23750	43186.8	28611.7	82158	90253.6	169716	172808	68681.2	67432
475200	19148.8	23362.9	31820.4	13696	22434.4	39532.4	26580	76389.6	83777.6	156042	164349	64626.4	62667.1
476400	19347.2	24898.8	34684.2	13938.8	23841.6	37717.2	27170.8	77012.8	82694.4	146071	167947	67481.6	64322
477600	17763.6	21967.2	31795.2	13354.2	22560.4	31489.6	26273.2	73521.6	85325.4	137232	171429	66528.8	61226.4
478800	17132.8	21418.4	30835.6	12908.3	22959.2	30518.8	26828.8	70530.4	88677.6	134030	175936	67733.2	58875
480000	16447.2	20254.8	30091.2	12863.6	26899.6	28204	26176	69560.8	92155.2	131222	172462	68775.4	57128
481200	16081.2	19762.4	29208.8	12489.2	26861.6	26565.2	25667.2	67820.4	92490.8	125743	165642	68233.3	55559.6
482400	15546.4	18930.4	28116	12224	26610	25449.6	25132.8	65500.8	90716.4	119582	157834	66907.6	54212
483600	14937.5	18261.6	27128	12014.8	26391.6	24895	24961.6	62756	89506.7	113841	151556	64726.8	53854
484800	14428	17709.6	26055.6	11645.2	25782.4	24217.5	24101.6	60811.6	88279.6	108242	144477	62875	52410
486000	13739.2	17132.4	24733.3	11284.4	25389.6	23452.8	23864	58637.2	86123.6	103867	136638	60996	51336.3
487200	13398.8	16606.4	23746.8	11139.2	24294	22483.2	23005.2	56848.4	83515.6	100168	128377	58918.8	49272.4
488400	12932.9	16202	22734.8	10857.2	23314.4	21432.4	22316.3	54718.8	81041.2	96854	119650	57119.2	48667.2
489600	12410.8	15798.8	21750	10466.8	22853.6	20442.5	21437.2	52801.6	78958.8	93472.1	111915	55535.6	46893.6
490800	12133.2	15524.8	20791.6	10168	22055.8	19916.8	20662	51223.2	75660	91082.4	104930	54260	46392
492000	11867.6	15046.8	20050.8	9994	21357.5	19442.8	20098.8	49659.6	73883.3	88017.2	98443.2	53095.2	45697.6
493200	11599.2	14808	19270.4	9750.8	20462.8	19230.4	19358.4	48228.8	71256.8	85451.2	92741.2	52363.2	45018
494400	11257.2	14545.6	18654	9581.6	20098.4	19228.8	18519.6	47221.6	68921.7	83135.2	87139.6	51396	44612
495600	11019.2	14468.8	18169.2	9475	19368	19120.4	17770	45987.5	65960.4	80194.8	82204.4	50366.4	43699.2
496800	10810.8	14232.8	17840	9444.4	18999.2	19116	17028.8	44994.8	63262.8	78176.8	76970	49895.2	43293.8
498000	10526.4	13651.6	16366.4	9019.2	17368.8	18042.4	16346.4	38931.6	53295	65466.8	61847.6	42882.4	38200.4
499200	8328	10362.4	11965.2	7234.8	13067.5	13556.8	12738.8	27088.4	37305.6	45421.3	42269.6	32182.8	27310.8
500400	6012.8	7494	8662.8	5419.6	9574.8	9780	9167.5	21242.4	28854.4	36008.4	33699.6	25674	22058.8
501600	4956.4	6394.58	7682	4535.2	8266.4	8440.8	7751.6	19398	25576	32041.2	29900.8	23211.3	20041.2
502800	4574	5937.5	7154	4197.6	7683.6	7899.6	6914.4	18707.1	24257.2	30254.4	27603.2	21939.2	19136.8
504000	4353.2	5804.4	6719.17	3974	7270.4	7668	6644.8	18391.3	23886.4	29641.2	25938	21594.4	18465.8
505200	4233.2	5744	6647.5	3839.6	7016.8	7517.6	6492	18426	23602.9	30311.2	25082.4	21391.2	18090
506400	4241.2	5715.6	6534	3878	7295.83	7455.2	6434	18583.2	23795.4	31830.8	24414.4	21556	18272.8
507600	4212.4	5802.4	6512	3860.4	7414.8	7712.8	6462	19174.2	24069.6	34352	23954.4	21793.2	18251.6
508800	4212	6024.4	6482.4	3950.42	7633.6	7778	6354	19799.2	24645.4	37784.4	23731.6	21689.2	18407.2
510000	4403.33	6244.8	6612.4	4014.4	7645.6	7892.8	6617.2	20716.4	25387.6	42331.2	23563.6	21919.2	18369.6
511200	4510	6324	6733.6	4004.8	7619.6	8324.8	6722.8	21730	26333.8	48902.4	23826.8	21858.4	18686.4
512400	4625.2	6643.2	7148.4	4047.2	7659.17	8695.2	6981.2	23454	27765.6	56964.8	24128.4	22127.6	18972.8
513600	4825.2	6972.8	7498	4121.25	7696.8	9169.6	7246.8	25232.9	29182.8	67896.4	25046.8	22788.8	19532
514800	5027.6	7402.4	8182.4	4169.2	7686.25	9827.6	7848.8	27965.2	31028.3	81123.6	26117.6	23322.8	20618
516000	5356	8004	8996.8	4390	7698.8	10896.4	8410.4	30791.3	33110.4	97185.6	27274.4	23991.2	21419.6
517200	5677.2	8627.2	9928	4652.5	7726.4	11860.8	9162.8	34174.8	35514.2	114964	28956	25143.6	22814.4
518400	6137.2	9312	10906.4	4731.6	7916.25	13312.8	10021.2	38005.6	38721.6	132908	30856.4	26202.4	24219.6
519600	6295.2	9414.8	11060.8	4504.4	7973.6	14939.6	10961.2	46383.2	56891.6	139675	40315	26859.6	22625.2
520800	8826.4	13067.5	14941.2	5856	9890.8	21982.8	14605.4	54613.6	69410.4	191359	48943.2	35082.4	30169.6
522000	10244	15569.6	16680.4	6066.4	9224.8	26395.8	15105.2	62735.6	54484.4	203532	57630.4	38967.6	34842
523200	10322	17505.8	18542.8	5972.4	9414	28806.8	15567.9	67865.6	51436	221606	60495.6	40496.4	37018.4
524400	10635.6	18121.3	20194.4	6086.4	10096	31456.4	17143.2	73070.4	55796.4	237759	62829.2	44213.3	40664
525600	11334.8	19651.2	22625.6	6386	10969.6	35832.4	18716	80619.6	61990.4	257093	68255.6	48857.1	45603.6
526800	12086.4	21127.2	25317.5	6634.4	12057.2	39383.2	20537.6	87630.4	69162	269190	75016	54144.4	50242.1
528000	12901.2	22878	27477.9	7084.4	13609.6	42520.4	22465.6	95434.6	77176.4	282834	83011.2	60404.4	56637.2
529200	13670	24486.3	29900.4	7592	14623.6	44682.8	25084.4	102104	85495.2	287520	90189.6	65644.8	62910.8
530400	14644	26001.6	32148.8	8123.6	15822	46485.6	27454	109742	94125.6	300060	98122.4	71702.4	67780.8
531600	15079.6	27311.6	34308.8	8683.6	16948.4	48114.8	30178	116099	101562	305610	105325	75839.6	70840.8
532800	15916.3	28496	36360	9112.8	17605.2	49829.6	33187.1	123744	109811	310851	112880	80261.6	73762.4
534000	16380	29158.3	38358.4	9608	18648.8	52036	36635.6	126817	115323	315470	120195	83370	76493.8
535200	17011.2	29778.8	40317.6	10184	19571.2	53360.8	39724.8	131604	119530	318231	127453	85524.8	77828.8
536400	17450.4	29874.4	41958.4	10529.6	20355.4	55816	42579.2	136085	120740	319499	135071	85710	79565.2
537600	18020	30764.8	43846.4	11192.8	20903.3	56765.2	44241.6	140030	121460	319670	141466	86454.4	79862
538800	18375.8	30872	45876.8	11488	21641.2	58120.4	45716.3	141630	120300	314146	145744	85554.4	80247.1
540000	18874.4	31436.4	47667.5	11947.6	22179.2	58035.6	46372.4	145256	120104	310057	149298	85406	81158.8
541200	20691.2	35186.8	54454.2	13691.6	25330	66474	53915.6	192773	150452	424696	214794	116393	115063
542400	33990	61309.6	93638	21999.2	37228.4	106265	76530.8	300438	228562	657990	314461	160645	169468
543600	41326	72928.8	111142	26310	40056	119539	81484.8	317599	236411	640443	322972	167273	171729
544800	42459.2	70332.1	108697	26415.2	39123.6	118033	79411.6	303893	220536	563643	305078	161889	161402
546000	42091.6	66194.8	103302	25430.4	38471.3	110856	75046.8	292016	203470	497170	282168	151854	150217
547200	41674.8	61566.8	98248	24653.2	37037.1	102437	69822	276450	188562	446940	260114	144117	141640
548400	40602.8	55960.8	91429.6	23782	35217.6	95431.6	63741.2	261500	177360	399232	240012	138458	134408
549600	38596.4	51293.6	83917.2	22892	33301.2	87700.4	59036	244832	164834	352552	221922	132567	129580
550800	36268.8	46542.8	76004.8	21958.8	30721.6	80068	54544.4	229021	153027	312821	204934	127217	123484
552000	33817.6	42405.2	69099.2	20895.2	28310.4	72693.6	49700.4	212710	140932	278055	190162	120775	116733
553200	31442	38254.4	62903.6	19972.9	26084	65814.4	45846.8	197829	131172	248419	176570	114320	110554
554400	29248.4	35019.6	57799.2	19190.8	24057.2	59196.7	42388.8	183974	121065	220366	163001	108658	103462
555600	27306.8	32242.4	53668.8	17999.2	22646.8	53356.7	39249.6	171110	112526	196834	149919	102580	97382.4
556800	25405.6	29620.8	49601.6	17107.2	21204	48092	36593.3	159701	105218	175316	137855	96945.6	91517.6
558000	23608.4	27239.6	46460.4	16182	19936.8	43676.8	33968.8	149330	98625.2	156639	126870	90912.8	85200
559200	22204	25478.8	43475.4	15168.4	19035.2	39510	31772.8	139066	92605.6	140933	116987	86220.8	82387.1
560400	20909.2	23904.4	40372	14370.4	17967.2	36256.8	29727.6	129061	86506.4	126365	108406	81549.2	79537.6
561600	19666.4	22215.6	37723.2	13627.1	16984	32862	27743.2	120953	80778.8	114314	100008	77482.8	77326.4
562800	19469.6	22597.2	41682.1	13689.6	17397.6	32947.2	28043.6	116002	82019.6	120202	95260.8	76198.8	85114
564000	17897.6	19828.3	37619.6	12992.8	17080.8	27760.8	25976.8	111235	85438.4	108609	93074.2	74581.2	80655.2
565200	17676.4	19338.8	36400.4	12816.8	16840	25264.4	25738.8	107396	90022.8	104851	90352	74414.8	78733.2
566400	17171.6	18388.4	35202.1	12980	16791.6	22944.4	25427.6	107644	94010	102830	87904.8	74166.8	77772.9
567600	16810.4	17949.2	34193.6	12765	16832	21413.2	24800	103475	95395.8	99836	85952	73421.2	76698.4
568800	16461.6	17425.6	32842.8	12580	16796.4	20435.4	24492.8	97930.8	94123.2	95821.2	82876.3	71758.4	74676
570000	16056.8	17014.8	31496.4	12455.2	16455.4	19516.4	23975.6	92950.8	92181.2	91467.6	80222	70270	73831.2
571200	15638.8	16486	30350.4	12221.2	16293.6	18543.3	23376	88909.6	89512	87708	77467.9	67660	71780
572400	15192.8	16384.4	28682.4	11988.4	15806	17814.2	22415.2	85265.2	86206.4	83591.3	74115.2	65171.6	69535.2
573600	14666.3	16317.6	27478.4	11528.8	15426.8	17270.4	21752.4	81242.4	83069.2	80738.8	71082.5	62623.6	68331.2
574800	14304.8	16316.3	26293.2	11368	14834.4	16376.4	20908.8	77221.6	79916.8	76788	67637.2	60591.6	65962.5
576000	13859.2	16474.4	25112.5	10927.2	14520	15974.8	20103.6	74298.3	76615.2	74459.6	66210.4	58840.8	63940.8
577200	13196.8	16615.2	24472.4	10680.4	14084.4	15538.4	19704.8	71911.7	73960	73036.4	65692.4	57499.6	63154.6
578400	12705.2	16722.4	23207.2	10386.8	13676	15127.5	19288.4	69038	71325.6	71225.6	64778.8	55653.2	61714.8
579600	12398	16853.2	22468	10152.8	13476.4	14845	18614.8	66224.4	69025	68888	64030.8	54742.4	59608.4
580800	12185.6	16798	21747.6	9894.8	13048.4	14463.3	18036.4	64581.6	67020.8	67482.1	63380.4	53958	58295.2
582000	11740.8	17046.8	21158.4	9845.2	12949.6	14341.2	17830.8	62594.8	64530.8	65918.8	62777.5	53012.4	58479.6
583200	11373.2	16967.2	20186	9697.2	12528	14023.2	17418.4	60525.6	62190.8	64553.6	62024.4	52100.8	57022.4
584400	11065.6	16559.6	18293.6	9222.8	11351.3	13186	16224.4	51803.2	51942	54089.6	51698.8	45768	49545.2
585600	8580.8	12630.8	13404	7191.67	8159.2	10038.8	12561.2	36019.6	36091.2	38199.2	36518	34190	35412.8
586800	6097.6	9346	9694.8	5405.83	6296	7302.4	9308.8	28633.3	28227.6	30912	30031.2	27106	28946.8
588000	4916.8	8178	8592	4590.4	5392.08	6154	8238	25710.4	25412.4	28042	27754.8	24521.2	25954.6
589200	4549.2	7695.6	7990	4107.08	5008.4	5641.2	7517.2	25329.2	24330.4	26579.6	26522.8	23502	24506.4
590400	4376.8	7573.2	7642.4	3957.2	4804.17	5376	7123.2	24977.6	23801.6	25770	25724.4	22747.2	23375.6
591600	4335.6	7400.8	7387.2	3879.2	4706	5347.08	7114.8	25452.4	23869.6	26159.6	25623.2	22761.2	22978.8
592800	4387.6	7482.4	7356.8	3903.6	4760.83	5366	7076.4	26092.4	24172.9	27207.2	25717.6	22674.8	23172.8
594000	4331.2	7700.4	7250	3932.8	5022.4	5385	7121.6	26973.2	24517.2	29202	25918.4	22655.4	23309.2
595200	4443.2	7866.4	7302.92	3896.8	5103.2	5508	7070.4	28434.4	24942	32503.2	26677.6	22634.8	23313.3
596400	4586	8220	7488.4	3934.17	5146.8	5815.6	7266.8	30002	25472.5	36599.6	27624	22940.8	23562.4
597600	4695.6	8378	7432	3974.4	5202.4	6137.92	7500.8	32813.6	26641.2	42075.4	29019.6	23540	23791.6
598800	4808.8	8754.8	7727.2	4099.2	5395.2	6431.67	7629.6	36230.4	28054.8	49855.2	30936.3	24257.6	24176
600000	5052.92	9236.8	8100	4194.4	5441.6	6996	7886.4	40910	29703.2	59260.4	33430	24885.2	24845.6
601200	5263.2	9604	8725.6	4326.8	5546	7615.2	8214.8	45766.4	31706.8	70548.8	36624.4	26075.6	26179.6
