# Supplementary material for: Application of time lags between light and temperature cycles for growth control based on the circadian clock of Lactuca sativa L. seedlings
Source: Front Plant Sci. 2022 Oct 13;13:994555. doi: 10.3389/fpls.2022.994555 (PMC9802636; doi:10.3389/fpls.2022.994555)
Supplement: Supplementary file 1 [file DataSheet_1.zip › Raw bioluminescence data/Timelag (Figure 3, S4)/L12D12_12h12C_Dt=6h.csv]

time (second)	Cos_No1	Cos_No2	Cos_No3	Cos_No4	Cos_No5	Cos_No6	Cos_No7	GW_No1	GW_No2	GW_No3	GW_No4	GW_No5	GW_No6
1200	6070.4	18662.8	7684.4	115.833	11452.8	120	3962	59613.6	37800.8	21193.6	59035.6	22604.4	44741.2
2400	6610.8	25204	9437.6	145.2	14050.8	125.2	5213.2	78347.2	51664	27184	80609.6	31097.6	58013.2
3600	7618.4	33600.8	10499.6	144.167	15621.6	111.2	6220	95413.3	59714.4	33336.4	109750	40463.2	70212.8
4800	8690.8	37525.6	11699.6	136	17446.8	119.2	7169.2	106406	66141.6	39466.4	138420	48424.8	74535
6000	9556.4	38894	12654.4	121.25	18802	105.6	7722	117669	72506.4	44528	144405	54453.6	75744
7200	10100.8	39908.8	13493.6	120.833	19404	113.2	8308.8	124253	79668.4	47847.2	149176	58642	79204.6
8400	10449.2	41146	13898.8	116.8	19712	103.2	8886.8	123856	83366	50164.8	145167	60943.6	82767.9
9600	11014.8	41311.3	14102	15737.6	19783.6	8775.6	9128.8	121200	84324.8	50391.6	134706	60769.6	86036
10800	11289.6	40421.2	14242.8	17486.8	20165.6	9710.8	9320	115670	82664.4	48534.8	125558	59224.4	87046.8
12000	11307.2	39554.6	13879.2	17675.6	20162.4	10360.4	9422.08	109782	80694.4	47224.8	115891	58904.2	85089.2
13200	11413.6	37796	13673.2	17133.6	19964.4	10673.8	9228	103350	78120.8	45365	104323	57616	80455.2
14400	11201.6	35265	13208	16118	19426.8	10774.4	8969.2	96098	75279.2	43136	96045.2	56431.6	75211.7
15600	10732.8	34510	12418.8	15421.6	18728	10817.6	8717.6	90247.2	72743.2	41229.6	90148	56168.4	71069.2
16800	10490.8	33114.8	12141.2	14766.4	17947.2	10535	8466.8	84098	69947.6	39727.9	83455.2	54230	66828.8
18000	10111.2	31821.2	11600.4	13998	17124	10398	8253.6	78370.4	66792	37987.6	77578	53004.4	62590.8
19200	9693.6	30704.4	10982.8	13404.2	16699.6	10072.4	8046.4	73788.8	64360.4	36476	72855.6	51643.6	58925.2
20400	9460.8	29494.4	10610.4	12939.6	15962.4	10001.6	7882.4	68509.6	61534	35409.2	67309.6	49636	54940.8
21600	9060.42	27672.8	10283.6	12302.8	15326	9737.6	7539.58	63752.4	58549.2	33562	61845	48367.2	51652.8
22800	8670	26077.6	9720.42	11898	14586.8	9692.8	7368.8	56867.6	54529.6	30842.4	53294.8	45074.4	45605.6
24000	7500.4	19143.6	7972.4	9957.92	13467.2	8236.4	6044.8	42247.6	43642.9	24523.6	37122.8	37105.6	34449.6
25200	6034	13584	6299.58	7462.4	10344	6514	4580	30940	32373.6	18836.8	25557.2	27934.8	25310
26400	4619.2	10081.3	4990.8	5638.8	8063.2	5044.4	3825.6	25510.8	25917.2	16199.6	20545.6	23047.9	21110.8
27600	4065.2	8963.2	4531.6	4971.2	7417.92	4535.2	3445.6	23407.6	22904.4	14746.4	18383.3	20569.6	18938
28800	3795.83	8268.8	4242.4	4532	6829.2	4249.58	3254.8	22224	21338.8	13761.6	17042.1	19105.6	17953.2
30000	3534.8	7784.8	4140.8	4334	6655	4024	3067.2	22171.6	20522.8	13569.2	16350.8	18350	17696
31200	3392.8	7780.4	3972.4	4183.2	6534	3903.75	3129.2	22080.8	19823.6	12996.3	16257.2	17942.4	17603.2
32400	3307.2	7664	3894.4	4173.2	6486.8	3976.25	2986.8	21976.4	19324.2	12838.4	16052.4	17656	17527.2
33600	3298.4	7542.4	3733.75	3994	6247.2	3923.2	2960.4	22300.8	18984.4	12587.6	15872.4	17461.3	17446.4
34800	3236.4	7434.17	3777.2	4023.2	6298.8	3912.4	2889.17	22498.8	18767.6	12586	15806.8	17502	17571.6
36000	3204.4	7326.4	3694.17	3905.2	6268.8	3803.2	2860.8	22455.2	18748.8	12498.4	15642.8	17193.2	17398.8
37200	3250.4	7290	3616.4	3817.6	6137.5	3737.6	2830.8	22841.2	18502.9	12666.4	15530.8	17182.8	17273.6
38400	3194.8	7310.4	3574.17	3915.6	6010.8	3776	2876.4	22732.8	18661.2	12519.6	15272.1	17476.4	17343.2
39600	3189.6	7227.5	3556	3836	6000.4	3725.6	2843.6	22914.4	18617.2	12696.4	15181.6	17726.8	17453.3
40800	3125.2	7126.8	3526.25	3758.4	5952.8	3755.2	2864	22365.6	18592.4	12719.2	14950.4	17724.8	17270
42000	3181.2	7150.8	3532.4	3689.58	5757.2	3695.6	2817.6	22370.4	18808.8	12942	14728	17723.6	17426.8
43200	3165.6	7124.17	3570.4	3701.6	5816.8	3664.8	2944.17	22323.2	18888.8	13079.2	14693.6	17864.2	17624
44400	2813.2	7571.67	3173.2	3383.6	5382.4	2988.8	2671.25	19889.6	17079.6	12113.6	16257.2	16511.3	16503.6
45600	2512.8	6578.8	2857.5	3041.2	4508.8	2751.6	2405.6	20170	17389.6	11742.4	15085.6	16173.2	16933.8
46800	2456.8	6072.8	2838	3055.2	4360.4	2748.75	2452.4	20459.2	17196.8	11545.2	14501.2	16005	17023.6
48000	2478.8	5941.2	2863.6	3052.8	4410.8	2760.4	2411.25	20406	17231.2	11684.4	14745.6	15886.7	17188
49200	2449.2	5805	2832	3104.4	4443.2	2710.4	2443.6	20546.3	17402	11896	14167.6	15846.4	17257.5
50400	2494.4	5812.5	2891.2	3184.4	4406.8	2767.2	2480	21272	17574.8	11768.8	13860.8	15679.2	17240
51600	2463.6	5812	2905.2	3168.4	4366.4	2750.8	2478.4	21457.6	18118	11730.4	13484.2	15594.8	17592.8
52800	2434.8	5724.4	2904	3225.6	4452.08	2778.4	2425.2	21625.4	18310.8	11809.2	13526.8	15517.2	17952.8
54000	2459.6	5835.6	2923.33	3317.2	4594.4	2805.6	2553.6	21770	18365.2	11987.6	13825.6	15721.3	18352.8
55200	2421.6	5892.4	2970.8	3444.4	4560.8	2785.6	2552.4	22311.2	18840.4	11991.6	13967.2	15710.8	18406
56400	2418.4	6020.4	2952.8	3415.2	4639.2	2932.92	2476	22686.8	18952.8	12032	13987.6	15749.2	18465.2
57600	2545.42	6060.4	2972.8	3512	4653.2	2908.8	2485	22921.2	19054.8	12138	14206.8	15784.4	18756.8
58800	2444.4	6078.8	3035.2	3541.6	4725.2	3078.8	2543.6	22864.6	18979.6	12130.4	14160	15897.2	18926.8
60000	2527.2	6095.6	3026.8	3517.2	4912.5	2992.8	2566.8	23590	19112.5	12331.2	14404.8	15972.8	18963.6
61200	2517.2	6214	3078.8	3625.2	4920	3082.4	2585.6	23880.4	19074.4	12292	14548	15887.2	18806.8
62400	2508	6212.8	3066	3669.2	4954.58	3061.6	2604.8	24148.4	19235.2	12378.4	14702.4	15862.9	19018.4
63600	2657.5	6323.6	3222.8	3713.2	4967.6	3080.42	2721.2	24555.6	19086.4	12367.2	14821.7	16043.2	19406.8
64800	2622.4	6443.75	3183.6	3807.2	5142.4	3161.2	2741.2	25130.4	19308	12434.8	15153.2	16028	19848.4
66000	2746.4	6578	3375.6	3937.6	5469.58	3413.6	2922.8	30217.2	21570	14872.8	18852.4	18720.4	24708.4
67200	4198.33	10546.8	5421.2	6210.4	8984.8	5235	4807.2	51377.2	34095.6	22838.3	32726	29360.8	40081.6
68400	6050.8	15058.4	7644	8973.2	11980.8	7478.75	6722	71959.6	46880.4	31608	46532	41623.6	53535.6
69600	7130.4	18018.8	8549.2	10530.8	13297.1	8505.6	7740.8	84474.8	53346.3	33878.4	56863.2	46092.4	62104
70800	7434	19628.8	8838	10822.8	13987.6	8923.2	7711.6	92840.4	57516.8	33342.8	64758.4	46945.6	67968.4
72000	7547.2	21065	9104.8	10670	14221.2	9088.4	7594	98438.4	61311.2	32640	71005.6	46792.8	73701.7
73200	7705.2	21920.8	9319.6	10682.8	14542	9058.8	7694.8	101790	65077.6	32170.4	74354	45797.5	79278.8
74400	7482.8	22540	9777.92	10701.6	14911.2	9046.4	7663.2	102675	66820.8	31689.2	75490.8	44984.2	83604
75600	7331.2	22818	9794	10616.8	15369.2	8919.17	7541.6	104392	68804	31384.8	77044.8	43759.2	86142.8
76800	7277.92	23474.8	9657.6	10661.6	15404.4	8823.2	7420	106073	68701.2	30784.2	79563.2	43348.8	88828.4
78000	7215.2	23707.6	9364	10570	15522.1	8811.6	7435.2	106828	69200.4	30406.3	81720.8	42910.4	90176
79200	7178.8	24164	9383.6	10604	15565.4	8628	7338.4	107454	69565.2	30067.1	84139.2	42615.6	90212.8
80400	7121.6	24547.2	9404	10419.6	15564.6	8784.8	7437.2	107435	68493.8	29735.6	85958.8	42174	90380
81600	7085.6	25074	9386.25	10878	15791.2	8568.8	7314.8	105691	67907.1	29262	85933.6	41751.6	90393.6
82800	7124.8	25359.2	9434	10997.1	15786	8764.8	7373.2	105105	66887.2	29184.4	85668	41344.4	90432.9
84000	7128.4	25281.6	9467.5	10980	16056	8635.6	7463.6	104409	66262.8	29222.8	84690	40914.8	89655.8
85200	7134.8	25427.2	9499.6	10840	16294.4	8616	7397.2	102741	64897.2	29300	82774.8	39815.6	89100.8
86400	7150.8	24985.8	9512.8	10806.4	16086	8442.8	7508.4	100785	63129.2	29029.2	80856	39159.6	87904.4
87600	8784.8	25542.8	10592.8	13029.6	17962.8	10613.2	8277.2	94441.6	66361.3	30651.2	76117.6	38198.4	92224.8
88800	8588.8	23999.6	11110.8	13283.3	17690	10547.2	9001.2	83860.8	59805	26931.6	70471.6	35126.4	86561.6
90000	7500.8	24410.8	11370	12005.6	18433.6	9486.25	9252	101812	69413.6	27536.8	71735.2	36076.7	103524
91200	7200.42	27489.2	11476	11216	21512.8	8913.6	9547.92	112987	77940.4	30736.8	78467.5	39799.2	110810
92400	7512	32778.8	11481.6	11184	21899.2	8838	9580.4	112108	75737.2	34754.2	84293.6	42378.4	104233
93600	7851.6	33882.4	11658.4	11170.4	21707.6	8734.58	9602	110375	76566.8	36875.2	87850	44920.4	104698
94800	8073.2	33277.1	11915.2	11106.8	22139.2	8766.4	9557.5	108100	78460.8	37407.6	89048.8	46888.8	102429
96000	7881.2	33324.8	11755.6	10835.6	21662.4	8920.42	9532.4	103373	78447.2	37606.3	85526.4	47780	96204.8
97200	7868.4	31659.2	11630.8	10520.4	20499.6	9048	9238.4	93168.4	76643.2	36897.1	76764.8	47018	89627.2
98400	9280.42	29178.4	11167.6	10336	19166.8	8875.6	9062.8	84684.8	75005.2	35561.2	68212	45821.7	84455.6
99600	8916.25	27248.4	11163.2	9914	18522.4	8852.4	9025	78074.4	73181.6	33961.2	61268.8	43501.6	78522
100800	8581.6	25482.4	10973.6	9704.8	17756.3	8826.4	8582.8	71158	70787.6	32230	56331.6	40914	73295.6
102000	8420.83	24727.6	10741.2	9534.8	17075.2	8733.6	8535	67056.4	67863.2	30685.6	51883.3	38572	68582.8
103200	8279.6	23817.6	10636.8	9129.2	16479.2	8664.4	8364.8	62485.6	65462.8	29292.8	47274	35907.2	63919.6
104400	8287.2	22661.6	10527.6	8787.6	15774.8	8530	7965.6	57547.2	62587.6	28036	43558	34243.6	59775.8
105600	8240.4	21615	10154.4	8552	15231.6	8422.4	7828.4	54213.2	60978.4	27057.2	40392.5	32601.2	55371.6
106800	8110.4	20138.8	10044.4	8104.4	14474.4	8141.6	7435.6	50224.6	58054.4	26076.8	36902.8	31487.6	51327.5
108000	7880	19092	9713.6	7583.6	13904	7971.2	7340	46860.8	54396	24922.5	33994.4	30391.6	48669.6
109200	7791.6	17304.8	9405.6	7236	12726.7	7465.2	6982.8	39990	49412.9	22691.6	28377.6	27897.6	42588.8
110400	6950.8	13123.6	8211.67	5991.6	10393.2	6589.6	5666.8	30885.2	38046.8	18294.8	20250	23566.4	31679.6
111600	5678	9206.25	6411.6	4456	8183.2	5042.8	4259.6	22357.6	26539.2	13952	13854	17564.6	22538.4
112800	4526.8	7124.17	5226.4	3425.6	6726	4006.4	3415	18938	20930.4	12092.8	11215.6	15074.2	18891.2
114000	4028.8	6246.67	4774	2936.8	6226	3548.8	3119.2	17376.4	18382.4	11221.2	9995.6	13840.8	17348.4
115200	3786	5819.6	4644.8	2730.42	5707.6	3308.4	2919.2	16647.6	17262.5	10850	9302.8	12907.6	16233.6
116400	3510.4	5484	4344	2476.67	5514.4	3186	2726.8	16396.4	16571.6	10642.8	8910	12332.4	16032.8
117600	3475.2	5267.6	4237.2	2466.8	5478.4	3064	2710.8	16247.2	15934.6	10605.6	8795.6	12026.4	16061.2
118800	3340.8	5100.8	4122.4	2388.33	5401.6	3097.2	2586.8	16336.8	15597.5	10207.2	8703.6	11881.6	16007.6
120000	3330.4	5085.6	4052	2275.6	5155.42	3040.4	2624.4	16461.6	15105.8	10108.8	8612.8	11915.6	15650
121200	3206.8	5088.8	4049.17	2332	5124.4	2949.6	2576.8	16193.6	14779.6	10262.8	8462.8	11799.2	15764.4
122400	3174.8	5032	4041.67	2232	5060.4	2932	2613.2	16074.8	14631.6	10410	8354	11816	15931.3
123600	3104	4975.42	4127.2	2186	5064	2863.2	2650.4	15898.3	14415.6	10488	8410	11824.8	15650.4
124800	3043.2	4917.2	4001.6	2244	5031.2	2838.8	2654.4	15914	14404.8	10470.8	8418.8	12094.6	15477.6
126000	3009.58	4924	4088.8	2184.4	4900.8	2862.5	2644.8	15839.6	14234	10449.6	8166	12401.2	15526.8
127200	3054.17	4886.4	4011.2	2232.4	4929.6	2859.6	2653.75	15612	14307.6	10509.2	8041.67	12596	15394
128400	3050.8	4846.8	4052.8	2204.4	4792.4	2882.8	2660.83	15628.4	14316.4	10550.4	7886.8	12797.2	15247.2
129600	3104.4	4812.4	4047.6	2212.4	4843.33	2889.6	2620	15424.4	14191.2	10487.1	7838.8	13093.6	15053.6
130800	2950	4986.67	3544	2255.2	4524	2586	2605	15372	15716	10580.4	8522.4	12254.6	14880
132000	2782.8	4427.08	3224.4	2056	4177.6	2263.6	2343.2	14719.2	13893.6	10026.8	8212	11640.8	14281.7
133200	2598.4	3944.4	3087.92	1969.2	3856	2263.6	2186	14526	13189.2	9708.4	8144.8	11605.8	14085.6
134400	2551.2	3845.42	3010.4	1959.6	3734	2192	2166.8	15177.2	13149.2	9655.2	8112.8	11693.3	14525.6
135600	2520.4	3793.6	3052	1991.2	3646.25	2192.4	2146.4	15366.4	13066	9638.4	7789.2	11639.6	14481.6
136800	2398	3754.4	3096.4	1976.4	3565.83	2197.2	2147.6	15820.4	12913.6	9317.5	7702	11318	14340.4
138000	2430.4	3695.6	3078.8	1946.4	3586.8	2120.42	2213.6	16151.6	13082	8981.6	7455	11160.8	14636.4
139200	2381.67	3676.4	3103.6	1943.2	3636.4	2083.2	2215	16532.8	13220.4	9024	7726.25	10866.4	15273.2
140400	2374	3666.8	3007.6	1996.4	3690	2107.5	2133.6	16996.4	13539.2	9038.4	7752.08	10868	15847.6
141600	2347.6	3729.58	3064.4	1951.6	3631.6	2116.8	2188.4	17756.4	13775.6	8938.4	7991.2	10669.2	15900.4
142800	2314.4	3830	3094.17	1959.6	3651.6	2152.4	2255.2	18344	13970.8	9121.2	8169.2	10795	16544.4
144000	2322.4	3807.08	3094.8	2014.8	3625.6	2122.4	2221.6	18751.3	14406.4	9050	8511.6	10708.4	17218
145200	2272	3845.2	3178.75	2069.6	3724.4	2157.2	2334.4	19578.4	14501.6	9103.2	8647.6	10777.6	17778.8
146400	2319.2	3935.83	3163.6	2135.6	3746	2187.6	2286.25	20423.2	14931.6	9157.6	9022.8	11008.4	18106.7
147600	2348.8	4099.17	3190.8	2203.6	3769.2	2195.6	2383.6	21299.2	15310.4	9242	9186.4	10966	19278.3
148800	2316.4	4133.6	3230.8	2292.92	3863.6	2268.4	2447.2	22710.8	15792.9	9413.6	9774	11071.6	20695.6
150000	2240	4447.6	3320	2364.4	3935.42	2299.6	2514	24950	16525.8	9684.4	10577.2	11393.6	22252
151200	2317.6	4612.4	3417.6	2424.8	4070.8	2349.17	2502	27611.6	17107.6	9800	11427.5	11512	24269.6
152400	2386	5066.67	3551.2	2565.6	4376.4	2495.6	2846.8	36160.8	20177.2	11854.4	14910	13509.2	34007.9
153600	3644.4	8330	5785.6	4184.4	7164.8	3964	4547.6	70671.2	34497.6	19381.2	28557.2	21301.2	62832.9
154800	5179.6	13288.8	8279.2	6482.4	9921.2	5754.4	6744.17	112500	54211.2	26000	48310.8	32053.6	96480.8
156000	6183.75	17499.6	9964.8	8087.2	11514.4	6887.2	8010	149043	72437.6	29060	66419.6	37364.4	115646
157200	6614.4	20869.6	10429.2	8793.2	12409.2	7411.25	8157.6	177943	87656	30059.2	79757.6	39635.2	125749
158400	6813.2	23271.7	10889.2	9591.6	13246	7638.4	8368	192242	95329.6	30625.6	84404.8	41145.4	133398
159600	6896.25	25631.6	11148.4	10167.2	13764.8	7902.4	8489.17	197307	97707.2	31155.2	86098	41650.4	136008
160800	7146.4	27453.6	11054.8	10319.2	14174.8	8080.4	8646.8	195653	99594.8	31017.2	87595.2	40955.6	136013
162000	7160.4	28586.8	11072.4	10567.5	15059.2	8156.8	8687.2	194214	101939	30870.8	89267.2	40627.2	135444
163200	7044	29209.2	10901.2	10498	14901.2	8103.33	8666	193832	106011	30661.7	92174.4	39876.4	136680
164400	6992.08	28988.8	10891.2	10463.6	15051.6	8134.8	8517.2	195656	111570	30627.2	97952.1	39470.8	141029
165600	7104.58	28578.8	11042.4	10290.8	14927.6	7961.6	8607.5	198281	118873	31157.2	102300	39464.4	145528
166800	7157.6	28665.8	10930.4	10447.6	15000.8	8052.8	8739.58	199924	124128	31749.2	105433	40345	153220
168000	7201.6	28895.8	10982.4	10376	14927.2	8048.4	8960.8	200016	126392	32596.8	107099	40966.4	157619
169200	7377.92	29197.6	11192.4	10202.8	15085.6	7935.6	9030.83	187843	125507	33262	105499	40804	158019
170400	7650	29559.2	11308.4	10230	15174.4	7988	9057.2	181654	122234	34222.4	101917	41019.6	151832
171600	7766	29496.7	11556	10110	15114.8	8076.8	9215.42	173164	117156	34084.8	96797.1	40379.2	144838
172800	7947.92	29306.8	11584.4	10048	14828.8	8061.6	9152.92	163535	109537	34122	91644.2	39552	137786
174000	8720	28669.2	12034	11207.6	15680.4	9282.8	9325	126919	94354.4	29528.4	74063.3	33794.8	123730
175200	8004	25985	11124.8	10870	14724	8406.8	9566.4	114216	82042.8	27007.6	66849.6	31222.4	99860.4
176400	7668.4	23649.6	10753.3	9929.6	15542	7729.2	9690.8	128788	84320	26538	65664	31540	106214
177600	7781.6	25708.4	10935.6	10578.4	18130.8	7983.2	10260.8	154174	96612	29749.2	68748.8	34884	145369
178800	8675.2	30847.1	11555.2	11332	20139.2	8802.8	10507.5	160906	103822	33200.8	70565.6	38135.4	174193
180000	9530.4	33894.4	11631.3	11296.4	20386.8	9067.6	10462	157603	106967	35042.8	75940.8	40146.7	168610
181200	9788.75	33129.6	11368.4	10853.6	19626.4	8889.17	10042.8	153166	106574	35924.4	80223.2	41516.4	155398
182400	9358.8	30402	10798	10134	18520.8	8531.67	9682.8	148044	104283	34857.6	80566.7	41752.8	147585
183600	8724.17	28387.6	10330.4	9677.6	16975.6	7978.4	9210.83	138894	100199	33826.8	77872.8	41445.8	139213
184800	8194.58	26982.8	9765.6	9326	15530	7662.4	8799.2	119425	92859.6	32172.4	70837.6	39763.6	126935
186000	7692.4	24762.8	9497.2	8818.75	14364.8	7533.6	8387.2	105336	84083.3	30380.4	62604.8	38885.2	113926
187200	7316.8	21999.6	9012	8502.8	13420	7257.5	7902.8	95815.2	75550	29535.2	55373.3	37622	100347
188400	7108.8	19663.2	8813.75	8369.6	12855.6	7063.2	7560.8	85825	68867.6	28566.4	50233.6	36648.4	90507.2
189600	6950	18348.4	8707.92	8060.4	12346	6793.6	7156.4	76164.4	62665.6	27767.2	46200.8	34979.2	82954
190800	6832	17026.7	8778.8	7962.4	11974	6748	6856	68874	56824.4	26906.8	42994.8	33610.8	75589.6
192000	6695.6	15633.3	8605.2	7728.8	11440.4	6848.4	6723.6	62144	52328.4	26254.4	39426	31990.4	68236.3
193200	6673.2	14433.2	8522.5	7444.8	10976	6715.2	6525.6	55234.2	48100	25698.4	36331.6	30762	62906.8
194400	6473.2	13421.6	8345.2	7020.4	10529.6	6587.2	6243.6	50133.6	44378.8	24828.4	33429.2	29510.4	57771.2
195600	6306	12428.4	8197.6	6816.4	9902.8	6527.5	5919.6	42745.6	39636.4	22909.6	29347.6	27200	49026.4
196800	5564.4	9124.4	7120	5494.8	8182.5	5606.4	4750.4	33172.8	29393.2	18852.5	21631.2	23317.2	38056
198000	4447.6	6842.8	5664.4	4140.4	6657.92	4414.8	3570	25580.4	20211.6	14888.4	15386.3	18621.6	27830.8
199200	3560.8	5185.42	4623.6	3200.8	5332.8	3524.4	2887.2	21139.2	15352	12842.8	12274.8	15635.4	23069.2
200400	3276.8	4690.8	4175	2792	4961.2	3190.8	2575.2	19275.2	13649.6	11838.8	10615.6	14432.4	21022.5
201600	3073.6	4317.2	4114.4	2575.2	4608	3057.2	2438.4	18439.2	12833.2	11551.2	9829.6	13572.4	19932.9
202800	2950.8	4084	3973.2	2424	4514.8	2897.2	2326.4	17784.4	12356.8	11134.4	9576.8	12850.8	19337.6
204000	2853.33	3962.4	3856.4	2338.4	4294	2878.4	2212	17544	12101.2	11101.6	9295.2	12539.2	18751.6
205200	2731.2	3897.6	3733.6	2287.08	4236	2770.4	2168	17260.4	11885.6	11024.4	9382.4	12107.2	18720.8
206400	2710.4	3841.67	3656.8	2235.2	4101.6	2682.8	2177.6	17296.4	11502.4	10880.4	9305	12032.4	18281.6
207600	2676	3831.25	3655.6	2201.2	4122.8	2598.8	2187.92	17107.2	11061.6	10896.4	9158.8	11787.5	18173.6
208800	2566	3798	3532.92	2173.6	4082.4	2564.4	2157.6	16852.5	10952	10853.2	9020	11675.6	18000
210000	2464.4	3746.8	3554.8	2177.2	4056.67	2509.6	2210	16777.6	10746	10773.2	8912.4	11552	17450
211200	2466.8	3697.2	3494.4	2167.6	4050.4	2536.4	2247.5	16171.2	10521.6	10597.2	8659.58	11331.2	17158.4
212400	2435.2	3656.8	3460	2121.6	3901.6	2471.6	2238.4	15974.4	10468.4	10626.4	8532.4	11317.5	16824
213600	2444.4	3601.6	3412	2129.6	3910.4	2501.2	2204.8	15805.6	10453.2	10656.4	8393.6	11286	16535.2
214800	2442	3503.2	3424	2176.8	3887.92	2499.2	2246	15262	10345.2	10592	8164	11130.4	16410.8
216000	2436	3468.4	3390.4	2156.8	3904.4	2520.8	2268	15276	10387.6	10627.2	8040.4	11096.3	16391.6
217200	2383.75	3446.8	3004.8	2268.4	3563.2	2313.2	2181.67	16556.4	11487.6	11066.8	8737.92	10953.2	17498.8
218400	2224.8	3367.5	2773.2	2130	3392.4	2188.4	2092.5	15794.8	10414	10563.2	8410	10570.4	15484
219600	2116.25	3095.6	2601.2	1975.6	3184.8	2107.5	1942.4	14695.2	9988	10122.5	8354	10679.6	15102.8
220800	2092.4	3022	2515.2	1954.8	3062.8	2033.6	1852.08	14962.4	9732	9897.6	8363.2	10324.6	15618.4
222000	2069.2	2971.25	2541.6	1880	3026	2075.2	1863.6	15364	9812.8	9749.6	8075.2	10032.1	15984
223200	1972.4	3046.25	2467.2	1981.2	3018	2072.4	1844.4	15057.6	9816.4	9633.2	8034	10037.2	15923.2
224400	1973.6	3136.8	2566	1999.6	3001.25	2018.8	1884.8	15077.2	9951.67	9590	7886.4	9896	15842.4
225600	2003.6	3098.8	2568.33	2030.8	3078	2053.6	1942.8	14886.7	10089.2	9535.6	7866.8	9660	15987.6
226800	2016	3114.8	2576	2032.4	3125	1945.6	1907.6	14988.8	10340.8	9773.33	7739.6	9544.8	16326
228000	1973.2	3218.8	2580.8	2034	3158.4	1982	1878.4	15242.4	10521.2	10162.9	7900.4	9370	16643.6
229200	2024.4	3253.75	2562.4	2074.8	3142.8	1973.6	1901.6	15494.8	10689.2	10275.6	7994	9307.5	17104
230400	1932.4	3252.5	2670	2110	3182.8	1997.2	1891.25	16076	11035.6	10363.2	8147.92	9306.8	17766.8
231600	1911.2	3293.2	2619.2	2115.2	3261.2	2025	1893.6	16686.4	11334.8	10349.2	8400.42	9622	18560
232800	1926.67	3389.2	2718.4	2163.2	3264.4	2051.67	1950	17475.6	11563.6	10524.8	8730.42	9904	19666.8
234000	1931.2	3610.8	2754.4	2288.8	3325.42	2100	1976.8	18594.4	12320	10676	9113.2	10056.8	21121.2
235200	1960	3771.6	2776.4	2377.08	3434.4	2130	2004.4	20064.4	12966	10788.4	9643.2	10021.2	23288
236400	1931.2	4021.6	2863.6	2471.25	3515.6	2152.8	2098.4	22435.6	13762.9	10986.8	10470.4	10392.4	25796.8
237600	1955.2	4330.4	2931.6	2603.33	3666.4	2213.2	2179.6	25627.6	14983.8	11029.2	11225.6	10721.6	29341.6
238800	2086.8	5022.8	3143.33	2829.2	4032.8	2386.4	2376	35516.3	18208.8	13417.6	15053.6	12753.6	41951.3
240000	3174.4	9068.8	4983.33	4594.4	6770	3869.2	4049.6	74119.6	33686.4	22248.8	29644.4	20220.8	78296
241200	4624.4	15544	7166.25	7209.6	9433.2	5507.2	5785.6	119358	57318.4	28721.6	50957.6	27174.4	114265
242400	5390.4	19273.3	8317.2	8743.6	10856.4	6422.8	6531.67	152530	78341.6	30501.2	67772	30468.8	139666
243600	5709.6	21942	8762.5	9612.4	11562	6837.2	6879.2	176245	94332.4	31352.8	79971.2	32320.8	158861
244800	5871.6	24415.6	9199.2	10503.6	12051.2	7296.4	7076.8	195925	103837	32240.4	86366	34408.8	172969
246000	6227.2	27376.8	9562.8	11155.2	12947.2	7499.6	7297.6	208821	108435	33262.4	89472.4	35492	187205
247200	6347.2	28992	9577.92	11422.4	13476.4	7750.8	7356.8	219080	110799	33482	91912	36220.8	191586
248400	6357.2	29469.6	9569.17	11428.8	13798	7757.6	7373.2	217835	112953	33500	92170.8	36740.4	195987
249600	6357.2	29610.4	9482.8	11474	13905.2	7814.17	7260.8	217476	114019	33579.6	92360.4	36680.8	198078
250800	6371.2	29615.2	9393.2	11469.6	13817.5	7857.6	7214.4	213519	114799	33860	92253.6	37084.8	203352
252000	6293.33	29312	9450	11375.2	13832.4	7925.6	7192.4	210539	116503	34408	93385.2	37558.8	207695
253200	6423.6	29514	9424	11378.3	13918.8	7969.6	7376.4	208631	117880	35120.4	94598	38390.8	211515
254400	6641.2	29309.6	9539.17	11438.4	13976.4	7910	7325	205617	119731	35985.6	95640.8	38731.7	217148
255600	6711.6	29254.2	9564.8	11328.4	14121.2	8171.2	7512.08	205120	120456	36840.4	96328.8	39914.4	212531
256800	6906.25	29269.6	9761.2	11272	14374.8	8196.8	7610	198826	120580	38127.2	96555.6	40505.4	215253
258000	7016.4	28606.3	9904.4	11351.2	14326.4	8436	7743.6	193812	120032	38982	96696.8	40693.2	209939
259200	7249.2	28279.2	10146.8	11240.4	14504.8	8419.6	7781.6	190175	118650	39838	96143.6	40980.8	204532
260400	7865	28184	10614	11722.4	14674	9380.8	8179.17	154308	115604	33379.6	87285.8	33535.2	168926
261600	7788.4	26417.6	10455.6	11760.4	14598.4	8489.58	8179.6	154373	102617	30209.6	75991.2	28764	151777
262800	7149.58	26219.2	9585.2	10837.2	15037.6	8348.75	8143.2	169454	105286	27942.4	69350.4	27552.8	200056
264000	7159.2	27744.8	9603.6	11423.6	16561.7	8741.6	8446.8	185098	114646	29774.4	73440.4	29976	242576
265200	8042	30462.4	10117.5	12247.2	18471.2	9495.2	9116.4	186998	119632	33260.8	78553.6	33650.4	245690
266400	8755.6	31350	10820.4	12731.6	18542.8	10174	9507.2	182778	121094	35380.8	83887.2	36501.2	230474
267600	9316.4	29113.2	10953.3	11919.6	17538.8	10226.8	9530.4	171828	122190	37052	85685.2	38528	214883
268800	9246.8	26888.4	10546.8	11235.4	16338.8	9600	9256.8	156240	116019	36984.4	85500	40291.2	200677
270000	8920.4	25038.4	10074.4	10361.6	15689.2	8935.2	8524.8	138488	105788	35723.2	80765.2	38371.2	182601
271200	8391.2	23358	9530.8	9830.8	14653.3	8440	7936	120650	94038.3	33938.8	72846	36952	160875
272400	7823.6	21209.2	8963.2	9079.2	13672	7866.8	7490.8	107131	83865.6	32011.2	63838.8	34689.6	142891
273600	7420.4	19013.6	8639.17	8782.8	12781.6	7615.6	7188.8	96189.6	75056	29915.6	57466	33625.4	129296
274800	7120.4	16716.8	8385	8327.6	12122	7430	6785.6	87308	67928.4	28227.2	51706.8	31811.7	118108
276000	6886.8	15698.8	8347.2	7894	11630	7257.6	6326	78850.4	61801.6	26812.4	47240	30588	107146
277200	6740	14358.4	8178.4	7597.5	11149.2	7044.4	6224.4	71704	56225	25620.4	43516.8	29508	96844
278400	6593.6	13134	8094	7459.2	10616.7	6973.6	5962	65451.6	51864.2	24688	40525.2	28537.6	88581.2
279600	6494	12181.2	7881.6	7089.6	10202.1	6873.2	5899.6	59503.8	47694	24124.8	36510	27596.8	81370.4
280800	6348.8	11428.4	7720.8	7061.67	9718.4	6798.8	5716.4	54517.6	43992.4	23369.6	35726.8	26569.2	74742
282000	5960	10474.4	7628	6683.6	9204.8	6733.6	5482.5	48067.6	40132.4	22072.4	30709.6	25261.3	64834
283200	5407.6	8252.5	6792.8	5922.8	7611.6	5916	4440	38594.8	29791.6	18115.6	23900.8	22152.1	51034.4
284400	4402.5	6295.6	5234.4	4689.6	6339.2	4722	3412.92	30728.4	20610.8	14744	17696.4	17999.2	39100.8
285600	3501.2	5007.6	4402.8	3561.2	5184.58	3818.8	2828.4	26009.2	15483.3	12477.2	13780.8	15254	33095.2
286800	3260	4394	4090.83	3176.8	4766.8	3394.8	2529.2	24297.6	13582	11514.4	11729.2	14048.3	29725.6
288000	3099.6	4061.2	3962	2932.4	4666	3358.75	2412.8	23036.8	12872.4	11104.8	10839.6	13343.8	28435.2
289200	3072.92	3873.6	3993.2	2736.8	4354.8	3325.6	2323.33	22626.8	12813.2	10934.8	10277.9	13044.4	27737.6
290400	3116.4	3746.4	3763.6	2645.2	4332.8	3260.42	2184.4	22335.2	12474.8	10738	10189.2	12432.8	27399.2
291600	3037.5	3714.4	3876.4	2510.8	4166.8	3272.92	2203.6	22182.8	12206.4	10680.4	10117.5	12023.2	27602
292800	2973.2	3651.6	3818	2550	4124.8	3234.4	2182.4	21948.8	11916	10554.4	10035.2	11663.6	27362
294000	2913.2	3634	3703.6	2505.2	3970.42	3088.8	2152	21552.4	11657.9	10561.2	10072.4	11560	27350.8
295200	2909.2	3590	3572	2395.42	4004.8	3028.4	2132.8	21043.2	11380.4	10615.2	10031.2	11001.6	26730
296400	2800	3476	3479.2	2388	3938.8	2940	2198	20904	11102.8	10600	10096	10691.2	26262.8
297600	2875.6	3541.67	3378.4	2388	3903.2	2847.6	2159.6	20202	11079.6	10437.6	9957.2	10250.8	25780.4
298800	2870.8	3510.8	3223.6	2391.2	3668.8	2790	2133.2	19926.7	11000.4	10529.2	9778.4	10079.2	25271.7
300000	2810	3444.8	3113.6	2363.33	3706	2761.6	2180.4	19355	10920.4	10498.8	9611.6	9915.2	24891.3
301200	2727.6	3346	3093.6	2394.58	3529.6	2700	2188.4	19320.4	10791.7	10537.2	9392.8	9660.8	24452.4
302400	2708	3331.6	2976.4	2378.33	3562.4	2581.2	2176.8	18789.2	10565.6	10630.4	9360.8	9618	24487.2
303600	2402	3150.4	2662	2318.75	3126.4	2188.8	2035.2	19156	12612.5	10799.2	9655.6	8966	26558
304800	2269.6	2994.8	2391.6	2204	2916.25	2160.8	2026	19045.2	11602.1	10565.2	9671.2	8898	24467.6
306000	2136.8	2826.8	2352.4	2065.6	2862.5	2044.8	1837.2	18313.2	11070.4	9911.6	9447.6	9069.6	23201.6
307200	2108	2724.8	2272.08	2022.4	2748.4	1976.4	1816	19110	10706	9548	9673.2	9105.2	23204.8
308400	2033.6	2772.4	2231.25	1972.4	2771.2	2003.2	1725.6	19879.6	10572.8	9505.2	9452	9045.83	23517.2
309600	2043.6	2776.25	2186	2088.4	2725.2	2010	1793.6	20104.8	10336.4	9466.8	9564	9154.8	23179.2
310800	1948.4	2857.6	2268	2115.2	2821.6	2018.4	1817.2	19501.2	10347.6	9508	9556	9296.25	22353.2
312000	1945.6	2892.4	2322	2152	2812	2030	1859.6	19178.4	10592	9437.92	9481.2	9365.6	21893.6
313200	1941.6	2909.6	2326.4	2182	2860	2070.8	1844.8	19203.2	10834.8	9189.2	9448.33	9211.6	22087.2
314400	1950	3058.8	2312	2137.2	2851.6	2101.2	1912	19450	10981.6	9326.4	9549.58	9225.2	22200.4
315600	1892.5	3088.8	2346.4	2264.8	2972.8	2105.6	1928.33	19781.6	10983.2	9129.2	9556.4	9284.17	22466.4
316800	1936.25	3169.6	2357.2	2314.8	3046.4	2102.5	1970	20295.2	11300.8	9154.17	9657.2	9197.2	23046
318000	1938	3194.8	2429.6	2352.8	3146.67	2198	1964.4	20843.2	11515.8	9216.8	9882.8	9196	23814.6
319200	1955.6	3353.2	2538	2466	3188.4	2213.2	2015.6	21244.8	11877.2	9346.25	10063.6	9119.2	25050.4
320400	1882.8	3437.6	2500.8	2512.08	3173.6	2253.2	2027.2	22086.4	12266.7	9332	10283.6	9465.6	26592.8
321600	1959.2	3511.2	2614.4	2551.6	3385.83	2269.2	2063.2	23676.8	12925	9441.6	10797.6	9476	28753.6
322800	2011.2	3777.6	2673.2	2646.25	3555.2	2290.4	2103.6	25300	13795.4	9603.6	11365.6	10035.2	31887.2
324000	1986.4	4077.6	2752.5	2783.6	3623.2	2336.4	2214.4	27848.4	15091.6	9853.6	12118	10306.8	35514
325200	2085.2	4455.2	2886.4	2952.5	4018.8	2464.4	2389.2	35857.5	18235.6	11866.8	15686	12227.2	50287.2
326400	3082.4	7534	4614.58	4844	6826	3890.8	3963.6	71484	34144	19306	30288	19320.4	95607.9
327600	4664.4	12554	6842.5	7746.8	9972.4	5474	5832.4	110486	59054	25873.6	49941.2	25105.2	134180
328800	5387.6	16051.3	7986.8	9502	11243.6	6426.4	6580.8	136305	81235.2	27728.8	64545.6	27852.4	152381
330000	5843.2	17875	8472.8	10547.2	11854.4	6772.8	6803.6	157474	96010.4	28584	73746.4	29872	168243
331200	6090.4	19842.4	8927.6	11097.1	12456.4	7222.4	7067.2	175921	103714	29679.2	80460.4	32129.2	185114
332400	6264.4	21186	9137.6	11725.6	12859.2	7498	7191.2	191486	108689	30745.6	84024	34048.4	200545
333600	6447.6	22250.8	9434.8	12003.2	13414.2	7681.2	7411.6	204493	111379	31346.4	85907.6	34935.6	215738
334800	6586.8	22816.4	9362.8	12225.6	13730	7876.25	7516	214061	113336	31464.4	86756	34851.6	216777
336000	6684	23456	9464.4	12204.2	14044.8	8030.8	7442	216778	115042	31111.6	86918.4	34681.2	219540
337200	6702.4	23386.7	9474.4	12212.4	13918	7982.8	7232.92	216236	116334	30964.4	87513.3	34121.6	215271
338400	6822.08	23661.2	9417.6	11998.4	13838.3	8093.6	7284.4	211907	115576	31033.6	87972.4	34506.4	217085
339600	6834.8	23657.2	9410	12044.4	13886	8004.58	7408.8	210856	115514	31558.3	89198.4	34525.6	217220
340800	6895.6	23731.6	9380.4	11903.6	13663.6	8104.8	7389.2	209189	114350	32431.7	89546.8	35033.2	218061
342000	7140.8	24204	9537.6	12054.8	13927.5	8083.6	7463.2	207021	114247	33064.4	90054.4	35200.8	218315
343200	7261.2	24415.2	9478	11988.4	13820.8	8375.2	7694	205468	113907	33476.4	90005.2	35402	218522
344400	7469.2	24410.8	9573.6	11989.6	13889.2	8461.2	7604.8	203604	113724	34237.5	90533.2	35747.2	216447
345600	7619.2	24054.4	9785.2	11917.2	13923.2	8341.67	7824	200315	112345	34908.8	89678.8	35724	214359
346800	8253.2	24013.2	9964	12030.4	14069.6	9086	7626.8	166309	120342	30536.4	83880.8	30253.6	178008
348000	7961.6	23660.4	9998.4	11957.9	13221.6	8207.2	7935.6	172379	111403	26769.2	69922.4	24899.2	165981
349200	7023.6	22890.8	8999.2	10551.6	12680.4	7965.2	7822	173405	112213	24700.4	62876.4	23047.6	186631
350400	6925.6	21950.8	9012	10908.4	14037.6	8610	8144	181382	121448	25151.6	64487.6	23456.4	201994
351600	7767.2	24451.2	9720.42	12551.2	16888.8	9610.8	8728.8	180927	123889	26658	71053.2	24202.8	204537
352800	8499.6	24356.4	10462.9	13434.8	18671.2	10621.2	9439.6	180158	124696	28850.8	75029.6	25514.8	198379
354000	8876.4	22514.8	10791.2	13289.2	18390	10554.4	9557.92	174808	122948	30233.2	77983.8	27101.2	185726
355200	9308.33	21070.8	10617.2	12585.2	17498	9917.6	9394.58	161619	115124	30533.6	78074	28039.2	170979
356400	9131.25	19661.6	10350	12024	16755.2	9171.67	8728	147360	103561	30236	73858.8	28334.4	154529
357600	9033.2	18683.2	9945.2	11347.2	15908.3	8668	8357.6	135974	93733.3	29529.6	68234	28425.6	136590
358800	8638.4	17239.2	9439.6	10570	14684.4	8156.8	7929.6	123850	84256.8	28408.4	61348.8	28291.2	121864
360000	8304.8	16028.8	9129.2	9775.42	13648.4	7932.4	7731.6	113438	77221.7	27229.6	53924.8	28168.8	110272
361200	7725.6	14728	8838.8	9140	12961.6	7722.5	7344.8	104220	70344.2	26173.2	51074.4	27529.2	100545
362400	7413.6	13992.8	8485.83	8852.4	12276.8	7562	6984	96930	64512.4	25128.8	46167.2	27143.3	92188.8
363600	6909.2	13795.4	8416	8569.2	11748.8	7360	6829.6	89951.6	59040.8	24378.8	43507.6	26197.6	83726.7
364800	6849.6	13306.8	8179.17	8242.8	11010.4	7018.8	6598	82588	53702.4	23419.6	40380.4	25073.8	77344.4
366000	6563.2	12804.6	7996.8	7996	10479.6	6781.6	6397.5	77136.8	48999.6	22828	38454	23950	71356
367200	6298	12320.8	7692.8	7704.58	10015.2	6760	6139.2	71641.2	44620.4	21757.6	36324	22991.7	65366
368400	6098	11746.7	7656.8	7490	9508	6432	5963.6	64413.6	40305.6	20366	32950.8	21581.2	57359.6
369600	5424.4	9348.8	6769.6	6498.4	7792.08	5760.8	5004.8	52679.6	30089.2	16883.6	26454	19206.8	46276.4
370800	4430	7417.5	5517.2	5267.2	6396.4	4668.4	4168.8	43846.4	21124.4	13536.8	20346.4	15796.3	37615.6
372000	3580.4	5886	4517.92	4038	5254	3932.4	3331.6	38366	16011.2	11594.8	15886	13313.6	32567.1
373200	3378.8	5255.2	4229.58	3469.6	4905.6	3587.6	3103.6	35173.2	14418.8	10818.8	13941.2	12391.3	29807.6
374400	3408.33	4828.4	4189.6	3146	4624.4	3455.6	2972.92	33148.8	13718.4	10460	12870.4	11998.4	28966.8
375600	3424.4	4692	4117.6	3036.4	4465.83	3453.2	2849.6	33046.8	13697.9	10552.4	12480.8	11823.2	28697.6
376800	3405.2	4690	4100.4	2887.6	4348.8	3463.33	2744.4	33439.6	13121.2	10461.6	12132.8	11446.4	29515.6
378000	3466.8	4557.92	4153.2	2781.6	4307.2	3368.8	2701.25	34182.8	12719.6	10428.8	12081.2	11310.4	29160
379200	3509.2	4522.8	4048	2740.83	4190	3204.4	2553.2	34733.2	12409.2	10588.4	11978	11265.6	28920.8
380400	3382	4418.4	4009.58	2640	4154.8	3113.6	2608.4	34319.2	12077.2	10715.2	11862.4	10831.2	28296.4
381600	3396.4	4364.4	3893.2	2567.5	4088	2976	2563.6	33748.8	12009.6	10653.6	11966.8	10363.2	27627.9
382800	3282.92	4354	3731.6	2532.4	4008.4	2931.25	2458	33139.6	11849.2	10770.4	12146.4	10246.8	27296
384000	3226.4	4187.2	3595.2	2492.5	3894.4	2886.8	2408.8	32174.2	11783.6	10701.2	11872.8	9832	27005.6
385200	3232.4	4050.4	3499.6	2465	3804.8	2798	2414.4	31965.2	11687.5	10649.2	11788.4	9567.2	26437.2
386400	3040.8	4046.8	3374.17	2484	3872.4	2725.6	2311.6	31575.2	11799.2	10662.8	11712.8	9169.6	26321.6
387600	2963.33	3852	3263.2	2435.2	3675.6	2689.58	2368.4	30818.8	11685.6	10459.6	11557.2	9063.2	25649.2
388800	2795.2	3840.4	3123.2	2468.4	3604.4	2717.92	2345.2	30504.6	11774.8	10425.2	11312.8	8936.4	25392.8
390000	2572	3746.4	2776.4	2505	3559.6	2178.4	2060	28505	13289.6	10008.8	10445.6	7852	24013.8
391200	2268	3576.8	2512.8	2300.83	3105.2	2059.2	1932.8	28617.6	12525.8	10013.2	10361.2	8108	22840
392400	2108.4	3436	2461.6	2173.75	2980.4	2030	1875.6	27568	11807.9	9724.8	10328	8167.2	22118.4
393600	2062.92	3399.2	2422.4	2165.6	2938.4	1991.6	1863.75	28280	11559.2	9549.6	10203.6	8211.6	22850.8
394800	1932.8	3422.8	2344.8	2213.2	3065.6	2032.8	1871.6	29582	11545.2	9320	10495.4	8437.2	23653.2
396000	1922.8	3518	2339.6	2242.4	3116	2024.17	1916.8	30245.2	11608.8	9288	10784	8548.8	24335.6
397200	1924	3493.2	2423.6	2205.2	3035.2	1979.2	1894.58	29925.6	11711.6	9365.2	11068	8610	23701.2
398400	1914.4	3673.33	2456.4	2312.4	3198	1970.8	1946.25	28964.8	11818.4	9342	11239.2	8736.25	22901.2
399600	1945.6	3747.2	2542.5	2338.4	3176.4	1983.6	1941.2	28492	11927.2	9203.2	11459.6	8777.6	22434.2
400800	1918.4	3727.08	2526.8	2379.2	3194.8	2008.4	2035.83	28206.8	11903.2	9117.2	11503.8	8996	22588.4
402000	1902.92	3782	2508	2430.4	3312.4	2036	2100	28274.8	12118.4	8998.4	11728.8	8938.4	23209.2
403200	1980.42	3795.6	2651.6	2440	3551.6	2078	2105	28937.6	12173.6	9124.17	11822.8	9073.6	23827.2
404400	1944	3895.6	2698.8	2562	3598.8	2127.5	2171.2	29764	12422	9041.6	11950.4	9051.6	24468
405600	1985.2	3993.6	2649.58	2666.4	3724.8	2124.4	2160	30252	12797.6	9100.8	12079.2	9101.2	25213.8
406800	2030.8	4133.2	2771.25	2736.8	3845.6	2139.6	2246.4	31062.5	13261.2	9130.4	12294	9260	26662
408000	2105.2	4121.2	2868	2811.67	3994.4	2186	2301.2	32152.9	13740	9241.6	12483.2	9508.8	28562.4
409200	2060.8	4399.17	2905.2	2908	4230	2236.4	2381.2	33746	14484.4	9566	13362.4	9649.17	31090
410400	2172.8	4576	2981.2	3187.6	4520.8	2294	2532.4	36546.4	15725.2	9842.8	14074.4	9966.4	33606.4
411600	2222.4	4933.6	3194.58	3282	4740.4	2437.6	2652	45123.2	18625.2	11461.2	17187.6	11485	44467.2
412800	3300	7934	5024.8	5261.6	8180.4	3736.67	4273.6	84198.8	32222	17939.2	31170.4	17938	83417.6
414000	4711.2	12702.1	7379.2	8370.8	11588.4	5264.8	6154.4	125890	54133.6	23157.6	47991.2	23834.6	120190
415200	5861.67	17333.2	9062.4	10424.4	13610.8	6354.17	7146.8	152770	76218	25600	61137.5	27308	142522
416400	6511.6	20323.2	9952.92	11908	14578	7038.8	7599.6	177604	93736.8	27487.6	70388.4	29830.8	162731
417600	6987.92	22770	10812	13048.8	15395.2	7467.2	8000.4	198784	104122	29181.6	76319.2	32587.6	181455
418800	7251.67	23765.2	11199.2	13553.2	15837.6	7858.8	8119.58	219048	110448	30350.4	81203.6	34035	200261
420000	7330.83	24676.8	11292.4	13709.2	16376.8	7899.58	8346.4	232135	114167	31381.3	84869.2	34355.6	213492
421200	7615.2	25363.2	11460.8	13721.7	16424.8	8114.4	8383.2	241602	115870	31470.8	86218.8	34446.8	217406
422400	7609.6	25414.4	11352	13785.2	16404.6	8140.8	8397.2	242296	117398	31218.4	86968.8	34135.2	219426
423600	7617.2	25428	11268.3	13748.4	16756.8	8079.6	8253.6	237690	117257	31212.8	87076	33926	218416
424800	7508	25668.4	11319.6	13757.2	16538.8	8122.8	8230.8	235692	118474	31013.2	86800.8	33991.2	214083
426000	7589.58	25808	11277.2	13808.4	16458	8257.2	8215	233756	118672	31160.8	86359.2	34075.6	213184
427200	7635.6	25902.4	11402.9	13953.6	16898	8220	8393.2	227716	118544	31279.2	85944	34147.2	212577
428400	7702.4	25789.6	11403.3	14070.8	17057.2	8315.6	8383.6	223686	118065	31399.2	84861.2	34009.6	213443
429600	7884.8	25831.2	11797.5	14027.6	17060.8	8360.8	8352.4	219198	116836	31546.8	84254.4	33859.6	210384
430800	8095.6	25770.4	11851.2	14068.8	17095.2	8513.6	8322.4	214790	114853	31775.6	82350	34309.6	208574
432000	8419.2	25609.6	11946.4	14018.4	17216.3	8485.2	8394.4	210361	113144	31772.5	80570	34295.6	206138
433200	8698	25514.8	12094	13780.4	16499.2	9015.2	8230.8	167280	118411	29246	76657.6	29925.2	183051
434400	8730.83	25401.2	11824.8	13189.2	14674.4	7974.4	8137.5	164493	101834	23846.8	60858.4	23974	154790
435600	7797.2	23126.4	10247.2	11704.4	14021.2	7660	7634.8	163556	95160.8	22228.8	52964	23097.6	158042
436800	7442	23456	10081.2	12431.6	15680.8	8224.8	7720.8	167047	101634	22418	52256.8	24277.2	163634
438000	8046	24641.6	10689.6	14080	18846.4	8948	8682.4	162469	107285	24354	54673.2	25928.8	158773
439200	8929.2	25333.2	11795	15643.2	21113.2	9870.8	9628	156752	109623	26286.8	57051.2	27695	152640
440400	9289.2	25370.4	12452.4	16402.4	21829.6	10448	10222.4	149329	106073	27109.6	58074	28457.2	146131
441600	9312	24953.2	12822.1	16196.8	21705.2	10159.6	10175.6	140628	100148	27245.6	58222.8	28618.3	137869
442800	8967.6	23634.8	12791.2	15545.2	20768.8	9610.4	9773.33	130654	96019.6	27038	56470	28190.4	126470
444000	8661.2	21326.8	12387.2	14425.2	19289.2	8809.6	9346	120128	88811.2	26332.4	53402.8	27818.8	114908
445200	8274.17	19362.4	11951.2	13078.4	17662.8	8288	8802.92	110134	82609.2	25988.4	50283.8	27039.2	104755
446400	7840.42	17916.8	11612	11924.8	16294.8	7862.92	8342.8	100760	76626.8	24915.4	47206.4	26220.4	95536.8
447600	7610.8	16989.6	11002.4	11235.4	15139.2	7563.6	7908.4	92760	70979.6	24132	44806.8	25531.2	87144
448800	7428	15980.4	10644.2	10680	14306	7298.8	7568.8	85480.4	65472.9	23430.8	42644.8	25078.4	79525.6
450000	7028	15436.8	10218.3	10090	13699.6	7267.6	7295.6	78604	60399.2	22737.6	39652.4	24490	73592.9
451200	6982.08	14719.6	9864	9834.8	13098	7164.4	7175.42	72956	55698.8	22304.8	38925	24432	67645.6
452400	6853.2	14093.8	9485.6	9593.6	12348.4	6998.4	7018.4	67762.8	51360.4	21947.2	35951.6	24312.8	62069.2
453600	6630.4	13310	9141.2	9203.33	11678.4	6782.4	6750.8	62801.7	47637.2	21568	34338.4	24324.4	56859.6
454800	6556.8	12480.8	8787.6	8791.67	10935.2	6673.2	6535.2	56464.2	43030	20911.6	31366.4	23752.8	50440.4
456000	5844.4	10037.2	7780	7508.75	8881.6	5930.4	5674.8	46948	32256.7	17330	24987.2	21060.8	41490.4
457200	4802	7403.6	6307.2	6020.8	7111.67	4858.8	4670	40251.2	22672.9	13892.4	19135.6	17275.2	35313.2
458400	3728.4	5583.6	5143.2	4562.5	5761.2	3930.8	3822	35077.1	17915.2	12319.2	15302.4	14934.4	31674.8
459600	3280.4	4936	4697.08	3901.6	5125.2	3587.2	3530	32389.2	16291.2	11722.8	13312.8	13927.2	28942.8
460800	3200	4462.4	4654.8	3548.4	4957.08	3451.6	3354.8	30658.4	15675.8	11322.8	12467.6	13487.6	27891.6
462000	3110.4	4316.8	4487.08	3268.4	4682.4	3257.2	3326.8	31282.4	16114.8	11262	12023.6	13129.2	27889.6
463200	2952	4244.17	4462	3045.6	4533.2	3124.8	3230.42	31545.6	15823.6	11302.8	12179.6	12787.2	28233.8
464400	2849.2	4230.8	4378	2981.6	4462	3057.6	3159.6	32500.8	15472.4	11373.6	12441.6	12542	28366.8
465600	2823.2	4214.4	4316	2858	4359.17	2949.6	3142.4	32225.6	14945.4	11371.6	12503.6	12037.2	28488.8
466800	2726.8	4162	4264.4	2728.8	4286	2716.67	3065.6	32300.8	14897.2	11463.2	12586.7	11730	27678.4
468000	2683.2	4153.2	4179.2	2663.6	4317.92	2732.4	2976	31398.8	14540.8	11431.6	12370	11281.6	27325.2
469200	2552.4	4121.67	4048.4	2566	4299.2	2514	2903.2	31183.6	14523.2	11367.2	12373.6	10885.8	26574.8
470400	2520.83	4026.8	4021.2	2556	4223.2	2504.4	2840	30442	14638	11565.8	12273.6	10591.6	26415.6
471600	2465.42	3947.6	3883.2	2542	4176	2417.6	2797.5	29983.6	14780.4	11362.8	11835.6	9977.6	26083.3
472800	2502.8	3914.17	3790	2500	4010	2366.4	2725.2	29644	14781.6	11342.8	11798.8	9856.25	25843.6
474000	2464.4	3817.2	3612	2550.42	4023.6	2334.8	2635.2	29107.9	14820.4	11103.2	11634.4	9447.2	25187.2
475200	2500.8	3775.2	3512.8	2597.6	3957.5	2308	2607.2	29092.4	14915.6	10974.8	11390.4	9246.8	24606.8
476400	2552.8	3892.08	3159.2	2729.2	4149.2	1971.6	2415.42	25028.4	13897.2	10583.2	9512.92	8241.6	20874
477600	2290.4	3595.6	2968.8	2455.6	3725.2	1836	2284.4	24584.4	12826.8	10469.6	9457.6	8346.8	20664.2
478800	2276.4	3507.08	2850	2330.4	3523.2	1852.4	2178	23895.6	12640.4	10504.8	9626	8552.08	20126.4
480000	2172.8	3416.25	2893.6	2396.4	3580	1870.4	2107.6	24953.2	12971.6	10178	9660.8	8708.8	20493.3
481200	2238.8	3494.8	2892	2340.8	3473.6	1930.4	2168.4	26070	13363.3	10158	10067.2	8986	21153.6
482400	2174.8	3492	2904.17	2379.2	3486.8	1836.4	2156.8	27212.9	13536	9944.8	10644.4	9190.4	21797.1
483600	2095.2	3503.2	2989.6	2366	3373.6	1890	2268.8	27282	13626	10074	11178.8	9488.8	22297.9
484800	2117.92	3564.4	2968.8	2442	3311.2	1908.33	2228	26931.2	13842.4	9992	11928.4	9760.8	22679.6
486000	2144	3680.42	3153.2	2506.4	3444.4	1929.6	2404.58	26841.6	14157.2	9860.8	12295	10084	22497.6
487200	2145.42	3644.4	3132	2522	3419.6	1893.6	2455.83	26734	14320	9889.2	12651.7	10351.6	22595.6
488400	2182.4	3701.67	3152.8	2574	3537.2	2069.2	2508.75	27029.2	14525.6	9873.6	12776	10637.9	22952
489600	2207.08	3880	3266.4	2624.8	3641.6	2067.92	2521.2	27444.4	14735.2	10039.6	13120.8	10805.2	23516
490800	2212.8	3931.6	3349.6	2725.6	3741.2	2128	2627.08	28232.8	14964.8	10014.8	13371.6	11015	24187.2
492000	2200	3863.2	3491.6	2798.4	3782	2167.92	2696.8	29059.2	15301.2	10152.9	13580.4	11014	25258.4
493200	2244.8	4054	3542	2889.6	3924.17	2165.6	2780.8	30064	15835.2	10389.6	13811.6	11180.8	26477.2
494400	2248.33	4201.6	3681.6	3023.2	4115.6	2311.6	2874.58	31282.4	16415.6	10608	14132.1	11339.2	28184.4
495600	2381.2	4276.4	3766.8	3196.4	4110.42	2365.6	2976.8	32618.8	17303.6	10774.4	14782.4	11614.8	30129.2
496800	2426.4	4483.2	3903.2	3363.2	4422.4	2416.67	3094.8	34841.6	18658.8	11186.7	15530.8	11910.4	32554.8
498000	2556.4	4807.2	4246	3662.8	4944.4	2573.6	3400	43532	22132	13313.3	19549.2	14202.8	44864
499200	3825.6	8028.8	6627.2	5985.2	8459.58	3930	5495.2	77974.4	38698.8	21046.7	34171.6	22230	81526.4
500400	5464.4	12604	9620	9742.92	12253.2	5594.4	7677.6	114305	61897.6	27280.8	51257.2	29411.2	115030
501600	6721.2	16292.4	11371.2	12419.2	14657.6	6799.6	8653.2	136326	80981.7	29611.6	61837.6	33057.2	137058
502800	7246.8	18636	12766.4	14050.4	16052.8	7451.2	9368.8	156508	97163.8	31548	68335.6	36340.8	156124
504000	7802.4	20805.2	13648.4	15233.3	16672.4	7858	9969.6	174966	106823	32859.2	71035.2	39099.2	173114
505200	7892	22350.4	13965.8	15852.4	17378	8151.2	10217.2	186858	112765	33840	74576.4	40630.8	186986
506400	8064.4	23546	14095.4	16141.6	17834.4	8288.8	10262	196801	116652	34411.6	76298	40742.4	194064
507600	8221.2	24232.4	14151.6	16197.5	18093.6	8435.2	10335.6	200746	118086	34915.6	77537.6	41390.4	197290
508800	8171.2	24632.8	13903.2	16297.9	17963.2	8313.2	10341.2	202818	119176	34409.6	78226	41212	196126
510000	8147.2	25151.2	13836.8	16037.5	18349.6	8418	10487.2	200639	118557	34088	77911.6	40466	191770
511200	8185.2	25188.8	13960	16073.2	18508.8	8535.6	10475.2	197982	118908	33635.6	77625.2	40061.2	188131
512400	8228	25209.6	13873.6	15951.6	18964.6	8680	10604.8	194326	119500	33398.3	77448.4	40043.2	185694
513600	8364.4	25506.8	13779.6	16037.2	19380	8690.42	10710	191870	118622	33338	77268.3	39802.4	184222
514800	8400.4	25877.6	13706.4	15798.8	19840.4	8733.6	10900	188671	117317	33340.4	75841.7	39416	183290
516000	8614.8	25613.3	13851.2	16129.6	19947.2	8826	10860.4	184416	116004	33271.6	74590.4	38607.5	179371
517200	8890.83	25580.8	13798	16142.4	20500.4	8816.67	10995.2	180453	114186	32872.1	73344	38739.2	178133
518400	8976.8	25488	13810	16038	20645.4	8830	11113.2	176471	112054	33140.4	71461.7	37982	175944
519600	9207.2	24187.6	13600.4	15842.8	18711.2	9579.6	10832	151090	110908	30680	72173.6	34964.4	160193
520800	9351.2	24066.4	13171.6	15279.2	16995	8528.4	10069.6	132695	92439.2	25592.9	55480	27330.4	123669
522000	9081.6	22232.8	11870.8	14386.8	16504	8031.25	9565.2	134072	90837.2	24178.3	51207.6	25864.4	121462
523200	9275.6	23021.2	11784.8	15437.6	17497.9	8573.6	9933.2	132167	97286.3	24194	52139.6	25846.4	124556
524400	10506.4	25422.8	12586.3	16954	20115.2	9554.8	11323.2	127111	101428	25419.2	52860.8	27072.4	123673
525600	11569.2	26748	13736	18589.2	22575.6	10521.7	12798.8	122651	100405	27443.6	54605.4	28290.4	116666
526800	11843.6	27228.8	14641.6	19427.6	23544.4	11160.8	13477.6	116940	97623.6	28899.2	55156.4	29625.2	112285
528000	11664.4	27760.4	14909.2	19145.2	22997.2	11142.8	13410	110609	93775.2	28819.6	55905.2	30238.3	109686
529200	11280.4	27605.2	14810.8	18170.4	21594.8	10796	13003.8	104157	88390.4	28734.4	55256	29864.2	104193
530400	10514	27175	14126	16453.2	19929.2	10340.4	12221.3	97270.8	82054.4	28181.2	53085.2	29572.1	96153.6
531600	9866	25242.8	13454.6	15202	18323.2	9731.6	11674.8	90735.4	76175.6	27812.8	49478.8	29560	88358
532800	9355.6	23008	12611.6	14032.4	17057.9	9244.4	10940.4	83845.2	71537.9	27223.6	46943.2	29772.8	81000.8
534000	8879.2	21150.4	12228.4	13096.4	16173.3	8858.4	10500	77460	66978	26421.7	45027.2	29968	74358.8
535200	8522	19428.4	11736.8	12447.6	15225.6	8418.8	9874.17	71417.2	62651.2	25588.4	43372.1	29944	68546.4
536400	8187.92	18155.2	11287.2	11632.4	14464.4	8285.83	9563.2	66002	58040.4	24916	41876.8	29504	63646.4
537600	7896	17010	10772	10866.8	13503.8	8112.4	9020	61412.8	53632.4	24320.8	39338.8	28620	58866
538800	7684.8	16152.8	10461.7	10583.6	12597.6	7928.8	8660.4	57052.9	49437.6	23695.2	36598.4	27306.4	54629.2
540000	7424.8	14985.6	10026.8	9924	11966.3	7703.6	8325.2	53314	45639.6	22877.9	33376.4	25876.8	50441.2
541200	7064	13887.6	9746	9546.4	10911.3	7408.4	8076	48182.5	41016.4	21376.8	31053.6	23948	43707.2
542400	6133.2	11146.4	8119.6	7742.92	8602.4	6477.6	6520	41303.2	31998.8	17444.4	23257.6	19489.6	35599.6
543600	4700.8	8460.8	6370	5719.2	6992.4	5230.4	5119.2	35086	23710.8	14134.4	17116.3	15493.6	29510.4
544800	3681.67	6521.2	5156	4279.2	5836.8	4190	4227.5	30907.2	18972.4	12458	14044	13403.6	26037.6
546000	3284.8	5597.6	4583.2	3794.4	5264.58	3863.6	3910.4	28695.4	17232.4	11756.8	12999.2	12344.8	24194
547200	3055.6	5256.8	4322.08	3579.6	5086	3711.6	3717.6	27206.3	16180.4	11651.6	12498.8	12059.6	23113.6
548400	2966.4	4986	4060.8	3433.2	4874	3548.75	3570.4	27285.2	15877.2	11577.1	12308.8	12148	22427.2
549600	2813.2	4786.4	4150	3295.6	4698.75	3344.4	3537.2	26978.4	15185.6	11741.7	12307.2	11913.2	22191.2
550800	2676.8	4815.2	4062.8	3120	4660.8	3182	3407.2	27288.8	14966.4	11779.6	12600	11931.6	22470.4
552000	2598.8	4720.8	4025.42	2950	4608.8	3066.4	3413.2	26907.5	14629.2	11842.4	12595.6	11868	21924.8
553200	2608.8	4587.6	3907.2	2883.2	4543.2	2832	3190.4	26704.8	14094	11961.6	12652.5	11675.6	21366.8
554400	2523.33	4580.4	3883.6	2744	4547.2	2770	3156.4	25816.8	13811.3	11886.4	12584.4	11657.2	20584.8
555600	2512.8	4455.2	3842.8	2616.4	4629.17	2633.6	3113.6	25524.4	13365	11964	12394.4	11570.8	19915.2
556800	2501.6	4313.6	3785.2	2588.4	4530.4	2608.4	3062.08	24794	13064.8	11748.8	12026.4	11429.2	19494
558000	2549.2	4360	3751.25	2577.6	4576.8	2576	2966.4	24563.2	12932.8	11900	11744.2	11434	19224
559200	2461.2	4177.2	3796	2576	4479.17	2545.2	2910	24212.9	12798.8	11792.8	11644.4	11140.8	18724.8
560400	2501.2	4175.6	3785.83	2621.2	4421.6	2516.4	2886.8	24093.6	12573.8	11870.4	11334.8	11110.4	18487.2
561600	2525.6	4124.8	3712.8	2582.5	4395.6	2534.4	2836	23822	12694.6	11445.2	11040.4	10942.4	18054.8
562800	2734.8	4263.75	3738	2670.8	4302.4	2355.2	2978.33	21410.4	13683.6	10916.4	9937.08	9526	17564
564000	2551.6	3921.6	3542.8	2568	4131.6	2226.25	2694	21481.6	12798.8	10868.4	9880.42	9749.2	17571.2
565200	2338.33	3804	3395.2	2355.2	3966.4	2167.5	2649.6	21492.8	12544	10924.4	10017.9	9775.6	17842
566400	2394.4	3836.8	3430	2365.6	3825.6	2174.17	2655.2	22388	12719.6	10922	10123.3	9800	18456.8
567600	2334.8	3875.6	3363.6	2310.8	3601.25	2151.6	2667.2	23461.2	13075.2	10745	10778.4	9924	19206.8
568800	2281.2	3839.2	3369.6	2303.6	3645.42	2198.4	2677.6	24786.4	13175.2	10592.8	11158.3	9934	19944.8
570000	2214	3792.08	3356.8	2359.6	3498	2130.8	2664.8	25410.4	13274.4	10744	11846	10120.8	21085.8
571200	2160	3900.8	3436.4	2331.2	3404.8	2136.8	2792.08	25908.8	13589.2	10673.6	12437.1	10412.8	21560
572400	2166.8	3984.4	3462.4	2281.6	3361.6	2160.42	2886.8	26138	13802.8	10752	12986.8	10624.6	22360.4
573600	2177.92	3954.4	3529.2	2392	3383.6	2165.6	2891.25	25738.4	13875.6	10714.4	13618.4	10799.2	22725.4
574800	2202	4063.2	3582	2433.6	3373.6	2201.6	3053.2	25964	14086.7	10720.8	13738.8	11001.2	23449.6
576000	2266.4	4012	3668	2455.2	3417.5	2239.2	3141.6	26378.8	14211.2	10598.4	14103.2	11178.4	24020.4
577200	2234	4137.6	3701.6	2574	3446	2259.2	3155.2	26984.4	14526.8	10734	14077.6	11137.6	24591.6
578400	2268.33	4142.4	3769.6	2644.8	3452.8	2390	3239.2	27700.8	14761.6	10737.6	14567.1	11243.2	25514.4
579600	2320.8	4301.2	3798.8	2778.8	3614.17	2354	3253.2	28966.7	15344.8	10969.6	14784	11485.2	26694.6
580800	2361.6	4432.08	3895.6	2815.2	3761.2	2463.2	3350.4	30580.4	15743.2	11130.8	15173.6	11638	28185.4
582000	2411.6	4626.4	4026.8	2950.42	3959.2	2541.2	3447.6	32282.4	16625.8	11336.4	15936.8	11825.2	30224.8
583200	2526.4	4886	4207.6	3246	4076.25	2640.4	3658.8	34755.4	17675.2	11603.6	16765.2	12141.2	32557.5
584400	2611.2	5210.4	4466.25	3416.8	4594.8	2835.6	3965.2	43707.2	21424.4	14197.6	21670.8	14637.6	43636.3
585600	4018.8	9208.4	7249.17	5893.6	7861.2	4501.6	6789.6	79793.2	37754.4	22619.6	38633.6	23651.7	78453.6
586800	5877.2	13918	10176.4	9562.4	11324.4	6337.6	9418.4	114715	56002.4	29457.2	57160.4	31666.4	111121
588000	6985.6	17591.2	12155.6	12461.2	13498.3	7578.8	10986	136015	66922.1	32060	67909.6	36250	132440
589200	7382	19708.4	13282.8	14019.6	14900.4	8076.4	11801.2	152236	73364.6	33507.2	72586	38968	148556
590400	8043.75	21655.6	14029.2	15639.6	15871.6	8678.75	12483.2	166524	80329.6	35184	74847.1	40914.4	161237
591600	8241.6	22976.4	14452.8	16358.4	16438	8967.5	12635.2	177601	85914	36019.2	76531.6	41607.2	171229
592800	8438	23735.2	14611.2	16600	16965.4	9073.6	12719.2	185402	90175.4	36981.6	78060	42539.2	178443
594000	8736	24597.6	14792.4	16873.2	17374.4	9131.67	13028.8	189332	92402	37683.6	78648.3	42906	182680
595200	8859.58	25094.4	14865.6	16664	17415.2	9288.8	12942.8	190018	93538.4	37097.6	79018.8	42101.3	183988
596400	8915.83	24968.8	14985.6	16634.4	17366	9302.4	13121.3	189428	93582.8	36818	79160.8	41128	182114
597600	9048	25326.3	14930	16692	17489.6	9338.4	13121.6	185300	93724	36445.6	78787.6	40898.4	179885
598800	9229.2	25313.6	15029.2	16789.6	17815.2	9458.8	13200.8	182392	94386	36313.6	78622.4	40646.8	176897
600000	9264.8	25633.3	15000.8	16796.8	18229.6	9610.4	13350.4	178916	94827.6	35947.2	78179.2	39775.2	175981
601200	9378	25922.8	15246.8	17049.6	18539.6	9722.5	13369.6	174932	95198.4	35671.7	77516.8	39345.2	172956
602400	9655.2	25755.2	15357.2	17196.8	19132	9697.2	13492.1	171424	95904.8	35108.4	76865.2	38936.4	171882
603600	9860.4	25960.8	15595.2	17339.2	19376	9817.2	13645.2	167662	95982.9	35083.2	75519.6	38824.8	168437
