# Supplementary material for: Application of time lags between light and temperature cycles for growth control based on the circadian clock of Lactuca sativa L. seedlings
Source: Front Plant Sci. 2022 Oct 13;13:994555. doi: 10.3389/fpls.2022.994555 (PMC9802636; doi:10.3389/fpls.2022.994555)
Supplement: Supplementary file 1 [file DataSheet_1.zip › Raw bioluminescence data/Timelag (Figure 3, S4)/L12D12_12h32C_Dt=0h.csv]

time (second)	Cos_No1	Cos_No2	Cos_No3	Cos_No4	Cos_No5	Cos_No6	Cos_No7	GW_No1	GW_No2	GW_No3	GW_No4	GW_No5	GW_No6
1200	10447	4720.8	6843.2	16839.6	5250.4	19183.3	4756	25034.8	45422.5	23787.2	22825.4	55729.2	21137.6
2400	11734	6097.08	7855.2	19213.6	6422.5	24298.8	5450.83	31640	49611.6	27737.9	27884.4	60718.8	20922.4
3600	9877.5	6092.8	7556.4	17194	6346	23298.8	5038	35269.2	47674.8	26011.6	29415.4	55877.2	18480.4
4800	8636.4	5927.5	7417.2	15777.6	6759.2	21560.8	4749.58	38032	44001.6	24392	30213.2	48103.8	16374
6000	8060	5160.8	7314.17	15242.4	6754.8	19453.2	4240.8	37920	37976	21902.8	29632.5	39983.6	14734.2
7200	7584.4	4461.25	6908.8	13817.5	6075.2	17372.8	3769.6	35622.8	32254.6	19540	27766.8	33380.4	13133.2
8400	7222.8	3914.4	6221.25	11735.2	5503.33	15070	3137.6	32677.9	27131.2	17417.1	25611.6	27890.4	11777.1
9600	6804.17	3381.2	5591.2	9888.75	4730	12935	2670.4	30001.2	23245.8	15708.4	23519.2	23773.2	10334.8
10800	6398.8	2987.5	4687.6	8294.8	4187.08	11370.4	2352.5	27666.8	20067.2	14382.1	21736.4	20279.6	9026.8
12000	5972.08	2661.2	4002.5	7132	3720.4	10035.8	2110.4	25426	17406.8	13132.4	20222.9	17724	7932.92
13200	5646.8	2367.08	3436	6242.92	3382	8768.8	1842.5	23329.2	15209.2	12474.8	19259.6	15366.7	7167.6
14400	5067.92	2162.4	3000.42	5697.6	3139.2	7819.6	1718.8	22118.4	13370.4	12104.8	18023.8	13379.6	6375.83
15600	4558	1978.75	2633.2	5027.6	2940.4	6862.4	1581.25	20996.8	11814.4	12135.6	17157.6	11944.2	5714.8
16800	4076.67	1801.2	2257.08	4622	2766	6121.2	1485.2	19836.7	10736.4	11718.8	16205.2	10671.2	5406.67
18000	3637.6	1644.58	2064.8	4238.33	2629.2	5483.6	1315.6	18614.4	9656.67	11125.6	14943.2	9609.17	4938.8
19200	3363.6	1529.2	1843.33	3970	2578.33	5048.8	1183.2	17323.8	8939.2	10280	14026.8	8763.2	4552.5
20400	3127.92	1373.2	1636	3588.75	2485.2	4600.83	1128.4	16142.4	8330.42	9609.2	12775.4	7918.4	4260.4
21600	2814.4	1256.25	1494.58	3208	2370.83	4156	1028.4	15091.7	7805.2	8947.92	11902.4	7208.4	3966.4
22800	2570.42	1229.6	1294	2962.5	2368	3879.58	916.8	13809.2	7348.75	8420.8	10972.5	6517.6	3653.6
24000	2407.6	1124.58	1319.6	2692.8	2245.42	3475.2	834.583	12570.8	7204	7892.08	10025.6	5921.67	3492
25200	2232.5	996.8	1191.25	2478.4	2152	3179.17	793.6	11314.2	6815.2	7266.4	9418.75	5470.8	3176.67
26400	2016.8	971.25	1144.8	2243.33	2009.6	3040.8	752.917	10179.2	6521.25	7310.8	8737.6	5060	2960
27600	1846	927.2	1082.08	2092.8	1942.92	2782	676	9247.5	6224.4	7044.58	8260.4	4730.8	2867.5
28800	1737.2	890	955.6	1961.67	1843.6	2593.33	637.6	8685.2	5959.58	6628	7862.08	4358	2641.2
30000	1624.8	802.8	891.667	1776.8	1768.75	2350.4	592.917	7906.25	5703.2	6127.92	7382	4036	2505.6
31200	1488.75	766.4	824.4	1663.33	1678	2252.5	578.8	7336.8	5454.58	5560.8	6758.75	3731.6	2326.8
32400	1385.6	722.083	712	1583.2	1611.67	2074.4	523.75	6881.6	5165.6	5220.42	6367.2	3559.58	2146
33600	1247.92	680.8	707.5	1484.8	1477.6	2025.42	479.2	6535	4942	4866.4	6057.5	3328.8	1975.83
34800	1186.4	637.083	586	1346.67	1428.8	1856	507.083	6156.4	4646.25	4490.4	5713.6	3085	1860
36000	1055.2	606.8	596.667	1271.2	1376.25	1816	470	5908.33	4382	4229.58	5352	2932.8	1733.75
37200	1004.4	574	522	1221.67	1305.6	1683.75	451.6	6603.6	4121.67	3930.4	5070	2736	1688
38400	912.4	577.6	479.2	1180	1262.92	1562.8	424.167	6275.83	3885.6	3712.5	4773.6	2530.83	1584.4
39600	823.75	552	431.2	1080.4	1294	1458.33	398.4	5819.6	3570	3800.4	4461.67	2355.2	1452.92
40800	800	505	442.8	1048	1314	1379.6	402.917	5444.8	3332	3768.75	4210.8	2204.58	1359.2
42000	757.083	488.8	381.667	970	1316.4	1290.42	391.6	4882.08	3141.2	3690.8	4000	2069.2	1281.67
43200	709.6	473.75	337.6	945.417	1293.2	1208.8	393.333	4604.4	2898.33	3390	3885.2	1927.5	1209.6
44400	632.4	477.2	378.333	893.6	1369.58	1176.8	371.6	5719.58	3491.6	3967.08	4833.2	2251.2	1347.92
45600	714.167	503.6	390.8	1020.42	1665.2	1415.83	432	6339.6	3546.67	4535.6	5357.5	2171.2	1420.4
46800	678	480.833	374.4	1010.8	1478.75	1283.6	429.167	6077.2	3239.6	4311.67	4714.4	1953.75	1352.4
48000	682.5	434.4	355	959.6	1335.2	1215.83	375.2	5895.6	2916.8	3947.6	4288.33	1882.4	1261.25
49200	620	415.833	341.2	857.6	1315.2	1121.6	335.417	5860	2729.2	3960	4200.4	1777.08	1191.2
50400	619.167	371.6	329.583	891.6	1395.6	1096.8	330.8	5830.42	2696	3804.8	4019.58	1774.8	1145.42
51600	560.4	371.667	301.6	836.25	1382	1086.4	326	5605.2	2612.92	3750.8	3850.4	1771.67	1058
52800	547.2	353.6	311.25	840.4	1467.92	1104.8	306	5440.42	2522	3534.58	3860.8	1792	1087.92
54000	557.5	314.8	316.8	821.667	1386.4	1065	303.2	5218.4	2510	3533.6	3789.58	1766.8	1108.4
55200	526.4	338.75	294	782	1325.83	1093.2	287.083	4958.8	2435.2	3449.17	3639.6	1772.08	1069.2
56400	521.667	341.6	272.083	800.4	1287.6	1065.83	274	4765.83	2436.4	3363.2	3717.5	1730.4	1078.75
57600	482.4	301.25	270	800.417	1214.4	1124.4	280.417	4735.6	2424.4	3252	3751.2	1729.17	1068.4
58800	515	324	266.25	762.4	1275	1088	274.8	4540.42	2380.8	3264.8	3653.2	1782.8	1120.83
60000	465.2	317.917	247.6	769.583	1212	1056.25	292	4475.2	2269.17	3214.4	3544.4	1770	1168.4
61200	496.8	320.8	267.917	791.6	1235.83	1084.8	283.6	4382.08	2354.4	3177.08	3377.6	1774.4	1221.6
62400	518.75	336.8	272.8	776.25	1185.2	1084.17	264	4200	2383.33	3122	3402.5	1848.8	1317.2
63600	528.4	302.083	299.6	739.2	1236.25	1113.6	275.833	4293.2	2412.4	3154.58	3395.6	1994.58	1455.6
64800	553.75	310	338.333	815.6	1210.8	1166.67	309.6	4440.42	2545.6	3100.4	3275.83	2234.4	1731.67
66000	588	315.417	351.2	802.5	1225.6	1207.6	323.75	4463.6	2853.75	3289.6	3425.6	2500	2088.4
67200	659.2	346.4	407.083	875.2	1395.83	1310.8	307.6	4547.08	3180.4	3341.25	3471.6	3053.2	2569.58
68400	740	331.2	496	910	1415.6	1350.42	350.8	4758	3811.25	3538.8	3593.75	3664.8	3270
69600	865.6	362	600.833	1042	1632.5	1546	421.25	5055	4534.4	3852.5	3838	4760.4	4227.6
70800	1086.67	395.6	744.8	1184.17	1849.6	1737.92	490.8	5436.4	5575.42	4401.2	4295	6006	5500.4
72000	1328.8	426.25	951.6	1473.2	2197.08	2001.6	557.083	6102	7047.2	4937.5	5032.4	7883.33	7159.6
73200	1646.67	504	1164.58	1712.8	2584.8	2428.33	705.2	7569.17	9001.6	5729.2	6113.75	10345.6	9192.08
74400	2068	580.417	1489.2	2073.75	3195.6	2922.4	880.417	9118.4	11520.4	6654.8	7561.6	13377.9	11766.8
75600	2650	657.2	1916.25	2571.6	3918.33	3643.6	1096.4	11122.9	14300.8	8047.92	9305.6	16930.4	14657.9
76800	3333.6	768.8	2348.8	3168.33	4744.8	4484.58	1344.8	13660.8	18124.6	9571.6	11947.1	21130.4	17882.4
78000	4260	981.6	2887.2	3994.4	5895.83	5462.8	1655	16553.3	22232	11812.1	15311.6	26542.9	21758.4
79200	5271.67	1174.4	3453.2	4941.25	7181.2	6766.67	1933.6	20061.6	27215.4	14338.4	19189.6	31956.4	25565.6
80400	6447.6	1388.75	4144.4	6016.4	8375	8217.2	2430.83	24127.2	32356	16935	23326.4	38150	29190.4
81600	7633.75	1670	4932.08	7244.8	9917.2	9695	2964.4	28861.7	37997.2	19496.4	27972.1	44485.6	33223.8
82800	9160	1999.58	5671.2	8436.25	11448	11505.2	3519.58	33462	43812.1	22261.6	32946.8	50646.7	37319.6
84000	10672.8	2316.8	6646.25	9966.4	13021.7	13267.6	4172	38000.4	49164.8	25075.8	37028.4	56738.4	41025.4
85200	12224.8	2798.4	7430.8	11550	14478.8	15230	4746.4	42746.8	54689.6	27628	40435	61492	44242.4
86400	13664.4	3106	8165.2	13139.2	16020	17055.6	5425.83	47066.7	59816	30460	43396.8	66558.3	47102.4
87600	15544.2	3606	9911.2	14955.8	18463.6	20289.2	7147.2	64922	77482.1	40055.2	56267.5	85022.4	56375.2
88800	22866	5225.83	15719.2	21678.4	25742.5	27545.6	9957.92	78990.8	98818.4	47156.7	69038.4	93246.7	59360
90000	25846.3	5891.2	16915.6	23586.4	27637.6	31639.2	11316.8	80645.6	96378	49752.4	83957.5	85152	51614.2
91200	23996.8	5905.42	16059.2	22398.4	25545.2	29363.2	11254.2	82240.4	85930	50228.8	85704	75036.3	46478.4
92400	21631.7	5489.2	14187.9	20144	21984.4	26458.8	10736	75723.8	74700	47513.6	82335.8	61580.4	39944.6
93600	18136.8	5012.5	12104.8	17740.4	18011.2	22784	9969.6	67074.4	63436.3	42859.2	76408	51213.3	34775.2
94800	14989.2	4488.8	10160.8	15154.4	14585.8	19368.4	8950	59998.8	54813.2	37779.6	69687.6	43543.6	30326.7
96000	12553.3	3967.6	8416.4	12928.3	12042	16530.4	7790.4	55177.2	47565	33782	63775.4	37671.6	26911.6
97200	10598	3479.17	7069.6	11336.8	10480.8	14304.4	6712.08	51124.8	42380.8	30578.8	58845.2	33043.3	23831.2
98400	9090.83	3157.6	6184.58	9858.8	9011.2	12763.3	6049.2	48315.6	38343.2	27910.8	54510.8	29120	21218.3
99600	7867.6	2840.42	5308.4	8950.83	7914	11460.8	5271.67	46397.2	34726	25740.8	51537.2	26048.3	18861.6
100800	6900.42	2512.4	4675.83	7973.6	7023.75	10339.6	4543.6	43922.1	31566.8	23934.8	48796	23056.4	16895.8
102000	5927.2	2360.42	4126.8	7217.5	6160.8	9344.8	3976.8	41011.6	28702.1	22574.4	46367.6	20966.8	15187.2
103200	5246	2095.2	3583.75	6596	5510.42	8472	3555.2	38107.1	26031.2	20770	43182	18964	13718.3
104400	4585	1978.4	3084	6036.67	4633.2	7727.08	3187.6	35404.8	23739.2	19438	40395	17447.2	12452.8
105600	4002.8	1807.92	2764.4	5551.6	4089.17	7042.8	2826.67	32457.2	21376	18131.3	37279.2	15589.2	11189.6
106800	3571.25	1710	2403.33	5111.6	3520.4	6466.67	2572.4	30090.4	19512	17079.6	33547.1	14395.2	10386.7
108000	3239.6	1555.42	2178.8	4729.58	3075.6	5883.2	2330.83	27316.4	17954.6	15872.4	30134.8	12889.6	9424.4
109200	2820.8	1443.6	1959.58	4300.4	2751.67	5326.8	2185.2	24815.8	16477.6	14865.4	27201.6	12093.6	8505
110400	2507.2	1338	1723.2	4072.5	2491.2	4912.08	1993.6	22700.4	15662.9	13465.6	24452.9	10860	7860
111600	2172.4	1206.8	1556	3619.6	2221.25	4513.6	1817.08	20625.8	14806.4	12376.7	21736	10206.3	7058.8
112800	2019.58	1141.6	1394	3482.5	2008	4164.17	1817.6	18705.2	13594.2	11428.8	19508.3	9140	6534
114000	1806.8	1076.25	1254	3229.2	1767.5	3788	1596.67	17096.4	12543.2	10700.4	17654	8610.83	6006
115200	1618.33	1005.2	1166.67	2985.2	1617.2	3529.58	1472.4	15697.1	11363.2	9898	16418.8	7757.2	5453.75
116400	1478.4	895	1035.2	2791.67	1533.2	3290.8	1363.75	14035.2	10442.5	9034.4	14778.4	7442.92	5078
117600	1397.2	840.4	917.083	2637.2	1375.42	3158.4	1245.6	12947.5	9488.4	8315.83	13635.6	6632.8	4823.33
118800	1255.6	802.4	883.6	2491.67	1327.2	2889.58	1172	11896	8271.67	7651.2	12548.3	6225.2	4381.2
120000	1184.4	758	773.2	2373.6	1247.08	2753.2	1084.58	10834.4	7392	7004.58	11275.6	5672.92	4091.6
121200	1118.75	716.8	696.4	2248	1148	2604.17	1038.4	9958.8	6756.25	6702	10402.1	5446.4	3727.5
122400	1008	668.75	907.2	2120.4	1078	2438	949.583	9179.6	6385.2	6457.92	9453.6	5035	3579.2
123600	975.833	613.2	832.917	2040.8	983.6	2301.2	890.4	8438.33	5854.8	6180.4	8754.58	4641.2	3243.33
124800	872.4	602.917	774.8	1948.75	940	2129.6	844.583	7750	5521.25	5865.2	8032.4	4419.58	3044.4
126000	845.2	578.4	736.667	1817.6	882.917	2091.2	761.6	7175	4884	5606.25	7702	4135.6	2867.5
127200	800.417	542	673.2	1733.33	830.4	1930.42	720.8	6730.4	4575.42	5302.8	7076.25	3907.2	2658.8
128400	756.4	494.167	612	1712.4	778.75	1877.6	664.583	6183.2	4238.4	4983.33	6598.8	3603.75	2579.6
129600	738.75	488.8	575.417	1573.6	740.4	1761.67	651.6	5786	3917.6	4848.4	6052.92	3368.4	2378.75
130800	768.4	536.667	550	1677.2	742.4	1862.4	607.083	6631.6	4946.8	5719.2	7520.4	4270.83	2874
132000	992.083	577.2	617.083	1984.8	761.2	2559.6	719.6	7568.75	5309.6	6607.2	8590.4	4784.8	3040.42
133200	1024.4	572.917	624.4	2017.5	710.4	2639.2	684.8	7292.4	4901.25	6206.8	8035.6	4861.67	2888.4
134400	931.2	535.2	617.917	1816	601.25	2212.8	620.4	6879.58	4585.2	5756.25	7752	4576.4	2712.5
135600	920.417	510.4	661.2	1630	582.8	2008.75	584.4	6673.2	4369.17	5542.4	7705.42	4505.6	2520.8
136800	834	475	656	1567.2	548.75	2010.4	566.667	6631.6	4130	5492.08	7778	4454.17	2447.2
138000	804.583	470.4	600	1546.8	539.6	1881.67	546	6535	3936.4	5456.8	7638.75	4472	2369.58
139200	792	446.25	567.6	1464.17	528.4	1822.4	532.083	6253.2	3881.2	5414	7469.2	4291.67	2324
140400	741.667	417.2	552.917	1465.6	509.167	1752.8	516.8	5992.5	3810.4	5204.4	7226.4	4084.8	2297.5
141600	756.4	418.333	543.6	1432.08	508.8	1695.42	513.6	5706.4	3705.42	5079.6	7032.8	4038	2209.6
142800	678.8	400.8	530.833	1436.4	471.667	1610	515.6	5576.67	3601.6	4929.17	6918	3880.8	2222.4
144000	693.75	396.4	542.4	1349.58	454	1646.25	493.6	5441.2	3585.83	4302.4	6642.08	3898.8	2205.2
145200	630.4	395.417	486.4	1420	454.167	1684.4	528.75	5256.4	3518.8	3839.17	6555.2	3850.42	2231.6
146400	650.417	379.6	510.833	1348.8	453.2	1699.58	503.2	5156.67	3460.8	3767.6	6422.08	3662	2274.58
147600	664	393.333	474.4	1382.92	476.8	1696.8	518.333	5065.2	3312.08	3639.6	6178	3662.92	2300.8
148800	640.8	381.2	493.333	1406.4	457.5	1685.2	518.4	4949.17	3342	3644.17	6072.8	3582.8	2317.5
150000	635.6	416.4	482.4	1362.92	465.2	1607.92	510.8	4805.2	3327.08	3596.4	5851.25	3520.8	2371.6
151200	667.6	390.8	496.667	1366	532.083	1634.8	541.25	4758.33	3269.2	3735.83	5675.6	3620.8	2494.8
152400	703.75	391.6	526	1350	531.6	1651.25	590	4611.6	3411.67	3981.2	5535.83	3658.8	2672.8
153600	725.2	415.833	556.4	1396	583.75	1649.6	658.333	4598	3541.2	4497.08	5447.2	3733.75	2903.6
154800	766.25	422.8	621.667	1367.6	645.6	1671.67	643.6	4654.58	3811.2	4514.8	5289.58	3904.8	3176.67
156000	827.6	420	719.6	1398.75	759.6	1757.6	719.583	4674	4149.58	4569.6	5252.8	4111.67	3699.2
157200	946.8	413.6	832.5	1473.2	912.5	1826.8	753.2	4760.83	4763.6	4780.83	5263.2	4494.4	4309.58
158400	1066.8	498	1110.8	1584.17	1060	1981.67	899.2	5036.8	5512.08	4952.8	5307.5	5070	5200
159600	1190.8	504.4	1370.8	1698.4	1297.5	2186	1079.17	5346.25	6614	5224.58	5632.8	5690.83	6413.6
160800	1471.67	552	1852.4	1822	1572	2435.42	1244.8	5903.2	8212.08	5720	5779.58	6668	8000
162000	1810	629.583	2470.4	2120.8	1956.8	2711.2	1532.08	6638.4	10297.2	6230.42	6264.8	8120.83	10308.8
163200	2298.75	717.6	3233.33	2436.4	2464	3277.08	1816.8	7755.42	13240.8	7070	6939.17	10081.6	13288.3
164400	2920.8	840.833	4237.6	2844.17	3008	3921.6	2192.5	9093.6	17147.1	8028	7847.6	12811.3	17016
165600	3752.4	1051.2	5564.58	3551.6	3755.83	4812.4	2675.6	11282.1	22347.6	9575.83	9390.4	16372	21729.6
166800	4767.92	1197.6	7108	4284.58	4485.2	5997.08	3260.4	13760.8	29199.6	11294	11206.7	21165.6	27211.2
168000	6063.2	1480.83	8822.8	5265.2	5544.17	7413.2	4004.58	17362	37430.4	13530	13514.8	27068.8	33452.8
169200	7604.17	1768	10760.4	6378.4	6604	9065.83	4711.6	21795.2	47118.4	16159.6	17014.6	34043.6	40760.4
170400	9244	2090.83	12766.8	7724.8	7897.2	11202.4	5542.92	26891.2	58132.4	19407.6	20422	41388.8	48374.8
171600	11200	2461.6	14767.1	9390.8	9144.4	13629.2	6420.8	32897.1	70587.6	22454.8	24620.4	49578	55029.2
172800	13267.2	2945.42	16614	11137.5	10520.4	16290	7424	39726	81968.3	26048.4	29278.8	57580.4	61823.2
174000	15428.4	3473.2	19375.8	13136.4	13515.8	21542.8	10246.8	59576.7	115516	36451.7	43762	75474.4	79557.9
175200	22315.4	5053.6	28864	20927.1	19580.8	30525	14580.4	77160.8	150019	44467.2	60745.8	83779.6	81337.6
176400	24722	5936.25	27596.8	24798.4	21030	35508.8	16114.2	86084.8	138471	53175	74727.2	79901.7	72187.6
177600	22961.6	5982.4	24705.4	24713.6	19156.7	34506	15172.8	88431.7	122408	54556.3	82023.2	74568.4	64215.7
178800	20293.2	5639.17	20901.2	22670.8	16606.8	32015.6	14210.8	81670	109454	51231.6	78799.6	67216.7	56473.6
180000	17230.4	5188.4	16549.2	19800	13714.2	27810.4	12285.6	72347.9	95358	46186.7	73404	58360.8	50755.8
181200	14668.8	4672.4	12994	17121.3	11690.4	23841.3	10537.6	63924.8	83162.9	41231.6	67977.9	51206.4	45834
182400	12271.6	4104.58	10884	14979.2	9900.42	20662.8	9261.67	57708	73903.6	37898.8	63619.2	45230	41436.4
183600	10420.4	3706.4	9007.92	13044.8	8646	17915.8	8210.4	52215	65529.6	34702.8	59259.6	40063.6	36446.7
184800	9012	3376.25	7651.2	11717.1	7545.6	15645.2	7172.5	48115.2	58522	32634.4	56110.8	35502.9	32485.2
186000	7805.83	3174.4	6447.08	10462	6726.67	13827.2	6543.2	44172.1	52518.4	30566.8	52248.8	32025.6	29117.5
187200	6817.2	2815.83	5650	9547.08	6075.2	12563.3	5846.4	41052.8	46968.8	28484	49086	28921.6	26034.4
188400	6039.6	2544.4	4874.58	8499.2	5460.83	11132.8	5242.4	38002.5	42142.4	26714.2	45773.2	26381.2	23960.8
189600	5309.58	2418.4	4397.2	7712.08	4897.2	10217.1	4768.8	35266.8	38029.6	25231.6	41577.1	24294.8	21799.6
190800	4766.4	2264.58	3935.6	7002.8	4450.42	9389.6	4431.67	31390	33886	23596.3	37838.8	22234.2	20214.4
192000	4310.83	2081.2	3421.25	6414	4030	8285	4105.6	28616.4	30806.4	22267.2	34339.2	20396.8	18527.5
193200	3849.2	1902.5	3061.6	5901.6	3676.8	7501.6	3655	25999.6	27694.8	20854.8	31523.2	18442.5	17188
194400	3431.67	1780.4	2703.75	5442.8	3292.4	7481.6	3450	23119.6	24936.8	19430.8	28717.9	16997.2	15925
195600	3155.2	1668.33	2428.8	4948.75	2987.6	6844.8	3131.6	22548.8	22293.3	17618.4	26222.4	16182.9	14838
196800	2832.4	1538.4	2214.17	4612	2674.17	6259.6	2992.4	21690.4	20186	15641.7	23542.8	14760.4	13699.6
198000	2585.42	1396.8	1898.4	4246.67	2458.4	5773.75	2709.2	20787.2	18045.4	14043.2	21583.3	13554.4	12823.2
199200	2358.4	1348.75	1723.2	3976.8	2490.42	5320.8	2480.83	19356	16248.8	12767.5	19568.8	12489.6	11871.6
200400	2110.83	1297.6	1522.92	3597.6	2356.8	4865.42	2310.8	17866.7	14802	11745.2	18022.9	11578.8	11242.1
201600	1899.2	1150.42	1397.2	3401.67	2198.4	4430.8	2167.08	16731.2	13170	10955.6	16398.8	10738.8	10561.2
202800	1752.08	1093.6	1267.5	3166	2028.75	4164	2011.6	15154.6	12001.2	10170	15184.4	10088.4	9980.42
204000	1609.2	1028.75	1156	2902.5	1882.8	3818.33	1859.6	14582.8	10898.8	9451.6	13903.2	9380.8	9275.6
205200	1481.6	950.8	990.417	2790.8	1652.08	3534.4	1702	13578.8	9978	8696.67	12577.2	8838	8723.6
206400	1355.83	913.2	918.8	2615.42	1529.2	3329.58	1628.4	12691.6	9058.33	8250	11751.3	8282	8359.6
207600	1238	865.833	880	2442	1401.67	3097.2	1455.83	11662.4	8426.4	7780.83	10916	7670	7819.6
208800	1184.17	833.2	776.25	2331.2	1228	2832.08	1360.4	10897.1	7721.6	7288.4	10219.2	7361.6	7384.17
210000	1089.6	799.583	741.2	2232.92	1152	2688.8	1302.5	10423.2	7050.42	6648.4	9280.8	6976.25	6914.8
211200	976.4	723.6	667.083	2163.6	1043.33	2492.4	1202	10222.5	6463.2	6365.42	8437.6	6630.8	6472.08
212400	959.6	709.583	627.2	2073.75	938	2406.25	1142.8	9755.2	5951.67	6052.8	7872.5	6218.4	6135.2
213600	867.2	702	580.833	1915.6	848.333	2228	1051.67	9246.25	5479.6	5734.17	7378.4	5954	5814.4
214800	848.75	643.2	491.2	1822.08	738	2115.42	999.2	8620.8	5152.08	5476.4	6786.67	5786	5506
216000	728.8	615.417	461.6	1774.4	715	2066.8	934.167	8083.2	4754	5086.67	6456.8	5509.17	5524
217200	780.417	709.2	477.917	1874.8	726.8	2118.75	1012	9422.92	6232	6389.2	8352.92	7424.8	6754.17
218400	1002.4	785.417	580.8	2937.5	846.4	2824.4	1116.67	11058.8	7188.75	7470.8	9178.8	8902.92	8120.4
219600	1099.6	786.8	603.333	4557.2	863.333	2890.8	1168	10800	6923.2	7208.33	8445.2	8355.6	7566.67
220800	966.8	745.6	526.8	5732.92	833.2	2702.5	1074.8	10421.2	6353.75	6899.2	8061.67	7830	7277.6
222000	927.2	669.2	518.8	5880.8	822.5	2526.8	1014.58	10425.8	6274.4	7048.75	8254	7772.5	7268.8
223200	881.25	658	498.8	5747.6	802	2481.25	974	10192.8	6041.67	7116	8029.58	7712	7272.08
224400	823.6	622.917	461.6	5384	799.6	2281.2	930.417	9614.4	5716.4	6930.83	8032.4	7635.42	7152.8
225600	780.417	589.2	451.25	4771.2	799.2	2126.25	928	9359.58	5609.6	6603.2	7807.08	7681.6	6921.25
226800	767.2	591.667	427.2	4269.58	782.8	2054	906.667	9085.6	5348.33	6386.8	8044.4	7296.67	6668.4
228000	732.4	577.2	422.917	3879.2	754.167	1961.6	873.6	8889.58	5135.6	6265	7960.4	7178.8	6506.67
229200	750.417	525.6	414	3652.92	761.2	1962.08	840.4	8548.4	4935.42	6086.8	7819.17	6756.8	6381.2
230400	746.8	545.417	397.6	3401.2	776.25	1953.6	877.083	8356.4	4724.8	5939.58	7561.6	6529.17	6101.2
231600	728.75	564	404.4	3246.8	755.2	1886.67	848.4	8277.6	4584.4	6038.8	7546.25	6526.8	6017.08
232800	722.4	553.333	390.8	3108	777.6	1895.2	827.083	7932	4416.4	5731.2	7388	6213.33	5995.2
234000	741.25	537.6	400.833	3012.4	812.8	1874.8	846	7598.33	4303.2	5784	7305.83	6215.6	5826.67
235200	759.2	564.167	395.6	2945	811.6	1919.2	820	7286.8	4146.67	5694.8	7344	6012.5	5749.6
236400	746.8	524.8	422.083	2944	825	1948	794.4	7148.33	4122.4	5728.33	7074.8	5975.2	5727.92
237600	838.333	554.8	429.2	2927.92	876.8	1934.58	805.6	7042	4003.75	5632.8	6963.75	5862	5642.4
238800	825.2	552.083	449.6	2885.2	908.333	1970	807.5	6856.4	4042	5678.33	7040	5941.67	5692.4
240000	822.917	546.4	475.417	2916	954	2004.58	819.6	6899.17	4067.6	5725.2	7015.42	5991.6	5651.25
241200	931.6	560.833	518.4	2910.42	1108.4	2131.2	822.5	6801.2	4190.8	5721.2	7078	6506.67	5902.8
242400	1062.5	561.6	587.917	3048.4	1267.92	2203.2	836.8	6693.75	4424.8	5910.4	7288.8	7435.6	5969.17
243600	1176.8	609.583	732.8	3171.25	1482.4	2354.4	930	6828.8	4713.33	6115.2	7602	8536.4	6473.2
244800	1422	633.2	840.833	3270.4	1801.67	2542.4	967.2	7056.25	5214.4	6382.08	8055.6	9146	6998.4
246000	1635	685.2	1070.4	3509.17	2101.6	2884.17	1117.6	7532	6077.08	6766.4	8677.92	9613.2	7764
247200	1949.6	767.083	1308.4	3792.4	2741.25	3275.2	1241.67	7971.6	7188.8	7277.5	9666	10466.3	8735.2
248400	2438.33	844	1745.42	4237.2	3307.6	3909.17	1430	8835.42	8601.6	7916.4	10938.8	11729.6	10325.8
249600	2951.6	920.833	2187.6	4801.25	4192	4720.4	1702.5	9947.6	10929.6	8772.4	12952	13747.5	12222.4
250800	3646.4	1094.8	2852.92	5494	5259.17	5634	1994.8	11410.4	13885.6	9975.42	15080	16433.2	14868.3
252000	4373.6	1326.67	3788	6481.67	6444.4	7012.92	2375.6	13617.6	18305.8	11470.4	18560.8	20185.2	18400.4
253200	5394	1505.2	4761.67	7667.6	8070	8652.4	2817.92	16305.4	24224.8	13250.4	22606	24564.4	22848
254400	6443.33	1826	6058.8	9081.25	9851.6	10477.1	3331.2	19391.6	31850	15720.4	27931.7	30369.6	28071.2
255600	7722.8	2202.08	7590.4	10972.8	12072.5	12816.8	3986.25	23566.4	42215.6	18184.6	33906.8	37018.8	34336
256800	9280	2557.2	9213.75	13034	14286.8	15641.2	4654	28028.3	54119.6	21073.6	41026	44770.8	41383.3
258000	10730	3020.83	11043.2	15355.4	16974.8	18591.6	5510	33075.6	66830.8	24187.2	47881.6	53203.8	49027.2
259200	12493.6	3562	13061.7	17914	19729.6	21527.6	6458	38575.8	81179.2	27555.4	55426.8	62126	56505
260400	14858.3	4092.8	15616.4	20197.1	24445.2	30354.6	8436.8	61384.4	113049	38428	59279.6	77959.6	65836.8
261600	22341.6	6137.92	22442.4	31194	33415.4	39894.4	12420	77085.6	140964	42125.4	80414	96134.6	76087.6
262800	25135.8	7367.2	23167.5	36490.8	32634.8	47827.9	15006.4	74845.8	143566	50152	92760.4	101952	72764.2
264000	24280.4	7773.75	21345.6	36927.9	31097.2	43752.4	15883.3	74789.6	135563	54118	94028.4	99646.3	68902.8
265200	21466.3	7367.2	18034.2	32884.4	26921.3	39181.6	15258.8	70681.3	119618	51998.3	86832.4	91035.6	63469.2
266400	18164.8	6647.08	15128	28516.3	22110.4	34228.4	13471.3	64820	102371	46628.4	77794.8	80809.6	56547.2
267600	15813.2	5995.6	12971.3	24740.4	18846.7	29653.6	12126.8	59128.3	90752	41404.2	68936	71247.6	50391.3
268800	13540.4	5235.6	11111.6	21774.2	16215.6	26126.7	10716.8	53840	81187.5	37402.4	62039.2	63417.2	44911.6
270000	11741.6	4718.75	9428.8	19199.2	14057.1	22819.2	9591.25	49921.6	73830.8	34054.2	56770	55868.8	39798.4
271200	10088.3	4305.6	8230.8	17198.4	12286.8	20139.2	8678.4	46657.6	67421.6	31527.2	51955.4	49580.8	36178.3
272400	8766.8	3856.25	7094.4	15258	10863.6	17996	7937.92	43282.4	61939.2	29133.8	48022	44260.8	33067.6
273600	7729.17	3544	6351.25	13750	9641.2	16018.4	7137.6	40029.6	56249.6	26869.2	44546.3	39784.4	30676.7
274800	6836.4	3200.42	5537.6	12525	8543.6	14462	6513.2	36861.2	51499.2	24962	41547.2	35861.7	28343.2
276000	6058	2888.4	4912.08	11279.6	7753.75	13200.4	5993.2	34170.4	47843.6	23080.8	38453.6	32248.8	26255.4
277200	5445	2726.4	4342	10380.8	7067.2	11940.8	5485.6	31744.4	44292.5	21451.2	35615.8	29776	24705.2
278400	4946	2482.92	3956.4	9346.8	6548.75	10856	5023.33	29794.8	40784.8	18878.8	31732.4	27628.3	22938.4
279600	4428.33	2250.4	3514.58	8605.6	5832.8	9915.83	4448.4	27840.4	37808.4	18665.2	28512.9	25744.4	21763.8
280800	4072	2131.67	3234.8	7717.92	5244.4	9058	4197.5	26039.2	34956.8	20286.8	26546.4	23730.4	20114
282000	3692.92	1999.2	2830.42	7034.4	4723.75	8132	3808.4	24717.1	32238.8	20228.8	24692.4	22121.2	19202.5
283200	3413.6	1819.17	2553.2	6410	4356	7564	3528.8	23175.2	29670	20288.4	22836.8	20680.4	17773.2
284400	3040.4	1681.2	2308.75	5837.6	3884.17	7030.8	3195.6	21723.3	27417.6	20127.5	21256	19286.8	16736.7
285600	2738.75	1588.8	2094.8	5313.33	3520	6472.08	2927.6	20598	25187.1	19217.6	19592.1	17830.8	15706.4
286800	2570.4	1485.83	1895.2	4937.6	3147.08	5988.4	2764.58	19333.2	23084.8	17773.8	18102	16940.4	14791.6
288000	2344.58	1393.6	1749.17	4616.8	2886.8	6105.42	2480.8	18148.3	21099.2	16118.8	16837.1	15843.2	13936.3
289200	2160	1315.42	1600.4	4368.33	2582	5756	2274.58	16925.2	19441.7	14884.4	15853.2	14718.8	13109.2
290400	2046.8	1222.8	1486.25	4046.8	2357.5	5275.6	2067.6	16020.4	17882.8	14257.1	14773.6	13737.6	12330.8
291600	1908.8	1125.83	1335.2	3655	2092	4768.75	1934	14873.2	16671.3	13500.4	13944	12889.2	11654
292800	1736.8	1096	1227.08	3444	1883.75	4367.6	1855	13870.8	15467.2	12290.4	13069.2	12191.2	10867.6
294000	1637.08	1068.8	1138.8	3298.75	1700.4	4088.75	1688.4	12898.8	14385.4	11026.8	12243.8	11657.6	10433.2
295200	1472	985.417	1063.2	3036.4	1549.17	3759.2	1605	12053.2	13197.6	10530.8	11630.4	11022.9	9871.2
296400	1378.75	983.6	988.333	2964.8	1374	3511.25	1487.6	11215.4	12068.8	9890.8	10882.5	10461.6	9370.83
297600	1266	885	868.4	2693.33	1209.6	3270.8	1429.17	10594	11199.6	9202	10196.8	9957.92	8864.4
298800	1183.6	898.8	809.167	2556.4	1147.5	3111.6	1337.6	9788.75	10401.6	8396.67	9683.6	9404.4	8462.5
300000	1127.2	824.4	753.2	2361.25	1049.2	2876.25	1267.2	9172.4	9778.75	7649.2	9135.42	8807.6	8016
301200	1032.8	817.6	714.8	2250.8	938.75	2695.6	1231.25	8620	9037.6	7258.75	8621.2	8415	7588.8
302400	997.5	781.6	653.6	2125.6	826.8	2573.75	1142	8062.8	8216.25	6725.2	8046.25	7934.8	7156.25
303600	926.8	877.5	746.8	2175.6	907.5	2609.6	1161.67	8769.6	11389.6	7238.33	10128.8	10523.3	9254.8
304800	1175	994.8	867.083	2733.6	1140	3403.33	1427.6	10727.5	13120.8	8810.8	11259.6	12648	11567.9
306000	1243.2	973.333	890.4	2802.92	1068.4	3509.6	1346.25	10716.4	12464.6	8772.4	10704	12480.8	11328.8
307200	1178.4	952	827.5	2606	963.333	3280.4	1192.8	10104.6	11466.8	8364.17	10472.4	11904.4	10752.9
308400	1103.75	848.4	797.6	2511.67	958.8	3190.83	1196	9855.6	10911.7	8265.2	10713.3	11793.6	10481.6
309600	1075.2	844	713.2	2350.8	903.75	3111.6	1109.58	9588	10227.2	8202.5	10737.6	11390.4	10443.6
310800	998.333	804	719.6	2280.4	877.6	3060	1083.6	9208.8	9711.6	8080	10405.4	11111.6	10168.3
312000	1018	797.917	670	2159.2	859.6	3001.6	1087.5	8855.2	9346.4	7663.33	10287.2	10792.5	9791.6
313200	907.083	751.6	691.667	2046.8	869.6	2982	1042.4	8791.25	8958.8	7483.6	10121.3	10512.8	9475.83
314400	916	717.5	669.6	2046.67	822.8	3009.2	1041.2	8561.6	8590.83	7524.8	10130.8	10498.3	9255.2
315600	898.8	736.8	657.5	2049.6	818.75	3066.8	1012	8218.33	8101.6	7485.42	10168.8	10274.8	8881.67
316800	883.75	715.2	638.8	2018.33	842.8	3106.25	988.8	8235.2	7938.75	7532.4	10132.9	10212	8568.4
318000	946	750.833	663.6	2026.4	857.917	3140	970.417	7940.8	7650.8	7405	10324	10106.7	8467.6
319200	910	712	649.583	2032.8	860	3088.33	988.4	7668.4	7322.4	7233.2	10402.5	10049.6	8205.83
320400	901.6	711.667	651.2	2003.75	1020.8	3176.4	965.833	7516.4	7007.2	7160.4	10449.2	9888.33	8087.6
321600	909.583	732.4	623.75	2038	1210.8	3141.6	951.6	7399.17	6748	7144	10493.2	9810	7907.08
322800	959.6	719.583	668	2086.25	1258.8	3282.8	938.8	7416	6693.33	6961.6	10488	9818.4	7967.6
324000	966.4	730.8	657.917	2036.4	1308.33	3340	970.8	7297.5	6377.6	6853.75	10164.4	9779.6	7857.92
325200	963.333	740.8	703.6	2135.42	1366	3397.08	930.8	7383.6	6413.33	6690	10083.8	9778	7708.4
326400	1040.4	717.917	715.6	2114.8	1409.17	3476	977.917	7297.6	6384.4	6665	10048.8	10002.9	7643.6
327600	1152.5	754	763.75	2236	1483.2	3543.33	990.8	7300	6485.6	6498.4	10243.3	10270.4	7814.17
328800	1276.8	757.083	830	2342.08	1586	3828.4	1034.17	7328.8	6650.83	6580.4	10359.6	10552.9	7931.6
330000	1436.25	764	891.25	2437.2	1748.75	4070	1068.4	7539.58	6894	6527.92	10652.8	11112.4	8201.25
331200	1754	807.917	1021.2	2745	2033.6	4429.58	1145.2	7805.6	7411.67	6768.8	11100.8	11957.2	8581.2
332400	2071.6	842.4	1267.5	3061.6	2350.42	4972.8	1273.33	8422.08	8006.4	6988.75	11928.8	13148	9188.4
333600	2525	946.4	1537.6	3481.25	2710	5516.25	1444	9030	8881.67	7344.8	13069.2	14590.8	10132
334800	3054.4	1004.17	1859.2	4113.6	3378.33	6350.8	1593.75	10046.8	10082.4	7889.58	14404.8	16447.1	11479.6
336000	3808.75	1133.2	2368.75	4772.8	4163.6	7272.92	1886.4	11265.4	11944.8	8765.2	16703.8	18845.6	13307.9
337200	4624	1277.92	2985.6	5755.83	5212.4	8520.4	2190.42	12877.6	14446.7	9748.4	19718.4	22207.5	15636
338400	5772.4	1508	3899.58	6932.4	6670.42	10017.2	2640.4	14986.3	17869.2	11297.9	23566	26085.2	18686.3
339600	6964	1759.6	4948	8460.42	8350	11814.6	3014.4	17493.2	22518.8	13274.8	28151.3	30953.2	22650
340800	8618.4	2071.6	6184.4	10179.6	10546.7	13943.6	3621.67	20438.3	28219.6	15479.6	33695.6	36737.9	27339.6
342000	10368.8	2417.6	7580.8	12433.8	13282.4	16441.3	4330.4	23906.8	34980	17864	40008.8	42952.4	32877.5
343200	12066	2842.5	9356.8	14638.8	16157.1	19164	5013.33	27333.2	42824	20793.8	46764.8	50485.8	39177.6
344400	13983.8	3301.6	11263.3	17148.8	19636.4	22069.6	5804.4	31238.8	52312.4	23920.8	54259.6	58752	45474.2
345600	15844	3924.17	13202.4	20139.6	23251.6	25289.2	6528.33	35315.2	61806.7	27431.6	61278.8	67028.8	52715.6
346800	18686.4	4456.4	16198.8	25358.4	29953.8	35090.8	8907.2	55926.7	89052	40619.6	71225.6	84165.6	59587.5
348000	27998.3	6608.8	23921.6	37854.6	40217.2	46663.3	12690.8	68793.6	107504	46570.8	87445.8	108076	71550
349200	30792.8	8034.4	25852.4	42876.4	39501.3	52394	15125	73914.4	104550	44207.5	90954.8	111875	71546
350400	29052.1	8833.2	23104	41304.4	38012.4	47958.3	16481.6	73071.2	97646.4	42996.8	86335	106337	68058.3
351600	25595.2	8581.25	19351.6	37255.2	33786.4	42872.4	15363.3	68979.2	87949.2	40267.5	78611.6	97109.2	60534.8
352800	21750.4	7694.8	16740.4	32632	28370.8	38418	14205.2	57851.3	77658.8	37136.8	70022.1	86986.8	53389.2
354000	19068	6984.17	14792.4	28950.4	24377.6	33980.4	12865.4	51014.8	69001.3	34105.2	63079.2	78407.1	47666.4
355200	16826	6143.2	12887.1	25957.2	21337.5	29917.2	11668.8	46773.3	62454.4	31739.6	57368	70442.4	42476.7
356400	14639.2	5546.8	10941.6	23085.4	18805.6	26667.9	10616.8	42252	57488.8	29712.8	52136.3	64065.2	37984.4
357600	13000	5012.5	9376	20445.6	16551.7	23558.4	9664.58	38874.4	52895.2	28061.3	48000.8	58276.3	34469.6
358800	11390.8	4506.4	8064.58	18043.2	14394.4	21069.6	8574.8	35500.8	49062.8	26063.2	44643.8	53450.8	31535.8
360000	10402.4	4166.25	7118.4	16471.3	12949.2	19150.8	7784.17	32666.4	44825.2	24354.4	41346	48656.3	28785.6
361200	9167.08	3807.2	6442.5	14598.4	11686.8	17440.4	7127.2	29607.1	41312.8	22719.6	38096	44767.6	26357.1
362400	8181.2	3406.67	5581.2	13287.5	10344.4	15739.6	6498	27980.4	38369.2	21398.4	35585.2	41672.5	24111.2
363600	7324	3158.4	5001.25	12104	9303.33	14431.2	5925.2	25686.3	35997.2	20117.9	33397.2	38566.8	22401.7
364800	6815.83	2908	4504.4	11145.8	8241.6	13241.3	5452.8	24033.6	33380.8	19008	31379.6	36231.6	20835.6
366000	6150.4	2739.58	4026.4	10165.2	7472.08	12071.6	5001.25	22602.8	30850	17684.2	29141.2	33470	19330.4
367200	5483.75	2565.6	3658.75	9505.6	6648.4	11169.6	4550	21029.2	28606.8	16567.6	27202.1	30932	18156.3
368400	5000.8	2310.83	3291.6	8565.42	6078	10268	4263.75	19823.6	27064.2	15580	25440.4	29108.3	16533.2
369600	4473.33	2184	2983.75	7934	5387.92	9514.4	3959.6	18512.5	25188.4	14790.4	24131.6	27112.8	15314.6
370800	4188	2035.83	2670.4	7265.83	4955.2	8850	3628.8	17426	23440.8	13855.6	22752	25144.8	14130.8
372000	3848.8	1888.4	2518.33	6753.2	4475	8161.6	3329.17	16362.5	21499.6	13100.4	21316.4	23440.4	13100.4
373200	3531.67	1766.8	2273.6	6254.17	4100.8	7753.33	3189.2	15416	19966.3	12430.4	19746.3	22036.4	12207.2
374400	3294.4	1684.58	2047.2	5776.8	3770.83	7160	2900	14746.4	18731.6	11900	18974.8	20758.3	11367.2
375600	3028.75	1531.6	1903.75	5346.8	3414	6757.5	2696.8	13898.8	17257.2	11286.4	17895	19429.2	10707.5
376800	2851.2	1489.17	1772	5077.5	3146.4	6370.4	2479.58	13114.4	16247.5	10676	16956.8	18086.3	10085.6
378000	2585.6	1386.4	1579.58	4730.4	2913.75	5999.2	2318.4	12253.8	15242.4	10096.3	16174.8	16679.2	9438.75
379200	2380	1313.2	1486.8	4309.58	2726	5606.25	2199.2	11640.8	14035.4	9492.8	15454.2	15946	9002
380400	2167.6	1232	1332.4	4158.8	2409.17	5187.2	2069.58	11385.8	12972.4	8945.42	14646.8	15007.9	8518
381600	2070.83	1162.4	1223.6	3889.17	2183.2	4918.33	1919.2	10790	12012.5	8578.4	13847.1	14131.2	8129.6
382800	1921.6	1117.08	1137.6	3628.4	2062.92	4651.2	1822.92	9983.6	11231.6	8144.58	13126.4	13199.2	7683.6
384000	1797.08	1076.4	1053.33	3369.2	1935.6	4366.67	1745.2	9488.75	10536	7616.4	12505.4	12448.4	7278.75
385200	1681.6	1014.17	964	3201.25	1822	4044	1622.5	8836.4	9853.75	7247.2	11845.6	11750.4	6884.4
386400	1528	967.2	926.667	3054.4	1671.67	3823.6	1546.4	8412.08	9216.8	6794.17	11325.2	11115.2	6544.58
387600	1443.75	946	873.6	2810.42	1569.6	3492.5	1448.8	7925.2	8612.5	6624.8	10893.3	10410.8	6272
388800	1342	892	764.4	2696.4	1460.83	3437.2	1382.08	7481.6	8139.6	6317.5	10172	9841.25	6075.6
390000	1323.33	1008.4	836	2578.8	1546	3092.5	1439.2	8380	11022.5	7356	12618.8	12980.8	8438.33
391200	1572.4	1226.25	1001.2	3413.2	1916.8	4119.6	1762.92	9960.8	13157.6	8949.58	14391.2	15687.5	10367.6
392400	1666.67	1217.2	1013.75	3491.2	1992.4	4277.2	1723.6	9581.67	13288.8	8735.2	13774.6	15761.6	10616.3
393600	1541.2	1064.58	872.4	3261.25	1783.6	3910	1597.08	9102.4	12443.3	8390.4	13468.8	15351.3	10063.6
394800	1491.2	1078	845.417	3120	1640.83	3747.6	1496.4	8757.08	12096.4	8370.42	13744.8	15121.2	10068.3
396000	1391.67	1000.4	789.6	2999.58	1544.8	3665	1487.2	8531.2	11351.3	8406	13539.6	14642.4	9996.8
397200	1308	980	802	2811.2	1535.83	3585.2	1352.5	8182.4	10874	8333.33	13223.2	13899.6	9561.6
398400	1290.83	948.8	749.583	2775.2	1466	3463.75	1359.6	7799.6	10727.2	8237.6	12986.3	13587.6	9232.92
399600	1230.8	925.417	713.2	2650	1453.2	3528.8	1336.25	7541.2	10684	8098.8	12784	13042.1	8783.6
400800	1262.92	917.6	747.917	2595.6	1458.8	3564.4	1313.6	7431.25	10938	7928	12576	12856.8	8374.58
402000	1179.2	895.417	694.8	2603.75	1404.4	3677.6	1282.8	7216	10759.6	7850	12541.2	12708.3	8232
403200	1222.8	862	741.25	2566	1426.67	3654.8	1282.8	7288.75	10553.2	7833.33	12572.8	12675.2	8157.92
404400	1205	894.8	708.4	2628.75	1399.2	3651.67	1262.8	7153.2	10400.4	7711.2	12469.6	12311.6	7912
405600	1166.8	874.583	704.4	2687.6	1433.33	3830.4	1232.5	7094	10155.2	7583.33	12318	12308.8	7732.4
406800	1208.75	859.6	748.75	2654	1364	3774.17	1224.8	7138.33	10118	7396	12409.6	12275.6	7585.42
408000	1234	860.417	705.6	2632.5	1374.4	3792.8	1207.92	7040.8	9810.83	7230.8	12268.4	12170	7628
409200	1238.33	863.6	720.833	2708.8	1376.25	3789.6	1249.6	6960	9418.8	7259.6	12222.4	12086.8	7470.42
410400	1230	832.917	720.4	2712.92	1412.8	3790.42	1173.2	6983.6	9364.58	7088.4	12186.4	12258.4	7371.2
411600	1281.2	837.2	743.75	2706.4	1407.92	3708.8	1161.25	6999.17	9206	7191.67	12124.4	12215.6	7488.4
412800	1287.92	834.4	833.2	2801.25	1427.2	3823.33	1188.4	7214.8	9042.5	7112	12143.3	12456.4	7522.4
414000	1372	874.583	887.6	2884.4	1483.33	3870	1224.58	7370.4	9144.8	7052.92	12109.6	12582.5	7440.4
415200	1510.83	878.8	986.667	2992.8	1624	3967.08	1230	7482.5	9292.8	7054.8	12209.6	12914.4	7792.08
416400	1677.2	884.583	1135.6	3177.5	1764.8	4150	1228.33	7763.2	9409.17	7264	12641.6	13404.2	8084.8
417600	1937.6	926.8	1389.58	3585.2	1984.17	4526.4	1292.8	8426.25	9881.6	7536.67	13110	14296.8	8585.42
418800	2305.6	953.2	1659.2	3935.42	2239.6	4930	1333.6	9048.8	10451.7	7892	13937.1	15351.6	9261.2
420000	2770	1083.2	2023.33	4503.6	2587.5	5430.4	1467.92	9759.17	11283.2	8500	15244	16969.6	10183.2
421200	3363.33	1134.4	2597.6	5260.83	3142	6117.5	1599.6	11001.2	12455	9196.4	16859.6	19230	11668
422400	4180.4	1302.92	3312.8	6208.8	3696.25	7154	1789.17	12527.2	14092.4	10211.7	19308.8	22025	13734.4
423600	5240.42	1448	4215.83	7292	4444	8282.5	2005.2	14386.7	16662.8	11402.8	22573.3	25918	16214.2
424800	6394	1668.75	5323.6	8831.67	5368	9749.2	2346.25	16664.4	19214.6	13115.6	26458.4	30693.3	19699.2
426000	8011.6	1924.8	6660.42	10473.2	6649.17	11666.8	2638	19358.8	23545.6	15263.3	31531.2	36534.4	23975
427200	9870.4	2308.8	8364	12360.4	7880.8	13582.9	3114.4	22543.6	28180	17615.2	37366.3	43642	29383.2
428400	11755.2	2644	10032	14420.4	9527.08	15894.8	3636.25	25730.8	33905.2	20526.3	44623.2	51624.2	35252.4
429600	14080	3125.6	12165.2	16853.6	11338.8	18675.4	4102.4	29303.6	39552.5	23397.6	51528.8	60935.2	41703.3
430800	16239.6	3716.67	14376	19444.8	13097.6	21449.2	4762.08	33264.8	45715.2	26415.8	58526.4	70170.4	49041.2
432000	18414.2	4236	16403.8	22113.2	15108.8	24160.4	5499.2	37012.5	52630.4	29674.8	65306.3	80330	55896.7
433200	21642.4	4812.08	19403.6	25757.9	19776.8	32914.8	7352.92	54104	73322.5	44499.6	77342	96372.9	61399.2
434400	33238.4	7002	29344.6	36744.8	27697.1	44429.2	10510.8	68895.8	87941.6	49448.3	94045.2	120168	70382.1
435600	36943.8	8470.8	32041.6	40887.1	30110	49091.3	13136	75878.8	85878.8	52338.8	92776.3	122768	66569.6
436800	34760.8	9357.92	28206.8	38059.2	30700.8	45076	13611.7	78407.2	79305.6	52562.1	86592	115308	62190.8
438000	31178.8	9129.6	24835	34250	28062.8	40780.4	13254.4	68811.6	73532.4	50406.8	78120	105456	56363.8
439200	26736.8	8442.5	21470.4	30549.6	24269.6	37012.4	12477.5	57978.8	65692.8	46410.8	69852	93525.8	50493.2
440400	23680.8	7616.8	19002.9	26800.8	21879.6	32697.2	11362.4	52171.7	59478.8	42757.6	62593.6	84183.2	46101.7
441600	21238.4	6811.67	16473.2	23705.4	19213.6	28815.2	10280.8	47471.6	54234.2	40014.4	57711.2	77304.2	42380.4
442800	18962	6246	14393.8	20994.8	17111.7	25837.6	9399.2	42855	49815.2	37105	53543.2	71178.8	39684.6
444000	17326.3	5621.6	12622	18982.9	15324	23096.3	8579.6	39604	46132.5	34548.4	50355.4	65724.4	37060.4
445200	15910	5166.25	11394.4	17160	13971.7	20823.6	7906.25	36444.4	42410	32332.9	47146.4	60722.5	34478.8
446400	14550.4	4710.4	10113.3	15727.6	12860	19178.3	7275.6	33703.3	39026	29980.8	44464.2	56555.2	31961.7
447600	13367.2	4339.17	9132	14243.3	11455.2	17389.2	6609.17	31389.2	36246	28218.4	42294	52672.5	30130.4
448800	12306.7	3924.4	8165.83	13274	10394.6	15963.2	5974	29268.3	33319.6	26582.8	39967.6	49531.6	28160
450000	11163.6	3656.67	7587.6	12094.6	9406.4	14931.3	5508.8	27393.2	31307.9	25334.8	37801.2	46508.4	26231.2
451200	10232.4	3406.4	6800	11330.4	8707.08	13658.8	5126	25599.6	29349.6	23892.9	35727.6	43457.2	24777.2
452400	9608.33	3112	6179.2	10519.6	7885.2	12589.6	4588	24133.2	27350.8	22224.8	34054.2	40836.4	23176.8
453600	8903.2	2986.25	5580.4	9919.2	7142.92	11710.8	4304.17	22596.4	25486	21272.9	32288.4	38549.2	21786
454800	8181.25	2735.6	5159.17	9165.2	6540.8	10892.1	3923.2	21225	23706.4	20073.6	30691.3	36020.8	20594.2
456000	7646.8	2553.33	4641.2	8700	5953.2	10082	3657.92	19944.4	22270.4	18984.8	28989.2	33885	19332
457200	6906	2413.2	4251.67	8097.6	5424.17	9494.4	3477.2	18782.9	21034	18095.4	27410	31770.4	18035.4
458400	6432.8	2244.4	3822.8	7584.58	4976.8	8879.17	3189.2	18161.2	19821.3	16947.6	26194.2	29964	16965.2
459600	6002.8	2112.4	3440.42	7183.2	4605.42	8182	3065.42	17093.8	18628.8	16029.2	24900	28065.6	15996.4
460800	5564.17	2036.8	3162.4	6788.75	4267.6	8050	2791.2	16151.6	17548.8	15208	23535.8	26544.4	14980
462000	5319.6	1860	2788	6358.4	3944.58	7508.4	2641.25	15489.6	16727.6	14377.5	22507.6	24841.7	13894
463200	5014.17	1760	2610.83	5949.2	3602.4	7098.75	2484.4	14769.2	16150	13767.2	21459.2	23591.2	13188.3
464400	4644.4	1644.58	2299.6	5615	3351.6	6672.4	2380	13998.4	15219.2	13001.6	20516	21991.7	12382.4
465600	4350.8	1560.4	2171.67	5224.4	3077.5	6402.4	2187.6	13252.1	14441.6	12584.6	19236	20398.8	11578.8
466800	3924	1467.2	1899.2	4925.83	2832	6064.17	2089.6	12706	13811.3	11980	18349.2	19402	10899.2
468000	3740	1391.6	1801.6	4671.2	2632.5	5758.8	1941.67	12255.8	13100.8	11492.9	17549.6	17978.8	10238.8
469200	3439.17	1324.8	1640	4387.2	2439.6	5477.5	1788.4	11696.8	12486.3	10961.2	16469.6	17171.2	9711.25
470400	3096.4	1267.08	1510	4135.2	2298	5250.4	1728.75	10926	11872	10530.4	15505.2	16094.2	9164.4
471600	2847.92	1195.6	1409.17	3866.8	2071.2	5054.58	1700.4	10461.7	11252.4	9851.2	14932.5	15186.4	8497.5
472800	2642	1148.75	1296.4	3655.83	1964.4	4819.6	1536.67	10119.6	10799.6	9538.8	14216	14380.8	7931.6
474000	2463.6	1064	1135.42	3460.8	1898.33	4668.8	1439.2	9742.92	10203.6	9260.42	13514.8	13772	7667.08
475200	2225	1052.4	1116.8	3340	1771.2	4406.25	1382.8	9242.4	9660.83	8685.2	12945	12960.4	7126.8
476400	2180.4	1136.25	1154.4	3321.2	1660.42	4049.2	1463.33	10690	12266.8	10245.4	15559.2	18042.1	10532.8
477600	2799.58	1438.4	1443.75	4330	2157.6	5300	1778.8	12513.6	15093.2	13127.6	18175	22000	13634.2
478800	3014.4	1514.17	1446.4	4434.8	2182.4	5548	1808.33	12840	15037.2	13119.6	17756.4	22316.3	13924.8
480000	2870.42	1352.8	1263.33	4004	2030	5211.2	1725.2	12362.5	13844	12528.4	17698.8	21433.6	13697.9
481200	2752.8	1257.08	1225.2	3758.33	1906.8	4856.8	1672.8	12009.6	13093.8	12378.8	17829.6	21542.9	13758.4
482400	2622.8	1232	1135.42	3602.4	1858.75	4824.4	1583.6	11772.9	12640.8	12184.6	17620.8	21032.8	13417.1
483600	2504.17	1133.2	1052.4	3548.75	1768.4	4761.67	1471.6	11360.4	12225.4	11993.6	17084.6	19899.6	12834.8
484800	2378.8	1146.25	1062.8	3425.2	1764.17	4596	1435	11046.4	11755.2	11758.8	16625.2	19391.3	12456
486000	2265.83	1087.2	1037.5	3327.2	1698	4587.08	1457.2	10821.3	11586.8	11548.4	16155.4	18597.6	11950.4
487200	2219.2	1132.08	1011.6	3278.33	1724.4	4532	1412.08	10413.2	11469.2	11400.8	15897.6	18487.1	11622
488400	2182.92	1078	988.75	3268.4	1706.25	4536.8	1440	10310.8	11229.6	11140.4	15526.8	18316	11272.9
489600	2109.6	1108.75	964.8	3137.5	1680.4	4581.25	1463.6	10199.2	10874.6	10767.2	15145.6	18128	10789.2
490800	1991.6	1070.4	1005.83	3190.8	1666.25	4555.2	1419.2	10097.5	10614.8	10675	15060.4	18058.8	10535.2
492000	2024.58	1088	981.6	3159.17	1683.2	4587.5	1413.2	10131.2	10465	10506	14705	17946.8	10372.4
493200	2042	1081.67	973.2	3122	1696.67	4609.2	1362.5	9968.4	10128	10092.5	14374.8	17589.6	10119.2
494400	1873.33	1046.8	951.667	3059.6	1665.6	4597.08	1371.6	9839.58	10045.6	10224	14029.2	17560.4	9818.33
495600	1934.4	1086.25	950	3080.83	1683.6	4742	1406.67	9845.2	9929.17	9880	13772.4	17517.9	9785.6
496800	1900.8	1034.8	977.5	3089.2	1717.08	4772.8	1354	9898.75	9788.8	9820.83	13296.8	17498.8	9597.92
498000	1864	1053.2	995.2	3099.17	1750.4	4733.75	1363.6	9850.4	9799.58	9500.8	12791.3	17426.4	9400.4
499200	1860.8	1009.6	996.25	3032.4	1762.5	4878.4	1378.75	9969.58	9797.2	9517.08	12738.4	17394.8	9418
500400	1899.58	1016.8	1054.8	3014.58	1834	4907.5	1376.4	10079.6	9803.75	9438.8	12445.8	17548.8	9346
501600	1930.8	1035.42	1187.2	3156.8	2031.25	5132.4	1403.33	10231.6	10322.8	9448.75	12186.8	17775	9408
502800	2061.67	1028	1248.75	3322.8	2237.2	5330.83	1417.2	10616.3	10479.6	9586.8	12065.8	18300.4	9583.33
504000	2224	1073.75	1447.2	3389.58	2468	5589.2	1469.17	11091.6	10972.1	9722.4	12150.8	18875	9936
505200	2434	1073.6	1656.25	3672	2799.58	6003.6	1569.6	11609.2	11497.6	10030.8	12144	19720	10489.6
506400	2772.4	1134	1984.8	3985.83	3202.8	6547.92	1672.8	12366	12379.2	10587.6	12618.8	21141.2	11364
507600	3171.2	1238.4	2290.8	4388.8	3712.08	7302	1836.25	13455	13444	11255.4	12857.2	22857.5	12464.4
508800	3739.58	1365.2	2882.8	4976	4348.4	8246.67	1956	14757.2	15027.9	12329.6	13773.3	25442.8	13962.5
510000	4291.6	1485	3465.2	5814.8	5092.5	9453.2	2142.08	16366.8	16896	13599.6	14938.4	28833.8	15948
511200	5317.5	1780.4	4356.67	6744	6066.4	10895	2418	18445.4	19360.4	15498	16280.8	33055.6	18820
512400	6293.2	1999.17	5228.4	7871.25	7132.92	13036.4	2797.08	20835.2	22120.4	17362.5	18159.6	38580.8	22260.8
513600	7640	2289.2	6538	9323.2	8408.4	15427.1	3130	23596.4	25779.6	19976.8	20180.4	45845.2	26931.3
514800	9385.6	2787.08	7910.8	10752.9	9774.8	18101.2	3586	26647.6	30140	22874	22768.8	54069.6	32344.2
516000	10940.8	3251.2	9508.33	12531.2	11215.4	21013.2	4110.4	29862.9	34361.6	26099.2	25652.4	63127.6	38912.5
517200	13210	3800.83	11128	14430	12810	24211.6	4601.6	33156	39144.2	29098.4	28662.8	73260.4	45808.4
518400	15644.4	4400.8	12915.8	16452.8	14266.7	27508	5233.2	36354.6	44218.8	32470	31628.4	83200.4	53445.8
519600	18940.4	4794.8	15698.8	19436.5	18848.8	38427.1	7288.8	53045.2	64436.3	46284.8	48562.5	94304.8	56473.2
520800	27932.4	6831.2	24328	26584.4	24892.9	49974.8	10200	66094.6	76814.8	47101.3	59918.8	116162	67015.6
522000	32451.3	7938.8	26377.2	29776	24804.8	51672.5	12694	70105.6	76997.9	47423.2	61362.1	121527	64232.1
523200	31432	8630.83	23955.2	28285.6	25229.6	47855.6	12567.1	71863.6	75633.6	45665.8	54817.6	117458	59133.6
524400	28634.6	8370.8	21550	25858	23928	43848.3	12135.6	59402.1	65066.4	42873.2	51092.5	107758	55048.3
525600	26451.6	7651.67	19366	23376.3	20146.4	39628.4	11526.3	52506.4	59796.3	39446.8	46929.6	97073.8	51309.2
526800	24661.2	6984.8	17387.5	21022	17671.7	35591.6	10458.8	47571.3	54723.2	36246.7	43335.2	88158	48580
528000	23225.4	6277.2	15658.8	18820.4	15802.4	31560.8	9360	44031.6	50985	34155.2	40343.3	81053.2	47041.6
529200	21687.6	5789.17	14136.8	17318.8	14361.7	28403.2	8836.67	40060.8	47325.6	32548.3	37988.4	74344.2	45384
530400	20352.9	5379.2	12704	15746.8	12875.6	25704.6	8284.4	37180.8	44204	30632.8	35562.1	68880.8	43478.3
531600	19114	4858.33	11423.2	14105.2	11757.2	23433.2	7781.25	34710.8	41674.8	29005	33232	63769.2	41482.8
532800	17641.7	4547.2	10262.1	12870	10709.2	21337.6	7147.6	32095	39038	27279.2	31556.3	59078	39749.2
534000	16587.6	4192.92	9339.2	12093.3	9651.2	19856.4	6531.6	30337.6	36764.6	25854.4	29687.6	55101.7	38055.6
535200	15280.8	3942.8	8525.42	11057.2	8836.25	18228.8	6008.8	28070.8	34547.2	24642.1	27988.4	51236.8	36450.8
536400	14089.2	3619.6	7770.4	10290.4	8167.2	17190.4	5660.4	26924.8	32858.8	23483.6	26288.8	48086.4	34657.6
537600	12972.8	3391.25	7046.4	9530.4	7482.08	15898	5214.58	25069.6	30853.6	22245.4	24855.2	45464.2	32980.8
538800	11952.9	3165.2	6531.25	9067.2	6832	14905	4852.4	23432	29146	21486	23615.8	42465.2	31575.4
540000	11200	3071.67	6034	8397.08	6377.6	13874.4	4631.67	22117.6	27494.4	20450.8	22064.4	39851.3	29986
541200	10308.3	2865.6	5475.42	7875.6	5899.58	13087.2	4779.6	21031.3	26226	19404.4	20871.6	37623.6	28227.5
542400	9442.4	2657.08	4947.6	7404.17	5493.2	12095.6	4614	20160.4	25097.9	18712	20104	35482.8	26855.2
543600	8721.2	2474.8	4645.83	6990	5151.25	11536.8	4541.6	19248.3	23992.4	17969.2	19030.4	33551.6	25338.8
544800	7998.33	2370.8	4236.4	6648.33	4720.8	10762.1	4410.4	18160.4	22616.7	17190	18117.5	31715.6	24061.2
546000	7370	2188.33	3946.4	6298.8	4456.25	10003.2	4294.58	17416	21388.4	16650	16983.6	30119.6	22331.2
547200	6701.25	2012.4	3568.75	5960	4036.8	9649.17	4150.8	16792.5	20413.6	15918	16515.4	28175.2	21118.3
548400	6237.2	1960.42	3322.8	5778.75	3756	9021.2	3995	16041.2	19492.1	15123.6	15744.8	26779.6	19670
549600	5764.17	1790.4	3034.58	5455.2	3553.33	8579.2	3861.6	15294.2	18474	14885.4	15098	25407.6	18649.2
550800	5263.2	1781.25	2797.2	5224.17	3386	8194.58	3561.6	14737.6	17582.5	14146.8	14638	24056	17086.8
552000	4804.8	1643.2	2575	4890	3188.75	7856.8	3318.75	14066.7	16905.2	13709.6	13907.6	22836	16140.8
553200	4517.5	1580.8	2368.8	4760.42	2933.6	7389.58	3123.6	13663.6	15871.7	13126.8	13488.3	21373.2	15297.6
554400	4079.6	1477.08	2271.2	4487.2	2777.92	7120.8	2984.58	13101.2	15360.8	12795.8	12830	20292.5	14138.4
555600	3745.42	1453.6	2121.25	4287.6	2638.8	6822.08	2762	12579.2	14794.8	12264.8	12320.8	19204.4	13357.9
556800	3530	1342.92	1949.6	4064.17	2494.4	6480.4	2600.83	12123.6	14202.1	11795.2	12086.8	18322.9	12509.2
558000	3289.6	1263.2	1851.67	3868.8	2298.75	6186	2451.6	11667.1	13336	11410	11470.8	17333.6	11747.5
559200	3022	1188	1693.2	3657.5	2206.8	5933.33	2262.8	11292	12779.2	10957.2	11039.2	16339.6	10967.2
560400	2813.2	1136.8	1527.2	3533.2	2099.58	5656	2128.33	10968.3	12303.2	10565.8	10548.4	15670	10167.6
561600	2615.83	1148.4	1430	3351.2	1961.6	5447.92	2027.2	10552.8	11750.4	10304.8	10338.8	14976.4	9611.67
562800	2480.8	1157.5	1517.2	3252.8	2038.75	5092	2030.42	12368	15667.2	12420	12476.8	20272.9	13246.4
564000	3134.17	1571.6	1857.5	4028	2611.2	6205.42	2385.2	14669.2	20754.4	15961.2	13893.3	25137.6	17161.3
565200	3330.4	1655.83	1874	4314.17	2667.2	6540.8	2406.67	14590.4	20778.8	15888.8	13529.2	25250.4	17292.4
566400	3170.8	1497.2	1735.83	4078.8	2432.5	6204	2267.6	14033.3	19969.2	15422.1	12917.2	24231.2	16887.5
567600	3041.67	1502.4	1685.2	4000.83	2330	6173.33	2199.2	13949.6	19407.1	15556.8	13328.3	24440.4	17486.8
568800	2990.8	1448	1656	3826	2231.67	5996.4	2276.25	13926	18734.4	15582.5	13023.2	24196.3	17502.8
570000	2948.75	1388.4	1524.8	3707.6	2176	5926.67	2148.8	13726.8	18040.8	15472.8	12645.8	23260	17069.2
571200	2902.4	1340.42	1493.6	3544.4	2151.2	5712.8	2120	13424.4	17096	15090	12171.2	22456.7	16413.2
572400	2794.58	1286.4	1456.67	3502.8	2155.6	5610.8	2062.8	13345.4	16764.4	14888	11933.8	22284	16122.9
573600	2758	1329.17	1458.4	3443.33	2137.6	5696.8	2067.92	13226	16359.2	14745.6	11520.4	21980	15704
574800	2627.2	1290.4	1405.42	3294.4	2127.5	5633.2	1998	13079.6	16053.2	14330.4	11145.2	21694.8	15052.1
576000	2593.75	1226.4	1431.2	3327.92	2121.2	5709.17	1962.8	13173.6	15720.4	14158.4	11285.4	21596.8	14503.2
577200	2536	1260.42	1422.4	3293.6	2076.67	5806.8	1997.5	13342.4	15345.2	13684.2	11342.4	21553.8	14043.2
578400	2513.33	1263.6	1395.42	3253.6	2124.8	5663.75	2730.8	13467.2	15016.8	13560.4	11110.8	21332.8	13544.6
579600	2453.2	1189.58	1382.4	3289.17	2164.8	5662.8	3222.5	13747.6	14618.8	13590	11170.4	21318.8	13128.4
580800	2479.58	1223.2	1364.17	3281.6	2128.8	5654.4	3013.6	13620.8	14510.8	13302.8	11221.6	20945.6	12749.2
582000	2422	1194.58	1417.2	3300	2148.4	5754.8	2902.4	13736	14111.3	13080	11017.2	20637.6	12426.4
583200	2401.2	1151.2	1400	3288.8	2336.25	5729.2	2820.8	13900	13998.4	13266.3	11062.4	20724	12135.4
584400	2374.17	1144.4	1412.4	3272.5	2339.6	5861.25	2694	14162.8	13597.9	12856.4	11142.5	20570	12007.2
585600	2406.4	1158.33	1393.2	3286.4	2806.67	5814	2577.08	14221.6	13650.4	12732.1	10953.2	20681.7	11778
586800	2415.42	1136.4	1440	3347.6	3690.8	5890.83	2512	14441.7	13653.6	12687.2	11147.9	20542.8	11589.6
588000	2474.4	1141.25	1498.4	3397.5	3759.2	5936	2481.67	14674.8	13649.6	12626	11246.4	20755	11607.6
589200	2538.33	1105.2	1617.5	3555.2	3975.83	6133.6	2411.2	15055.8	13813.6	12790.4	11416.4	20809.6	11791.7
590400	2699.2	1126.67	1828	3650.83	4368.8	6390	2442.4	15540.8	14358.3	13066	12021.6	21618	11984
591600	2852	1164.8	1930	3853.2	4860.42	6706.4	2404.17	16062.1	14981.6	13172.5	12571.2	22281.2	12423.2
592800	3108.33	1213.6	2274	4147.92	5401.6	7202.08	2501.2	16845.6	15728.3	13820.4	13369.2	23651.2	13249.2
594000	3390.8	1240	2509.2	4425.6	6222.92	7630	2561.25	17769.6	17103.2	14402.5	14474.4	25559.6	14388
595200	3883.75	1356.4	3083.33	4908.4	7102	8493.33	2748.8	19367.9	18798.8	15563.6	15982.5	27803.6	15975.8
596400	4419.6	1535.83	3604.8	5420	8300.4	9467.92	2954.8	20797.6	20860.8	16719.6	18003.8	31207.6	17971.6
597600	5053.6	1680	4244.58	6124.8	9773.33	10538	3315.42	23054.2	23596.8	18458.3	20971.2	35469.6	20653.2
598800	5952.5	1955.6	5088	6921.25	11445.2	12164.2	3714.8	25464.4	26802.5	20644.4	34920	40787.6	24348.8
