# Supplementary material for: Application of time lags between light and temperature cycles for growth control based on the circadian clock of Lactuca sativa L. seedlings
Source: Front Plant Sci. 2022 Oct 13;13:994555. doi: 10.3389/fpls.2022.994555 (PMC9802636; doi:10.3389/fpls.2022.994555)
Supplement: Supplementary file 1 [file DataSheet_1.zip › Raw bioluminescence data/Timelag (Figure 3, S4)/L12D12_12h32C_Dt=12h.csv]

time (second)	Cos_No1	Cos_No2	Cos_No3	Cos_No4	Cos_No5	Cos_No6	Cos_No7	GW_No1	GW_No2	GW_No3	GW_No4	GW_No5	GW_No6
1200	104	4393.33	77.0833	5326.8	11629.2	6705.83	15979.2	25582.1	33266.4	16039.6	22263.8	27654	33452.9
2400	98.8	4373.33	59.6	5130.83	11834.6	6836.4	16440	29095.2	35175.2	16126.7	25128.8	28376.3	37234
3600	109.583	4399.2	8779.17	5280.4	11535.6	7217.5	16100	31668.4	33892.8	17190	22297.1	27667.6	41976.7
4800	96.4	4416.67	9731.2	5331.6	10473.6	7218.4	14219.2	33010.8	34112	18932.1	21592.8	29461.7	45324.4
6000	80.8333	4564.8	10627.5	5568.4	9616	7465.6	13070.4	33475	35859.6	21998.4	21675	32134	46370.4
7200	75.6	4595	11326.4	5638.33	8823.6	7505.6	12953.5	34595.2	38125.8	24197.2	23048.8	33930.4	47184
8400	82.0833	4797.6	11592.5	5734.4	8945	7493.6	13275.6	35610	40428	26194	25689.2	35310	46599.6
9600	66	4997.5	12052	6068.33	8906	7756.8	13783.6	36782	41268.3	26723.6	27703.6	35735.4	45428
10800	59.2	4973.6	12168.3	6046	9063.33	7763.2	13761.6	37905.8	42451.6	27899.6	28902.4	36132.8	43807.9
12000	9624	5121.25	11875.6	6129.58	8778	7850.8	13675	38405.6	42807.9	27999.2	29605.2	35577.5	41506.4
13200	8931.6	4974	11532	6101.6	8381.25	7870	13412.5	39460.4	42956.8	28050.4	30192.8	34923.8	39432
14400	8541.6	4974.4	11140	5980.83	7934	7605.83	13130.8	39456	42969.2	28102.4	30627.9	34485.2	37797.2
15600	8237.2	4903.2	10660	5828.4	7400	7733.2	12645.8	39987.5	42038.8	27695.4	30598.4	33161.2	35151.2
16800	8064.58	4788.4	10386.4	5584.17	7004.8	7521.67	11988	39376.8	41313.8	27660.8	31041.7	32442.4	33651.2
18000	7641.2	4785.83	10078	5448	6522.92	7273.6	11588.8	39322	40215.2	27428.8	30178.4	31194.6	31816.8
19200	7349.58	4710	9789.2	5316.4	6226.4	6959.58	10932	38264.4	38996	27296	30000.8	30207.6	29957.1
20400	6880.4	4531.67	9410.8	4977.2	5855.2	6764.4	10505.4	37742.4	37734	27050	29984	29016.7	28333.6
21600	6582.08	4367.6	9037.08	4840.8	5501.6	6472.92	10014	36390.8	36330.8	26675.6	29402.1	28006.8	26667.9
22800	6250.4	4289.17	8519.6	4641.25	5238.4	6180	9440.83	35647.2	34872.5	26482.4	29080.4	26932.9	25227.6
24000	5982.4	4113.6	8188.75	4420	4795.83	5866.8	8966.4	34593.8	33503.2	26063.8	28310	25782.8	23615.4
25200	5720.4	3944.58	7774.4	4102.5	4499.6	5654.58	8401.2	33581.2	31982.9	25977.6	27856.8	25192.8	22615.2
26400	5488.8	3841.2	7469.17	3999.6	4295	5353.6	8070	32822.1	30940.8	25579.2	27309.2	23948.4	21075.6
27600	5319.17	3602.4	7145.6	3754.58	4033.6	5107.08	7541.6	31651.6	29483.8	25259.6	26760.8	23092.8	20078.4
28800	5208.4	3565.83	6807.2	3602	3740.42	4901.2	7199.58	31381.2	28396.4	24891.3	26232.4	22428.3	19038.8
30000	4866.67	3440	6682.5	3448.4	3646.4	4723.75	6925.6	30847.6	27158.8	24560.4	25633.3	21739.2	18047.5
31200	4798.4	3212.08	6363.2	3276.4	3445.6	4474.8	6585	29925.6	26079.2	23972.1	25096.4	21292.5	17270.8
32400	4669.17	3200.4	6072.92	3164	3312.8	4344.17	6353.6	29368.8	25137.6	23513.6	24633.3	20348	16517.5
33600	4546	3057.92	5961.6	3031.67	3183.6	4144.8	6219.17	29389.2	23892.5	23257.6	24362	19757.1	15680.4
34800	4506	3040.8	5725.83	2995.2	2990.42	3914	5928.8	28484.2	22999.2	22652.5	23870.4	18967.6	15132.5
36000	4312	2966.4	5499.2	2818.33	2909.2	3883.75	5946.4	28068.4	21986.3	21655.6	23173.2	18320.4	14518.8
37200	4245.6	2813.6	5376.25	2708.8	2675.42	3704	5721.67	27470	21018.4	21097.9	22504.8	17720.8	13862
38400	4170.42	2753.2	5100.4	2702.08	2597.6	3570	5530.8	27104.8	20227.5	20498.4	22003.8	17156	13386.4
39600	4132.8	2728.75	5048.8	2661.2	2545.83	3366.8	5441.25	26556	19459.6	19574.6	21268	16635.8	13012
40800	3999.58	2645.2	4877.92	2574	2446.8	3231.25	5150.4	25928.4	18614	18822	20742.1	16055.6	12579.2
42000	3968.4	2605.83	4799.2	2540.4	2354.8	3124	5085.83	25588.4	18062.8	18302.5	19997.6	15658.8	12169.2
43200	3836.25	2569.2	4635	2429.6	2356.8	3162.5	4850	24967.5	17144	17729.6	19321.7	15267.2	11809.2
44400	3494	2400.83	4462.8	2142.5	2105.6	2786.4	4487.92	24892.8	16992.9	15977.6	18513.6	14637.9	10807.2
45600	3137.2	2122.4	3871.67	2028	1930	2603.2	4321.2	23775	16773.2	15185.8	17086.8	14064.8	10341.7
46800	3250	2082	3905.2	2130	1946.4	2635.42	4413.2	22571.2	16649.6	14778	16670.4	14120.4	10507.6
48000	3475.6	2208.4	4089.58	2163.2	2029.17	2670.4	4532.5	21566.7	16337.6	14327.5	17530.4	13698.8	10019.6
49200	3212.08	2016.8	3862.4	1953.33	1906.8	2507.92	4053.6	20090.8	15113.8	14032	17293.3	12303.6	8832
50400	2959.6	1894.58	3544.4	1816.4	1695	2338.8	3728.75	18164.4	14083.6	13222.5	15603.6	11454.6	8148.4
51600	2896.25	1833.2	3237.92	1750.8	1572.8	2234.17	3484.4	16623.6	12926.8	12113.2	13793.3	10518.8	7610
52800	2858.8	1727.08	2974.4	1667.2	1551.6	2212	3215.83	14548.8	11672.8	10796.7	12012.8	9516.67	6936.4
54000	2804.58	1654.4	2787.92	1565.6	1435.6	2005.2	3024	12833.8	10562.8	9559.6	10192.1	8399.2	6342.08
55200	2620.4	1583.33	2566.4	1476.25	1292	1915.2	2895.83	11390	9421.67	8640.8	9054.8	7762.5	5889.2
56400	2450.8	1438.4	2448.75	1353.6	1187.5	1748.4	2716	10432.9	8671.6	8162.08	8292	7207.6	5690.83
57600	2281.6	1354.8	2311.6	1287.08	1171.6	1682.08	2613.6	9902.8	8168.75	7806	7510.42	6722.8	5460.4
58800	2206	1312	2090	1225.2	1089.58	1570.4	2530.83	9231.67	7458.8	7357.92	6932.8	6342.4	5294.4
60000	2117.08	1269.2	2056	1172.5	1042.4	1512.92	2429.2	8134	6770	6860.4	6263.33	5936	5024
61200	1992.4	1205.42	2007.6	1108.8	1019.17	1436	2307.92	7474.8	6349.6	6448.33	5818.4	5596.67	4946
62400	1939.58	1177.6	1912.5	1048.8	923.2	1333.75	2245.2	6833.2	6066	6246	5406.25	5388.8	4799.58
63600	1815.2	1097.92	1842.8	988.8	882.8	1289.2	2167.08	6179.6	5676	6015.2	5053.6	5188.75	4600.8
64800	1694.58	1050.8	1747.5	962.8	860.8	1228.8	2038.8	5835	5309.6	5869.6	4777.08	4974.8	4541.25
66000	1678.8	946.667	1693.6	924.583	858.8	1138	1897.5	5451.2	4978.33	5794.8	4448.8	4757.92	4521.6
67200	1606.8	927.2	1612.08	838	852.917	1156.4	1950	4952.08	4750.4	5591.25	4220.4	4485.2	4377.5
68400	1508.4	917.2	1569.2	860	823.6	1064.17	1878	4480.8	4414.17	5447.6	3913.75	4312.8	4322.8
69600	1468.8	868.4	1515.83	788.4	778.333	1024	1758.75	4155.42	4170.4	5177.92	3729.6	4260.8	4148.4
70800	1417.92	877.2	1466.4	759.167	765.2	984.167	1678.8	3930.8	4052.92	5052.4	3408.33	4067.2	4192.8
72000	1326	832.5	1403.6	745.2	742.917	940.8	1683.33	3655.6	3762.8	4823.33	3384	3915.83	4070.4
73200	1266.25	809.6	1342.92	732.8	779.2	915.417	1610.8	3452.08	3580.4	4756	3214.58	3774.4	3992.92
74400	1197.2	736.667	1361.6	691.667	740.4	859.6	1538.75	3301.6	3426.4	4616	3020	3614.58	3959.2
75600	1138.33	719.6	1260	682	711.2	860.4	1492	3118.33	3252.4	4494.8	2896.25	3575.6	3875.83
76800	1098	695.833	1295.2	677.5	722.4	842.4	1482.92	3046.4	3176.25	4300.4	2744	3502.5	3926
78000	1020.4	684.8	1213.33	660.4	712.5	782	1453.6	2860.42	3132.8	4247.5	2628	3418	3863.33
79200	1004.58	648	1210.8	667.5	716.8	746.667	1405.2	2780.4	3036.25	4126.8	2545.42	3337.2	3761.2
80400	964.4	655.6	1127.6	619.6	735.833	742.8	1383.33	2802.92	2958.8	4030.42	2482.8	3242.5	3812
81600	920	596.4	1099.2	576.25	707.6	701.25	1373.6	2707.2	2926.25	3923.6	2440.42	3313.2	3834
82800	831.2	610.417	1070	587.2	767.083	716.8	1370.83	2656.8	2920.4	3896.67	2408	3234.58	3817.6
84000	865.833	580.8	1072.08	577.2	754.4	693.333	1402.4	2590.42	2865.6	3874.8	2263.75	3174.8	3790.42
85200	846.8	614.583	1104.4	552.5	719.6	641.6	1370.83	2567.6	2885.42	3728	2239.6	3165.83	3757.6
86400	811.25	582	1047.92	552	729.167	671.6	1370.4	2554.17	2840.8	3651.2	2180	3159.2	3793.33
87600	859.2	615	1040.8	591.667	865.2	694.8	1389.2	2247.2	3342.92	3609.6	1998	3382.08	4360
88800	927.6	646.4	1105	622.4	911.25	766.4	1582.8	3858.33	4808	4131.67	3248	3998.8	5104.17
90000	1082.08	727.6	1288	770.833	1076.4	904.167	1955.2	6010.4	6255.42	5027.2	4792.5	5042.4	6251.2
91200	1311.6	848.8	1548.4	1005.6	1255.42	1084.8	2355.83	6602.08	8078	6369.58	4980.4	6352.92	7730
92400	1605	921.2	1590	1186.4	1444.8	1238.33	2864.4	6979.2	9862.92	7942.8	5524.17	8132.4	10571.6
93600	1815.2	1028.75	1690	1314	1546.67	1459.2	3000.83	7378.8	10879.6	8074.17	5762.8	8542.5	11088.8
94800	1841.25	1165.2	1804.17	1368	1639.6	1538.75	3296.8	8280	13004.4	8518	6183.33	8925.6	11955
96000	1970	1380	1991.6	1480	1956.4	1683.2	3735	9588	14503.3	9574.8	6688	9590	13325.6
97200	2265.42	1660	2250.83	1693.6	2260.83	1904.4	4148.4	11301.3	16224.4	10650.4	7251.6	10477.2	14872.5
98400	2509.2	1877.08	2508	1822.92	2572	2112.8	4408.4	13435.6	17966.3	11421.6	8476	11388.8	16234
99600	2758.4	2102.8	2824.58	1980.8	2800	2312.8	4721.6	15247.1	19140.4	12364.2	9463.2	11844.4	17286.3
100800	3051.25	2275.2	3068.4	2169.58	3002.8	2477.92	5057.6	17162.4	19822.9	13104	10243.3	12312.8	18313.6
102000	3124	2351.6	3230.8	2250.4	3014.58	2596	5365.42	18536.4	20308.4	13598.3	10882.4	12665.8	18597.6
103200	3264.58	2437.6	3375.2	2342	3065.2	2661.25	5653.2	20069.6	20385.4	13722	11559.6	12798.8	18540.4
104400	3274	2542.92	3481.2	2418.8	3052.92	2679.2	5655	20748	20374.8	13969.2	11978.8	12930.8	18146.4
105600	3402.5	2554.8	3692.08	2455.2	3090	2668.75	5790.8	21617.9	21798	13742.8	12385.4	12646	17732.9
106800	3350.4	2538.33	3626	2467.08	3012.4	2608.8	5749.58	21852	24546.3	13444.4	12523.6	12362.1	17110.8
108000	3296.25	2518.4	3661.67	2515.6	2938.33	2581.2	5708.4	22292.5	25295.2	13040	12684.8	11950	16502.1
109200	3206.8	2524.17	3713.2	2450.83	2992.4	2556.8	5772.4	22232	25029.6	12517.6	12979.2	11487.5	16124.4
110400	3150	2459.6	3586.67	2391.2	2935.42	2513.2	5552	22276.3	25000	12120	12978.8	11198.8	15702.1
111600	3129.58	2410.4	3562	2299.17	2912.8	2507.08	5569.6	22101.6	24507.1	11544.8	13152.5	10864	15072.4
112800	2919.6	2354.17	3447.6	2287.6	2824.58	2458.4	5302.92	21838.8	23786.8	11000.4	13139.2	10686.7	14419.6
114000	2845.83	2272.8	3419.6	2244.4	2782	2410	5328.4	21628.4	23125.8	10563.2	13055.4	10450.8	13868.8
115200	2839.6	2290.83	3288	2236	2768.75	2419.2	5150	21286.8	22227.2	10240.4	12968.4	10117.9	13365.2
116400	2787.08	2229.6	3179.17	2140.4	2738	2279.58	5076	20728.8	21310	9959.6	12949.2	9887.6	12949.6
117600	2663.2	2091.25	3060.8	2143.33	2614.4	2263.2	5011.67	20359.2	20227.9	9444	12842.8	9474.58	12213.2
118800	2580.4	2076.4	3047.92	2114.8	2612.5	2171.2	4918.8	19785.8	19321.2	8986	12602.8	9368	11777.1
120000	2524.4	1987.5	2990.8	2038.75	2554	2065.2	4852.8	19561.2	18273.3	8760.8	12351.2	9038.8	11365.6
121200	2386.4	1923.6	2927.92	1989.6	2571.25	1971.6	4669.6	18956.3	17350	8344.17	12252	8748.4	10917.1
122400	2388.75	1843.6	2860	1960.83	2461.6	1936.67	4602.4	18682	16601.3	8239.6	12151.3	8582	10294.8
123600	2311.2	1792.5	2726.8	1887.6	2521.67	1866.4	4540	18485.6	15552	7908.75	11922.4	8240.83	10052.8
124800	2226.67	1680.8	2693.6	1822	2552.4	1826.67	4453.2	18143.2	14845	7748.8	11659.2	8042	9538.75
126000	2060.8	1649.17	2698.8	1814.8	2651.25	1700	4401.25	17666.8	14120.8	7337.92	11525.2	7870.83	9148
127200	2065.42	1582.8	2667.92	1782	2579.6	1595	4320	17486.3	13336	7252.8	11323.3	7585.2	8847.08
128400	1984.8	1507.08	2523.6	1708.75	2582	1557.2	4247.5	17136.4	12704.6	7052.4	11252	7368.33	8565.6
129600	1956	1486.8	2498.33	1651.2	2547.08	1523.6	4102.8	16966.7	12129.2	6830.83	10798.4	7233.2	8374.58
130800	1953.6	1457.92	2568	1660.83	2609.2	1536.25	4260.4	17947.2	11855.8	6557.6	11780.8	7433.2	8121.2
132000	1672.8	1267.2	2256.67	1456.4	2486.67	1386	3870	17114.2	11765.6	6584.17	10945.2	7259.2	7725.83
133200	1715.83	1248.8	2272	1517.92	2474.4	1422.5	3891.6	16643.2	11882.1	6631.2	10549.2	7542.4	7828
134400	1749.6	1338.75	2300	1503.2	2544.17	1466	4042.08	15972	11806	6458.75	10442	7313.33	7464
135600	1659.58	1241.2	2206.8	1408	2371.2	1330.83	3806.4	16572.8	10348.8	6203.2	11092.1	6564.4	6761.67
136800	1586	1096.25	1966	1322.8	2144	1224	3517.5	15538	9488.8	5945.83	10744.4	6188.75	6363.2
138000	1464.58	1086.8	1811.67	1261.6	2059.2	1202.08	3411.2	14793.8	8856.8	5552.8	10061.3	5840.8	6089.58
139200	1383.2	1058.75	1740	1236.67	1894	1145.6	3170.42	13298.4	7970.83	5117.2	9074.4	5535.83	5880
140400	1289.6	976	1628.75	1154	1778.75	1090	2982	11816.7	7163.6	4678.75	8146	5163.2	5600.42
141600	1156.4	927.083	1561.2	1028.33	1606.8	989.167	2845.6	10550.8	6403.75	4398.4	7057.6	4813.6	5125.2
142800	1099.6	876	1497.92	964.8	1528.75	903.2	2654.8	9207.08	6021.6	4016.67	6298.4	4534	4717.92
144000	1006.67	811.2	1433.2	892.917	1407.2	845	2429.6	8269.6	5618.33	3698.8	5732.92	4293.2	4550
145200	953.6	767.5	1322.8	836	1270.42	806.4	2251.25	7710.8	5277.2	3484.17	5258.8	4087.08	4424.4
146400	870.417	675.6	1232.4	812.8	1188.8	778.333	2140.4	7166.8	4935.6	3309.6	4852.92	3960	4232.92
147600	836	641.25	1180.8	777.6	1081.6	717.6	1996.25	6598.8	4689.6	3127.5	4529.2	3755	4084.4
148800	805.833	644.8	1165	713.2	1055.6	710.417	1895.2	6261.67	4502.4	3014	4145	3688.8	3842.08
150000	749.6	597.5	1096	668.75	966.4	674	1777.08	5750.4	4268.75	2804.8	3809.2	3525	3602
151200	709.2	590.8	1060.42	650.8	922.083	632	1682	5244.17	4259.2	2633.75	3538	3424.8	3489.17
152400	686.8	529.167	1058.8	607.083	857.6	574.167	1586.4	4877.6	4014.58	2544	3396	3359.6	3373.6
153600	632.4	527.6	993.75	584.8	818.333	543.6	1514.4	4595	3949.6	2480	3136	3293.2	3247.6
154800	609.167	518.4	955.2	567.083	776.8	541.667	1490.8	4526	3909.58	2390	2993.75	3228	3145.2
156000	591.6	475.417	897.2	530.4	747.5	545.2	1397.08	4205.2	3896.4	2341.25	2841.2	3172.08	3058.8
157200	567.083	479.2	932.083	535.6	732.8	516.25	1351.2	3999.6	3720	2277.6	2622.08	3012.8	3003.33
158400	556.4	435.417	861.2	527.6	686.4	499.2	1295.42	3979.2	3760.4	2155.42	2521.2	2975.42	2873.6
159600	527.5	425.2	865.417	491.2	666.4	493.333	1210.8	3785	3787.2	2162	2409.17	2947.6	2802.08
160800	470.4	411.667	893.6	461.667	641.2	465.6	1184.17	3600	3801.25	2132	2362	2885.83	2804.4
162000	483.2	391.6	847.917	458.8	610	445.2	1136.4	3614.58	3828.8	2147.08	2235.2	2860	2796.67
163200	492.8	386.8	839.6	444.167	610.8	440	1124.4	3563.2	3903.75	2130	2159.2	2742	2778.4
164400	484.4	383.6	798.333	409.2	592.5	398	1054.17	3507.5	3970.4	2096.25	2063.6	2733.2	2724
165600	441.25	365.6	808	423.75	602.4	415.833	998	3374.4	4195	2030	2018.75	2752	2761.2
166800	417.2	367.083	756	380.4	582.917	415.2	1027.08	3396	4571.2	2051.25	1968.8	2751.25	2779.2
168000	483.333	359.2	769.583	401.2	567.6	417.083	980.4	3350	4489.2	2049.6	1913.75	2715.2	2725.42
169200	424.4	339.167	747.6	382	572	410	977.083	3195.6	4553.6	1999.17	1876	2679.17	2738.8
170400	418.75	336.8	750	370	562.4	383.333	970	3193.33	4507.2	2004.8	1767.08	2669.2	2684.58
171600	403.2	370.833	744.4	356.25	535.2	384.4	979.167	3079.6	4433.75	1922.4	1744.4	2653.33	2668.4
172800	383.6	340.4	693.75	356.4	550.833	416	951.2	3042.5	4358	1923.33	1646.4	2559.6	2599.58
174000	418.8	374.4	710.4	385.833	643.6	427.083	1027.2	2438	4477.5	2002	1418.33	2444.8	2740.4
175200	458.4	381.2	735	418.8	677.917	441.2	1205.2	3104.58	5092.4	2125.83	1832	2617.2	2953.33
176400	563.333	410.4	902	517.5	756.8	507.083	1623.6	4600.4	6084.58	2556.4	2630.42	3209.2	3552.8
177600	702	482.4	1036.8	618	836.667	641.6	1902.5	5034.17	7755.2	2886.67	2918	3912.08	4328
178800	848.333	514.8	1121.6	744	926.4	739.167	2075.6	5351.2	9861.67	3337.6	2868.33	4501.2	4881.6
180000	933.2	573.75	1183.6	783.6	1011.67	804.4	2284.17	5575.2	11734.8	3852.5	3101.2	5131.25	5443.2
181200	1005.83	656	1297.92	868.4	1116.8	942.5	2515.2	5815	13321.6	4516.4	3369.17	5672.8	6170.83
182400	1174.4	785.833	1552.8	1006.25	1323.2	1100.8	2813.75	6548	14541.7	5399.6	3860.4	6457.08	7142
183600	1376.25	931.6	1780	1136	1543.75	1252.8	3192.8	7562.08	15775.2	6304	4512	7054	8068.75
184800	1514.8	1127.08	2003.2	1268.75	1684.8	1448	3425.6	8680.8	17400.4	7112	5084.8	8024.58	9063.2
186000	1652.4	1230.8	2137.08	1355.2	1862.92	1538.8	3769.6	9995.42	18485.6	7844.17	5557.2	8388.4	9916.67
187200	1725.42	1338.4	2335.6	1455.42	1995.6	1637.5	4214.8	11092.8	19135.8	8384.4	6067.5	8798.8	10534.4
188400	1842.4	1431.6	2422.8	1544	2098.75	1706.8	4556.25	12103.2	19682.4	8697.5	6598.8	9033.33	10889.6
189600	1963.33	1495.6	2498.4	1566.4	2057.6	1777.5	4826	13102.8	19652.9	8759.6	6996.67	9238	11115.4
190800	1973.2	1559.17	2608.4	1635.2	2137.92	1833.6	4979.58	14100	19461.6	8806.25	7308	9196.67	11135.6
192000	2036.67	1602	2769.58	1678.4	2097.2	1888.33	5157.2	14917.1	18948.4	8762	7577.08	9521.6	11133.3
193200	2065.2	1676.25	2785.6	1771.25	2180.4	1830.4	5286.25	15413.6	18700	8706.4	7694	9471.25	10969.2
194400	2076.67	1703.6	2799.58	1690.4	2112.5	1892.8	5352.4	15933.8	18208	8525.2	7749.2	9411.2	10849.2
195600	2076.8	1703.75	2775.6	1685.42	2142	1882.4	5474.8	16182.4	17731.7	8289.2	7724	9008	10645.6
196800	2072.8	1687.2	2699.58	1659.6	2111.25	1874.8	5349.6	16346.7	17137.2	7839.58	7658.4	8903.2	10350
198000	2030.83	1656.8	2681.2	1616.25	2090.8	1859.58	5303.2	16632.8	16506.7	7643.6	7630.83	8761.2	10018.4
199200	1992.8	1677.08	2620.8	1609.6	2116.67	1773.6	5315.42	16667.6	15936.4	7358.33	7681.6	8519.58	9757.6
200400	1958.33	1644.4	2646	1597.6	2147.6	1741.25	5163.6	16625.2	15286.3	7084.8	7498.33	8357.2	9727.5
201600	1929.2	1610.42	2577.6	1514	2103.33	1714.4	5081.67	16491.6	14657.2	6865	7479.2	8067.5	9380
202800	1906.67	1586	2472.5	1545.6	2202	1717.5	4876	16279.2	14000.8	6544.4	7353.33	7868.8	9174.58
204000	1859.2	1580	2476.8	1498.75	2216.4	1667.2	4877.5	16073.6	13629.2	6432	7279.6	7690.42	9060
205200	1826	1508.4	2446.67	1486.8	2204.17	1662.4	4816.8	15899.2	13060	6429.2	7170	7435.2	8961.25
206400	1834.8	1495.83	2361.6	1504.58	2274	1614.58	4749.2	15667.6	12563.3	6084.8	7081.6	7253.6	8815.6
207600	1778.4	1532	2306.67	1480.4	2234.17	1594.8	4683.2	15456.7	12171.6	5887.08	7113.2	7155.6	8852.92
208800	1787.92	1450	2331.6	1454.58	2323.2	1601.67	4628.8	15234	11800	5717.2	6958.75	6818.4	8668
210000	1718.8	1465.83	2334	1462.8	2301.25	1503.2	4537.92	14987.2	11356	5655.42	6855.2	6669.17	8588.8
211200	1698.75	1408.8	2203.6	1417.2	2298.4	1523.75	4538	14836	10912.5	5499.6	6760.83	6659.2	8443.75
212400	1691.6	1337.5	2164.4	1375.2	2389.17	1492	4430.42	14731.2	10768.4	5529.58	6827.2	6515.42	8540
213600	1640	1353.2	2112.5	1397.2	2407.2	1482.92	4352	14465.4	10288.8	5550.4	6701.25	6400.8	8424.58
214800	1599.2	1354.17	2077.2	1393.33	2473.2	1436.8	4284.58	14434	10196.3	5633.2	6724.8	6445.42	8535.2
216000	1608.4	1366	2071.67	1394	2465.83	1406	4360.8	14108.8	9977.6	5620	6596.8	6252	8298.33
217200	1660.8	1372.5	2232.4	1482.5	2663.6	1464.58	4532	17425.6	9587.5	6150.8	8102	7351.6	8939.6
218400	1561.2	1259.2	2029.17	1344.4	2517.08	1332.8	4356.8	16415.8	9545.6	6103.75	7692.4	7264.8	8639.17
219600	1646.67	1316	2070	1372.08	2640.8	1467.5	4613.2	15754.4	9934.58	6136.4	7606.67	7056.8	8671.2
220800	1644.8	1353.33	2084.4	1389.6	2765.42	1475.6	4649.17	15215.2	9786	6129.58	7677.2	6727.5	8629.2
222000	1622.08	1308	2000.4	1360.8	2530.4	1349.17	4520.8	16712.4	8966.8	5956.8	7918.75	5984	7913.75
223200	1540	1225.83	1869.2	1299.2	2444.8	1289.6	4307.92	15679.2	8430.4	5595	7474	5742.08	7536.8
224400	1455.83	1167.6	1743.33	1252	2304	1270.42	4084	14727.9	8156.4	5184.8	6877.5	5599.6	7218.33
225600	1365.2	1080.42	1647.2	1207.92	2124	1160.8	3911.67	13350.4	7750.83	4792.4	6325.2	5399.58	6838.4
226800	1254	1063.2	1543.75	1121.2	1931.67	1099.6	3621.2	11825.4	7297.6	4490	5644	5072.8	6455
228000	1207.2	1033.75	1484	1070	1799.6	995.833	3256	10701.6	6648.33	4132	5149.6	4854	6268.4
229200	1117.6	926	1386.67	960.4	1597.92	933.6	3112	9895.42	6275.2	3850	4780.4	4603.2	5900
230400	1069.17	873.6	1340.8	977.917	1446.8	904.583	2832.4	8955.6	6035.42	3674.4	4388.75	4429.6	5523.6
231600	1020	850.417	1328	864.4	1370	846.4	2687.08	8252.8	5700	3376.25	3983.2	4162.5	5244.4
232800	946.25	813.2	1249.58	849.2	1239.2	829.583	2499.6	7695.6	5367.2	3172.4	3589.58	4002.8	4934.58
234000	868.8	807.083	1200.8	805.6	1149.6	796.8	2310.42	7123.2	5103.2	3042.5	3424	3814.58	4730
235200	890	766.4	1164.58	745.2	1110.4	738.75	2156	6639.58	4899.6	2827.2	3177.92	3771.6	4342.08
236400	795.2	709.583	1116.8	695.417	1020.4	707.6	2048.75	6019.2	4644.58	2700	2915.6	3703.75	4144
237600	725.2	660.8	1112.5	678	952.5	648.4	1917.2	5815	4559.6	2597.5	2804	3537.6	4070.83
238800	708.8	630.833	1028	649.583	887.2	620	1889.2	5629.6	4298.33	2459.6	2608.4	3305.2	3920
240000	700.4	639.2	1008.33	623.6	900.417	608.8	1728	5266.67	4242	2300.42	2510	3259.2	3642
241200	691.667	582	1000.4	581.667	843.2	572.5	1618.4	4997.2	4129.58	2187.2	2320.42	3200.4	3527.2
242400	706.4	552.917	936	527.2	784.583	548.8	1624.17	4906	4100	2129.58	2202.8	2982.5	3431.6
243600	703.333	556.4	919.167	504.8	776.4	550.417	1553.2	4949.2	4073.2	2117.2	2063.75	2886	3353.75
244800	680.8	530	868.4	504.8	758	524	1484.17	4693.6	3985.6	2046.67	2017.6	2850.83	3160.8
246000	669.583	515.2	879.583	520	744.4	493.333	1444.4	4599.58	3971.6	1989.6	1983.75	2800	3057.08
247200	646	517.083	833.6	446.667	714.4	500	1390	4552	3957.5	1949.6	1899.6	2751.67	2944
248400	607.6	475.2	807.083	451.2	689.167	483.2	1355.6	4515	4059.2	1974.58	1790.4	2734.8	2863.33
249600	611.2	482.4	807.6	437.917	694.4	475.833	1338.8	4366.8	3935	1880.8	1794.17	2738.4	2743.6
250800	562.4	462.8	799.167	442	665.417	476	1282.08	4247.5	4038.4	1846.25	1754.8	2659.6	2743.2
252000	564.167	444.4	762	434.583	709.6	494.167	1265.2	4264.8	4055.83	1894.8	1722.5	2720	2682
253200	551.6	472.083	790	442.8	732.917	462.4	1211.67	4217.2	4021.6	1816.67	1678.4	2716.67	2604.4
254400	547.5	439.6	781.25	436	726.4	451.25	1180.4	4041.6	3946.4	1781.2	1639.17	2595.2	2530.83
255600	531.6	432.917	747.6	405.2	730	462	1167.08	3899.2	3993.6	1816.25	1574	2593.33	2512.8
256800	526.667	427.2	763.75	416	722.8	460.833	1097.2	3817.08	3930.4	1763.2	1467.08	2611.2	2494.58
258000	509.6	430.417	752.8	398.333	721.2	445.2	1095.83	3702.4	3760.42	1728.4	1425.6	2550.83	2348
259200	495.2	424.4	744.583	397.6	708.333	433.6	1122	3629.58	3864	1695.83	1407.6	2528	2395
260400	552.8	421.2	695.2	407.083	786.8	444.583	1227.2	3090.8	4032.08	1787.2	1227.5	2532.4	2332.4
261600	584.8	418.8	704.167	436.8	825.833	474	1205.42	3382.08	4226.4	1886.67	1156.8	2614.8	2302.4
262800	716.25	477.2	831.2	591.25	888.4	537.5	1662	4352.8	5175.42	2219.6	1552.92	3154	2850
264000	850.8	514.583	964	721.6	918.75	680.4	1957.92	4825.6	6198.4	2444.58	1753.2	3467.5	3159.2
265200	916.25	592.4	1050.8	798	945.6	762.917	2035.6	5008	6776.25	2707.2	1778.33	3978.4	3219.58
266400	996.4	603.75	1117.6	874.8	986.667	870.8	2071.25	4852.4	7620.8	2985.83	1980	4510.83	3316.4
267600	1072.08	703.2	1262.92	1000	1014.4	985.417	2349.6	5078.33	9170	3558.4	2176.67	5147.2	3695.83
268800	1202.8	805.417	1368.8	1108.33	1123.6	1132	2530.42	5505.6	10882.5	4344	2478	5790.83	4316.8
270000	1292	907.2	1572.08	1162	1281.67	1223.6	2736.8	6299.17	12725.2	5113.6	2824.4	6539.6	4853.75
271200	1433.6	1024.17	1746.4	1259.17	1364.8	1331.25	2901.2	7226.8	14680	5740.8	3210	7199.2	5612.8
272400	1614	1110.4	1899.58	1364.8	1446.67	1448.4	3030	8135.83	16400.8	6172.08	3572	7853.2	6203.75
273600	1651.67	1254	2002.8	1455.42	1455.6	1567.92	3207.6	8832.4	17639.6	6784.8	3847.08	8505.6	6797.6
274800	1694.4	1276.25	2059.6	1561.2	1507.08	1642	3380.42	9620	18462.4	6899.17	4207.2	8604.17	7278.8
276000	1822.5	1353.6	2259.2	1613.2	1497.6	1721.25	3519.2	10305.6	18980	7040	4412.92	8708.8	7698.75
277200	1814.4	1432.92	2282.4	1697.2	1530.42	1806.4	3626.67	10909.2	19123.6	7194.58	4641.2	8768.33	7786.8
278400	1826.25	1468	2368.75	1691.2	1542.8	1799.58	3702.4	11339.2	19446	7369.6	4700	8925.6	7914.17
279600	1811.2	1551.25	2385.6	1776.67	1495.2	1827.6	3747.92	11635.6	19323.8	7240.8	4783.2	8853.75	7979.6
280800	1840	1512.8	2441.25	1746	1560.42	1844	3801.2	11859.6	18958.4	7254.58	4859.6	8913.6	8072.92
282000	1829.2	1563.33	2485.2	1758.33	1559.6	1825	3748.8	11950.8	19018.8	7117.6	4880	8777.2	8116
283200	1880.4	1601.6	2435.83	1720	1547.08	1840.4	3752.4	12088.8	18970	7010.83	4916.4	8684.4	8018.75
284400	1745.83	1569.6	2350.4	1751.25	1552.4	1720	3831.6	12195.2	19147.5	6828.4	4861.25	8412.4	8021.2
285600	1804.8	1587.08	2348.4	1720.4	1577.92	1724.8	3825.83	12100.4	18977.6	6628.33	4796	8228.33	8123.2
286800	1744.17	1557.6	2276.4	1675.6	1612.4	1735.42	3706.8	12314.4	19131.2	6432.4	4817.08	8181.2	8116.25
288000	1683.6	1540.42	2215.6	1658.8	1604.8	1646.8	3732.08	12250.8	18978	6214.17	4699.6	8035.42	8116
289200	1690	1528.4	2284.58	1602.8	1681.6	1605	3578	12163.8	18796.4	6090	4697.92	7902.4	8252.5
290400	1639.2	1512.5	2198.8	1605	1734.4	1626.4	3607.08	12084	18750.4	5731.2	4647.6	7754.17	8237.6
291600	1583.2	1527.2	2162.5	1569.2	1759.58	1638	3544.4	12032.1	18743.2	5718.33	4478	7640.8	8367.92
292800	1630.4	1497.08	2154	1557.92	1761.6	1671.25	3425.6	12077.6	18944.6	5586	4497.6	7597.2	8449.2
294000	1608.8	1460	2111.67	1598	1836.67	1601.6	3385.2	11927.5	19142.4	5484.58	4384.4	7382	8498.33
295200	1617.08	1453.6	2066.8	1613.33	1938	1632.92	3276.8	11833.6	19355.4	5378.4	4375.42	7342.8	8801.2
296400	1672.4	1507.5	2053.6	1565.6	1991.67	1570.8	3283.75	11829.2	19208.4	5367.92	4231.2	7203.75	8960.4
297600	1616.25	1474.8	2088.33	1523.2	2048.8	1557.08	3229.2	11801.2	19360	5349.2	4347.92	7243.2	9162.5
298800	1586.8	1471.25	2006	1538	2080.8	1516.8	3292.08	11846.4	19574	5248.33	4327.2	7131.67	9305.2
300000	1592.92	1451.2	1965	1508	2072	1480	3231.2	11720.4	19392	5278.8	4281.25	6954.8	9539.58
301200	1590.8	1512.92	1935.2	1512.5	2200.4	1466	3169.17	11602.4	19344.6	5248.4	4314	6960.42	9702.8
302400	1582.8	1426.4	1984.17	1552	2206.25	1485.2	3198.8	11657.5	19501.2	5300.42	4350.8	6963.6	9625
303600	1531.2	1434.17	2125.2	1542.92	2426.4	1425.83	3326.8	15142.8	20066.3	6141.6	5291.2	7984.4	10508.4
304800	1524.4	1332.4	1917.5	1492.4	2322.08	1338.4	3284.4	14661.3	18036	6037.92	5224.4	7773.2	10334
306000	1696.25	1361.2	2111.6	1491.67	2388.4	1499.17	3663.2	14099.6	18435.8	6266	5541.67	7575.6	10459.6
307200	1799.2	1409.58	2094	1542.8	2407.92	1514	3746.67	13552.8	19628.8	6197.08	5553.2	7527.5	10709.6
308400	1769.58	1429.2	2012.5	1566.8	2290.8	1440	3910	14651.6	18686	5902	5861.25	7011.2	9915.83
309600	1644.4	1327.5	1917.6	1430.4	2203.2	1386.8	3741.25	13752	17643.6	5795.42	5545.2	6694.58	9499.2
310800	1518.33	1279.2	1831.67	1399.2	2196	1336.67	3408.8	12865.4	16356.8	5378.8	5106.67	6317.6	9077.5
312000	1452	1222.5	1732.4	1323.75	1998	1188.8	3152.08	11828.8	15554.6	4822	4602.4	5944.58	8665.6
313200	1342	1117.2	1622.08	1195.2	1889.17	1146.4	2924.4	10658.8	14597.6	4688.75	4212.4	5732.4	8448.75
314400	1226.4	1078.8	1480.8	1174.17	1775.2	1007.5	2631.6	9749.2	13897.9	4480.4	4019.17	5475.6	8273.2
315600	1196.4	1032	1450.83	1100.4	1669.58	1000	2534.58	8870	13062.8	4172.08	3677.2	5165.2	7804.8
316800	1098.33	1019.6	1389.6	1052.92	1539.2	956.25	2297.2	8096.4	11805.8	3868.8	3516.25	4844.4	7622.8
318000	1020.4	929.167	1392.4	1002	1445.83	900.8	2163.33	7453.6	10846.8	3703.33	3294.4	4650	7565.2
319200	1025	877.2	1332.92	936	1401.6	887.917	2019.2	6758.4	9948.4	3520	3065.83	4319.6	6855
320400	932.8	844.583	1278.4	874	1395.6	818	1901.67	6279.6	9204.4	3234.58	2904.4	4007.08	6706
321600	912.5	791.6	1242.5	816.4	1324	816.667	1771.2	5991.67	8568	3155.6	2754.58	3843.6	6628.33
322800	836	757.917	1291.2	811.667	1315.6	772	1705.83	5594	7902.08	2900.8	2559.2	3597.92	6132.8
324000	810.8	719.2	1206.25	748.4	1301.25	733.6	1620	5336.25	7480.4	2750	2421.6	3431.2	5968.75
325200	771.6	685.2	1109.2	710.417	1274.8	717.083	1588.4	5109.2	6990	2630.4	2285.83	3245.2	5847.6
326400	711.2	675.2	1084.17	670.8	1270.42	676.8	1489.58	4864.17	6559.6	2451.67	2175.2	3148	5428.4
327600	695	634	1078.8	663.333	1219.2	660.833	1441.2	4785.6	6210.42	2327.2	2067.08	3045.6	5320
328800	678.8	594.583	1010.8	621.2	1187.08	595.2	1436.25	4680	5955.2	2290.42	1986.4	2907.92	5075.6
330000	638.333	644	981.667	597.6	1144	607.917	1436	4576	5668.8	2205.6	1862.08	2766.8	4889.17
331200	636.8	603.333	957.2	580.4	1040.4	595.2	1359.17	4469.2	5326	2035.6	1772	2772.08	4652
332400	618.333	580	957.917	579.2	1036	604	1353.2	4495.83	5218.4	1954.4	1801.67	2641.6	4474.17
333600	568.8	567.5	916.8	592.083	995.6	577.2	1315	4406.4	5008.75	1887.2	1676	2544.17	4328.4
334800	583.6	562.4	930.833	537.2	958.333	556	1339.2	4306.25	4831.2	1895	1594.8	2525.6	4113.33
336000	591.2	540.4	853.2	544.167	919.2	526.667	1262.8	4359.6	4699.17	1863.2	1547.08	2528.8	4006.4
337200	591.2	506	837.5	542	887.5	525.2	1260	4371.25	4473.2	1762.92	1582.8	2430.4	3842
338400	567.083	510.4	862.8	526.667	931.6	513.75	1220	4270	4376.25	1653.6	1507.08	2403.6	3716.8
339600	563.2	472.083	841.6	541.2	885	527.6	1203.33	4341.2	4286.8	1643.75	1501.6	2400.83	3674.4
340800	565	459.2	823.333	510.4	879.2	523.75	1200.8	4318.33	4218.4	1604.4	1459.58	2360.8	3525
342000	536	464.167	812	516.667	873.6	525.2	1165.42	4216.4	4072	1604.8	1446.4	2332.92	3399.6
343200	511.667	453.2	831.25	503.2	866.4	529.6	1161.6	4182.92	3960.4	1588.8	1445.83	2316	3319.58
344400	517.2	429.167	776.4	464.167	844.4	476	1065.83	4160	3997.5	1492.4	1360.4	2290	3282.4
345600	510.8	456.8	837.917	492.4	817.917	465.6	1133.6	3997.5	3816.8	1400.42	1314.4	2171.6	3094.58
346800	634.4	487.6	787.2	525.833	954.4	510.833	1270.4	3326.8	3982.5	1609.2	1173.75	2089.6	3192
348000	635.6	435.2	729.2	496.4	971.667	473.6	1231.25	3589.17	4090.4	1587.5	1084.4	2261.6	3134
349200	707.5	484.4	800.4	655.833	1049.6	560.833	1578.8	4290.8	4941.25	1898.8	1308.75	2693.6	3727.6
350400	816.4	542.917	931.6	789.6	1133.33	682.8	1797.5	4672.8	5756.8	1960.42	1519.2	2815.83	4248
351600	879.583	576.8	973.333	868.4	1194.4	747.083	1764.4	4671.67	5796	2173.2	1614.17	3032.8	4055
352800	975.2	543.333	1027.2	875.417	1243.2	864	1767.92	4462.4	6282.8	2379.2	1691.2	3460	4096
354000	967.5	602.8	1097.5	933.6	1281.6	909.2	1920.4	4485	7019.2	2684.4	1911.25	3722	4077.92
355200	1076.8	652.083	1250.4	1077.08	1344	985.2	2109.17	5053.6	8145.42	3189.6	2135.6	4382.92	4375.2
356400	1156	753.6	1402.5	1135.6	1427.08	1095.2	2259.6	5767.5	9666.8	3763.33	2475.2	5115.6	4753.75
357600	1240.8	802.4	1489.2	1244.58	1452.8	1175.83	2390	6496.4	11422.5	4252	2699.58	5695.2	5294.4
358800	1314	907.6	1736	1297.2	1508.75	1345.2	2536.67	7239.58	13139.6	4868.75	3040.8	6473.75	5868.4
360000	1370	982.4	1828	1361.25	1526	1448.75	2547.6	7965.6	14491.7	5117.6	3263.75	6908.4	6393.6
361200	1454	1117.5	1896.8	1436.8	1539.17	1531.6	2705.42	8661.2	16232	5462.5	3492.4	7345.83	7006.8
362400	1455.83	1087.6	2023.75	1466.8	1558.8	1575.42	2807.2	9149.17	17070.4	5619.2	3759.17	7409.2	7381.67
363600	1502	1187.92	2118	1475.42	1516	1634.4	2826.25	9569.6	18198.4	5792.8	3930	7615	7765.2
364800	1488.75	1235.6	2180.83	1579.6	1522.4	1715.6	2895.6	9739.17	19323.2	5874.4	4037.08	7757.2	8062.92
366000	1536.4	1223.33	2128.8	1572.08	1541.6	1786	2779.6	10115.6	20341.3	5955.6	4156	7991.25	8537.2
367200	1541.6	1289.2	2230	1619.6	1534.58	1781.2	2864	10246.3	21598.4	5987.08	4209.2	8017.6	8724.17
368400	1456.25	1298.8	2237.2	1623.33	1476.4	1796.25	2854.4	10350.8	22946.3	6019.2	4192.5	7952	9074
369600	1488.8	1293.6	2197.6	1612.8	1542.08	1759.6	2918.33	10328.3	24010.4	5755.83	4192	8040.42	9333.2
370800	1464.58	1292.8	2230	1607.92	1524.8	1791.67	2744	10451.2	25590.8	5874	4137.5	7946	9796
372000	1429.2	1331.67	2140	1599.6	1553.75	1756.8	2746.67	10477.2	27073.2	5711.67	4201.2	7954.58	9926
373200	1383.33	1297.2	2162.5	1566.8	1558.8	1746.67	2720.8	10394.2	28624.8	5557.2	4060	7944	10219.2
374400	1394	1324.17	2069.6	1549.58	1579.2	1710	2640.42	10394	30475.6	5520.8	4012.8	8147.08	10702.4
375600	1377.08	1260	2092.92	1574.4	1588.4	1722	2612	10274.6	32622	5402.4	3966.8	7999.6	10997.9
376800	1369.6	1253.75	2055.2	1542.92	1564.4	1698.8	2466.4	10478.8	34440.4	5399.2	3964.8	8136.25	11520.8
378000	1292.4	1286	1995	1566	1607.08	1648	2473.2	10458.3	36590	5355	3931.6	8202.4	12119.2
379200	1328.75	1263.2	1941.6	1491.25	1624.4	1681.67	2397.2	10577.2	38090.8	5350.8	3883.33	8221.6	12592.4
380400	1319.6	1241.2	1938	1448.8	1682.92	1587.2	2360.42	10575	40290.8	5329.17	3778.4	8175.42	13052.8
381600	1340.83	1260	1916.4	1447.5	1658.8	1611.25	2330.4	10600.8	41787.9	5371.2	3766.67	8232	13326
382800	1388.8	1202.92	1844.8	1483.6	1707.92	1650	2342.92	10603.6	43850	5442.92	3757.6	8320.42	13715.2
384000	1397.08	1246.8	1791.67	1472.8	1721.2	1552.08	2283.6	10591.3	44778	5415.6	3681.67	8398.4	14284.2
385200	1393.6	1230	1927.6	1478.75	1738.4	1553.6	2262.08	10532.8	46424.6	5486	3675.6	8437.5	14774.4
386400	1383.33	1224.4	1912.5	1457.2	1810.42	1536.8	2228	10597.5	47378.8	5595.2	3666	8380	15058.3
387600	1431.2	1216.67	1905.6	1420.42	1830	1489.2	2170	10837.6	48949.2	5758	3701.2	8427.92	15480.8
388800	1517.2	1228.8	1874.17	1452	1930.42	1534	2235.6	10682.5	49169.6	5826.67	3788.8	8624.4	15887.1
390000	1642.08	1184	1922	1487.92	2014.8	1548.75	2394	14200.4	52616.7	6750.4	4480.83	9596	18325.2
391200	1653.2	1121.6	1811.2	1518.8	1954.58	1590	2511.25	13919.6	48935.6	6777.92	4474	9595	17597.6
392400	1810.83	1238.8	1954.8	1617.6	2106.4	1820.83	2816.8	13746	50865.8	7010.8	5013.75	9487.6	18223.2
393600	2082	1299.58	1981.2	1648	2117.92	1888.8	2866.67	12385.6	52106.8	6839.17	4959.6	9310.83	17866.8
394800	1983.75	1221.6	1908.33	1595.6	1968	1754.58	2945.6	11614.6	45776.4	6508.8	5080	8859.6	16718.8
396000	1906.8	1229.58	1792.8	1523.33	1952	1720.4	2828.33	11306	44602.1	6287.6	4938	8525	16790.8
397200	1961.25	1160	1801.67	1487.2	1830	1642.4	2660	11238.8	41599.2	6097.6	4462.8	8221.2	16442.9
398400	1868.8	1056.25	1658	1393.33	1732	1475.2	2443.2	10511.6	38482.5	5647.6	4123.6	7825.83	15853.6
399600	1692.8	1044	1545.42	1273.2	1630.83	1419.6	2306	9793.75	35649.6	5368.75	3829.2	7544.8	15176.7
400800	1701.25	948.4	1499.2	1150	1527.6	1285.42	2109.6	9458.8	33309.6	5030.8	3618.33	7437.2	14878
402000	1590.4	869.6	1390.8	1143.6	1448.75	1197.2	1969.17	9094.4	30727.2	4812.5	3419.2	7219.17	14584.4
403200	1544.58	850.8	1316	1050	1392	1149.17	1869.6	8676.4	28640.4	4510.8	3220.42	6792.4	13772.9
404400	1473.6	800.417	1350.8	1069.2	1337.08	1081.2	1800.83	8010.4	26137.2	4215	2947.6	6285.42	13327.6
405600	1472.08	786.8	1370	1007.2	1208	1033.33	1635.2	7435.42	23918.4	4032.4	2762.5	6095.6	12913.3
406800	1440.4	727.083	1221.2	915.833	1221.6	996	1546.67	7252.8	21921.3	3749.6	2653.6	5853.33	12369.6
408000	1369.17	709.2	1170.83	856	1156.67	949.6	1481.6	6812.08	20310.4	3612	2546	5459.6	11826.3
409200	1333.2	683.75	1242	872.5	1087.2	876.8	1439.6	6538.4	18280	3320.8	2286.8	5075.2	11224.4
410400	1342.4	680	1201.25	801.6	1069.58	860.4	1339.2	6070.42	17043.2	3144.58	2231.2	4762	10664.2
411600	1237.92	650.8	1122.8	768.75	1022.4	847.083	1258	5938.8	15834.6	2924.8	2095.42	4482	10291.6
412800	1193.2	577.917	1074.4	774	996.667	804	1263.33	5721.6	14790	2916.67	2047.2	4425.83	9700.8
414000	1179.58	604.8	1041.6	742.8	971.2	750.417	1253.6	5670.4	13887.9	2699.2	1973.75	4103.6	9372.08
415200	1110.4	572.917	1082	714	937.083	720.8	1197.5	5334.4	12949.6	2516.25	1890.8	3913.33	8628.8
416400	1111.67	559.2	1034.17	676.4	922.4	715.833	1160.4	5161.67	12010.8	2392.4	1817.5	3746.4	8242.08
417600	1091.2	533.333	978	659.167	891.2	682	1126.67	5122.4	11476.3	2300.8	1762	3617.08	7856.8
418800	1024.4	526	936.25	648	883.75	669.2	1117.2	5075.42	10837.2	2263.2	1769.2	3490.4	7518.33
420000	996.4	514.583	936.4	655.417	852.8	662.917	1100.8	4838.4	10268.3	2190.4	1697.2	3327.2	7132
421200	1020	490.8	938.333	634.4	840	644	1088.8	4679.58	9686.4	2089.58	1640	3134.4	6654.58
422400	957.5	507.6	898.8	612.917	814.8	659.167	1094.8	4654.8	9280.83	2020	1663.75	3198	6392
423600	931.6	460.833	847.6	591.6	779.583	630.8	1083.75	4666.8	9038	2060.83	1606	3079.58	6039.6
424800	908.75	465.2	896	603.2	779.2	622.5	1089.2	4519.6	8582.08	1951.6	1571.25	3010	5769.17
426000	896	476.667	892.4	581.6	798.333	612.8	1099.17	4443.6	8081.2	1856.25	1545.2	2892.92	5625.2
427200	877.5	450.4	832.083	578.4	768.8	582.5	1100	4377.08	7793.6	1815.2	1516.67	2805.6	5418.33
428400	872.8	448.75	863.6	543.75	756.4	583.6	1047.08	4304	7471.25	1771.2	1478.4	2782.5	5186.8
429600	829.2	446	813.75	533.6	769.583	586.4	1018.4	4312.5	7328	1716.25	1538.8	2728	5035.83
430800	832.4	447.083	867.2	522.5	762.8	594.583	1019.2	4262.8	7055	1744.8	1470.4	2647.6	4988.4
432000	805.2	440.8	850.417	572.8	719.583	536	978	4118.75	6700	1662.92	1464.8	2614.4	4675
433200	957.5	484.8	785.2	566.667	896.8	550.833	1188	3411.2	6969.58	1787.2	1328.33	2830.8	4895.6
434400	855.6	440.417	720.4	576.8	932.917	504	1062.92	3283.2	6724	1767.08	1120.4	2705.42	4551.6
435600	916.25	455.6	802.4	719.6	978.4	564.583	1336	3709.2	7422.4	2041.6	1335.83	3044	5044.58
436800	1013.6	485.417	922.4	796.8	1215.2	624	1427.92	4122	8798.8	2052.5	1533.6	3630.83	5660
438000	1136.67	542	996.667	846.8	1193.2	736.667	1490.4	4241.67	9504	2179.6	1712.5	3722	5390
439200	1190.8	515	1029.6	885.833	1172	781.2	1469.58	4120.8	9322.92	2451.6	1875.2	3995.83	5227.2
440400	1282.8	544	1090.83	936	1255.42	828.4	1558.8	4328.75	9596.4	2724.58	2064.4	4182.4	5188.33
441600	1197.2	572.083	1251.6	970.417	1351.6	838.333	1700.8	4734.4	9652.92	3152	2377.2	4438.4	5374.8
442800	1204.4	622	1312.5	1092.4	1474.58	930.4	1823.2	5260.42	10318.8	3593.33	2654	5014	5587.92
444000	1260	688.4	1452.8	1209.58	1552.8	991.667	1977.2	5805.2	11584.6	4076	2959.17	5547.6	5671.2
445200	1364	747.5	1566	1288	1611.25	1147.2	2075	6368	12849.2	4459.17	3206	6097.08	5856
446400	1383.33	796	1741.25	1359.2	1658.4	1183.75	2126.8	6751.2	14251.6	4725.6	3344.17	6523.6	6178.75
447600	1475.6	910	1782	1378.8	1649.6	1325.6	2180.42	7213.6	15765.6	5071.67	3670.8	6878.75	6460.8
448800	1463.33	898.8	1935	1445.6	1644.8	1340.83	2218.4	7566.67	16962.4	5215.6	3845.42	7066	6767.92
450000	1464.8	950.833	1971.2	1428.33	1700.8	1426.8	2290.42	7612.8	18195	5228.4	4010.8	7300	7187.2
451200	1480.8	959.2	2025	1536	1720	1514.8	2275.2	7856.25	19536	5405	3970.8	7590.4	7362.92
452400	1562	1006.67	2046.8	1516.67	1661.2	1514.58	2271.6	7847.6	21239.2	5445.6	4082	7678.4	7582
453600	1522	1043.6	2101.25	1496.8	1693.33	1607.6	2236	7925.83	22328.4	5478.33	4108.4	7833.6	7967.2
454800	1517.5	1038	2083.6	1448.33	1708	1595.83	2243.6	7815.2	23903.3	5544.8	4180	8072.8	8584.8
456000	1460	1077.08	2077.2	1472.4	1727.92	1549.6	2160	7845.2	25237.2	5481.25	4142.4	8307.5	9021.2
457200	1492.5	1061.6	2115.83	1382.4	1672	1628.33	2224.8	7830	27112	5394	4072.5	8371.2	9516.25
458400	1499.6	1090.42	2055.2	1364.8	1636	1616.8	2095	7888.8	29104.4	5301.25	4027.2	8520.42	10036.4
459600	1504.58	1117.6	2059.17	1342.4	1685.2	1595.42	2046	7727.08	31107.2	5277.6	4070.42	8843.2	10728.3
460800	1472.8	1092.08	1969.6	1318.75	1644	1584.8	2016.25	7780	32440.8	5235.2	3968	8997.08	11479.6
462000	1476.4	1108.4	1972.92	1344.4	1646.67	1582	1979.6	7549.17	34600.8	5289.17	3956	9170	12187.9
463200	1508.4	1070.4	1903.2	1231.67	1685.2	1610	1938.8	7712.4	36990	5224	3997.92	9391.2	12797.6
464400	1501.2	1063.6	1878.75	1289.2	1633.75	1563.2	1847.08	7667.08	38994.8	5223.75	3942.8	9686.4	13468
465600	1531.25	1091.2	1845.2	1207.08	1614.4	1576.67	1833.6	7665.2	41176.3	5343.6	3812.92	10018	14342.4
466800	1535.2	1083.33	1856.8	1244.8	1669.58	1616.8	1823.75	7670.4	43064.4	5401.25	3790.4	10112.9	14866.4
468000	1558.33	1081.6	1829.58	1266.8	1652.4	1619.17	1797.6	7752	44906.4	5483.6	3790	10529.2	15916.7
469200	1647.2	1095	1759.6	1275.6	1720.4	1553.6	1796.25	7858.4	47240.8	5425	3809.2	10686.7	16719.6
470400	1652.08	1047.2	1755	1254.8	1688	1557.5	1746	7960.83	48972	5666	3814.58	11446.4	17405
471600	1702	1049.58	1779.6	1258.75	1744.4	1558	1770.83	7898	50535	5779.2	3829.2	11905.8	17712.4
472800	1790.4	1058.4	1774.58	1295.6	1777.92	1524.4	1806	8077.5	50848.4	5870	3892	12592	18180.8
474000	1839.6	1050.4	1787.6	1252.5	1816.8	1621.67	1790	8256.8	52139.2	6033.6	3917.5	13369.2	18869.6
475200	1846.4	1082	1794.58	1241.2	1832.92	1533.2	1802.08	8240.42	53085.6	6235	3950	14130.8	19486.8
476400	2164.17	1104.8	1887.2	1361.67	2072	1659.58	1993.2	10127.6	59808.3	6838.8	4638.33	14991.2	23772
477600	2054	1072.5	1837.6	1409.2	1945.83	1697.2	2044.58	10445.6	54938	6807.5	4755.6	15085	22906.8
478800	2227.92	1183.6	1982.5	1523.2	2124.8	1904.58	2240.4	10757.6	55930	7498.8	5267.92	16357.2	25226.7
480000	2389.6	1224.17	1944	1668.4	2158.8	2016.4	2265	9608.8	54841.2	7113.6	5090.8	17258.3	24057.2
481200	2173.75	1209.6	1993.33	1593.6	1977.2	1932.4	2343.6	8463.33	49313.2	6594.4	4963.33	16696	22454.6
482400	2150.4	1142.92	1962	1539.17	1907.2	1848	2293.75	8079.2	49590	6388.4	4899.2	16520.4	22833.6
483600	2181.6	1087.6	1906.25	1492	1820.42	1744.4	2192.8	8065.83	49552.4	6094.58	4652	16768.8	22636.3
484800	2052.8	1012.4	1738	1353.75	1747.6	1605.42	2012	7982.4	46375.4	5778.4	4283.75	16804.4	22102.4
486000	2014	910.4	1618.75	1288.4	1708.75	1513.6	1919.17	7685	44098.8	5451.25	3995.6	16867.2	20864.8
487200	1962.92	894	1534.4	1157.08	1614.4	1417.92	1752.8	7388.8	41712.5	5170.4	3772.5	16939.2	19837.2
488400	1958	836.667	1495.6	1096.4	1490.83	1291.6	1640	7102.4	39330	4917.92	3586	16723.3	18853.2
489600	1841.67	804.8	1392.92	1028.8	1490.4	1221.67	1584.8	7105.2	37123.2	4717.2	3377.08	16533.6	18113.8
490800	1819.6	777.917	1407.6	969.583	1374	1202	1518.75	7137.2	35080.8	4558.4	3310.8	15934.2	17344.4
492000	1728.75	720.8	1332.08	963.2	1357.2	1162.8	1431.6	6817.5	33164.4	4269.6	3057.5	15183.2	16260.4
493200	1758.4	725.417	1323.6	923.333	1304.4	1064.4	1349.17	6463.2	30850.4	4010.4	2869.2	14497.9	15703.6
494400	1643.2	716.8	1218.75	866.4	1273.33	986.8	1305.2	6368.33	28911.6	3818.33	2772.8	13766	15045.8
495600	1617.6	656.4	1184	797.083	1210.4	987.5	1206.4	6350.8	27455.8	3573.2	2629.17	13108.4	14381.2
496800	1599.6	620.8	1179.17	740.8	1221.67	887.2	1156.25	6179.58	25926.8	3563.33	2528.4	12276.8	13732
498000	1529.58	604.4	1142	731.667	1148	903.333	1122.4	5882.4	24223.8	3376.8	2367.92	11523.6	13047.6
499200	1498	582.917	1134.4	716.4	1117.5	836.4	1087.5	5705.2	22682	3229.17	2296.4	10960	12127.6
500400	1452.92	594.4	1090.42	691.6	1084.4	795.417	1025.6	5570	21819.6	3066	2181.67	10241.2	11655
501600	1352.8	569.167	1039.2	621.25	1014.8	772.4	1031.67	5582.4	20794.8	3014.4	2163.2	9774.58	11438
502800	1335.42	518.4	1000.83	604.4	985.6	737.6	966	5415.83	19420	2979.2	2117.92	9152	10757.5
504000	1320.8	520.417	1025.2	631.25	981.2	746	992.5	5127.2	18312.5	2842	2061.2	8528.33	10310.4
505200	1313.2	492	1053.33	599.2	972.917	717.2	955.6	4929.58	17499.6	2795	1979.6	8031.6	9698.75
506400	1246	495.2	937.6	612.083	904.8	696.25	922.4	4867.6	16650	2702.4	2000.42	7599.6	9526.4
507600	1177.2	491.2	932.4	594	932.083	695.6	909.583	4735.42	15820.8	2625	1956.4	7145.83	8997.6
508800	1190.42	476.4	925.6	599.583	885.2	672.5	862.8	4660	15349.6	2586.8	1943.33	6685.6	8668.4
510000	1144.8	476.667	904	578.4	812.917	675.6	908.75	4438.8	14425.6	2475.42	1882	6215	8221.2
511200	1117.08	477.2	925	588.4	824.8	665.833	893.2	4295	13661.2	2421.6	1832.92	5786.4	7772.5
512400	1106.4	440.417	882	540.417	808.8	640	862.917	4302.4	13174	2389.2	1789.6	5559.58	7517.2
513600	1094.17	446.4	902.083	536	814.583	606.667	871.2	4260	12458.4	2315.2	1817.5	5271.2	7183.75
514800	1064.17	440.8	856.8	533.75	784.8	597.917	853.6	4213.2	11845	2233.6	1762	5040.42	6885.6
516000	1059.6	445.2	848.75	509.2	792.5	605.6	858.8	3935.42	11475.6	2192.5	1762	4739.6	6573.33
517200	1058.8	466.8	825.6	503.75	777.6	589.167	862.4	3932.8	10905	2131.6	1663.33	4675.6	6328
518400	1005.6	435.2	843.2	474.8	782.5	557.2	832.917	3882.92	10602.8	2149.17	1661.6	4519.58	6205.2
519600	1103.75	528	802.8	538.333	958.8	595.833	1021.2	3379.6	11127.1	2317.2	1556.25	4560	6372
520800	1098.8	460.417	740.8	548.8	978.333	533.2	888.333	3151.2	10350.4	2215.83	1314.4	4322.92	5978
522000	1104.58	476.8	820.833	632.8	1056	549.167	1124.8	3400.8	11158	2630.8	1372.5	4720.8	6707.08
523200	1290.8	479.167	1038	748.8	1212.8	650.8	1208.33	3652.8	13314.8	2633.2	1542.4	5775.42	7166.8
524400	1325.42	533.2	1087.5	806.8	1212.8	783.2	1309.2	3763.75	14646.4	2721.2	1739.17	6008.4	6379.58
525600	1434	540.833	1116.4	795.417	1145.2	820.4	1353.33	3637.2	13919.6	2921.67	1741.6	6004.58	6062.8
526800	1368.75	536	1173.33	876	1221.6	905	1423.6	3889.17	13832.8	3310.4	1968.75	5968.8	6153.75
528000	1285.6	582.5	1244.4	904.167	1338.4	946	1503.33	4117.2	13119.2	3832.4	2246.8	6090	6452.4
529200	1332.92	587.6	1380	980.8	1367.5	994	1653.2	4490	12979.6	4256.8	2408.8	6451.6	6524.58
530400	1270.8	664.583	1541.2	1016.25	1503.6	1055.2	1710.4	4853.6	13357.9	4620.4	2740.8	6940.8	6588
531600	1400.8	681.6	1652.08	1074	1472.08	1187.6	1798.4	5231.25	13816.8	4995.42	3023.6	7393.6	6762.5
532800	1407.92	748.4	1776.8	1166.67	1521.2	1276.25	1825.2	5431.6	14548.8	5171.2	3202.92	7822.4	7021.2
534000	1484.4	746.667	1877.6	1229.6	1557.5	1346.4	1842.5	5601.2	15186.4	5525.83	3408.4	8297.08	7100.8
535200	1452.08	798	1994.8	1238	1534.8	1434.17	1951.2	5908.8	15975.8	5724.4	3545	8684	7573.75
536400	1446.8	840	2036.4	1252.4	1524.58	1492	1874.17	5974	16542.8	5913.33	3672.8	9345	7697.6
537600	1444.17	873.6	2066.25	1237.2	1530.8	1563.75	1958.4	6036.25	17151.6	5987.6	3731.25	9856	7971.25
538800	1504.8	888.75	2163.6	1248.75	1528.8	1587.6	1880.83	6271.6	17888.8	6062.4	3834.4	10463.8	8232.4
540000	1479.6	914	2137.5	1218.8	1541.67	1600.4	1858.4	6233.75	18460	6316.25	3896.8	11156.4	8466.67
541200	1530.4	887.083	2214	1189.58	1568.8	1630	1880.4	6323.2	19161.3	6322.8	3928	11824.8	8822
542400	1527.6	909.2	2165.42	1175.2	1528.33	1620.8	1841.6	6329.17	19700.8	6458.75	3958.8	12713.6	9167.92
543600	1521.67	962.4	2214.8	1162.92	1499.2	1685.42	1797.2	6336.4	20615.8	6404	3907.08	13489.2	9476
544800	1517.6	932.917	2173.2	1146	1489.58	1664.4	1787.5	6402.4	21444.8	6445.83	3999.6	14269.2	9924.4
546000	1485	971.6	2190.8	1157.2	1527.6	1687.92	1787.2	6397.2	22271.3	6567.6	3970	14966.4	10187.9
547200	1490	942.083	2157.2	1130.4	1500	1633.2	1708.75	6563.2	23006.8	6640.42	3949.6	16017.9	10865.6
548400	1529.58	957.6	2110.42	1125.2	1560.4	1606.25	1658.4	6522.08	23524.8	6614	3871.67	16666	11322.9
549600	1476	970.417	2072.8	1099.58	1538.4	1580.4	1649.58	6632	24323.8	6832	3932	17585	11900.4
550800	1487.6	946.8	2055	1114	1590.42	1573.2	1560	6602.5	24901.2	6859.58	3920.8	18566.8	12382.1
552000	1523.6	957.5	2012.4	1107.5	1612	1605.42	1558	6734.8	26226.7	7081.2	3930.4	19540.4	13026.8
553200	1627.2	952.8	1986.25	1120.8	1635.83	1600	1594	6795	26532.4	7177.08	3972	20394.8	13822.1
554400	1605.42	940	1966.8	1055.83	1615.6	1580.83	1529.6	6818.8	27371.7	7323.6	3881.67	21314.8	14830.4
555600	1725.6	942.917	1900.8	1109.6	1637.08	1563.6	1494.58	6987.6	27992	7342.08	4020.4	22024.2	15584
556800	1633.75	928	1877.2	1076	1680	1586.25	1516	7074.8	28459.6	7616.4	4084.17	23055.2	16438.8
558000	1679.6	960.417	1862	1078	1680	1574	1520.83	7246.8	28869.2	7610.42	4205.2	23642.9	17256
559200	1758.75	1037.6	1834.58	1082	1790.8	1575.83	1470.4	7411.67	29277.2	7837.6	4364.58	24624	18092.9
560400	1842.8	991.667	1850.4	1122.92	1779.2	1523.6	1504.58	7383.6	29646.7	8066.8	4499.6	24952.9	18909.2
561600	1875.6	1039.2	1830.83	1126.8	1848.75	1514.8	1489.2	7544.17	30211.6	7990.83	4610.8	25598.8	19818.3
562800	2214	1180.42	2076.8	1273.33	2066	1601.67	1715.2	8691.6	36097.5	8350.8	5284.4	26760.4	26167.2
564000	2240.8	1128.8	2025.83	1288.8	1973.33	1694	1682	8787.08	32247.2	8375.83	5492	26328.4	25077.9
565200	2288.33	1227.6	2212.4	1375.83	2057.2	1841.25	1821.2	9339.2	35083.3	8846.4	6039.58	27206.8	28128
566400	2296.4	1191.67	2048.4	1419.2	2096.67	1920.8	1724.17	8272.8	32677.6	8213.75	5702.4	26479.6	26835.6
567600	2124.58	1151.6	2024.58	1413.6	2049.6	1807.5	1824	7732	29272	7544.8	5523.75	25305.2	23294.6
568800	2125.2	1089.17	2106	1333.6	2055.6	1757.2	1800.83	7782	28419.6	7277.5	5410	27280	23112.8
570000	2226.67	1072.8	2026.67	1297.2	1928.8	1588.75	1670	7660.42	28380.4	6875.2	5210.83	27998	22137.1
571200	2144.8	996.25	1913.6	1239.58	1827.6	1467.6	1571.25	7484	26978.3	6590	4842.4	28375	20607.2
572400	2089.2	931.2	1837.92	1139.2	1687.08	1339.2	1494.8	7166.67	25512.8	6109.17	4520	28232	19348.8
573600	2118	947.083	1707.2	1058.75	1632.4	1244.58	1436.4	6865.2	24250.8	5771.2	4232.8	27560.4	18114.4
574800	2113.6	854	1587.5	987.2	1529.58	1174.4	1318.4	6637.92	22764.4	5476.67	4127.6	26979.6	17282.8
576000	2001.67	817.2	1526.8	903.75	1488.8	1156.25	1244.8	6678.8	21938.8	5301.2	3917.5	26114.4	16266
577200	1985.2	795	1438.8	893.6	1400	1065.6	1189.17	7038.8	21131.6	4988.75	3854.4	25289.2	15572
578400	1919.17	742.4	1356.25	847.6	1399.2	1015.42	1110	6779.2	20131.6	4713.2	3741.67	24125.6	14737.1
579600	1881.6	733.333	1352.4	854.8	1326	920.8	1090.83	6248	18898	4497.92	3427.2	22722.5	13584
580800	1808.75	711.6	1287.08	782.4	1272.8	893.333	1048.8	5927.08	18070	4283.2	3271.67	21704.4	12862.9
582000	1736.4	643.333	1246.4	743.333	1243.6	831.6	1022.92	5837.2	17133.3	4153.2	3172	20053.8	12365.2
583200	1641.6	614.8	1207.5	702.4	1225.83	843.2	938.8	5792.5	16560	4027.08	3135.2	18954.8	11910.8
584400	1608	639.2	1193.2	697.5	1174	766.667	907.6	5594.8	15822.9	3877.2	3010.42	17679.2	11383.2
585600	1521.6	566.4	1164.58	665.6	1155	734.4	909.583	5586.67	14936.4	3698.33	2782.4	16457.2	10617.2
586800	1487.92	586.8	1158	645.417	1112	714.167	888.8	5334	14218.3	3493.2	2719.58	15337.2	10194.8
588000	1427.6	603.333	1070	592.8	1072.08	645.2	833.75	5222.8	13732	3500	2687.6	14444.6	9684.4
589200	1385	576.8	1067.5	612.8	1036.8	627.083	808.8	5023.2	13250	3451.6	2655	13912.4	9260.42
590400	1353.6	489.583	1020.8	590.4	1015.6	614.4	838.333	4973.2	12850	3221.25	2575.2	13059.2	8844.4
591600	1286.67	537.2	1027.92	595.2	1038	614.4	841.2	4756.67	12415.2	3194.8	2461.67	12284	8349.17
592800	1293.6	538.75	1020.8	615.417	968	580.4	802.083	4656	11758.3	3047.6	2414.8	11572.9	7900.4
594000	1220.8	520.8	966.25	579.2	959.583	569.2	776	4531.67	11429.6	3035	2353.2	10950.4	7611.67
595200	1214	487.2	930.4	562.917	912.8	539.167	748.8	4519.6	11045.4	3001.2	2322.5	10567.6	7361.2
596400	1150	470.8	926.25	581.2	932.083	520.4	756.667	4633.75	10712	2829.58	2254.8	10129.6	7088.8
597600	1214.58	453.2	953.2	560.833	907.6	531.25	754.4	4341.2	10414.6	2741.2	2256.25	9617.6	6788.8
598800	1158	476.667	892.4	560	894.167	517.6	735.833	4097.6	9856.8	2700.83	2193.6	9090.83	6421.2
600000	1151.67	446	899.167	580.4	904	521.25	715.6	4065.2	9549.6	2606.8	2125.42	8856	6280
601200	1149.2	459.583	851.2	519.6	891.6	510	702.917	4016	9325.2	2657.6	2049.2	8480.42	6062.4
602400	1116.67	446.4	815	513.6	847.2	515.6	703.6	3926.25	9128.8	2588	2055.42	8209.6	5947.08
603600	1115.6	439.167	859.2	539.167	839.6	516.8	688.75	3822.4	8864.58	2471.2	2086.4	7815.83	5582.4
