# Supplementary material for: Application of time lags between light and temperature cycles for growth control based on the circadian clock of Lactuca sativa L. seedlings
Source: Front Plant Sci. 2022 Oct 13;13:994555. doi: 10.3389/fpls.2022.994555 (PMC9802636; doi:10.3389/fpls.2022.994555)
Supplement: Supplementary file 1 [file DataSheet_1.zip › Raw bioluminescence data/Timelag (Figure 3, S4)/L12D12_12h32C_Dt=18h.csv]

time (second)	Cos_No1	Cos_No2	Cos_No3	Cos_No4	Cos_No5	Cos_No6	Cos_No7	GW_No1	GW_No2	GW_No3	GW_No4	GW_No5	GW_No6
1200	3672.4	4639.58	5418.4	88.8	4424.17	9425.2	74.3478	41804.4	58910.8	13532	53911.2	78212.4	44792.4
2400	4836	6372.92	7061.6	6731.6	5910	11170.8	110	46164.6	70120	17997.5	54288.8	78858	43920.4
3600	5816.25	6258.8	7382.8	8821.25	5990.4	11015	118	42586	67404.6	19818.4	45079.2	66385.6	35198.4
4800	6197.2	5907.92	8678	9682	6377.92	10627.6	115	39359.6	57922	18692.1	38748	55667.5	29432.8
6000	6219.58	6072.8	9364.17	9489.2	6352	9968.75	90.8	34651.2	48970.8	15824.8	32891.7	45616	23751.3
7200	5642.4	5805.42	9611.2	8706.8	6098.4	8909.6	4245	29551.6	41006	12882.5	27420.4	36334.6	19085.6
8400	5103.75	5551.2	9091.67	7670.4	5670.8	7682.08	3764.8	25495.2	34327.2	10753.2	26972.5	30063.2	15578.3
9600	4420.8	4973.75	8213.6	6869.2	5182.4	6628.8	3964.58	21970.4	29526.4	8913.33	25638.4	24631.7	12837.6
10800	4081.67	4478.4	7295.83	6140	4772	5641.25	3879.6	19192.5	25372	7520.4	23088.8	20231.2	10507.9
12000	3642	4024.17	6528.8	5520.83	4479.2	4992.92	3508.33	16887.2	22096.3	6643.2	20047.2	16722.1	8678
13200	3257.6	3582.8	5769.17	4956.8	4033.75	4477.2	3140	14657.1	19136.4	5987.5	16975.2	13911.2	7251.25
14400	2955.2	3277.08	5197.2	4558.75	3664	3985.83	2855.2	12903.2	16936.3	5216	14614	11746.4	6132.8
15600	2708.4	2950.8	4668.33	4128	3468.33	3588.8	2587.6	11474.2	15025.2	4712.5	14206.8	10056.4	5295.83
16800	2403.2	2723.6	4169.6	3763.33	3274	3269.17	2333.6	10174.8	13502.1	4235.6	13183.8	8659.2	4521.2
18000	2233.6	2390.8	3910.83	3568	2989.17	3035.6	2220.42	9382.08	12046	3929.17	11553.6	7790.8	3882.8
19200	2033.33	2208.4	3567.2	3190.83	2908.4	2725.83	2044.8	8254.8	10712.5	3585.2	9557.08	7022	3551.6
20400	1837.6	1980.83	3340.4	2964.4	2917.92	2518	1944.58	7424.8	9564.4	3345	7957.2	6190.42	3084.8
21600	1674.17	1784.4	3139.58	2732.4	2856.8	2313.33	1793.2	6653.6	8330.8	3044	6576.25	5386.8	2744.17
22800	1519.2	1717.5	3000.8	2567.2	2786.8	2100.4	1682.08	6250	7754.4	2868.75	5676	4957.5	2489.6
24000	1539.58	1762.8	3123.75	2584	2942.4	2232	1706	6668.75	7920.8	2950.4	5328.75	5365.2	2544.58
25200	1519.2	1915.42	3238.4	2687.08	3055.2	2455.2	1767.92	6392.4	7767.92	2789.2	5110	5539.17	2511.6
26400	1442	1882.4	3105.42	2627.2	3050	2432.8	1781.2	5872.08	7069.6	2626.67	4632.4	5462.8	2338.75
27600	1391.6	1819.6	2839.2	2420	2838.8	2282.08	1687.2	5412.8	6602.5	2448	4203.33	5275.6	2108.4
28800	1251.6	1740	2615.83	2275.6	2889.17	2237.6	1690.42	5180.42	6262.8	2307.5	3792.8	4877.6	2028
30000	1125.42	1700.8	2420	2136.67	3010.4	2092.92	1512.4	4894.4	5926.67	2267.6	3505.42	4546.4	1973.6
31200	1108	1628.33	2419.6	2032	2823.33	1951.6	1456.25	4539.2	5579.2	2209.58	3407.2	4266.67	1832
32400	1330.83	1562.8	2375.83	1998.8	2801.6	1873.75	1354	4316	5290	2241.2	3148.75	4018	1766.25
33600	1548	1612.92	2522.4	1947.2	2776.4	1821.2	1355	4392.8	5024.8	2288.8	3046.4	3905	1719.6
34800	1657.92	1607.2	2637.92	1880.8	2823.2	1832	1311.6	4438.33	4815.2	2201.6	2890.83	3692	1617.08
36000	1646.4	1575.42	2683.6	1875.42	2787.6	1820.8	1338.33	4336.8	4482.5	2225.2	2830.4	3545.42	1627.6
37200	1686.4	1502	2841.25	1886	2853.75	1812.4	1273.2	4147.08	4242.8	2172.5	2662.4	3489.6	1640
38400	1614.4	1516.8	2986.4	1785.83	2771.2	1861.25	1318.4	4031.2	4085	2124.8	2560.42	3328.4	1541.2
39600	1531.6	1538.4	3045	1836.8	2812.08	1906.8	1287.08	3902.92	3771.6	2127.5	2449.6	3073.6	1405.6
40800	1540	1468	3148	1744.17	2747.2	1787.5	1298	3909.6	3679.58	2075.6	2359.17	2993.6	1353.6
42000	1533.6	1438.33	3255.2	1766	2775	1754.8	1290.83	3802.8	3487.6	1938.75	2169.2	2911.67	1376.8
43200	1442.08	1443.6	3233.75	1750.8	2725.2	1770.42	1260	3607.08	3159.6	1887.6	2092.5	2756.4	1296.67
44400	1278.4	1255.83	3194.4	1610.83	2634	1698.8	1132.5	3853.2	3601.6	1869.6	2330.4	2661.25	1564.4
45600	1230	1140.4	3005.42	1494	2319.2	1606.8	1042.4	3761.67	3553.2	1774.4	2130	2593.2	1415
46800	1264.4	1146.25	3068.4	1457.92	2236.4	1597.2	1017.5	3610.4	3399.58	1675.2	1879.2	2485.42	1358.4
48000	1255.2	1056.8	3119.58	1383.6	2185.42	1611.6	984.8	3403.75	3283.2	1618.33	1792	2353.2	1301.25
49200	1229.6	976.4	2990.8	1321.25	2021.6	1507.5	968.8	3372	3171.67	1552.8	1731.25	2282	1224.4
50400	1242.4	978.8	2977.6	1253.6	1968.75	1433.6	961.667	3248.33	3101.2	1571.67	1707.6	2222.8	1192
51600	1203.75	941.2	2991.6	1227.08	1941.6	1412.08	1174.4	3062.8	3056.25	1541.2	1632.92	2188.8	1165.6
52800	1210	943.333	2892	1201.6	1899.58	1429.2	1236.67	3069.2	3030.4	1453.75	1557.2	2076.67	1160
54000	1189.17	954	2830.83	1206.8	1848.4	1398.33	1266.4	2964.58	2922	1408.4	1527.5	2077.2	1130
55200	1161.6	939.167	2766.4	1151.67	1804	1390.4	1346.67	2915.2	2924.8	1420.8	1496.8	2000	1109.2
56400	1156.67	883.6	2747.5	1167.6	1766	1367.2	1367.2	2922.5	2885.6	1361.2	1473.75	2032.8	1138.75
57600	1158.4	872.917	2710	1106.25	1744	1370.8	1354.58	2894.8	2915.83	1439.6	1454.4	2023.33	1135.2
58800	1155.2	867.6	2734.17	1109.2	1720.83	1410	1367.6	2960	2997.6	1439.58	1486.8	2089.6	1108.33
60000	1151.2	924	2767.6	1131.67	1646.4	1427.5	1387.2	2965.2	3246.25	1442.4	1502.5	2067.2	1161.6
61200	1074.4	944.8	2860.8	1084	1667.92	1369.2	1397.08	3085.42	3480.8	1522.5	1546.8	2226.25	1218
62400	1091.67	915.6	2874.4	1083.75	1618.4	1380.42	1386.4	3380	3967.5	1594.8	1637.08	2322	1316.4
63600	1103.6	929.167	2903.6	1099.2	1672.92	1356.8	1365.83	3768.4	4685.6	1572.08	1783.6	2566.67	1372.4
64800	1062.5	943.2	3020.42	1054.4	1643.6	1372.5	1377.2	4397.92	5730.4	1697.2	2018.75	2830.4	1627.92
66000	1090	927.083	3206	1118.75	1733.6	1441.6	1373.33	5770.4	7848.4	1973.6	2550	3564.17	2084
67200	1230	1085.6	3744.58	1254.4	1992	1671.6	1609.6	8300	12091.6	2372.4	3541.6	4916.4	2936.67
68400	1214.8	987.083	3796	1201.25	1979.6	1675.2	1538.8	10552	16280.8	2453.6	4565.6	6012.5	3594
69600	1144.4	897.2	3700.83	1139.6	1966.67	1682.4	1362.8	12353.3	18900.8	2433.75	5330	7092.4	4185.42
70800	1040.42	920.4	3870	1185.42	2029.6	1654.58	1232.8	13310	19851.3	2317.6	5962.5	7692.4	4475.2
72000	1034.8	935.2	4031.6	1172.4	2070.83	1646.4	1228.75	13420	18972.8	2155.83	6294.4	7981.67	4402.4
73200	993.333	977.2	4160.4	1143.75	2086.8	1685	1135.6	13069.2	17345.4	2493.2	6350	7912.8	4182.8
74400	946.4	877.917	4188	1098.4	2111.25	1634.8	1090.42	12405.2	15684.8	3632.08	6238.8	7784.17	4065.2
75600	935	894.4	4198.75	1050.4	2052.8	1599.58	1062.8	11655	14118.8	4006.4	5787.08	7420.4	3730.83
76800	922	852.917	4156	1055.42	1931.6	1540.8	1032.92	10887.2	12472	3958.8	5723.2	7292.5	3620.8
78000	915	812.8	4032.92	1039.2	1912.5	1495.2	939.2	10222.1	11310	3765.6	5660.4	7270.4	3512.08
79200	862.4	814.167	3862.4	985.833	1780.4	1479.2	958	9300.8	10017.9	3611.6	5516.8	7081.67	3480.8
80400	850.4	776.4	3672.08	966.8	1730.83	1470	966	8668.33	9102.8	3440	5351.6	6818.8	3331.67
81600	871.667	788	3621.6	953.333	1639.2	1358.75	951.2	7772.8	8234.58	3194	5310.42	6476.8	3307.2
82800	824	769.2	3325.83	898.8	1558.75	1311.2	921.6	6924.17	7444.8	3012.08	5038.4	6330	3099.17
84000	844.583	716	3206.4	902.083	1473.2	1265.42	916.8	6252.4	6771.25	2832.4	4785.83	6017.2	2898.8
85200	800	710.417	3030.8	875.2	1415.83	1248.8	957.5	5584.4	6093.6	2618.33	4644.8	5654.58	2814.8
86400	755	651.6	2816.4	835.6	1335.2	1201.67	862	5067.2	5496.4	2477.6	4335	5396.4	2581.67
87600	803.2	697.083	2634.4	836.8	1334.4	1234.8	995.833	4457.6	4963.2	2002.92	3697.6	4600	2499.6
88800	770.417	636.8	2250	840.8	1315.6	1204.58	1004.8	4198.75	4806	1792	3090.83	4170	2144.58
90000	709.2	698.75	2246.8	973.333	1423.2	1136	905.417	4008	4780.42	1764.8	2730.4	3974.58	1904
91200	691.6	663.2	2385.83	1083.6	1521.25	1188	916	3963.75	4702	1758.33	2568.8	3858.8	1816.25
92400	669.6	666.667	2334.4	1211.67	1520.4	1229.58	908	4051.2	4858.75	1808.8	2447.2	3926.8	1694.8
93600	702.4	709.6	2302.5	1276.8	1496.67	1292.4	881.6	4122.5	4975.6	1821.25	2340	3973.6	1628.75
94800	678.75	752.4	2274.4	1307.08	1494	1311.67	911.6	3964.8	5016.67	1918.8	2250	3970.4	1617.2
96000	679.2	746.667	2280.8	1323.6	1456.25	1274	880.417	3864	4919.2	1991.67	2123.2	3828.33	1709.2
97200	665.833	771.6	2202.8	1274.8	1412	1195.83	932.8	3667.6	4784.4	2019.6	2012.5	3634.4	1726.25
98400	623.6	726.25	2182	1269.6	1366.4	1132.4	940.833	3478.4	4664	1965.42	1822	3484.17	1780.8
99600	653.75	736.8	2074.17	1238	1316.8	1094.17	948	3360.83	4637.6	2058.8	1703.75	3328.4	1825.42
100800	596.8	737.917	2122	1162.5	1256.8	1077.2	875.833	3121.6	4500	2063.6	1578.8	3064.58	1749.6
102000	568	724.4	1953.75	1117.6	1182.08	962	844.8	2869.17	4256.8	1983.75	1453.6	2962.4	1765.42
103200	535.6	709.583	1881.2	1101.25	1129.6	942.083	765.2	2632.4	3954.17	1959.2	1345.2	2763.6	1666.4
104400	501.2	677.2	1803.75	1065.6	1082.08	862.8	709.2	2485.42	3830.8	1882.92	1227.6	2530.8	1621.2
105600	482.083	609.6	1648.8	1008.33	981.6	818.333	695.2	2250.4	3564.17	1767.6	1078.33	2330.4	1576.8
106800	421.6	613.333	1589.2	955.2	904.167	788.8	597.083	2115.2	3391.2	1694.17	1038.4	2187.08	1427.6
108000	422.5	575.6	1462.92	902	831.2	729.167	571.6	1949.2	3229.6	1600.8	933.75	1978.8	1355
109200	391.6	564.583	1337.2	849.6	784	708	498.333	1842.4	3090.4	1518.75	904.8	1935.83	1366.4
110400	400.833	572	1444.17	864.8	844	747.5	564.4	1927.5	3140.4	1556.8	893.333	2026.4	1400.83
111600	413.2	629.167	1477.6	942.5	834.4	808.8	586.25	1821.6	3226.67	1590.8	886.4	2142.5	1387.2
112800	411.2	606.8	1470	858.4	847.917	846.8	581.6	1760.42	3268	1471.25	822.8	2072.4	1312.92
114000	412.8	564.8	1339.6	840.417	761.2	813.75	533.6	1765.6	3242.5	1397.6	766.8	2057.2	1253.2
115200	362.8	539.2	1252.08	781.2	722.5	752.8	539.167	1716.25	3134.4	1349.58	747.2	1966	1239.2
116400	338.75	546.4	1263.2	704.583	700.8	712.5	523.6	1690.8	3062.08	1260.8	718.333	1904	1214.4
117600	335.6	521.667	1254	738	655.833	748	487.5	1625.6	2946.4	1245.42	722	1802.08	1146.4
118800	343.75	510	1224.58	650.4	662	727.083	529.6	1575.2	2891.6	1199.2	722.917	1742.8	1177.92
120000	326	532.5	1182	674	644.4	728.8	536.25	1556	2782.4	1187.08	684.4	1740.42	1081.2
121200	337.083	486	1185.83	670.8	635.6	724.583	589.2	1542.08	2691.2	1166.8	714.167	1733.2	1051.25
122400	340.4	493.333	1160.8	660.417	616.8	718.8	582.917	1488	2620	1107.2	685.2	1685.42	997.6
123600	312	491.6	1167.08	646.8	590	677.6	739.6	1500.42	2434.8	1066.67	710.4	1663.2	929.167
124800	304.8	496	1148.4	655	578.4	662.917	792.4	1382	2327.92	1026.4	690.833	1588.4	921.2
126000	315.6	456	1145.42	618.4	565.417	630.4	816.25	1291.25	2213.6	995	709.2	1556	854
127200	327.5	457.2	1080.8	632.917	556.4	633.333	783.6	1314.8	2127.08	973.6	735.833	1512	856.4
128400	314.8	440	1107.2	601.2	560.417	620.4	785.833	1245.6	2058.4	921.667	708.8	1485	845.6
129600	300	423.6	1085.42	605.6	536	630.833	753.6	1241.6	1938.4	916.8	742.917	1498.4	775
130800	266.8	435.833	1147.6	621.2	573.6	590.4	563.333	1284.4	1862.4	913.2	805.2	1378.33	876.4
132000	248.75	392	962.917	551.6	490	538.8	508.8	1287.92	1944.4	900	779.167	1446	829.583
133200	241.6	413.75	944.8	505	456	528	510.417	1223.2	1888.33	899.2	770.4	1473.33	809.6
134400	248	406	916.667	504.4	502.5	534.8	539.2	1207.5	1929.2	852.917	800.4	1458.4	840.833
135600	247.6	376.8	883.6	482.5	478.8	504.167	550	1226	1904.58	836.8	805.417	1433.6	868.8
136800	228.4	372.8	845.833	463.6	472.917	504	536.667	1290	1919.2	831.667	793.2	1441.2	867.2
138000	225.833	370	909.6	440	482	507.083	522.8	1291.2	2062.5	838.4	867.5	1452.8	883.6
139200	222	373.75	908.4	440.8	505.417	504.4	508.333	1363.2	2020.4	901.25	883.2	1482.08	952.8
140400	242.083	362.8	937.083	430	544.8	507.917	511.6	1382	2170.8	863.2	942.5	1534.4	1028.33
141600	239.6	385.417	976.4	429.167	549.2	534	488.333	1468.8	2268.8	868.8	976	1635.42	1108
142800	257.083	371.2	1055.42	444	591.2	540.8	472.8	1575.83	2435.6	864.8	1095.42	1724.8	1273.33
144000	247.6	352.917	1063.6	466.25	615.6	570.4	498.333	1841.2	2852.92	976.8	1221.2	1947.5	1496.8
145200	293.6	369.6	1142.5	470.4	654.167	557.6	526.8	2068.33	3229.2	1010.83	1424	2206.8	1798.75
146400	283.2	399.2	1282	444.583	760.4	581.25	551.2	2704.4	3897.5	1518.8	1617.08	2471.2	2277.6
147600	307.2	418.4	1386.67	504.8	868.75	622.8	571.25	3392.08	4791.2	1930.83	2024.8	3032	3025.2
148800	348.75	450.8	1603.2	547.5	1002.4	709.167	676.8	4732.8	6207.5	2432.4	2461.25	3718	3918
150000	394	477.5	1899.6	551.6	1180	770	797.917	7006	8520.8	2882.5	3110.8	4785	5194.4
151200	477.5	549.2	2229.58	623.2	1470.4	900	1002.8	10545.8	12124.4	3122.8	4053.33	6231.6	7166.67
152400	580.4	611.25	2787.2	701.667	1846.4	1049.6	1362.08	17080.4	17660	3694.4	5678	8533.33	10632.4
153600	810.417	834.8	4125	862	2736.4	1477.2	1982.4	27413.8	26438.8	5030.8	8974.17	12460.4	16003.3
154800	1022.8	1056.67	4862	917.083	3353.2	1863.6	2532.5	35854.8	33800.4	5932	11417.6	16225.8	20200.8
156000	1138	1068.8	5094.58	971.2	3634.17	2134.4	2730.4	40195.4	38511.2	6457.08	13461.6	19086.8	22855.8
157200	1275.6	1184.8	5377.2	1002.92	4356.8	2382.08	2875.6	43153.2	43044.2	6793.2	14615.8	20913.2	22884.8
158400	1303.6	1241.6	5538.4	1063.6	4717.5	2666	2967.92	40990	43890	6829.58	14503.6	21492.9	21634
159600	1305.83	1313.6	5442.4	1017.92	4572.8	2823.33	2853.6	36484.8	40759.6	6590.4	13805.4	21018	19848.8
160800	1215.6	1282.5	5128	1010	4369.58	2786.8	2716.67	31919.2	37043.2	6157.08	13142	20184.6	17773.6
162000	1151.25	1320.4	4681.25	1016	3996.4	2817.92	2527.2	28127.9	33269.2	5818	12223.8	18870.4	15740
163200	1093.2	1221.67	4342	996.667	3536.8	2756.4	2375.83	24776	29988	5528	11032	17633.3	13757.6
164400	1061.67	1249.6	4068.33	970	3214	2642	2226.4	21598.8	26874.8	5184.8	10055.4	16404.4	12203.3
165600	998.4	1169.58	3835.6	982.917	2953.6	2462.4	2082.5	19072.4	24405	5005.2	9008.8	15397.1	10688
166800	987.6	1129.6	3600	950.8	2707.08	2418.4	1978.4	16829.6	22426.8	4826.25	8221.6	14501.6	9418.33
168000	908.333	1086.4	3298.4	975.417	2412.8	2270.83	1791.2	15055.6	20494.6	4671.2	7507.08	13438	8174.4
169200	877.6	1014	3030.8	910.8	2171.67	2214.4	1676.25	13709.2	18967.2	4468.33	6812.8	12440	7227.2
170400	810.417	985.2	2836	915	2078	2047.92	1584.4	12301.6	17707.1	4192.8	6162.08	11439.2	6511.2
171600	786.8	954.583	2693.6	887.6	1889.58	1950.8	1484.58	11139.2	16295.2	3994.58	5570	10510	5719.6
172800	747.917	895.2	2470.83	836.8	1748	1799.58	1398.4	10009.2	14901.2	3706	5070.83	9750.8	5027.92
174000	752.8	885	2180.8	862.917	1648.4	1799.2	1531.25	8469.2	13630	3310	4191.6	8690.83	4843.6
175200	688.75	811.6	1953.75	792.4	1547.2	1678.4	1479.2	7203.33	12967.6	3396.8	3517.6	7491.6	4293.33
176400	720	774.583	2041.6	882.917	1446.8	1614.8	1383.6	6814.8	12562.9	3540.4	3026	6608.75	3713.6
177600	739.2	792.8	2202.5	1066	1495.42	1639.2	1353.6	6197.92	11778.4	3551.67	2688	6011.6	3330.83
178800	801.25	848.8	2325.2	1151.67	1473.6	1606.67	1400.4	5839.2	11227.1	3466.4	2545.42	5578	3096.4
180000	811.2	879.2	2371.2	1164.4	1507.5	1646.8	1401.25	5505.42	10428.4	3424.17	2457.2	5184.17	2848
181200	826.25	935.6	2294.4	1250	1464	1522.5	1426.4	5056	9885.42	3352.4	2408.33	4951.6	2838
182400	861.6	952.5	2204	1254	1376.25	1484.8	1350.83	4860	9278.8	3271.25	2277.6	4665.83	2690.8
183600	844.583	871.2	2121.25	1202	1330.8	1411.67	1346.8	4592	8811.67	3254.8	2154.17	4386.4	2502.92
184800	799.6	867.5	2075.6	1140.8	1271.67	1335.2	1312.5	4392.8	8282.8	3106.67	2021.2	4136.25	2444
186000	786.667	828.8	2022.92	1080.8	1220.8	1294.58	1242	4144.58	7950	3097.6	1886.67	3890.4	2297.5
187200	735.6	828.75	1919.2	1028.75	1146.4	1182.4	1207.08	3849.6	7581.25	2944.8	1800.4	3641.25	2176.4
188400	722	770.8	1801.67	970	1092.08	1180.8	1144	3589.6	7436	2927.92	1617.6	3390.83	2038.4
189600	683.75	768.4	1682	921.667	1017.6	1094.58	1128.8	3348	7049.58	2862.8	1494.17	3253.6	1879.6
190800	630.8	735.417	1593.2	853.6	950.417	1030.4	1045.42	3114.8	6927.6	2641.67	1409.6	2987.92	1847.6
192000	620.417	697.2	1461.6	831.2	885.6	959.167	925.6	2868.4	6542.08	2474	1311.67	2753.2	1662.92
193200	602	657.917	1352.4	751.2	829.6	952	936.25	2673.6	6240.4	2335	1208	2589.17	1540.4
194400	557.5	627.2	1325.42	689.2	799.6	867.083	854	2439.58	5795.6	2190.8	1069.58	2434.8	1432.08
195600	506.8	627.083	1191.2	700.417	696	840.8	739.167	2428.8	5623.75	2139.2	1055.2	2257.5	1390
196800	528.8	632.8	1254.58	683.6	723.333	926.8	832.4	2544.58	6024.8	2071.25	1122.4	2572.4	1473.75
198000	589.2	651.25	1291.2	724.583	731.6	988.333	822.8	2573.6	6387.5	2106.4	1128.8	2772.8	1444
199200	542	628.4	1147.5	690	650.833	1005.6	827.2	2531.67	6366.8	1950.83	1083.6	2814.8	1423.33
200400	513.333	616	981.6	660.417	602.4	960	730.8	2548.4	5977.5	1900.8	997.917	2794.4	1446
201600	458.8	524.167	878.4	557.2	518.75	819.6	692.083	2461.6	5850	1809.17	959.6	2674.17	1380
202800	415.417	507.6	808.8	520.8	485.2	782.5	676.8	2343.6	5454.8	1781.6	940.417	2626.8	1398.33
204000	375.2	513.75	877.6	492.8	427.2	719.6	658.333	2284.8	5270	1707.92	945.6	2618.75	1360.4
205200	393.75	460	860.417	471.2	433.2	757.917	682.4	2196.25	5002.4	1728.4	910.417	2538.4	1322.92
206400	367.6	472.5	810.8	427.917	459.6	715.2	640	2246.8	4849.17	1616	904.8	2515.83	1260.8
207600	368.8	434.8	777.083	439.6	422.5	722.4	637.2	2201.67	4664	1588.33	920.4	2450.4	1195
208800	356	452.917	756	441.25	401.6	682.083	578	2136.8	4463.33	1577.2	923.6	2406	1168.8
210000	358.8	454	748.75	454.8	387.917	646.8	632	2072.5	4336	1515	922	2399.6	1140.83
211200	340	438.4	734.8	437.5	396.8	654.167	575.2	2025.2	4017.08	1422.8	897.083	2355.6	1148
212400	312	436.667	713.6	464.4	410.833	628	550	1985.2	3969.6	1389.17	932	2310.42	1115.6
213600	310	401.2	809.167	418.4	410.4	607.917	558.8	1903.2	3650.8	1376.4	903.75	2242.4	1113.75
214800	314.4	416.25	780	410.8	372	599.6	536.667	1832.4	3503.6	1287.5	895.6	2235.42	1080
216000	313.333	391.6	772.917	397.6	397.2	592.083	520.8	1741.25	3346	1253.2	925.417	2180.8	1056.67
217200	334.8	416.667	804.8	417.083	444.8	592.4	539.583	1798.4	3355	1274.4	1079.2	2038.75	1031.2
218400	298	366.4	773.75	389.6	430.833	569.2	494.8	1796.25	3379.2	1266.25	1069.6	2075.2	1037.92
219600	280	356.8	700	341.667	413.6	565	512	1706.8	3220.42	1256.8	1096.4	2017.2	1104.4
220800	268	382	726.25	376.4	427.917	569.2	474.167	1721.25	3134	1222.92	1082.8	2014	1084.8
222000	270.417	363.2	768	369.583	462.4	548.75	460.8	1650	2949.58	1116.8	1114.58	1989.6	1161.2
223200	252.8	392.5	759.6	365.6	459.167	546.4	447.083	1672.8	2909.6	1097.92	1138.8	1986.25	1220.4
224400	261.667	378.8	804.167	344.8	491.6	562.5	454.8	1656.8	2925.6	1108	1158.33	1968	1269.58
225600	279.2	358.75	843.6	324.8	507.2	592	446.667	1744	2999.2	1111.67	1250.4	2088.33	1390.8
226800	251.25	378.4	905	356.4	558.4	593.333	440.8	1849.17	3038.4	1134.4	1335	2130.4	1537.08
228000	268	386.667	933.6	340.833	610.4	586.8	472.083	1943.2	3237.92	1151.2	1493.6	2227.5	1708.4
229200	284	389.6	1056.25	351.2	662.5	613.2	474.8	2060	3385.6	1166.25	1736.4	2394	1992.92
230400	285.6	401.6	1145.2	379.167	736.8	665.417	465.2	2249.6	3725.83	1259.6	2031.25	2568	2268.4
231600	310.4	412.8	1208.33	381.6	807.5	636	505.833	2582.5	4184	1326.25	2498.4	2865.6	2712.8
232800	337.5	429.2	1480.4	400.833	916.4	711.25	530	2914	4603.75	1394.8	3257.08	3257.6	3526.4
234000	365.6	467.917	1659.2	433.6	1112.08	747.2	588.333	3447.2	5467.2	1469.17	4422.4	3885.83	4640.4
235200	394.583	485.2	1929.58	467.6	1293.2	852.083	609.6	4189.6	6553.6	1667.6	6128.75	4776.4	6379.17
236400	438.8	559.167	2229.6	503.6	1618.8	934.8	680.833	5304.8	8144	1893.6	8594.4	6034.17	8847.2
237600	481.667	596.4	2863.33	590	2064	1067.6	861.6	6979.58	10310.4	2113.6	12110.8	7902.8	12485.8
238800	562.4	721.667	3543.6	642.917	2612.4	1292.4	972.083	10034	13966.3	2739.6	18397.6	11337.5	19514.4
240000	730	932	5070.83	800	3596.25	1674.8	1329.2	14227.5	19414.4	3877.08	28161.2	16362	27854.2
241200	921.6	1008	5678.4	899.583	3923.6	2027.5	1699.6	16971.2	23093.8	5053.6	36179.2	20604	34331.6
242400	1008.4	1187.6	5959.58	962.4	4359.17	2296	2063.33	19564.2	25824.8	6100.42	40867.6	24163.2	39383.6
243600	1105.42	1283.2	6057.6	994.167	5012.8	2638.75	2374.8	21186.4	27890.4	6752.8	42525	27007.6	43550
244800	1244.4	1418.33	6088.4	1002.4	5523.75	2914.4	2693.75	21384.8	28485.6	7187.5	41403.6	28149.6	42916
246000	1318.33	1450.8	5867.92	979.2	5626.8	3090	2864.4	20533.2	27945.2	7263.2	38322.1	27438.8	39436.3
247200	1384.8	1504.58	5650.8	933.75	5225.6	3128	2861.25	19180.4	26764.8	7069.6	34735.6	25950.8	34981.2
248400	1340.42	1499.2	5175	915.2	4752.8	3112.4	2743.6	17653.8	25260.4	6709.6	30957.9	24362.8	31402.1
249600	1297.2	1479.17	4824.8	914.583	4367.6	3087.2	2644.58	16198	23908.3	6468	27722.8	23051.3	27658.4
250800	1290.8	1423.2	4565.42	932	3942.08	2922.8	2536	14602.9	22241.2	6103.33	24538	21662	24352.5
252000	1228	1330	4114.8	941.25	3710.4	2885.42	2411.2	13451.6	20782.5	5947.6	21795.8	20169.2	21059.2
253200	1183.6	1305.2	3764.17	903.2	3434.58	2687.6	2300.42	12402.1	19131.6	5510.42	19683.2	18954	18810.8
254400	1119.17	1273.6	3520	893.75	3206.4	2641.67	2174.4	11313.2	17671.3	5334.4	17613.3	17763.2	16674
255600	1136	1181.25	3301.2	932.4	2934.17	2466.4	2052.92	10492.8	16171.6	5007.08	15928	16671.3	14946.8
256800	1056.52	1112.4	3121.2	838.8	2766	2283.75	1886.4	9650	15229.2	4887.6	14272.5	15517.6	13624.6
258000	1078	1082.08	2871.2	856.4	2545	2195.6	1828.33	9003.75	14219.2	4659.58	13022	14787.1	12441.2
259200	980.417	991.6	2767.6	803.6	2365.6	2067.08	1726.4	8509.6	13293.8	4415.6	11787.1	13855.2	11207.1
260400	972.8	997.083	2415.2	772.8	2224.58	1945.6	1826.67	7008.8	11390	3862.92	10158	12667.1	10588.8
261600	899.583	922	2079.17	745.2	1966	1781.67	1741.2	6064.17	9451.2	3812.4	8641.25	10690	9240.83
262800	918.8	851.667	2104	855.833	1995.6	1633.2	1640	5608.8	8562.92	3637.6	8081.2	9730.83	8248.8
264000	992.5	900.8	2113.75	954	2012.08	1654	1784.4	5067.5	7923.6	3528.4	7659.2	9070.4	7930.42
265200	1050	920	2119.6	1016.25	1921.6	1562.4	1792.8	4871.2	7461.67	3447.6	7192	8481.67	7160
266400	1086.4	955.6	2095.83	1062.8	1826.25	1552	1932.8	4700.42	7167.6	3323.2	6768.8	7896.4	6658.33
267600	1075.6	977.5	1992	1005.42	1754	1557.6	1857.2	4598.8	7031.25	3212	6173.2	7407.2	6078.8
268800	1054.4	931.2	2008.33	1017.6	1652.92	1458	1828.4	4532.08	7166	3220.42	5590.8	6880.4	5642.08
270000	1066.25	957.2	1928.8	1019.17	1543.2	1416.25	1715.6	4439.2	6951.67	3064	5262.5	6360.8	5286.4
271200	1015.2	947.917	1836.8	950	1460.42	1352.8	1614.17	4377.6	6760.8	2951.25	4843.6	5999.58	4968.8
272400	1023.33	950	1706	892.4	1370.4	1292.5	1532.4	4223.6	6670	2837.2	4380.42	5631.6	4761.25
273600	943.2	914.583	1696.8	862.8	1303.33	1235.6	1502.92	4169.6	6422.8	2778.75	3958	5261.67	4447.6
274800	923.75	895.2	1632.5	851.6	1312.4	1213.75	1442.4	3932.5	6306	2724.8	3640.83	4934	4180.42
276000	882.4	870.417	1560.8	766.25	1215.2	1139.2	1419.17	3758.8	5968.33	2590	3338.4	4611.67	3934.8
277200	831.667	837.2	1445.83	726.4	1136.25	1112.4	1278.4	3589.58	5705.2	2514.4	3043.6	4315.6	3570
278400	781.6	805.417	1327.2	659.167	991.2	1010	1241.2	3429.6	5547.5	2354	2731.2	4081.67	3382
279600	768.8	743.2	1260	611.2	967.917	940.4	1140	3215.83	5180.8	2182.92	2492	3855.6	3117.5
280800	681.667	707.2	1212	604.583	921.2	930.833	1124	3003.2	4953.75	2026	2232.92	3584	3013.2
282000	651.2	711.6	1116.4	523.2	856.667	916	1072.92	3031.25	4832	1958.33	2126	3518.33	2894.4
283200	684.583	711.2	1132	537.083	916	981.25	1099.2	3231.6	5275.42	2059.6	2227.5	3913.6	3237.6
284400	722	755	1079.2	552.4	936.25	1026.8	1095	3207.2	5462.4	2040.83	2206.8	4368.75	3308
285600	686.25	687.6	1047.5	486	900	1002.5	950	2978.75	5307.2	1846.4	2099.17	4426	3171.67
286800	593.2	638.75	968	465.833	833.6	989.2	952.917	2893.6	5118.33	1768.4	1882.4	4410.83	3032
288000	506.25	604	847.917	476	747.917	912	895.6	2772.5	4765.6	1664.4	1782.8	4231.2	3022.92
289200	482.4	591.25	786	426.25	704	818.8	892	2627.2	4550.42	1627.2	1711.2	4051.67	2885.6
290400	463.2	509.2	707.917	419.6	694.167	756.4	844.8	2594.17	4391.6	1605	1736	3936.4	2851.25
291600	446.25	535.2	767.6	435.417	678	722.083	806.8	2487.2	4156.25	1557.6	1692.5	3787.6	2717.6
292800	451.6	482	746.8	399.6	669.583	729.6	780.417	2442.4	3990.8	1528.33	1656	3692.92	2692
294000	447.5	504	778.8	374.4	645.2	682.917	760.8	2463.2	3786.25	1515.6	1645.83	3589.6	2534.58
295200	408.4	475.417	737.2	384.8	654.167	662	702.083	2377.6	3643.6	1485	1606.8	3641.25	2596
296400	411.667	494	715.833	385.6	630.4	655	692.8	2345	3557.6	1412.8	1536.25	3469.2	2511.67
297600	384.4	456.25	680.4	369.167	588	675.2	715.417	2293.2	3474.58	1437.2	1534.8	3504.58	2476.8
298800	388.333	472.4	616.667	351.6	601.667	651.6	686.4	2232.08	3325.6	1393.2	1515.2	3353.6	2404.58
300000	392.8	443.333	617.6	337.083	564.8	636	667.6	2208	3308.75	1343.6	1475.6	3356.67	2367.6
301200	401.2	435.6	648.75	320.8	567.083	611.6	650.8	2206.67	3189.2	1318.33	1496.8	3349.2	2255.83
302400	385.833	424	663.6	300.417	586.4	658.333	659.2	2136.8	3108.75	1314	1440	3197.2	2252
303600	388.4	434.167	705.2	270	596.667	673.6	676.667	2462.4	3782.8	1345	1627.2	3126.25	2288
304800	367.917	449.6	706	278.4	526.4	648.333	665.6	2385.6	3689.17	1293.2	1534.58	3056	2226.25
306000	373.6	417.917	723.6	290.8	537.5	664	690	2437.2	3786.4	1319.58	1468.4	2950.42	2068.4
307200	363.333	408.4	704.583	281.2	526.8	623.75	650.4	2379.17	3691.6	1292.8	1447.5	2796	2105.83
308400	382.4	434.167	739.2	297.083	507.6	642.4	661.667	2315.6	3706.67	1247.2	1560.4	2758.75	2092.8
309600	392.083	438	742.917	297.2	541.25	652	650.4	2385.42	3775.6	1280.4	1616.4	2742.4	2131.25
310800	389.6	448.333	818.4	314.167	531.6	631.6	660	2362.4	3787.08	1260.8	1634	2731.2	2206
312000	394.8	472.8	837.917	281.2	544.167	647.6	653.2	2394.58	3949.2	1247.92	1723.2	2751.2	2339.17
313200	384.583	470.4	873.2	324.583	548	726.667	646.4	2591.2	4139.17	1254	1931.25	2912.8	2421.2
314400	388.4	477.083	913.6	305.6	585	723.2	679.583	2722	4268.8	1268.75	2156	2862.92	2608.8
315600	407.5	499.6	1030.4	326.8	622.8	757.5	692	2829.6	4557.92	1282	2406.67	3064	2910.83
316800	454	493.75	1078	332.8	662.5	854	691.25	3189.6	4877.2	1354.58	2805.6	3274.58	3248.8
318000	440.417	511.6	1195	360.4	699.2	867.083	698.8	3617.08	5422.4	1493.6	3488.75	3537.2	3690
319200	464	576.25	1370.4	367.5	722.4	952.8	762.5	4071.6	6112.92	1689.2	4368.8	4022.5	4321.2
320400	497.6	622.8	1538.33	362.8	842.917	1064.8	787.2	4700	6916.8	1962.5	5684.8	4694.8	5242.08
321600	527.2	669.167	1849.6	426.25	904.8	1237.5	849.2	5652	8106.25	2121.2	7830.4	5528	6697.6
322800	575.2	744.4	2265	465.6	1017.5	1392.8	879.6	6946.25	9633.2	2562.5	10890.4	6859.6	8618.75
324000	623.333	846	2780.8	490.833	1200	1640.83	982.8	8877.6	11825	3059.6	15743.8	8888.4	11574.8
325200	738.8	978.75	3588	592.8	1434.17	1914.4	1133.33	11809.6	15018.4	4035.83	24577.6	12262.1	16724.8
326400	929.167	1220.8	5278.4	730.8	1897.2	2592.5	1392.4	15861.2	20101.3	5559.6	39229.6	18084.8	22882.5
327600	1120.4	1378.33	6110.8	800	2088.33	3111.2	1645.42	17851.6	23280.4	7139.58	51732.8	22800	26194.8
328800	1280.83	1471.2	6447.08	904	2222.4	3405	1941.6	19705	25462.8	8330.8	58310.4	26758.8	29931.7
330000	1462	1660.83	6698.8	946.25	2553.2	3820.4	2243.33	20810.4	26745.8	9439.6	59530	29143.8	30898.8
331200	1589.6	1767.2	6952.5	952.8	2804.58	4231.2	2389.6	21135	27215.6	9783.75	55977.6	29824.8	30809.6
332400	1736.8	1873.75	7052	903.333	2896.8	4299.58	2454.8	20506	26769.2	9930.8	50886	29379.6	29419.6
333600	1819.6	1882	6762.92	846.4	2944.17	4260	2508.4	19245.4	25788	10045.8	45034.8	27902.8	27342.5
334800	1850.83	1815.6	6543.2	854.167	2870.4	4126.67	2501.2	18013.2	24491.7	9544.8	39754.2	26312.4	24865.2
336000	1902.8	1790.42	6190	849.2	2784.58	3939.6	2394.58	16529.2	23103.6	9242.5	34629.2	24316.3	21966.4
337200	1827.92	1702	5772.4	846	2739.6	3679.58	2344.4	15001.6	21754.8	8948.8	30599.6	22656.8	19417.9
338400	1762.4	1611.25	5404.4	843.6	2615.6	3566	2187.92	13656.4	20339.2	8587.08	26855.6	21068.3	17128.4
339600	1723.33	1534.4	5055.42	845.6	2530.8	3321.67	2090	12599.6	18990.4	8076	23881.3	19588	15448.3
340800	1584	1461.25	4674.4	855.833	2372.8	3095.2	1972.92	11545.2	17887.5	7749.2	21566.4	18422.9	14094.4
342000	1520	1340.4	4452.08	838.4	2217.92	2981.2	1849.2	10628.8	16734.8	7452.5	19169.6	17038.4	12936.3
343200	1425.6	1320	4160.8	865.417	2194.8	2854.17	1770.8	9713.2	15765.4	6954.8	17317.6	15888.4	11771.6
344400	1400	1209.6	3937.08	851.2	2057.5	2721.6	1728.4	9021.25	14752	6524.17	15542	14963.2	10926.3
345600	1293.75	1185.2	3697.2	825	1880.4	2560.42	1600.4	8294.4	13912.1	6182.8	14030.4	14032	10014
346800	1252	1247.08	3162.4	779.6	1730.83	2495.2	1888.75	6934	11401.6	5617.08	12007.2	12682.5	9340.4
348000	1233.75	1102	2628.75	722.4	1573.2	2142.08	1736.4	5766.8	9592.4	5082	9662.5	10546.4	8113.33
349200	1145.6	1007.92	2366	765.6	1514.4	2021.2	1810.42	5455.2	8803.2	4741.67	8510.4	9428.75	7272.4
350400	1146.67	1022.4	2393.33	781.6	1505.6	1901.25	1755.2	4942.08	8076	4530.8	7672.5	8609.2	6768.75
351600	1141.2	1008.33	2442.4	827.917	1583.2	1831.2	1786.67	4556.4	7743.75	4326.4	7004	7928.33	6313.2
352800	1114.8	1102	2440	845.2	1607.92	1788	1840.4	4339.17	7638.8	4094.58	6500.4	7431.2	6143.33
354000	1147.2	1068.33	2430	883.75	1557.2	1625	1912.8	4144	7409.17	3929.2	6001.2	6953.2	5740
355200	1142.4	1040	2259.58	856.4	1541.67	1595.6	1832.8	4042.5	7301.2	3748.75	5635.6	6581.6	5535.6
356400	1130.83	1014.8	2171.2	862.5	1440.4	1508.75	1691.6	3981.6	7048.75	3664	5178.75	6292	5417.6
357600	1133.6	948.75	2146.8	784	1430.42	1434	1603.75	3890.8	6921.2	3533.33	4956.8	5915.83	5184
358800	1091.67	925.6	1963.75	722.4	1377.2	1394.17	1507.6	3745.6	6646.8	3377.6	4569.17	5544.8	4946.25
360000	1014.4	856.25	1867.6	688.8	1297.2	1310.4	1464.58	3556	6326	3260.83	4256.8	5214.17	4726.8
361200	978.75	849.2	1879.17	656.8	1230.8	1262.08	1399.2	3456.67	6034.8	3117.2	3916.67	4893.2	4510
362400	907.2	822.083	1728.4	612.917	1190	1181.6	1295.83	3314	5800	3001.2	3688.4	4609.17	4271.2
363600	857.2	783.6	1650	596	1092.5	1131.2	1238.4	3207.08	5546	2834.17	3457.2	4292.8	3978.75
364800	821.6	757.6	1524.4	552.5	1091.6	1072.08	1192	3046.4	5265	2736.4	3176.25	4136.8	3802.4
366000	787.2	732	1415	477.2	1015.42	1015.2	1132.92	2914.17	5011.6	2543.33	3007.6	3841.6	3614
367200	737.083	710	1364.8	488.75	953.2	980.417	1051.2	2734.4	4720	2371.2	2716.25	3550.8	3381.6
368400	676.8	703.75	1259.2	444.4	877.5	922	1016.25	2690.8	4715.2	2268.33	2687.6	3507.92	3293.6
369600	727.5	716	1266.25	476.8	979.2	1023.75	1056.4	2882.8	5103.2	2462.4	2776.25	3885.6	3442.08
370800	763.2	729.583	1182	438.4	1030.4	1103.2	1025.42	2835.6	5320.4	2452.5	2763.2	4159.17	3395.2
372000	661.667	728.4	1090	467.2	1018.4	1082.8	885.6	2644.17	5297.6	2314.8	2622.5	4054	3097.08
373200	633.6	680	1050.4	462.5	882	1127.6	859.167	2630.8	5152.08	2182.4	2534.4	3850.83	2823.6
374400	571.2	702	1032.08	438.8	853.333	996	838.8	2672.5	4864.8	2065	2464.8	3571.6	2679.58
375600	540.8	648.4	1001.2	417.083	789.2	973.75	753.2	2537.2	4715.42	2010.8	2403.33	3389.6	2655.2
376800	559.2	665.6	1006.25	395.2	770.833	940.4	726.25	2517.5	4546	1905.83	2396.4	3311.6	2534.8
378000	489.583	632	961.2	371.667	737.6	885.417	697.6	2404.8	4319.17	1888.8	2394.58	3221.2	2513.6
379200	489.6	569.167	902.4	353.6	704.167	839.2	650.833	2418.4	4105.6	1856.25	2265.2	3062.92	2357.6
380400	471.25	614	890.417	353.6	716.8	843.333	645.6	2229.6	3911.6	1756.4	2114.17	3037.2	2376.25
381600	455.6	572.083	836.8	344	706	772.8	661.667	2232.8	3716.8	1787.2	2112.8	2934.17	2310.8
382800	457.5	581.6	816.25	331.6	675.6	764.8	641.6	2187.5	3558.4	1704.8	2058.33	2894	2249.58
384000	441.2	551.25	754	324.167	679.2	733.6	604.583	2118	3445	1735.2	1972.4	2867.92	2214.8
385200	433.2	520.8	757.5	354	637.5	782	588.8	2033.33	3273.2	1667.5	1957.2	2886	2124.58
386400	435.2	526	746.8	325	628	750.833	578	1982	3291.25	1647.6	2001.67	2778.4	2112
387600	414	522.4	710.833	333.6	648.75	713.2	545.833	1996.25	3018.8	1604.58	1941.2	2825.6	2063.2
388800	412.5	512.8	720.8	297.5	657.2	723.75	514.4	1921.2	3005	1578.8	2035	2690.4	2105.6
390000	413.6	559.167	765.6	278.8	766.25	738	645.833	2339.2	3368.4	1707.5	2668.4	3031.25	2647.2
391200	445	498	746.25	305.2	694.4	704.583	576	2340	3600.8	1690.4	2530.83	2910.8	2531.25
392400	428.8	553.75	760	290.833	694.4	720.4	640.417	2411.2	3666.4	1658.4	2486.8	2875.83	2542
393600	428.75	506.4	753.75	317.2	708.4	729.6	596	2491.67	3685.6	1608.8	2500.83	2754	2420.42
394800	437.6	516.667	777.6	295	695.6	731.6	600.417	2518.8	3683.75	1622	2530.8	2752.92	2412
396000	432.4	522.8	769.583	289.6	705.833	694	585.2	2608.75	3681.6	1617.08	2703.6	2732.4	2436.67
397200	416.4	546.8	798.4	306.25	736	723.75	600.8	2723.6	3807.5	1630	2760	2801.6	2478
398400	431.6	560.4	843.2	318.8	736.667	750.8	607.083	2779.58	3974.4	1650	2918.4	2861.6	2582.8
399600	461.25	584	880.8	318.75	782	782.917	638.4	2950	4067.5	1702	3110	2986	2670.8
400800	439.2	590	897.2	304.8	816.667	829.2	613.75	3035.6	4380.4	1723.33	3366.4	3074.17	2868.4
402000	455	585.2	940.833	316.8	865.2	875.833	641.2	3297.5	4570.4	1870	3685.83	3216.4	3048.33
403200	438	594.167	1027.2	328.333	960.4	900.8	614.167	3617.2	4877.2	1964.4	4180	3475	3318
404400	496.25	635.6	1033.75	339.6	1008.8	951.2	648.4	3982.5	5364.8	2168	4813.75	3883.6	3788.33
405600	526	667.083	1198.4	346.667	1068	1019.6	716.25	4436.8	6008.33	2477.2	5996	4418.75	4318.4
406800	530.4	701.6	1317.08	380	1186.67	1124	724.8	5142.08	6863.2	2970.42	7284.4	5236.8	5094.58
408000	563.2	729.6	1478.4	402.083	1314	1258.75	790.4	6099.6	8043.75	3662.4	9462.08	6556	6197.2
409200	657.2	788.8	1742.8	428	1440.83	1412	838.75	7580	9764	4832.5	12650	8583.33	7580
410400	731.667	899.6	2110	456.25	1613.2	1630	930	9698	12363.8	6494.8	17610.4	11846.4	9647.2
411600	884.8	1009.58	2718.4	554	1892.92	1978.8	1002.5	13054.4	16248.8	9233.75	26253.6	17218.8	13081.2
412800	1101.67	1276.8	3994.58	683.2	2372.8	2548.33	1266.8	17689.6	21689.2	13676	39040.8	26418.8	16818.8
414000	1371.6	1392.92	4890.4	795	2619.6	2971.6	1523.75	19989.6	25720.8	17341.6	47655.2	33063.3	19110.8
415200	1632.08	1525.2	5252.92	835.2	2736.4	3243.2	1682.8	22628.8	28669.2	19878.4	53816.4	37543.2	21713.8
416400	1838	1598.75	5467.6	945.833	3029.6	3574	1980.8	25204.4	32242.1	22000.8	57450	39762.1	24044
417600	2052.8	1707.6	5651.67	913.6	3193.33	3748.4	2072.4	26052.1	33655.6	21897.9	55290.4	39697.6	23816.3
418800	2171.25	1830.8	5620.4	900.833	3215.2	4008.33	2130.4	26006.8	33825	21246	50745	38097.6	22895.2
420000	2186.4	1871.6	5644.4	870	3148.75	3964.4	2193.33	24855.4	32876.8	20329.2	45920.4	35178.3	21570
421200	2084.17	1844.8	5360	880	3084	3876.67	2136.8	23319.2	31215	18647.6	40896.7	32681.2	20433.6
422400	2115.6	1905.83	5156	856.4	3070	3836.4	2130.83	21644.8	29324.4	17193.3	36206.4	29965	18666.4
423600	2025.42	1802.4	4965	862.4	2948	3688.33	2063.2	19769.2	27913.6	15985.6	32395	27658.4	17106.3
424800	1948.8	1749.58	4668.8	871.667	2769.2	3539.2	1901.67	18030.4	26178	15067.6	29003.2	25432.9	15617.2
426000	1846.67	1660.8	4436.25	832.4	2603.75	3288	1831.2	16546.3	24757.6	14161.6	26522.4	23362.8	14465
427200	1821.2	1519.58	4168.4	839.167	2448.8	3182.4	1763.6	15554	23580	13270	24094.8	21454.2	13298
428400	1706.8	1470.4	3973.33	832	2346.25	3142.4	1660	14465.8	22220	12354.2	22115.6	19925.6	12308.3
429600	1636.25	1372.8	3869.2	838.75	2161.2	2970.83	1529.6	13312.4	20795.8	11458.8	20433.8	18652.8	11573.6
430800	1541.6	1356.8	3668.8	794.4	2099.17	2794.8	1479.58	12317.9	19775.2	10853.8	18929.6	17305.8	10910
432000	1513.75	1269.6	3513.2	787.917	1940	2633.33	1452	11637.2	18730.8	10148	17480.8	16211.2	10325.6
433200	1452.8	1286.25	3101.2	784.8	1896.67	2767.2	1727.92	9505.6	15632.8	8707.5	14404	14870.4	9867.2
434400	1321.25	1130.8	2553.75	658.8	1637.6	2333.75	1590.8	7893.33	13235.2	7430	11752.5	12224.4	8816.25
435600	1266.8	1115.42	2322.8	738.333	1597.2	2123.2	1572.08	7297.6	12282.9	6905.2	10532.4	10830	7388
436800	1250	1091.6	2290	718.8	1610.83	2098.8	1448.4	6786.25	11724	6600.8	9576	9902.8	6720.83
438000	1237.2	1174.17	2264.4	712.917	1705.6	2072.8	1449.6	6229.6	11498.3	6314.4	8874.4	9257.08	6423.2
439200	1211.2	1200.4	2333.33	750	1738.75	2042.4	1446.4	5837.5	11142.8	5937.92	8071.2	8584	6286.67
440400	1159.17	1238.8	2398.4	755.417	1678	1981.67	1378	5636.8	10932.5	5590	7437.5	8067.2	6182.4
441600	1175.6	1213.2	2395.2	773.2	1682.08	1954.4	1338.75	5366	10612	5445.42	7018	7800.42	6105.2
442800	1160	1151.2	2305.2	778.4	1573.6	1915.42	1291.2	5205.2	10125.4	5128	6502.5	7379.6	6012.92
444000	1134.8	1163.75	2296.8	709.2	1510.42	1779.2	1186.25	5010	9739.6	4806.67	6149.6	6866.67	5890.4
445200	1053.33	1109.2	2312.08	678	1484.8	1705.83	1137.2	4886.67	9265.6	4537.6	5742.08	6606.4	5701.67
446400	982.4	1070	2158.8	647.083	1391.6	1630	1105.42	4655.6	8971.67	4279.6	5351.2	6260.42	5398.4
447600	898.333	1009.6	2086.25	634.4	1325.83	1556.4	1044.4	4347.92	8381.6	4072.8	5110.4	5834.4	5222.08
448800	931.6	938.333	1988.8	553.333	1305.6	1465.2	965.2	4205.2	7946.67	3879.6	4706.8	5732.92	4971.6
450000	849.6	903.6	1883.75	540	1242.5	1414.4	957.2	3981.25	7501.2	3573.75	4414.4	5344.4	4596.67
451200	812.083	842.8	1806.4	497.917	1143.6	1327.08	860.8	3762	7142.08	3357.2	4093.75	4933.6	4362.8
452400	763.2	845.833	1658.8	484.8	1099.58	1153.6	837.5	3539.6	6631.2	3220	3854.8	4651.25	4030
453600	737.917	750	1540	454	1010.4	1176.67	804.8	3404.4	6293.33	3020.4	3620	4368.8	3797.08
454800	683.6	753.75	1476	433.6	976.25	1062.8	748.333	3326.8	6114.4	2910	3532	4426.25	3742
456000	718.333	839.6	1422.08	470.8	1076	1167.5	811.2	3625.83	6713.2	3131.6	3732.92	4818.4	3714.17
457200	760	820.417	1429.2	512.917	1104.8	1302	789.583	3768	6939.17	3142.8	3849.2	5151.67	3798.8
458400	700.417	820.8	1317.08	511.6	1031.67	1339.6	695.2	3761.67	7169.2	2951.2	3720.4	5071.6	3731.67
459600	716	762.083	1282	473.75	918	1339.6	684.8	3727.2	6950.83	2776	3597.6	4797.6	3508.4
460800	662	768.8	1227.92	439.2	864.583	1218.4	644	3590	6646.4	2628.75	3546	4576.4	3467.5
462000	633.333	716	1248	427.917	815.6	1132.92	604.4	3593.2	6434.58	2502	3475.83	4361.6	3429.6
463200	596.8	704.167	1251.2	387.2	792.917	1072.4	610.417	3431.6	6197.2	2612.92	3376	4110.83	3309.6
464400	557.917	632.8	1200.4	386.8	754	1035	560.8	3327.2	5912.08	2521.6	3327.92	3971.6	3209.58
465600	597.2	653.333	1129.6	369.6	700.417	982	567.083	3224.4	5706.4	2416.25	3236	3900.83	2952.8
466800	534.583	611.2	1077.5	372.4	697.6	960.417	561.6	3070.42	5484.8	2335.2	3063.33	3782.8	2854.17
468000	545.2	569.167	1058	352.917	667.6	922	518.75	2908.4	5240.83	2296	2994.8	3690.42	2709.6
469200	509.2	569.6	1005	352	620.833	897.6	525.6	2882.08	5097.2	2217.5	2815.6	3549.2	2564.17
470400	485.6	556.667	968.8	316.667	636.8	886.667	528.4	2677.6	4881.67	2104.4	2690.8	3498.8	2430
471600	521.6	565.2	918.75	319.6	644.167	888.4	508.4	2615.42	4812	2077.92	2636.8	3486.8	2328.33
472800	503.75	571.2	873.2	315.417	651.2	858.333	513.6	2425.2	4742.92	2020	2571.25	3404	2273.2
474000	487.2	552.5	878.4	318.8	620.833	825.6	499.167	2398.4	4514.8	2008.75	2534	3297.92	2186.8
475200	480.417	535.6	874.4	301.2	622	830.417	516.4	2388.4	4283.75	1908.4	2455.42	3228.4	2157.08
476400	516	583.333	971.2	315.2	716.667	878	561.667	2596.4	4628	2273.33	2956	3881.67	2383.2
477600	462.5	537.2	931.25	298.8	683.6	821.25	527.2	2827.5	4990	2121.6	2925	3651.6	2520.83
478800	486	580.417	942	315.833	649.2	808	520.833	2695.2	4842.08	2106	2873.2	3581.25	2580
480000	517.2	579.2	950.833	274	708.75	809.6	540	2688.33	4675.2	2099.58	2758.4	3464.8	2526.25
481200	500	555.833	974.4	310.833	705.6	749.583	526	2666	4547.08	2070	2863.6	3526	2509.2
482400	506.4	522.4	972.083	292	730.833	782.4	525.2	2690	4462	2131.25	2856	3483.6	2552.08
483600	524.167	541.2	1018	300.833	734.4	813.333	537.6	2769.2	4631.67	2092.8	2927.08	3530.4	2547.2
484800	532	574.583	1011.2	320	764.583	811.2	548.75	2814.8	4680	2140.42	3182.8	3520	2660
486000	540.833	574	1012	310.4	855.2	849.583	520	2938.4	4671.6	2184.8	3135.42	3630.8	2705.42
487200	522	558.75	1038.8	307.6	849.6	882.8	530.417	3049.6	4840	2250.83	3408.8	3729.17	2932.8
488400	535	627.2	1060.42	336.8	931.6	917.5	516.8	3222.5	5053.6	2302.8	3705	3857.6	3107.08
489600	534	625.833	1080.8	321.667	977.6	1004.4	560.833	3411.6	5294.58	2479.2	4016.8	3996.67	3347.2
490800	545.2	609.6	1182.08	343.2	1058.75	1036.4	553.6	3639.58	5707.6	2632.5	4597.2	4232.4	3802.5
492000	558.4	698.333	1230.8	331.667	1127.6	1070	573.2	3967.6	6220	2776	5210	4694.8	4226.8
493200	583.2	746.8	1312.92	337.6	1262.5	1156.4	606	4340	6810	3115.83	6387.2	5078	4826.25
494400	652.083	716	1477.2	377.5	1359.6	1280	645.2	4954	7648.33	3614	8045.42	5955.2	5626
495600	714.8	828.333	1676	406	1569.58	1431.2	696.667	5817.6	8875.2	4484.17	10691.2	7263.75	6925.6
496800	787.917	881.6	1962.5	454.4	1789.6	1558.33	793.6	7096	10507.2	5769.2	14603.3	9352	8639.58
498000	924.8	1055.42	2453.6	533.6	2118	1841.2	915	9528.4	13423.6	8018.75	22132.8	13319.2	11506.8
499200	1254.58	1269.2	3355.42	638	2600	2387.08	1088.4	12144.6	17238.8	12135.6	31795.8	19734	14413.8
500400	1537.2	1370	4074.4	707.5	2793.6	2679.2	1293.75	13630.8	19640	15506.4	37944.8	24997.5	16103.2
501600	1702.4	1527.2	4386.25	828.8	3039.17	2885.6	1425.2	15303.8	21668.8	17953.8	43020	27837.2	17518.8
502800	1931.2	1655.42	4730	910.833	3422.4	3050	1635.2	17561.6	23690.8	19823.2	45854.4	29198.4	19696.8
504000	2178	1768	4920.42	876.8	3676.67	3316.4	1732	18945.8	24993.6	20222.9	46184.8	29610.4	20935.2
505200	2330.42	1792	4917.2	838.75	3583.6	3358.33	1702	19652.4	25471.7	19884.8	44029.6	29200	20923.2
506400	2275.6	1825.42	4936.8	829.6	3535.83	3433.2	1738.75	19315.2	25293.2	19477.1	41063.6	28026.3	19993.6
507600	2243.75	1885.6	4840	809.2	3512.8	3388.33	1768	18386	24458	18336.4	37823.8	26800.4	19113.3
508800	2270.8	1937.08	4832.8	856	3339.6	3378.4	1775.42	17264	23602.8	17195	34918.8	25271.7	17954.8
510000	2152.08	1901.2	4626.67	877.6	3202.4	3149.58	1642.4	16647.5	23049.6	16567.2	32525.8	24031.6	17215.4
511200	2127.6	1772.5	4379.6	840	3030	3142.8	1646.25	15788	22311.3	15541.6	30545.6	22850	15792.8
512400	2104.4	1707.6	4200	804.4	2892.5	3012	1547.2	15081.3	21488.8	14695.8	28382	21385.6	14907.5
513600	2026.4	1613.75	4048.8	806.25	2788.4	2823.2	1494.17	14167.6	20784.6	13870.4	26449.6	20290	13804
514800	1970.8	1564	3878.75	793.6	2607.08	2798	1393.6	13557.1	20251.2	13139.6	24950.4	19111.2	13177.9
516000	1894	1475.2	3672	734.167	2482	2641.25	1344	13162	19511.7	12629.6	23280.4	18102	12420
517200	1802.4	1389.6	3625	781.6	2369.17	2654	1290.83	12472.9	18900.8	11723.3	21890.4	17194	11720.8
518400	1797.08	1328.4	3456.8	753.75	2204.8	2491.25	1214.4	11773.2	18237.1	10979.6	20648.3	16008	11037.2
519600	1663.6	1387.92	3118.4	778	2118.33	2486.4	1445.83	9950.4	15939.6	9565.42	16676.8	14295.4	11375.6
520800	1531.25	1270.4	2691.67	681.2	1832	2267.08	1382.8	8543.2	12968.8	8126.4	13816.3	12004	9735.83
522000	1437.6	1185.42	2410.4	701.6	1749.2	2022	1338.33	8032.8	11922	7412.4	12216.8	10715.4	7896.4
523200	1412.5	1213.2	2344.58	684.8	1832.8	2011.2	1370	7704.58	11648	6924.4	10936.3	9914.4	7290
524400	1423.6	1274.58	2380.8	736.25	1778	2018.4	1230.42	7455.2	11408.3	6780.8	10032.4	9408.75	6953.2
525600	1368	1312.4	2497.92	682	1760.42	2047.6	1198.4	7115.42	11166.8	6583.33	9297.2	9039.6	6901.67
526800	1353.2	1358.8	2465.6	725.833	1757.6	2049.17	1187.6	7072	10875.8	6275.2	8730	8640.4	6781.6
528000	1392	1305.6	2570	726	1767.08	2056.4	1114.58	6804.17	10489.6	6240	8138.4	8302.8	6471.2
529200	1446.67	1391.6	2681.6	725.417	1722.8	2001.67	1115.6	6582	10147.5	6101.6	7535	8166.8	6248.4
530400	1391.6	1286.67	2607.6	705.2	1615.42	1930	1088.33	6430.4	9798.8	5883.33	7084.8	7845.42	5944.4
531600	1370	1270.8	2615.42	648	1584.4	1825	1006.8	6257.6	9339.6	5745.2	6633.75	7686.8	5731.67
532800	1316.8	1207.5	2584.4	657.5	1508.4	1827.2	973.75	6032	8944.8	5613.6	6131.2	7263.75	5317.6
534000	1238.75	1228.8	2527.5	608.4	1455.2	1726.8	918.4	5745	8585.2	5476.4	5800.83	7228.8	5226.67
535200	1290	1133.75	2388.8	600	1381.6	1650.8	868.75	5586.8	8225.83	5273.2	5450	6732.92	4894
536400	1172.8	1013.2	2299.58	538	1330.42	1590	828.4	5364.17	8001.6	5083.33	5034.4	6533.6	4545
537600	1141.2	1024.4	2233.6	495	1237.6	1431.25	782.8	5167.6	7639.17	4954.4	4703.75	6289.6	4324
538800	1116.8	950.8	2057.08	512	1221.67	1382.8	786.25	4966.25	7122	4675	4376.4	5984.8	4127.2
540000	1068.33	897.2	1955.6	457.083	1138	1296.67	695.6	4718.4	6873.75	4483.6	4086.67	5686.4	3945.2
541200	1021.2	888.333	1766.4	443.2	1132.92	1229.2	690.833	4597.2	6748.8	4440	3913.2	5615.42	3823.6
542400	1069.17	938.8	1795.83	488	1161.6	1429.17	758	5177.08	7612.8	4673.2	4087.92	6152.4	4103.33
543600	1171.2	987.083	1708	515.417	1141.2	1462.4	783.75	5303.2	8024	4773.2	4141.2	6550	4136.8
544800	1212.5	918.4	1672.5	501.6	1062	1528	718.8	5165	8078.4	4447.6	3958.33	6617.6	3904.17
546000	1147.6	856.25	1523.2	520.833	972.8	1434.8	735	5103.2	7875.42	4136.4	3735.2	6581.67	3818.8
547200	1059.2	787.6	1523.33	448.8	946.667	1226.4	696.4	4943.33	7569.6	4126.67	3738.8	6246.8	3810.42
548400	1036.8	735.2	1529.2	430	835.2	1205	666	4893.2	7210	4060.8	3625	5940.8	3784.8
549600	1014	733.6	1490.4	414.4	819.167	1114	651.25	4721.67	6904.4	4018.33	3641.6	5696.67	3640.4
550800	960	704.4	1494	412.5	736	1082.5	640.8	4650.4	6627.5	3899.6	3510	5427.6	3443.6
552000	893.2	663.75	1406.4	389.2	732.5	1078.4	607.5	4486.4	6382.8	3757.5	3410	5203.75	3315.6
553200	862.083	636	1320.83	363.2	711.2	1056.67	594.8	4413.75	6114.4	3567.2	3344.17	5071.6	3174.17
554400	883.6	601.667	1270.8	350.833	683.2	1002	582.917	4248	6011.6	3546.8	3219.6	4867.08	3112.4
555600	865.833	551.2	1177.08	340.8	683.2	954.4	541.2	4032.08	5828	3387.2	3070	4729.6	2976.67
556800	811.2	552.5	1122	359.583	628.8	920.8	560	3939.2	5631.25	3276	2962	4555.42	2945.6
558000	806.4	546	1095.83	321.2	621.667	912.8	572.8	3818.75	5515.6	3231.67	2914.4	4457.6	2745.83
559200	755.833	531.6	1098.8	320.833	620.8	899.583	554.8	3647.6	5249.58	3026	2815	4143.2	2716
560400	742.4	561.6	1078.8	330.8	638.75	838	552.917	3519.17	5201.6	2977.92	2771.2	4044.17	2572.4
561600	760.417	526	1006.4	319.167	622.8	899.583	546.4	3352.8	5122.92	2854.4	2659.58	3934.4	2552.4
562800	787.2	611.667	1169.6	332	744.583	986.4	576.25	4159.2	5884	3391.25	3697.2	4563.75	2876.4
564000	768.333	558.4	1176.67	297.6	720.4	880.833	527.6	4137.5	5888	3448	3502.92	4521.6	2859.17
565200	809.6	609.583	1141.6	311.667	714.4	902.4	541.25	4003.2	5804.4	3440.4	3594	4497.92	2996.8
566400	812.5	597.6	1169.17	304.4	726	864.8	561.2	3904.58	5737.2	3546	3470.4	4400	2900.42
567600	828.4	549.167	1218.8	296.25	764.8	884.4	566.8	3786.8	5517.92	3480.4	3504.8	4390.42	2873.6
568800	819.2	559.6	1197.08	297.2	753.333	902.4	582.4	3847.08	5442.8	3537.08	3485.2	4338.4	2938.75
570000	840.833	622.8	1255.6	300.417	810.8	892.083	555.6	3710.8	5411.25	3529.2	3484.17	4335.6	2886.8
571200	813.6	603.6	1284.4	318.4	833.333	887.6	558.75	3826.25	5386.4	3531.25	3507.6	4401.67	2898.4
572400	824.583	600.8	1293.2	304.167	879.6	938.333	576.8	3863.2	5607.92	3580.4	3655.42	4402.4	3000.4
573600	849.6	643.333	1296.8	324.8	919.583	961.6	561.667	3911.6	5745.6	3545	3790.4	4399.58	3056.4
574800	819.167	681.2	1312.92	305.2	974.8	963.333	558	4055.83	5961.2	3668.4	3955	4489.2	3157.08
576000	837.2	716.25	1342	335	1028	1061.6	569.583	4272	6230	3666	4178.4	4620.83	3304.4
577200	807.5	722.8	1405.42	316.8	1129.17	1078	593.2	4537.5	6520	3837.2	4572.8	4783.2	3571.25
578400	806.4	766.667	1452.8	348.75	1214.4	1130.8	601.6	4774.4	7120.42	3948.8	4992.8	4895.83	3922
579600	865.2	813.6	1521.25	357.2	1316.67	1233.6	656.4	5220	7582	4122.92	5720.8	5240.4	4289.17
580800	865	848	1673.2	372.5	1520.8	1354.58	711.6	5578	8455.83	4409.6	6519.58	5729.6	4784
582000	856.4	950.4	1810	396.4	1739.58	1464.8	718.333	6275	9491.2	4684.58	7774.4	6523.33	5677.6
583200	1014.17	1033.6	2036.8	462	2027.6	1628.75	846.4	7186.4	11070.4	5290	9599.58	7670.8	6665
584400	1107.6	1142.92	2501.2	509.2	2479.58	1894.4	940.417	8614	13465.2	6487.08	12523.6	9918.33	8413.6
585600	1353.75	1451.2	3351.25	654.8	3052.8	2374.58	1138.8	10331.3	16990.8	8642.8	16376.7	13628	10290.4
586800	1778.4	1597.5	3954.8	740	3309.6	2662.4	1262.08	11421.6	19456.3	10063.2	18967.2	17025.8	11593.6
588000	2025.6	1737.6	4127.92	793.6	3533.75	2781.6	1480.8	12720	21804.8	11305	20960	18835.2	12662.5
589200	2198.4	1910.83	4458	887.5	3872.4	3065.83	1587.2	14211.6	23779.6	12409.2	22567.2	20038	13331.2
590400	2402.8	1972.8	4602.92	926.4	4401.67	3170	1654.4	15371.3	24660.4	12729.2	23557.6	20647.2	13500.8
591600	2479.58	2076.4	4746.4	879.167	4298.4	3230	1680.4	16191.6	24836.3	12759.6	23419.6	20933.6	13054
592800	2506	2080	4862.8	859.2	4193.75	3193.2	1611.67	16370	25004.8	12742.5	22868	20651.3	12512.4
594000	2503.33	2126.4	5103.2	878	4004.4	3200	1628.4	16173.2	24541.7	12510.8	22201.7	20072.8	11683.8
595200	2466.8	2106.25	5045.2	869.2	4028.75	3179.6	1582.92	15539.6	23716.8	12219.2	21277.6	19463.8	11255.2
596400	2329.58	2079.6	4865	874	3738	3060	1562	14942.1	22999.2	12064	20628.8	18819.6	10884.2
597600	2309.2	1942.08	4636.8	848.333	3508.8	2944.4	1490.42	14599.2	22416.7	11815.6	19850.4	18356.3	10484.4
598800	2240.4	1889.2	4507.92	820.8	3362.08	2813.6	1428.8	14216.3	21652.8	11308.8	18911.6	17408.4	10129.2
	2148.4	1796.67	4305.6	847.917	3164.8	2772.5	1429.2	13766	20848.8	10971.2	18239.6	16396	9495.6
	2128	1682	4079.17	783.2	2979.17	2643.2	1336	13080	20284.8	10457.1	17486.8	15778.8	9047.08
