# Supplementary material for: Application of time lags between light and temperature cycles for growth control based on the circadian clock of Lactuca sativa L. seedlings
Source: Front Plant Sci. 2022 Oct 13;13:994555. doi: 10.3389/fpls.2022.994555 (PMC9802636; doi:10.3389/fpls.2022.994555)
Supplement: Supplementary file 1 [file DataSheet_1.zip › Raw bioluminescence data/Timelag (Figure 3, S4)/L12D12_12h32C_Dt=6h.csv]

time (second)	Cos_No1	Cos_No2	Cos_No3	Cos_No4	Cos_No5	Cos_No6	Cos_No7	GW_No1	GW_No2	GW_No3	GW_No4	GW_No5	GW_No6
1200	6906.8	6254.4	111.2	95.6	22188.3	3972.4	7748	22110	28991.3	17630	27508	32494.4	30233.2
2400	8581.2	8574.4	124	121.6	31644.4	5149.2	9897.6	29115.2	34705.4	22249.6	38284.8	38513.2	35073.6
3600	10474	10392.8	11886.3	3004.4	34889.2	6622.8	12642.8	30838.4	40552.4	28306.4	46367.2	49509.2	44341.2
4800	12768.8	11756	13877.2	3671.6	37350.4	8181.25	15240.4	34581.6	46479.2	34552.1	47582.8	63765.2	56596.4
6000	15061.2	12700.4	15930.8	4172.4	44176.4	9060	17200	37549.2	52526.4	39577.2	54410	74552.4	65403.8
7200	16458.8	13554.4	17220.4	4178.33	48819.2	9878.4	18540.8	41128.8	57687.9	42800.8	62380.4	81054	70219.6
8400	17038.4	13764	17970.8	4303.6	51864	10328.8	19652.4	43986.3	61049.2	47921.6	67003.6	83478	71540.4
9600	16937.9	14130	18296	4474.4	53062	10731.3	19613.6	45573.6	62840	55685.6	66682.9	82834	70255.2
10800	16578.4	14329.2	18353.6	4565.6	51958.8	10785.6	19347.2	46404	63030.4	63527.2	64612.8	80798	68479.2
12000	15833.6	13949.6	17585.2	4620	50302.8	11037.2	18692.4	46656	62028.4	71210.4	61695.2	75689.2	64900.4
13200	15087.6	13532.8	16832	4684	47876.7	10840	17795.6	45870	59958.8	79442	58477.2	71481.3	60847.6
14400	14139.2	13002.8	15841.2	4673.75	44838.4	10474.4	16730	44346	57158	86552.9	54409.2	67510.4	57749.2
15600	13360	12422.8	14787.2	4589.2	41659.6	10265.2	15812.8	42205.6	54137.6	91260	51174.4	63559.6	55100.8
16800	12726.8	11686.8	14021.2	4637.6	39451.2	10054.6	15083.6	40363.6	51402	95231.7	48609.6	61096.4	52489.6
18000	12001.2	10994.8	13197.2	4500.42	37268	9786.67	14296.8	38365.2	49136.7	98396.8	45144	57912.8	49739.2
19200	11345.4	10596	12177.6	4494.8	34380.4	9607.6	13190	36879.6	46748.4	99780	42408.3	55148.8	47423.6
20400	10706	9989.2	11405.2	4465.6	32420.8	9259.2	12883.3	35391.2	44702.8	100574	39946.3	52609.6	45137.2
21600	10083.2	9629.2	10706.8	4381.25	30590.4	8996	12018.8	33880.8	42765.6	100342	36971.2	49942	42841.7
22800	9470.8	9202.8	10062.4	4400	28738.8	8716.4	11432	32196.4	40638.8	99660.4	34370.8	47525.2	40591.6
24000	8916.4	8808.4	9392.8	4307.6	27234.2	8425.2	10826.4	30588.8	38739.2	97930.4	32511.2	45024	38833.6
25200	8756.8	8894.8	9639.2	4978.33	27609.6	8527.2	10976	32063.3	41357.2	109283	39581.6	48414	46998.3
26400	8592.4	9931.67	10343.6	5968	26345.2	8380	10488.4	27656.4	38942.4	105688	42865.2	48616.7	48100
27600	7273.6	9592.8	9379.17	6372.4	21681.2	7502.4	9095.6	24847.1	35652.4	95420	38133.6	46582.8	45820.4
28800	6218.8	9108	8255.2	6251.25	18690.4	6926.4	7797.6	23200.8	32892.9	87064.8	33114.8	42191.6	43242
30000	5193.6	8258.8	7156.4	6045.42	16075.6	6275.6	6853.6	21296.4	30242.9	79417.2	28302.8	38479.6	38761.2
31200	4633.75	7078.4	6249.2	5534	13599.6	5639.2	6123.6	19349.2	27786.8	72182.8	24772.8	34170.8	34519.2
32400	4072.8	6291.2	5531.67	4825.6	11708	5152.8	5361.6	17839.2	25731.6	64344.8	21875.2	29665.8	29828.4
33600	3647.08	5498.4	4845.2	4736	10112.8	4788.4	4890.4	15849.2	23506	56930	19280.8	26498.3	26666
34800	3394.17	4943.6	4403.6	5366.8	9241.6	4381.6	4445	14475.6	21608.8	51112.8	17270	24764.2	24510.8
36000	3128	4513.6	4022.4	5602.92	8248.8	4220.4	4038.4	13198.4	19782.1	46277.2	15468.8	23417.6	23102.8
37200	2812.4	4175.6	3661.6	5546.4	7520.42	3945.6	3723.2	12192	19118	42377.5	14093.2	22618.4	21992
38400	2596.4	3857.2	3395	5292.4	6842.8	3750	3353.6	11424.4	18424.4	38775.6	13087.6	21464.2	21348.4
39600	2486.8	3624.4	3161.25	4962.4	6220	3516.4	3109.6	10694.8	18141.3	35741.2	12172.8	20749.6	20503.2
40800	2280	3404.8	2969.6	4678.8	5760.83	3252	2827.6	10328.4	17697.5	32390.8	11402	19610.8	19498
42000	2121.6	3060.4	2723.2	4419.17	5306.8	3099.2	2567.2	9727.92	17185.2	29526.4	10750.4	18916.4	18896.8
43200	2000.8	2960.8	2593.2	4274.58	4889.6	2924.4	2405.2	9275	16507.2	27105.6	9898.8	18253.2	18218.8
44400	1922.08	2962.4	2428.8	4385.2	4596.25	2780.4	2320.4	9763.2	17388.8	29240.4	10376	19745.2	19824.8
45600	2047.5	2851.2	2407.2	4554	4982.08	3154.4	2424.8	10046	18408	32901.2	9945.2	19792.8	19795.4
46800	1940.4	2693.75	2349.2	4226	4679.2	2968.33	2317.2	10160.4	18029.2	33340.8	9512	19209.2	19686
48000	1898.75	2544.4	2166.8	3751.6	4399.17	2818.8	2164	9639.2	16978.8	32430.4	8991.2	17950.8	19111.6
49200	1821.67	2406.4	2206.8	3425.2	4194.17	2642.4	2063.2	9257.2	16312	30985.4	8634.4	16890.8	18197.2
50400	1700.8	2243.6	2439.6	3053.33	3905.2	2434	1940.4	9052	15622.9	29990.4	8364	15880.4	17200.4
51600	1601.67	2147.6	2352.8	2801.6	3680	2250	1824	8786	15544.8	28368.3	8046	15297.6	16568
52800	1497.92	1916.8	2690.8	2567.2	3567.08	2147.2	1683.2	8635.6	15336.3	26653.6	7616.4	14715.6	15958.4
54000	1473.33	1900	2742	2428.8	3265.83	1990	1617.6	8501.2	14990.4	24960.8	7280.4	13974.8	15303.8
55200	1396.4	1766.8	2683.2	2302.4	3098.75	1947.2	1473.6	8382	14838.4	23050.8	6913.2	13207.2	14828
56400	1326.25	1613.6	3043.2	2110.8	2953.33	1837.6	1448.4	8352.8	14772.1	21325.2	6534.8	12447.6	14266.4
57600	1282.4	1611.2	5036	1958.75	2688.8	1758.8	1336	8143.2	14415	19550.8	6158.8	11922.5	13848.4
58800	1232.4	1487.92	5818.8	1872.8	2570	1689.2	1336.4	8154.4	14143.2	18197.1	5793.6	11365.2	13196.8
60000	1205.42	1372.8	6110	1768	2420	1600.4	1300.4	8076.8	13958.4	16958	5672.92	10710.8	13021.6
61200	1136	1361.6	5746.25	1634.8	2248.4	1566	1249.17	8033.33	14062.4	15904	5368	10289.2	12454.8
62400	1082.4	1257.6	5141.67	1564.4	2112	1537.2	1172.08	7823.75	13906.4	14478.4	5173.6	9865	12075.6
63600	1038.4	1237.5	4648	1493.6	1955.6	1463.75	1177.2	7743.6	13362	13579.2	4969.6	9457.2	11631.6
64800	967.5	1151.2	4061.2	1386.8	1872.5	1406.4	1103.2	7421.6	13334.4	12571.7	4807.2	9020.4	11182.8
66000	952.4	1098.4	3540	1353.75	1720.8	1380.4	1033.6	7203.2	13125	11847.6	4684.4	8716.8	10838.3
67200	884.8	1006.4	3119.2	1293.33	1659.6	1371.6	1012.4	7168.8	12733.3	10968.4	4585.6	8285.2	10578.4
68400	890.4	997.2	2915	1258	1663.2	1244.4	1000.42	7769.6	13307.6	11066.4	4770.8	8549.2	11784.8
69600	913.2	993.333	2618.4	1278.8	1798	1311.67	1049.2	8988.8	14614.4	10753.8	4642.8	8854.4	12028
70800	845.417	936.4	2419.6	1223.2	1673.33	1270.4	997.2	8943.2	14475.6	10194.2	4520.8	8979.6	11871.2
72000	862.917	930	2350.4	1131.2	1593.75	1250.8	972.8	8951.2	14438.3	10213.2	4468.8	9095.2	11940
73200	847.2	883.2	2255.6	1135	1672.4	1248.4	926.25	9052	14454.6	10209.6	4642	9403.33	12185.2
74400	842.8	909.583	2255.2	1069.2	1823.6	1212.5	966.8	9243.2	14978	11339.6	5125.83	9598.8	12695.2
75600	888	892.8	2268.4	1086	2204.4	1273.2	950.833	9340.8	15874	13955.2	5994.58	10607.6	13424.8
76800	930	971.6	2383.6	1034.8	2650.83	1301.6	1045.6	9802.4	17590	18198.8	7213.2	12091.2	14609.2
78000	1075	1014	2554.4	1054	3505	1282	1131.2	10491.6	20167.5	24916.8	9050	14472	16235.8
79200	1168.8	1147.2	2732.8	1531.67	4713.6	1372.8	1340	11432.4	24708.3	33548	11376.8	17524.4	18749.2
80400	1303.2	1322.8	3150.8	2336.67	6362	1513.2	1562.8	13037.2	30325.8	44724	14352.8	21686.4	22116.8
81600	1517.92	1551.2	3569.2	2974	8464.58	1667.2	1854.8	14951.6	37650.8	57996.4	17850	26648.4	26738.8
82800	1793.6	1768	4273.75	3623.6	11131.2	1790.4	2230	17457.2	46228.8	72940.8	22144	32467.5	31684
84000	2009.6	2123.2	5017.5	3934.4	14091.2	2079.2	2525	20462.1	55522	88342	26736.4	38501.3	37622.4
85200	2386	2490.4	5899.2	4212.08	17076.8	2378.4	2934	24012.5	65472	104444	32221.2	44967.1	43320.4
86400	2767.2	2944.4	6942.08	4767.6	20498	2722	3271.67	27999.6	75738.4	120217	37664.2	51221.6	48981.6
87600	3426.8	3458.8	8815.2	6000.8	24061.2	3278	3741.25	33661.3	94418.8	142335	48138.8	63201.3	58459.2
88800	4204	4567.6	11492.5	6710	31159.6	4198.8	4629.2	44869.6	126322	188065	62226.4	73047.6	74448
90000	5292.08	5804.8	15124.4	7835.83	40722.8	5594.4	5995.6	58814.8	165710	206901	80518.4	85458.8	90543.6
91200	6891.6	7347.92	19729.2	9377.2	50717.6	7192.08	7380.4	73567.6	191022	230438	96557.1	100122	106264
92400	8549.6	8643.75	22140.4	9779.2	58367.6	8925	8896.8	84505.4	207263	256110	107308	114978	115815
93600	9687.2	9965.42	23591.2	10866	63139.2	10294.6	9916.8	94708.4	217798	275163	110966	125326	124223
94800	10690	11045.2	25010.8	12608.8	64689.2	11292.4	11044.4	100102	215847	281426	114790	130706	129152
96000	11324.8	11791.2	26958	14492.5	67362.4	11977.6	11497.2	101705	205131	281120	118183	133721	130725
97200	11687.2	12627.2	29057.9	16317.2	69591.6	12468	12109.2	102182	196864	279932	118170	133898	128348
98400	11913.6	13071.2	30762.1	18188.8	70682	12684	12323.8	101438	188274	273803	115835	132839	125513
99600	11988.8	13092.5	30879.6	19416.8	70714	12846.3	12458.4	99287.6	178940	267810	113143	131869	123451
100800	12070	13127.2	30650.8	20304.8	69299.2	12905	12294.8	98252.4	170630	262736	110065	130792	120074
102000	12137.2	13164.2	29635.6	20542.4	67249.6	12917.5	12177.6	96127.6	162562	254605	105560	128886	116012
103200	12030.8	13028	28297.6	20610.8	63760.4	12805.6	11848.8	92975.6	153150	243258	101528	125895	114038
104400	11726	13106	27044.6	20487.2	60431.6	12716.4	11917.2	90143.6	145351	234492	99046.8	122928	110147
105600	11652.4	13050.8	25642	20277.1	56851.6	12554.8	11954.4	87531.6	138317	223520	93890	119591	105408
106800	12236.4	12779.2	24564.4	20185.4	54224.4	12306.4	11488.8	83147.2	129515	211720	89506	116062	102086
108000	11693.6	12520	23103.2	19777.2	51233.6	12105.2	11296.3	80154.2	123260	201685	86833.2	111986	98207.2
109200	11623.6	12185.8	22174.4	19478.8	48399.6	11913.3	11190.8	77635.2	116974	190781	82050.8	108059	93084.4
110400	11287.2	13228.3	21002.8	18977.6	46155.6	11667.5	10896	73804.4	110541	177652	77590.4	103606	89104
111600	11608.8	14905	21418.4	19688.8	47904	11890.8	11992	73887.5	111582	190274	102195	116479	110282
112800	12440.8	21149.2	23200.4	21480	47619.6	11657.2	12920	57131.2	92622	163740	121060	120348	116719
114000	11978.8	25067.9	20936.4	21696	40216.4	10155	12479.2	49859.6	82426	135128	117973	121355	120749
115200	10892.8	24135.2	18197.6	20246	34460.4	9164.58	11815.6	46144.4	76846.8	115081	105461	112456	116049
116400	9416.8	22302.9	15596	17880.4	29422	8243.75	10613.6	42708.4	69580.8	99736	90405.6	100111	105093
117600	8143.2	19958.4	13436.3	15720	25319.2	8083.6	9718.75	39222.5	62044.8	87552	76534.4	90040	94428.4
118800	7372.8	17342.4	11681.7	13386.4	22217.2	8296.8	8660.83	35282.9	56154.8	76594	65665.2	79865	84361.2
120000	6564.8	15340	10464	11089.2	19702.4	8644	7714.8	32224.8	51455	68649.6	57188.8	71002	74846.3
121200	6048.4	13442.4	9206.8	9580.8	17605.2	8734.4	7057.08	29113.8	46990.8	60521.2	50540.4	64155.8	67255.2
122400	5658.4	12310.8	8280	8683.6	15867.2	8617.2	6454.8	26726	43540.8	54511.2	44975	58470	60625.2
123600	5051.6	10759.6	7417.2	8012.4	14348	8384.58	5856	24563.2	40119.2	48531.2	40283.8	53762.4	55453.2
124800	4680.8	9787.5	6710.4	7578.4	12827.6	8027.08	5454.8	22932.8	36751.6	43550.4	37077.5	50806.8	50759.2
126000	4428.4	8742.4	6005.2	6964.17	11489.2	7478.4	4921.2	21472	34360.4	39859.2	33648.8	47773.2	46712.8
127200	4045.6	7808.75	5457.2	6383.2	10461.2	7000	4636.4	20000	31717.6	35845.6	31027.9	43904	43720
128400	3787.6	7139.2	5130.42	5911.6	9627.6	6623.2	4176.67	18742.1	29875.6	32528.8	28784.4	40670.8	40640
129600	3512.8	6476.25	4660	5336.8	8869.2	6155	3923.2	17781.6	27754.4	29440.4	26549.2	37982.8	37943.2
130800	3362.92	5855.6	4164	5124.8	7940.83	5954.8	3978	18598.8	28776.7	33795.6	26289.2	37937.6	39755.8
132000	3472.8	5698.4	3991.25	5216	7606	8385.2	4045.83	20592.8	31009.6	33552.8	24781.3	38957.2	39118.4
133200	3570	5372.8	3929.2	4896.25	7494	9343.2	3834.4	19368.4	29180	32525.6	23642.8	38884.4	37097.1
134400	3326	4965.6	3674.4	4470	7291.2	8582	3884.4	19013.2	28772.1	31527.6	23154	38229.6	35978
135600	3149.2	4826.25	3536	4210	7178	7762.5	3708.4	18368.4	28219.6	30149.6	22717.2	36980	34870.8
136800	3082	4468.8	3418.8	3919.58	6966.8	7345.2	3413.2	17430.8	27298.8	29005.2	22075.2	35285.2	33720
138000	2985.6	4179.6	3323.2	3535.42	6566	6656.8	3332.8	16514.8	26447.5	27690	23553.2	33437.2	32410.4
139200	2900.4	3961.6	3062.5	3339.2	6228	6016	3124.58	15895	25852.8	26528	24974.8	31909.6	30810.4
140400	2838.8	3758.75	2942.4	3069.2	5940.8	5573.33	2992	15377.6	25173.2	25000.8	25108.8	30791.6	30087.6
141600	2751.67	3462.4	2832.8	2786	5634.58	5310.4	2916.8	14978.4	24625.2	23585.8	24776	29715.2	30430.8
142800	2718.8	3189.6	2682.08	2667.2	5245.2	4952	2827.92	14909.6	24417.2	22317.6	24023.8	28694	29779.2
144000	2657.08	3055.6	2486	2456.8	4860.83	4553.2	2700.8	14523.2	23616.4	21036.7	23243.6	27234.8	28718.8
145200	2556.67	2870.4	2397.2	2272.5	4576	4446.4	2632.8	14224.4	23257.5	19664	22294	26646.8	27710
146400	2541.2	2746.4	2307.6	2189.17	4286	4251.2	2523.6	14086.8	22830.8	18637.1	21593.2	26714.8	26709.6
147600	2426.4	2628.4	2222.4	2022.92	4127.2	3964.4	2468.4	13508.8	22323.3	17618.4	20319.2	25447.6	25864.2
148800	2376.8	2479.6	2087.92	1892.8	3780.8	3902.8	2435	13308.3	21626	16311.2	19256.4	24666.7	24736
150000	2324	2405.2	2004	1830.4	3514	3741.25	2349.6	12853.2	21298	15260.4	18558.4	23676.8	23779.6
151200	2319.6	2256.8	1887.2	1759.58	3283.2	3603.6	2264.4	12450	20258.8	14329.6	17799.2	24123.6	22855.4
152400	2215.2	2104	2064.17	1682.8	3088	3500.8	2230	12187.9	19746	13414.4	16675.4	23931.2	23854
153600	2157.2	2065.42	2199.6	1640.8	2987.2	3423.75	2189.2	11723.6	20015.2	12755.8	16158.8	22819.6	23521.2
154800	2132.08	2030	2272.4	1580	3023.6	3212.5	2182.8	13819.6	22508	13024.8	18397.5	24000	27392.4
156000	2202.4	2351.67	2360.4	1670	3610	3699.58	2302.8	15486.4	25324	13048	19210.8	26645.2	29999.6
157200	2105.83	2140.8	2337.6	1590	3206.67	3633.2	2149.6	15023.2	25074.8	12402	19146.7	27068.4	30294
158400	2013.75	2064.8	2131.2	1462.4	3050	3540	2080	14910	24545.6	11981.3	18848.4	26437.6	30238.8
159600	1968.4	2018.33	2150.4	1475.2	2920.8	3516.67	2062.4	14584	24880.8	11587.6	18812.9	25809.2	29496.4
160800	1958.4	2033.33	3393.2	1432.8	2817.6	3555	2004.4	14531.6	24680.8	11488.4	18903.3	24945.6	29108.4
162000	1956.4	2004.4	3743.33	1425.2	2847.2	3548.8	2028.33	14359.6	24362.4	11368.8	19328.3	24458	28883.2
163200	1946.8	1973.6	4052.08	1494	2876.4	3514	2058.33	14029.6	23952.4	11533.2	19813.2	24195.4	29014.8
164400	1949.6	2011.6	4135.83	1480.8	3170.8	3467.2	2065	14081.6	23568.3	12039.2	20310.8	24405.2	29397.9
165600	1999.6	2075.6	4379.6	1583.2	3510	3303.2	2132.08	14137.5	23976.4	13126	21165.2	25570.4	29634
166800	2042.4	2176.4	4540	1665.42	4333.2	3195.6	2138	14219.2	24845	15051.2	22839.2	27400.8	30935.2
168000	2100.8	2310	4945.6	1834.58	5444.4	3206.4	2222.8	14862.8	26474.2	18002	25144	30564.8	32570.4
169200	2297.2	2541.2	5320.4	2100	7082.8	3150	2360.4	15757.6	29102.5	21960.8	28461.6	34298.8	34835.8
170400	2603.6	2910	5880.8	2478	9271.2	3334.8	2560.42	17319.2	33010.8	28082	32735.6	39427.6	37782.8
171600	2920.83	3472.8	6684.4	2924	12026.3	3533.2	2861.2	19070.4	38098	35615	37860.8	45690.4	41964
172800	3277.08	3967.6	7647.2	3705.83	15398	3910.4	3117.6	21639.2	44183.8	45306.8	43933.6	53081.2	47152.5
174000	3742.4	4707.92	8661.6	4629.2	19822.5	4239.2	3296	24075.6	57714.8	60032	54991.7	70702.4	60589.2
175200	4668	6469.58	12102.8	6455.2	27653.2	5284.58	4200.4	30890	70020	74198.8	72358.3	69322.8	76906
176400	5988.4	8198.4	15900	8970	36892.4	6448.33	5002.4	38250.4	84954	89983.2	89170.8	84321.6	86854
177600	7459.6	10056	20236.7	12248.8	46589.6	7781.6	6197.08	48102.9	102113	111434	94955	101697	89702
178800	8968.8	11807.5	23706.8	15150.4	54038	9708.33	7530	56602	117479	131583	102476	118250	99462.4
180000	10408	13617.1	23822	18055.2	59931.2	11354.2	8647.6	65196.4	132266	153057	114473	129588	112988
181200	11572.9	15380.4	25781.6	20848	64088.3	12595.6	9690.4	71302.5	140852	169275	121633	135218	123713
182400	12626	16817.6	27948.8	22876	67161.2	13505.2	10357.1	74772.5	145276	181413	124995	138110	129210
183600	13416.4	18122.5	29833.2	23933.6	70044.8	14163.6	10910.4	76087.2	145823	189047	126570	140052	133270
184800	14006.8	18793.6	31499.6	24869.6	71795	14626	11232	76244.4	145081	195153	127076	140634	135016
186000	14502	19422.8	32529.2	25378.4	72084.8	14769.2	11714.2	75821.3	144992	197773	126737	139997	134737
187200	14940.8	19516.8	32931.2	25696.8	71317.9	15164.8	11498.8	74338.8	142650	196374	125363	138800	134839
188400	15236.8	19602.4	33324.4	26219.6	69397.2	15064.4	11914	72698.8	139396	191865	123962	137411	134871
189600	15069.6	19163.2	33052.8	26287.5	67539.6	15184.4	11804.8	70950.8	136862	188866	121771	135557	132774
190800	15028	19228.4	32681.6	25935.4	65444.8	15178.4	11922.4	69538.8	134012	185988	119322	133179	130450
192000	15002.4	19072.4	32035	25593.6	62793.6	15080.4	12146.3	67940	130964	181082	116050	130658	126510
193200	15130.4	18889.2	31206.7	25224	60423.6	15168	12156.7	67175	126472	175717	111673	126577	123251
194400	14847.6	18602.1	30433.6	24302.8	57381.2	14990.4	11909.2	65023.2	121976	168009	107057	122550	120488
195600	14455.2	18297.5	29680.4	23839.6	55104	14722.5	11807.2	63797.6	117807	161225	102918	118652	117470
196800	14197.6	17994.8	28848.8	22711.3	52416.4	14416	11908	62421.2	113311	156641	101179	114340	114026
198000	14700	19245.6	30862	23799.6	55775.2	15131.6	13392.5	65587.9	119462	169563	122358	128003	141767
199200	16394.4	29339.2	33270.4	26984.4	60311.2	14810.8	15372.5	56912	108848	150582	139355	130126	152577
200400	16540.4	40411.2	30134.6	29863.2	54827.6	13762	16773.8	51310.8	100304	126442	144942	128045	156679
201600	16353.6	40262	26410.4	28726	48189.6	12406.8	16442.1	49652.1	93092.4	110560	131823	120074	150070
202800	14644.4	36032.8	23478.4	25611.6	42017.2	11000.4	14716.4	47281.6	86980.8	98031.2	115336	108108	137718
204000	12786.4	30745.2	20546	22372	37176.4	9547.5	12999.6	44228.8	80751.6	86444.2	100531	95982.4	123864
205200	11057.6	26862.1	17876.4	19210.8	32766.8	8446.25	11304	41273.6	74077.2	77845.2	88737.5	86479.6	109873
206400	9658.8	23137.2	15645.6	16783.3	28830.8	7726.4	10624.2	38117.1	67454.4	70006.8	77923.6	77094.8	97319.6
207600	8938.8	20476.4	13923.3	15062.4	25888.4	7243.2	9642.5	35109.6	61594	63314.4	69221.2	69662.8	86890.4
208800	8382	17750.8	12363.6	13890.8	22855.6	6721.6	8802.08	32681.7	56609.6	57409.6	60881.2	63297.5	77609.6
210000	7699.2	15360.8	11120.4	12734.4	20757.6	6294	7929.6	30630	52529.6	51971.2	54487.6	58270	69540.8
211200	7130.8	13705.6	10136	11533.8	18344	5890.8	7263.6	28948	49283.3	48026.4	48772.4	53496.4	62551.6
212400	6442	12200.8	8914.58	10551.6	16893.2	5623.2	6614	27281.3	45703.2	43820	44505.6	49326.8	57126.4
213600	5973.2	11006	8258.4	9579.58	15336	5220	6222	25991.7	42434.8	40316.4	40731.2	45918	51668.8
214800	5576.8	9885.6	7365.2	9078.75	13874.8	4919.6	5742	24294.6	39740.4	37052.4	37626.4	42821.6	47744.2
216000	5045.2	8885.6	6758.33	8335.2	12654.4	4664.8	5372.8	23147.2	37074	34006	34968.4	40106.7	43703.2
217200	4550	7966.4	5970.8	8165.2	10858.4	4526.25	5226	24204	44576.4	38312.1	35719.2	38722	44430.4
218400	4821.6	7653.2	5963.2	8229.2	10591.2	5227.92	5541.2	27005.6	52850	39274	34784.8	39088.8	42717.2
219600	4918.4	7429.2	6092.4	7692	10697.2	5523.2	5375	25007.6	50660.8	39376	32390.8	37950.4	40145.2
220800	4929.6	7109.2	5936	7246.8	10508.3	5338.8	5130	23821.6	48532.4	38115.4	31252.4	37501.6	39364
222000	4846.4	7397.6	5805.6	6785.42	10305.6	5164.4	5060.8	22873.6	47467.1	37580.8	30337.6	36818.8	38356.8
223200	4772.8	7875.6	5867.2	6323.2	10208.8	5129.6	4858.4	22030	45211.7	36272	29329.2	35674.4	37221.2
224400	4614.8	10242.4	5702	5751.6	9663.75	4860.4	4640.4	20767.6	42985.2	35222.1	28293.2	34758	36222.8
225600	4411.2	11551.6	5509.2	5278.75	9252	5092.8	4520.8	19910	41161.3	34118	27306.8	33389.2	34814.8
226800	4308	11516.4	5318.4	4989.6	8782.5	4963.2	4273.6	19258	40075.8	32790.8	26379.6	32255.2	33824.4
228000	4010	11020	5014	4819.17	8266.4	4748	4066.4	18448.8	38701.6	31008.8	24968.8	30963.6	31938.8
229200	3898.8	10337.2	4777.5	4595.2	7886.8	4624.8	3958	18189.6	37230.8	29769.2	24063.6	29490	30879.2
230400	3806	9283.6	4535.2	4184.8	7331.67	4308.4	3791.6	17585.2	35587.6	28131.3	23060.8	28684	29925.2
231600	3649.6	8384.4	4260.8	3982.8	6854.8	4167.08	3802.4	16920.4	34306.8	26904.2	21970.8	27499.6	28618
232800	3517.92	7484.4	3990.8	3674.8	6406.8	3952	3566.67	16315.2	33040.4	25378.8	21242.5	26456.8	27249.6
234000	3358.8	6714	3876.4	3339.2	6094.8	3862.08	3482.8	15739.6	31546	23934.4	20141.7	25314.8	25715.2
235200	3292.8	6169.6	3558.4	3155.6	5610	3711.6	3417.6	15279.2	30386.7	22617.6	19427.2	23981.6	24652.8
236400	3231.6	5537.2	3396.4	2908.8	5250.8	3644.17	3338.4	14906.4	29094.8	21418.4	18773.3	22858	23613.2
237600	3109.2	5080.8	3124.8	2749.2	4967.6	3610	3186	14342	27893.6	20338.8	17968.8	21652.8	22846.4
238800	3040	4618.4	2958.8	2638.4	4691.6	3458	3165.6	14018.4	26623.6	19391.2	17266	21128.8	21429.2
240000	2949.58	4185.2	2733.2	2491.6	4390	3382	3122.08	13357.6	25324.4	18352	16722.1	20016	20731.2
241200	2858.75	3987.2	2730.8	2298	4418	3178	3110.4	15250.8	26724.8	18294.4	19293.8	21448.8	24508
242400	3040.8	4083.75	2775.6	2441.2	4739.6	3580.8	3251.2	17090.4	28437.2	18398.4	19493.2	21992.4	24902.5
243600	2961.6	3741.67	2642	2282.8	4366	3451.6	3149.6	17050.4	27805.6	18097.6	18606.4	21351.2	23453.8
244800	2861.6	3542.4	2538.33	2085.6	4195.2	3448	3031.2	16620.4	27986.8	17911.2	18350.8	21306.7	23206.4
246000	2823.6	3458	2546.67	2096.4	4083.6	3301.2	2979.6	16350.8	27861.2	17706	18282	21276.8	23214.2
247200	2836.4	3480.8	2474.8	2089.17	4077.2	3274.4	2930.4	16494	27568.8	17695.6	18203.6	20817.2	22546.8
248400	2800	3474.8	2516.8	2068.75	4176.4	3356.8	3039.2	16280.4	26456.8	17797.2	17916.4	20381.2	22110
249600	2768.4	3547.6	2553.75	2112.4	4125.6	3434	3004.8	16032	25304	18010.4	17655.2	20060	22097.6
250800	2769.6	3516	2531.25	2178.4	4286.4	3524.8	3075.2	15736.8	24771.2	18207.6	17569.2	19959.6	22152.9
252000	2756.8	3528.33	2582	2206.8	4625.6	3434.8	3044.8	15530	24702.4	18564	17886.8	20514.2	22732.8
253200	2837.2	3595	2780	2342.4	5173.2	3380.8	3058.4	16012.4	25199.6	19661.2	18792.4	22126	24294.6
254400	2862.92	3725.6	2934.4	2509.6	6013.2	3297.6	3127.08	16163.6	26606.4	21258.8	20206	24372.8	26520
255600	3078.4	3929.6	3250	2795.6	7526.25	3440.8	3238.8	16894	28931.6	23557.9	22204.4	27530	29450.4
256800	3288.33	4207.6	3664.4	3305.6	9513.2	3554.8	3374.17	17923.2	32434	26906.4	24712.9	32178	33211.6
258000	3590	4623.6	4219.6	3944.4	12202	3837.92	3700.4	19313.2	36535.6	31442.8	28479.2	38242	38077.6
259200	3966.8	5234.8	4870.4	4819.2	15501.2	4190.8	4078.75	21360.4	41185.6	36969.6	32818.8	45193.3	43677.6
260400	4306	6275.6	6366.4	5719.2	19810.8	4186.4	4115	21904.8	53464	45392	42369.2	64220.8	57922.8
261600	5022	8644.8	8712.08	8236	28100.8	5259.2	4832.4	26991.6	65654	54535.6	54312.8	66656.3	73596
262800	5862	10693.8	11569.2	11003.6	38168.4	6410.4	5777.2	32462.8	68817.2	62784	70716.4	83945.2	75032.9
264000	7260.83	11991.6	15935.2	13929.6	48718	7986	7036.25	39581.2	83301.6	79754	76919.6	104113	89801.6
265200	8484.17	13883.6	20438.8	17394.8	55718	9685.2	8179.17	47603.6	98618	97036.8	80185	118548	107508
266400	9834.4	16218.4	22722	20981.2	63023.2	11379.6	9370.42	55447.2	112529	112372	90210.4	127769	124500
267600	11018.8	18370.4	21844.8	23768.4	69927.2	12927.6	10579.6	61314.4	120894	124818	101038	134287	136540
268800	12093.2	20614.4	23693.8	25934	74816.8	13991.2	11475.6	66114	126403	133440	107897	138450	144708
270000	13253.6	22588	25952.4	27533.3	78421.6	14910	12185.2	69716	129064	140869	113294	142252	149360
271200	14315.6	24055.6	27616	28386	80628.4	15612.1	12646	71911.6	129856	143041	115716	143540	152416
272400	15073.6	24774	28422.4	29118	81577.1	16279.6	13067.2	72740	129743	144020	118965	144416	156100
273600	15691.6	25275.6	28816.4	29513.3	81402	16727.2	13527.6	72937.5	129845	143624	121599	145245	157082
274800	16360.8	25468.3	28584.4	29781.2	80114.8	17444.4	13482.4	73047.2	128293	140324	122442	144394	156332
276000	16654.4	25476.7	28660.4	29585.6	77264	18025.2	13743.2	72145.2	126820	136227	121791	142109	154777
277200	17136	25543.2	27810.8	29375.2	75392.4	18404.4	13883.6	71125.4	124477	131098	120155	139701	154010
278400	17081.2	25578.8	27051.3	28314.8	71855.2	18883.2	14028.4	70312	121760	127921	118058	138731	151153
279600	17184	25389.2	26523.2	27922	68774.8	19322.4	14389.2	68904	119724	123926	116835	136505	147816
280800	17074	25003.8	25590.8	27006	65901.2	19238	14332	67872	117212	119704	113261	132908	143293
282000	16872.4	24910.4	24991.6	26112.4	62641.2	19019.2	14287.6	66203.2	113834	115215	111404	128994	138820
283200	16451.2	24590.4	24083.6	25008	59750.4	18837.2	14079.2	64528.4	110651	110020	107062	125502	135588
284400	17422.9	26882.8	26142.8	26083.6	64220	19602	16346.7	69188.8	120609	120415	142950	143318	168994
285600	20735.8	37828	28386.8	29812	70665.2	20227.2	21038.8	63338.8	120041	113152	186063	151593	184777
286800	24763.3	58297.2	26654.4	34382.4	66510.4	19551.2	28226.8	60328	114466	105628	208106	152936	192135
288000	25749.2	58921.3	23986.4	33004.4	59665.6	19052	28880.4	59003.6	109556	97279.6	193976	145158	184766
289200	23074.4	49471.2	21112.1	28699.2	51426	17419.2	26024	56931.2	102110	85562.8	169640	131690	166383
290400	18725.2	41256	18347.9	24953.6	45298.8	15517.2	22199.2	53984	93942.4	75901.2	147198	119107	149094
291600	15934.8	35062.4	16320	21336.4	39272.8	13774.4	18312.4	49943.2	85563.6	67925.2	126920	106526	131854
292800	13619.6	28767.5	14506.8	18012.8	34580	12305.2	15848.4	45996.4	78229.6	61501.2	110623	96542.9	116799
294000	11909.2	24980	13312.1	15506.4	30618.4	11130.4	13622.8	42865.2	71676	55682	95625.6	87887.6	102905
295200	10607.2	21249.6	11927.6	13573.3	26941.6	10026	11979.2	39348	65275.8	50742.8	84231.2	80310.8	92314
296400	9603.2	18576.8	11026.4	11841.2	24100	9011.67	10465.2	37255.2	60318.4	46583.8	75023.2	74264.4	82721.2
297600	8641.2	16602.4	10115.6	10575.6	21400	8480.8	9396.8	35147.2	55491.6	43264.6	66734.8	68296.4	74731.2
298800	8109.58	14849.2	9293.2	9315.2	19227.6	7951.67	8285.6	33122	51513.6	40478	60477.5	63776	68123.2
300000	7349.6	13365	8616	8392.8	17374.4	7476.8	7511.2	31228.8	48270.4	37754.8	54757.2	59124.2	62005.2
301200	6735.6	12038.4	7992.08	7687.6	15975.2	6882.8	6988	29382.4	45293.2	35335.2	50383.6	55599.2	57084.8
302400	6172	10889.2	7471.2	6836.4	14575.2	6339.6	6340.4	27916.8	42375.2	33163.2	46256.4	52379.6	52789.2
303600	5648.8	9203.2	6400	6629.6	12637.2	5883.2	6360.4	30033.3	43069.6	36231.6	47938.8	49345.2	52610.8
304800	6061.2	9135.2	6440.8	7210.42	12527.2	6947.6	6804.4	33861.7	47986.4	39746	46816.4	50600.8	52356.8
306000	6208.4	9004.8	6488.4	6995	12858	7227.6	6749.6	33295	45615.2	40835.2	43424.8	49551.2	52921.2
307200	6273.6	8541.2	6474	6702.8	12757.5	7078.4	6694	31032.8	44417.2	40882.1	41132.4	48761.6	54376.4
308400	6204	8188.4	6441.2	6253.6	12569.6	6770	6518	28890	43714.2	40055.2	39454	48215.6	54656
309600	5948.8	8027.2	6288	5853.2	12268.3	6412	6284.8	27800	42343.6	38715.6	35609.6	46978.4	55176
310800	5891.2	7594.8	6296.4	5521.2	11836.7	6108.8	6006.4	26641.2	40882	37905.4	32628.4	45652.8	55672.4
312000	5592.8	7309.58	6162.4	5210.8	11255.6	5788.8	5732.8	25495.6	39786.8	36258.8	29810.4	43756.8	55161.7
313200	5415.6	6827.6	5902.5	4931.2	10588.8	5440.4	5422	24325.6	38420.4	35340	27369.6	41789.6	53573.8
314400	5172.8	6451.6	5780.83	4629.6	9815.6	5182.4	5287.6	23400	37496.8	33527.2	27821.2	39939.2	51978.4
315600	4943.6	5901.25	5522.4	4327.6	9309.6	4999.2	5054	22728	35963.6	32312	30720	37914.6	49364.4
316800	4683.6	5564.58	5331.6	4147.6	8613.6	4685.2	4777.2	21922.8	34786.8	30908.4	28482.4	36145.6	47361.7
318000	4562.4	5263.75	5159.6	3924.8	8076	4516.8	4651.2	21294	33804	29588	26855.6	34460.8	45109.6
319200	4295.6	4935.42	4817.2	3819.6	7668.8	4310.8	4440.83	20430	32495.6	28277.6	25695.6	33068.3	42785.6
320400	4214.4	4644.58	4630	3563.2	7138	4210.4	4328.8	19783.6	31121.6	27246	24232	31676.7	40864.4
321600	3996	4455.83	4567.2	3325.2	6606.4	4016.4	4121.6	18950	29925.2	25903.2	22729.2	30049.2	39133.3
322800	3958.8	4126	4376.4	3144.17	6214.8	3934.4	4034.8	18347.5	28538	25089.2	21411.6	29092.4	37207.2
324000	3742.8	3882.4	4103.2	2965.42	5836.8	3753.6	4018	17646	27657.9	23935.6	20338.4	27632.4	35329.6
325200	3646.8	3682.8	3960.4	2785.6	5568.4	3654.58	3900	16949.6	26324.8	22959.2	19200.8	26496	33807.2
326400	3586	3561.6	3928.8	2666.4	5326.25	3595.2	3791.6	16443.6	25529.2	21872.8	18331.2	25479.2	31886
327600	3423.2	3462.8	4161.6	2580	5167.5	3520.4	3868.4	18201.6	26922.1	22674.4	19837.2	26224.8	36090
328800	3440.8	3559.2	4934.8	2518	5440.42	3879.6	4098.4	19918	27606.3	22528.4	19868	26504.4	36294
330000	3263.6	3215.2	5317.6	2226.8	4975.42	3752.8	3879.2	19249.2	27258.3	22234.4	19431.2	26325.6	35435.2
331200	3086.8	3054.8	5659.2	2204	4771.2	3698.75	3701.2	19020.8	27270.4	22134.8	19339.2	26694.8	35963.6
332400	3172.8	3046	5973.75	2159.2	4796.8	3595.2	3733.6	18713.2	27840.4	22075.2	19498.8	26826.4	35942
333600	3230.4	3103.2	6186.4	2165.2	4760	3660.8	3870.4	19008.8	28226.3	21943.2	19630.4	26416.8	35522
334800	3381.6	3079.6	6403.2	2190.42	4803.2	3661.6	3931.6	19210	28145.6	22119.2	19384.8	26022.8	35000
336000	3374	3167.6	6449.2	2226.67	4826.25	3619.2	3929.6	19134.8	27297.1	22196.8	19619.2	25607.6	34242.8
337200	3218.4	3236.4	6461.6	2209.2	5048.8	3697.6	4003.33	18549.6	26506	22281.7	20007.2	25686	34046.8
338400	3223.2	3262.8	6680	2276.4	5489.58	3551.2	3806	18251.6	26179.2	22277.2	20644.8	26082	34406.8
339600	3118.8	3337.2	6687.2	2309.58	6046	3660	3854	18114	26929.6	22690.8	21680.8	26959.6	35224.4
340800	3232.4	3509.2	6961.2	2423.75	7204.4	3661.2	3919.2	18308.8	27780.4	23491.2	23425.6	28526.4	36318
342000	3416.4	3787.2	7301.2	2675.42	8571.2	3838	4020.4	18700	29468	25312	25973.2	31203.6	38369.2
343200	3502	4164.8	7742	3143.75	11044.8	4028.8	4156.4	19797.6	31889.6	27326.4	29239.6	34531.6	41469.2
344400	3771.67	4660	8243.2	3736.4	14153.2	4376.67	4458	21086	34985.6	30341.2	33656.3	39242	45326.4
345600	4138	5221.6	8824.8	4592	18454	4773.75	4838	22766.8	39204	33711.2	39226.8	44605.6	50513.6
346800	4380.4	6419.6	11634.4	5727.6	24766.4	4912.08	4614.8	23119.2	48890.4	41109.6	52774.8	49625.2	66224.8
348000	4607.6	9178.4	14843.6	8534.4	37082.9	5926.8	5194.4	29262.4	61266.3	50647.2	70064	60785.2	80591.6
349200	5422.4	11689.2	17813.2	11496.8	52342.8	7182.5	6016.8	37278	65890.4	57641.7	93747.2	79837.6	84958.8
350400	6551.2	12787.2	22079.2	14009.6	67123.3	8949.6	7234.4	46396	80247.2	72986.3	118046	98531.2	107652
351600	7633.33	15228.8	26426.4	16982	78213.2	11350.8	8630	56850.8	96146.4	86367.5	120111	112524	129647
352800	8864.4	18115.6	27999.6	19247.6	89905.4	13420	9908.8	66874.4	109463	99360.4	130534	121792	150124
354000	9846	20319.2	25210	21170	100189	14890.8	11022.8	75529.6	118082	111423	143476	129997	165790
355200	10561.3	22313.2	27422	23237.6	108834	16126.8	12039.6	81417.2	125608	118509	155262	137266	174131
356400	11701.6	23750.8	29505.6	24404.4	113159	16829.6	12774	84450	128937	121191	157264	142439	179503
357600	12715.2	24526	31242.4	25570.8	116713	17660.8	13362	86546.8	130970	123531	159019	146115	185740
358800	13384.4	25118.8	32567.2	26420	116925	18522.4	13613.2	88806.8	132434	124081	158531	148628	187347
360000	14081.2	25543.2	32903.6	26866.3	114416	19153.2	13938	90674.8	132445	121908	155035	149893	188585
361200	14651.6	25260.4	33074	27376.8	114239	20058.4	14558.4	90573.3	131632	120779	151790	150353	190035
362400	15128	25433.6	32591.6	27747.9	111323	20940	14846.8	90370	130431	119030	146232	150593	187566
363600	15583.2	25184.8	32228.3	27629.2	106527	21333.2	15034.4	89450.8	128430	115622	140176	148916	185758
364800	15858	24722.4	31570.4	26867.2	102172	21952.8	15323.6	88137.5	126284	114139	136674	148067	184206
366000	15978	24955	30920.8	26714.4	98517.2	22354.4	15715.2	87276	124531	111244	131324	145722	178325
367200	15882	24523.6	30243.8	26091.2	92900.8	22535.2	15724.8	85610.4	120917	107172	126927	142799	175283
368400	15677.6	24102.8	29100.8	25453.2	90183.2	22630.8	15794.8	84015.8	117913	104691	122864	139737	171050
369600	15598.4	23963.2	28378.3	24965.2	84960	22580.8	15686	83203.6	115307	101564	117153	136433	164322
370800	16047.6	25372.4	29784.8	25565	89150.4	23215.6	17474	87104.4	125453	112484	135834	152098	197115
372000	19392	31567.6	33422.8	26770	98534.2	23934	21554.8	79192.4	126561	110906	147162	158571	203678
373200	23258	38892.8	32509.6	26405.4	90564	22804.8	28074.8	78062.5	118962	108818	148732	148927	199230
374400	24024.4	37822	29994.4	24559.6	80462.4	22238.8	27457.2	77267.6	111626	103814	135748	136283	185093
375600	20640.8	32882	26546.4	21941.6	71007.6	20111.2	23707.9	73269.6	103953	93444.4	118483	121402	165052
376800	17345.8	28039.6	23318	19238.4	62097.2	17650	20225.4	68249.2	95904.8	83360	102467	107357	148052
378000	14756.3	24443.6	21065.2	16807.2	55112	15388.4	17223.8	62722.4	88675.6	75298.4	89238.8	96592.9	132812
379200	13007.1	21527.6	18872.8	15029.6	48672	13619.6	14648.8	57661.2	81277.2	68216.8	78124.2	87856.4	119224
380400	11192.1	19279.6	16901.6	13165.6	43544.8	12300	12723.2	56715.6	75178.8	62561.3	69911.2	80106	107599
381600	9702.8	17170.4	15126	11864	39148.8	11115.6	11199.2	56002.4	69492	57146.7	62636	73489.6	97072.4
382800	8523.33	15529.6	13826.8	10536	35863.6	10156.8	9924.17	52618	64487.6	53155.6	57008.8	68116.4	89248
384000	7934.4	14066.8	12575.6	9612	32114.4	9446	8826.25	48978.8	60236	49571.2	52022.9	63313.2	82330.8
385200	7386.4	12897.1	11550	8873.2	29170.4	8638.4	7824	45642.8	56675.2	46284.8	47943.6	59708.4	76747.9
386400	6830	11795.6	10615.6	8009.2	26220	8056.4	7094	42675.8	53396.4	43452.4	44401.6	56355.2	70930.8
387600	6294.4	10872.4	9808.8	7342	23969.2	7476.67	6510.4	40141.6	50180.4	41460.8	41048	53267.6	65916.4
388800	5805.6	10211.6	8952.4	6804.4	22028	6984	6015.2	37395.6	47068.3	39079.6	38256.8	50077.6	61639.6
390000	5360.8	8732.8	8238.8	6159.17	20131.6	6352.4	5982.8	39894.8	48438.3	39773.2	40946.8	48351.6	63573.6
391200	6442.5	8756.8	8236.8	7038	19784	7572.92	6805.2	44901.6	54275.6	44369.6	43553.2	52091.2	67125.6
392400	6892.8	8903.6	8140	7171.6	19892.5	7824	6912	44542	53354.4	46148.8	43356	53134.4	67133.6
393600	6862.08	8892	7937.2	6946.4	19949.6	7812	6786.25	41871.6	51783.6	46144.2	42400.4	53193.2	66071.6
394800	6834	8678.4	7634.4	6550	19564	7459.58	6701.6	38484	50908	45126.3	41354	52916	65198.4
396000	6482	8388	7384	6360.42	19038.4	7145.6	6474.4	36103.3	49655.6	43862	40016.8	52065.2	63941.6
397200	6112	8170	7209.6	6021.6	18381.3	6596.4	6262.8	34124.4	47726.4	42177.9	38434.4	50163.6	61631.6
398400	5926.8	7896.4	7013.6	5720.8	17670	6200.8	5919.6	32331.6	46349.6	40666.4	36932.4	48617.6	59642.8
399600	5622.8	7389.6	6798.8	5444.58	16685.2	6029.2	5612.8	31246	44969.6	39285.2	35604	46971.2	57627.2
400800	5422.4	7118	6533.2	5100.4	15740	5700.8	5533.2	30086.8	43258.3	37680	34277.6	45360	55028.8
402000	5154	6801.6	6365.2	4784	14909.6	5520	5313.6	28928.4	43164.4	36184.2	32708.8	43726.4	52737.6
403200	4955.2	6430	6037.2	4579.2	13975.6	5109.58	5192	27842	42608	34711.2	31625.8	41750.4	49952
404400	4785.6	6150	5897.2	4430.4	13204.2	4867.6	4889.2	26742.8	41414.2	33271.2	30101.2	40080.8	47696.8
405600	4624.8	5883.2	5679.2	4206	12354.2	4824.8	4798.8	25753.2	39532.8	31585.4	28733.2	38390	46473.6
406800	4469.6	5574.4	5384.8	4037.2	11636	4618.4	4597.08	24607.2	37438.8	30579.2	27651.7	36648.4	44068.8
408000	4340.8	5356.8	5316.4	3768.4	10956.4	4452	4520	23927.6	35611.6	29392	26337.6	34999.6	42211.6
409200	4158.75	5181.6	5103.6	3554.4	10212.8	4284.8	4339.58	23245.6	34123.2	28173.8	25632.4	33501.6	40447.2
410400	3986.25	4894.4	4881.2	3428	9730.4	4211.2	4251.67	22524.4	32703.2	27121.2	24306.7	32273.6	38995.6
411600	3824.8	4790.42	4729.6	3265.2	9121.2	3899.6	4182.08	21436.4	31410	25864.8	23437.5	30899.2	37916.8
412800	3794.8	4572.08	4408.8	3138	8543.2	3889.6	4004.8	20607.9	29743.6	25059.2	22558.8	29760	36113.2
414000	3626.8	4566.8	4288.4	3054.58	8334	3851.6	4029.2	23674.8	31332.1	27655.2	25286.8	30908.8	40871.2
415200	3634.4	4860.4	4606	3240	8673.6	4221.6	4122.8	24871.6	31326.7	28163.6	25818.8	31168	41536.8
416400	3333.6	4438.4	4286.8	2912.4	7715.42	4175.6	3932	23778	30051.3	27454	25556	30152	41334.4
417600	3234.8	4353.2	4244.4	2719.2	7403.75	3980.4	3830.4	23369.6	30289.2	27189.2	25022.8	30002	41755.2
418800	3259.6	4292.8	4194.8	2647.6	7161.25	3810.4	3824	23204.8	30688.3	26808	24800.8	30273.2	42217.2
420000	3382	4290.4	4096.4	2576.8	7230.83	3758	4004.8	23118.4	31685.2	27049.6	24767.2	30063.2	42313.2
421200	3473.33	4315.6	4056.4	2575.2	7099.6	3842.8	4196.67	23201.6	31694.4	27234.4	24396.7	29284	41188
422400	3455.2	4355.42	4072.8	2592.4	7196	3856	4233.6	23511.6	31158	27252	24176.8	29017.2	40107.2
423600	3460.8	4409.58	4112.4	2554.8	7273.2	3899.2	4121.2	23301.2	30778.4	27301.2	24549.6	29014.4	39939.2
424800	3379.2	4368	4135.42	2648	7677.6	3932.4	4107.2	23077.1	31005.6	27280.4	25220	29515.2	40172.8
426000	3398.8	4491.6	4174	2603.75	8310.4	3940.8	4125.6	22455	31514.4	27455.6	25675.6	30733.6	40868.4
427200	3483.2	4688.4	4288	2691.25	9422	4029.6	4060.4	22691.7	33212	27813.2	26566.8	32187.2	41782.4
428400	3550.4	4804	4522.8	2931.67	11019.6	4230.4	4237.2	23288	35716	28952.9	27799.6	35476	43251.6
429600	3725.6	5021.2	4702.8	3144	13260	4418.33	4394.8	23956.8	39468	30375.2	30270.8	40082.4	45937.6
430800	3988.33	5331.2	5252	3554.8	16802	4765.6	4580	25140	44526.8	32547.2	32938.8	46235	49168.4
432000	4349.2	5770.4	5730.8	4140.4	21012.8	5108.8	4900	27004	51496.4	35507.2	36612.4	54332.4	53298.8
433200	4528.8	7196.4	7740	5112.4	27150.8	5223.2	4686	27359.2	66936.8	42194.8	47346.8	64425.2	69611.7
434400	4696.8	9756.4	10178	7444.8	38927.2	6256.4	5062	36359.2	86265.2	53276.8	59904.8	84168.8	88592.9
435600	5190.8	11466.8	12741.3	9255.6	51392.4	7394.4	5748.4	47112.1	97826.8	58562	78529.6	113304	91563.6
436800	6160.4	11373.6	16076.4	10416.4	57249.6	8970.83	6938.8	58580.4	117018	69695	96869.6	138159	103774
438000	7236	13054.4	19151.2	13230	68021.6	11165.6	8155.6	70969.2	134655	80104.8	99062	165492	121061
439200	8291.2	14884.4	19659.2	15424.4	80286.8	12988.8	9452.8	80493.6	150468	89339.6	104940	182877	136322
440400	9244.8	17039.2	21766.8	17452.5	90983.6	14495.2	10571.6	89052.5	160885	96948.4	112468	191036	150970
441600	9775.2	18575.6	23924.6	18964.8	99208.8	15707.2	11486.4	93784.8	169679	102362	119480	196468	159805
442800	10476	19778.3	25446	20093.6	105275	16551.6	12150.4	95196	174859	105500	121621	200407	165904
444000	11180.4	20514	26942.8	21326.4	109421	17355.6	12759.2	95649.6	177295	107838	123506	201873	172082
445200	11783.2	21254.2	28029.6	21912	112681	18210	13243.3	97174	180090	108136	122616	202821	173729
446400	12447.9	21546.8	28500	22306.4	112583	18734	13280.4	97517.2	181623	107749	121360	202408	176422
447600	12794.4	21693.3	28683.6	22819.2	112702	19430	13682.8	97986.8	176770	107656	120154	202540	176610
448800	13345.6	21846.4	28817.2	23092.1	110507	19991.2	13971.6	98280.4	173701	106176	117954	200180	173256
450000	13574.8	21706	28478	23090.8	106867	20246.4	14259.2	97192.1	170109	104713	114816	196594	171485
451200	13884.4	21853.2	28365.8	23059.2	104910	21064.4	14536	96111.2	168818	102714	113000	193919	168803
452400	13870.8	21732	28001.3	23200	100615	21450	14739.2	94803.6	166069	101642	109320	188920	164255
453600	14078.4	21731.2	27366	22697.6	95852.1	21805.2	14724	93279.6	161142	98298.4	106339	183691	161574
454800	14032	21423.2	26856	22268	93278.8	21864.2	14904.8	93049.6	156738	97487.5	104217	178952	157304
456000	13792.9	21618.8	26627.6	22161.2	88750.4	21833.2	14745.4	92128.4	151114	94695.6	101211	174114	151201
457200	14342	23075.6	28394	23574.2	92575.6	22812.8	15903.6	98152	162229	110176	121983	185832	185853
458400	16968	27870.4	33941.2	26332	104608	24090	18532	91279.6	158498	116079	150866	178953	192934
459600	20167.1	32874	38241.6	26130	95603.2	25275.6	22023.8	92846.4	144217	119068	168846	160007	190136
460800	21216.7	32788.4	37517.6	24406.8	84452	26318	21939.2	93713.6	131486	117238	156746	143190	178853
462000	18646.4	30286.3	35343.2	22179.6	74589.2	24767.2	18992.4	93173.6	119046	110706	137600	128324	160931
463200	16054.4	27313.2	31954.8	20556	65794	22194	16117.6	88109.2	108138	100867	119086	116317	143538
464400	13898.4	24265.2	28326	18769.6	58500.8	19620.8	14057.6	81501.2	99016	91401.7	103768	107534	130399
465600	12359.2	21829.2	25693.6	17134.4	52556	17858.8	12305.2	75388	91242.4	84173.2	92337.9	100044	117112
466800	11147.1	19760	22800.8	15152.8	47508.8	16079.6	10855.4	68802.4	83941.2	76471.6	82380	93308.8	106970
468000	9892.8	17999.6	20553.2	13530.4	42529.2	14610	9619.58	63739.6	78149.2	70745.6	74433.6	88821.6	97477.2
469200	9096.8	16558.8	18711.2	12556	39075.6	13268	8506	58732	73055.2	65766.8	67528	84146.4	90049.6
470400	8184.4	15661.3	17233.6	11383.2	35497.6	12261.2	7763.6	55397.1	69182.8	61393.6	62494.4	79871.6	84022
471600	7691.2	14465.2	15506.8	10644.6	32749.6	11321.2	7128	51587.2	64534.8	57654	58258.4	76532.4	78639.2
472800	7142	13298.4	14203.2	9772	30121.3	10551.6	6576.8	48290.8	60565.8	54445.2	54308.8	73282.4	74036
474000	6594.8	12380.8	13256	9164	27687.6	9686.67	6032.8	45870	57248.4	51057.5	50300.4	69410.4	69698.4
475200	6257.6	11722.8	12175.2	8518	25364	9037.92	5615.6	42848.4	53910.4	47811.3	47222	66166.4	66440.8
476400	5711.6	10257.6	11422	7394.4	22882	8456.8	5601.6	46712	56716.8	50432	53015.4	66677.6	69850.4
477600	6847.92	10088	11334	7895.6	22526.4	9904.4	6410	54038.4	64270	55321.6	54554.8	73712.5	74083.6
478800	7384.4	10199.2	11396.7	8146.4	22556.8	10279.2	6611.6	52322	65408.8	55550.8	52771.2	76958.3	73233.2
480000	7373.2	10153.6	10891.6	8304.4	22240.8	9722.8	6696.4	49674.4	63892.8	54415.2	50267.1	77542.8	71106.4
481200	7378.4	9811.2	10546	8004	21544.8	9168.33	6657.6	46685.6	62182	53585	47670.8	76533.2	69220
482400	6875.6	9514.4	10232	7825.2	21031.2	8749.6	6587.2	44418	61164.4	51694.8	45591.7	75215.6	66758.8
483600	6613.6	9162	9901.6	7357.2	20236.4	8085	6340.8	41554.4	59226.8	50778.4	43782.5	72771.2	63344
484800	6402.08	8651.6	9388.4	7067.6	19316.8	7754	6167.92	39589.2	57134	49578.4	42232.1	69638.4	61657.6
486000	6055.2	8172.5	9151.2	6716.4	18429.2	7386.8	6012.4	38172.4	54641.2	47820.4	41053.2	66702	59604
487200	5745.6	7723.6	8849.58	6362	17544.4	7204	5802.4	36552.4	51801.3	45950	39131.6	63368.4	56818.8
488400	5468.4	7388.8	8458.4	5900.8	16760	6844	5618.4	35510.8	49173.6	43994	37447.1	60185.2	54137.6
489600	5179.6	7123.6	8078.4	5696.4	15784.8	6588.8	5391.2	34728	47299.6	42758.4	36022.8	57688.8	51757.5
490800	4979.6	6654.8	7750.4	5358.75	14977.6	6409.6	5144	33928.3	44899.6	41188	34510.8	54842	49253.2
492000	4810.4	6612.4	7600.8	5109.2	14116	6099.6	4898.8	32757.6	42700.4	39597.2	33302.1	52026	47549.2
493200	4592.5	6210.8	7327.2	4929.6	13455.2	5913.2	4817.08	31546.4	40092.8	38165.2	31812.4	49487.1	45349.2
494400	4360.4	5941.6	7034.17	4674.8	12770	5702.4	4727.2	30750.4	37969.2	37018	30292	46892.4	43164
495600	4215.6	5636.4	6756	4524.58	12158	5524.8	4390.4	29811.7	36132	35804.8	29047.2	44218	40836.7
496800	4095.6	5641.2	6560.42	4230.4	11352.4	5281.2	4267.2	29649.2	34513.6	34773.2	28376.8	42484.4	39680.8
498000	3969.6	5458	6348	4138.4	10710.8	5128.8	4201.6	28404.4	32636.4	33816.7	27332.8	40774	38374
499200	3827.2	5311.2	6087.2	3951.2	10173.6	4922	4078.75	27334.4	30966	32525.2	26244.8	38939.6	36765.2
500400	3750	5406.8	5954.4	3836.67	9985.6	4989.2	4116.4	31002.1	32103.2	36791.2	29500.8	40838.8	42114.8
501600	3907.6	5596	6245.2	3856.4	9993.33	5652	4176	33750	32162.4	38272.9	29670	40340	42216.4
502800	3607.6	5314	5752.4	3502.4	9093.6	5452.92	3907.6	32794.8	30069.2	36695.2	29088.8	38699.6	41096.8
504000	3488.8	5232.08	5609.2	3366.8	8977.6	5145.2	3817.6	32409.2	30360.8	36929.2	29132	38482.8	41274
505200	3588	5409.6	5487.2	3287.2	8772	5090.8	3805.2	32505.2	31385	37033.6	29186.4	38322	42090.4
506400	3594.4	5428.4	5516.4	3326.4	8948	5054.4	3847.2	33403.2	31922.8	37386.8	29562.9	37956.8	41924
507600	3692	5506	5517.92	3320	9128.4	5012	4038	33848.8	32422.4	37536.8	29442.4	37376	41449.6
508800	3662.4	5504.4	5366	3348	9192.8	4947.6	4077.2	33264.2	32185.6	37121.2	29142.8	36570	40732.8
510000	3662.8	5462	5351.6	3284.17	9376.8	4984.8	4130	32517.1	32143.2	36686	28649.2	36679.2	40170.4
511200	3745.2	5452.4	5247.6	3286.25	9748	4858	4004	31998.4	31632.9	35851.6	28665.6	36639.6	39762
512400	3688	5497.2	5308.4	3297.2	10519.2	4913.6	4101.6	31275.6	32114.6	35602.4	28914.2	37392.4	40042.4
513600	3814.4	5701.25	5359.6	3404	11876.8	4944.4	4113.33	31044	33368.4	35806.8	29520.8	38780	40977.6
514800	3891.6	5852.5	5482.8	3557.2	13495.6	4987.6	4262.8	31343.6	35634.8	36554.8	30417.2	41379.6	41655
516000	4044.4	6003.2	5734.58	3849.6	16042	5234.8	4462.8	31847.5	38820	37660	32199.2	44950	43188.4
517200	4335.2	6322	5912.8	4212	19495.4	5624.4	4695.6	33251.3	43874	39723.6	33874.8	49875.6	45182.9
518400	4656.8	6634.8	6503.33	4673.6	24160.4	5956	4914	35493.8	50298.8	42601.2	36544	56310.4	48058.8
519600	4892.8	8636	8521.2	5537.08	30902.4	6049.6	4786.8	34215.2	67021.7	49615.6	44234.4	61326.8	60994.4
520800	5092.8	11772.4	11270.8	7572.4	41996.3	7097.6	4926	39842.8	86643.2	58269.6	53836	77008	77090.8
522000	5444.17	12347.2	13737.6	8472.8	54574.8	8532.5	5372	47775.6	100706	58824.4	67942.5	96342	101352
523200	6450.4	12036.7	17212.8	8983.6	61126	10575.2	6376.4	56397.1	123712	67383.6	73854.8	114230	99612.4
524400	7573.6	13768	19848	10745.2	72707.5	12574	7479.6	65024.4	134438	77185.4	75099.6	131796	102288
525600	8535.6	15370	21406.4	12652	85030.4	14672	8535.6	72131.6	147760	88080.4	82849.2	146395	114134
526800	9376.4	17524	23479.6	14242.4	95995.2	16194.2	9518.8	77654	161450	95704.4	89251.3	156877	125813
528000	10105.6	18945.8	25193.2	15544.4	104264	17282.4	10412.8	80950	173074	100966	95140.8	162740	136452
529200	10599.2	20429.2	26947.5	16792	111700	18275.2	10956.4	83294.8	179123	103989	99498	169238	143408
530400	11403.2	21430.8	28605.8	17768.8	115371	19122	11380	83706	184751	104812	101618	171526	148713
531600	12069.6	22017.6	29210.4	18215.2	118048	19951.2	11859.2	83517.5	188158	105964	103260	175767	154504
532800	12452	22732.4	29969.2	19095	119393	20774	12027.6	84055.6	186738	106592	103888	177358	156368
534000	13034.4	22876	30316	19547.6	116750	21326.4	12442.8	84219.6	181152	106072	103435	178202	156836
535200	13687.6	23023.6	30522.8	19819.2	113980	21961.6	12723.6	84080.8	181827	106555	103218	178190	157764
536400	13811.3	23380	30894.8	20184.8	111453	22725.6	13146.7	84562	185550	106938	102621	179196	154878
537600	14037.1	23618.8	30990.8	20339.6	105331	23022	13276.8	84983.2	182369	105934	100842	175817	152384
538800	14330	23496.4	30725.2	19954.6	101474	23464.8	13516.4	84589.6	175631	105807	100096	175572	151429
540000	14326.4	23521.2	30470.8	20339.6	97314.8	23732.4	13689.2	85232	172699	105238	97876.8	171848	147029
541200	14510.8	23411.6	30152.4	20238.4	92195	23700.8	13514.4	85175.6	171079	102900	95601.3	169318	143018
542400	14468.3	23094.4	29831.6	19908.4	89517.6	23472.4	13542.9	84926.4	167508	101582	94216.4	166094	140776
543600	15009.6	24840.8	32196.8	20812.8	93265	24622	14545.2	92627.2	178187	119408	112108	182210	174778
544800	18155.6	30170.8	36505.2	23574.8	103649	27196.7	16665.6	91868.8	168499	137585	144232	185192	198830
546000	22060.4	41749.6	40640.8	22305.2	91547.2	30631.2	18739.2	96783.6	153321	147782	164478	176797	208914
547200	23389.2	45083.8	39464.4	20876.4	80169.2	32687.2	18730	99216	142196	147506	155717	161030	200762
548400	21275.6	41608.4	36997.1	19323.6	70930.4	31313.2	16780.8	99529.6	127553	136118	140112	143087	180812
549600	18714.8	37098.4	33718	17828.4	62456.8	28490.4	14919.2	96206.7	116433	121931	123157	129466	160439
550800	16545.6	32215.2	30351.6	16164.4	55445.6	25168.8	13171.2	89366.4	106430	108860	108271	117951	142477
552000	14588	28181.7	27414.8	14966.4	49305.6	22679.2	11631.6	83375.8	98377.6	99169.6	96847.2	109503	128347
553200	13080.4	25008.4	24885.2	13721.6	43483.3	20436.4	10537.2	77193.6	91963.2	90191.2	86689.6	102651	116152
554400	11746.8	22082.1	22917.2	12800	38772.8	18465.2	9511.2	71693.2	87001.6	82824.8	78982	97084	106790
555600	10850.4	19985.6	21069.6	11681.6	35166.4	16959.2	8700	66890.4	82192.4	77098	72668.4	91818	97936.3
556800	9978.4	18106.4	19162	10766.4	32084.4	15446.7	7891.6	62891.6	76711.6	71176.8	67432.5	86739.6	91938.4
558000	9287.6	16432.4	17815	10140.8	29670.4	14248.8	7330.8	59328.4	72726.4	66493.2	62433.6	82370.4	85753.8
559200	8564	15165.6	16722.4	9601.2	27374	13042.8	6796	55982	68641.2	62024	58581.2	78787.1	80886.8
560400	7897.2	13827.5	15351.6	8946	25378.8	12135.6	6250.4	52772.4	65345.2	58212.1	54826	74700	76713.2
561600	7492.8	12826.3	14272.4	8303.6	23438	11215.6	5934.58	49539.2	62045.6	54934.4	51542.8	71510.8	72804
562800	6417.6	10822	13885.8	7036	20695.2	10712.4	5778	55749.6	66153.6	59048	60907.2	71764	78743.3
564000	7314.8	10673.2	13653.6	7530.83	20942.4	12148.8	6595.2	64115.8	75256	63843.6	62232.8	80528	81886.4
565200	7859.6	10951.6	13706	7426	20913.6	12303.3	6852.8	62609.6	76488.8	63824.6	59844.4	83646.8	80460.4
566400	7834.17	11036	13486.4	7324.4	20163.6	11668	6749.58	59627.2	74670	62665.6	56707.6	84782	77579.2
567600	7594.8	10838.4	13169.2	7262.5	19300.8	11160.8	6752	56479.6	71811.6	60978.4	54312.4	83692.4	74773.8
568800	7183.6	10658.3	12698.8	6960	18502.4	10523.2	6559.2	53071.6	70131.2	58506.4	51966.4	81916.8	72204
570000	6799.2	10385.6	12303.2	6692.5	18144.4	9986.8	6249.2	51104.8	67868.8	56777.6	50333.6	79311.6	70103.2
571200	6429.6	9782	11748.8	6504.8	17181.2	9497.08	6077.6	49013.6	65735.2	55595.2	48542.8	77024.4	68254.6
572400	6020.8	9476	11341.6	6278.75	16311.6	9159.2	5784	46652.8	62706.7	53574.4	46990	74317.2	65782
573600	5774	8993.6	10980.8	6049.6	15695.8	8726.4	5610	44636	59574.4	51911.3	44926.4	71260.8	62972.8
574800	5384.58	8340	10635.6	5783.6	15084.4	8314.8	5296.25	42817.6	57110.4	50527.6	43191.6	69113.8	59680
576000	5153.6	7958.4	10273.2	5498.33	14304.4	7993.6	5199.2	42501.6	54906	49324.2	42384.8	67005.2	58097.6
577200	4891.2	7604	9853.6	5340.8	13604.8	7642	4978.4	40719.6	51994.8	47300.8	40314.4	64026	55585
578400	4744	7211.2	9649.2	5111.2	12911.3	7458.8	4841.6	39164.4	49053.8	45725.2	38533.2	61229.2	52706
579600	4531.2	6927.2	9245.2	4943.75	12193.6	7117.6	4645.6	38358	46614	44271.6	37095.2	58693.6	50446
580800	4345.2	6508.4	8938.4	4640.42	11836.4	6924.4	4444	37445.6	44723.2	43142.1	35974	56494.8	48670.4
582000	4099.17	6232.8	8703.6	4421.6	11201.2	6562.4	4214.58	36538.8	42711.6	41804.8	34784.4	54361.7	46851.6
583200	4025.2	5959.2	8362.08	4332.8	10723.6	6301.2	4037.2	34953.3	40304	40529.6	33858	51754	45300
584400	3894	5638.4	8006.8	4036	10268.8	6122	4027.6	33708.8	37987.6	38967.2	32348	49687.2	43902.4
585600	3708.8	5411.6	7856	3859.2	9915.2	5846.25	3931.6	32560	36203.2	37605.6	31070	47848	41543.2
586800	3541.2	5277.2	7835	3800.8	9486.8	5918.4	3869.6	36917.9	37890	41386.8	35673.6	50928.4	48422.8
588000	3729.2	5507.6	8668.4	3746	9737.08	6729.2	3978.4	40279.2	39490	42916.8	35925.8	51219.6	48575.2
589200	3384	5037.08	7841.2	3515.2	9091.2	6437.2	3652	39254	37032.8	41964	34881.6	49141.2	46704.2
590400	3296.4	4996.8	7647.2	3474.4	8851.67	6307.6	3568	39794.4	36850	42904.4	34454.2	49349.2	46278
591600	3260.8	4954.8	7479.58	3454	8587.6	6184	3556	40934.6	37162.4	43461.6	34994.8	49602	46879.2
592800	3322.4	5023.2	7383.2	3432.4	8580.8	6179.6	3682.8	42622	37995.6	43332	35513.2	49867.2	46846.4
594000	3431.6	5056	7328.33	3588.8	8693.2	6215.6	3800	42652	38015.4	43428.8	35594.4	48561.2	45852.4
595200	3406.8	5124.4	7250.8	3504.8	8709.2	6151.6	3947.92	41880	36954.4	42926.8	35310.8	47482.1	44750
596400	3357.2	5103.2	7067.92	3562	9050.8	5965.6	3949.6	40010.4	36021.7	42744.8	34878	46683.2	44810
597600	3411.25	5129.2	7080.4	3603.2	9262	5920.83	3955.2	38249.2	35622.4	42139.2	34994.4	46329.6	45202.4
598800	3391.6	5311.6	7185.83	3703.2	9726.8	5786.8	3896.8	37545.4	35756	41783.2	35348.8	46623.6	45449.2
600000	3469.6	5435.2	7284	3827.6	10523.3	5809.6	4024.8	36900.4	36423.3	41660	36033.2	47013.2	45772.4
601200	3546	5494	7474.58	3984.4	11527.6	5907.2	4132.4	37382.8	37750.8	42338.8	37267.2	48930.8	46995.4
602400	3675.2	5840.8	7708.33	4178	13164	6003.6	4131.6	38136	39939.2	43289.6	38793.2	51191.6	48512.4
603600	3830	6023.2	7998	4584.4	15445.2	6318.8	4361.25	38872	43101.2	44822	40762.1	53824.8	50304.8
