# Supplementary material for: Application of time lags between light and temperature cycles for growth control based on the circadian clock of Lactuca sativa L. seedlings
Source: Front Plant Sci. 2022 Oct 13;13:994555. doi: 10.3389/fpls.2022.994555 (PMC9802636; doi:10.3389/fpls.2022.994555)
Supplement: Supplementary file 1 [file DataSheet_1.zip › Raw bioluminescence data/Timelag (Figure 3, S4)/L12D12_ctrl.csv]

time (second)	Cos_No1	Cos_No2	Cos_No3	Cos_No4	Cos_No5	Cos_No6	Cos_No7	GW_No1	GW_No2	GW_No3	GW_No4	GW_No5	GW_No6
1200	6626.8	10867.9	114.4	149.2	6471.25	138.4	124.583	73669.6	19832.4	21885	51756.4	83159.2	22372
2400	7454.4	12377.9	86.8	112.917	7213.2	104.8	77.6	77048.8	22770.8	21677.6	44826.4	82605.8	22948.4
3600	7979.6	12654	58.75	95.6	7321.25	84.8	66	79962.9	25316.4	22587.5	39287.2	86266	23042.5
4800	7719.17	12702.8	56.8	83.3333	7127.2	75.8333	65.6	74184	27114.6	23239.6	36005.8	86554.8	23229.6
6000	7600	12349.6	64.8	64	7026.25	76.8	57.5	65516.7	27326	23006.3	32812.8	81975.8	23116.8
7200	7577.5	11646.4	50.4	64.5833	6907.2	65	62.8	58532	27310.8	22014.8	30205.8	76910.8	22843.2
8400	7606	10859.6	50	76	6723.75	73.6	45	51779.6	27514.8	20501.7	27612.4	72042.9	22391.6
9600	7907.08	10287.6	57.9167	55.2	6570.8	66.25	54	46760.4	27694.8	19248.8	25262.9	67266.4	21704.2
10800	8141.6	10220.4	13980.8	12820.4	6650.4	27131.6	50.4167	42119.6	27860.4	18508.8	23190.4	62409.6	20942.8
12000	8390.42	9384	13966.3	11928.8	6515.2	27374.8	54.4	38556.7	28145.6	17857.2	21102.1	58043.2	20112.9
13200	8349.2	9162.5	13556	10899.2	6624	26817.6	24529.2	34684.4	27891.7	17087.6	19294	54025	19179.2
14400	8290	8648.4	12595	10720	6434.58	26298.4	21803.6	32025.4	27303.2	16654.2	17772.4	49920.4	18216.3
15600	8215.2	8188.33	11960.8	9889.58	6264.4	25156	19249.2	29025.2	27071.3	16020.8	16162	46120	17123.6
16800	8115.2	7887.6	10923.8	9396	6580	24022	16972.8	26702	26430.8	15124.2	14871.6	42359.2	16087.6
18000	7892.92	7270	10167.6	8684.8	6719.6	22883.8	15052.8	24250	26235.8	14308	13440.8	38895.2	15153.8
19200	7867.6	6939.17	9448.4	8336.4	6866.67	21562.8	13391.7	22233.2	25307.2	13615.8	12238	35987.5	14048
20400	7617.5	6430.8	9039.17	7836	7263.2	20685.4	11902.8	20515	24598.4	12989.2	11032.9	32595.2	13187.9
21600	7482	6133.75	8638.4	7344.17	7460	19450.4	10683.3	18300.4	23813.3	12138.4	9809.2	29942.9	12128.4
22800	7307.5	5805.2	8127.08	7036	7775.42	18585.6	9646.4	17044.6	22820	11525.6	8992	26939.2	11063.3
24000	6927.6	5317.08	7734.4	6527.5	7848.4	17496	8892.8	15780.4	22006.3	10827.2	8003.6	24860	10138
25200	6836.4	5003.6	7410.83	6382	8110.83	16557.6	8202	14498.8	20912	10164.2	7118.4	22644.4	9343.33
26400	6756.67	4663.6	6849.2	5953.33	8175.2	15737.9	7480.8	13442	20263.8	9617.6	6602.08	20534	8588.4
27600	6653.6	4307.92	6526.4	5686	8111.67	14798	6828.75	12361.2	19548	9079.17	5843.6	18769.2	7881.2
28800	6439.58	4062.8	6160	5434.4	7990	14057.1	6374.8	11522	18514.2	8471.2	5293.33	16880	7285
30000	6193.2	3800.83	5864.8	5168.4	8194.17	13436	5967.92	10598	17965.6	8182.92	4795.6	15703.8	6608.4
31200	6172.08	3650	5603.75	4974.4	8047.6	13102.5	5532	9867.08	17092.4	7843.2	4282.92	14336	6143.75
32400	5994	3302.5	5290	4748.75	7888.4	12577.6	5094.58	9044.4	16456.3	7311.2	3942	13069.2	5591.2
33600	5837.08	3204.8	5006.25	4578	7770.83	12059.6	4694.4	8425.42	15814.8	6972.8	3611.2	12426.8	5137.5
34800	5788.4	2968.33	4708.4	4570.42	7819.2	11535.2	4200	7876	15257.5	6771.6	3279.6	11334.8	4789.6
36000	5682.8	2810	4667.08	4338	7591.67	11084	3862	7339.17	14761.6	6424.58	3072.8	10515.6	4457.08
37200	5698.75	2634.4	4316.4	4260	7460	10696.3	3586.8	8020.4	14203.3	6151.2	2687.92	9702.8	4104
38400	5516.4	2531.25	4076.4	4075.2	7312.92	10171.6	3217.92	8248.4	13826.4	5972.08	2429.2	9011.67	3771.2
39600	5746.25	2429.2	3930.4	4024	7159.2	9850.83	2948.4	7962.4	13301.7	5724.8	2242.5	8222.8	3533.75
40800	5574.8	2336.25	3708.8	3842	6746.67	9379.2	2724.17	7373.6	13015.6	5395.83	2117.2	7769.17	3215.6
42000	5510	2205.6	3546.25	3778.8	6635.6	9007.92	2453.6	7005	12693.6	5200	1886.67	7128.4	3011.67
43200	5516.8	2158.33	3294	3842.08	6492.8	8662.8	2244.58	6544.4	12358.8	5043.6	1738.4	6612.5	2787.6
44400	5528.8	2084	2824.17	3452.4	6688.33	7684.8	1881.6	6573.33	12126.4	5593.75	2278.8	6806	2819.58
45600	4453.6	1685.83	2662.8	2959.17	5122.4	6959.58	1722.4	6656.8	11335.8	4911.2	1756.4	5781.6	2388
46800	4194	1632	2512.5	2875.2	4807.5	6744.8	1699.6	6852.08	10938.8	4471.67	1561.2	5165.2	2152.5
48000	4053.33	1518	2422.8	2747.5	4565.2	6508.75	1716.4	6982.8	10572.9	4416.4	1345.42	4798	2038.8
49200	3998.4	1502.08	2425.6	2620.8	4651.67	6440.4	1734.58	7012.4	10358.8	4335.42	1288	4502.92	1957.6
50400	3963.33	1436	2331.2	2511.6	4702.4	6315.83	1575.2	6829.6	10102.8	4121.2	1225.83	4326.8	1831.25
51600	3997.6	1352.5	2262.8	2380.4	4664.4	6191.2	1606.25	6647.6	9848	3900.83	1187.6	4197.92	1693.2
52800	4019.17	1332	2326.67	2372.4	4696.8	6001.67	1559.6	6421.67	9599.2	3722	1168.75	4096	1603.75
54000	4104	1325	2173.2	2255.42	4633.2	5963.2	1540	6130.4	9433.33	3550.8	1150.8	3973.33	1567.6
55200	4162.4	1281.6	2142.5	2201.2	4638.33	5831.2	1519.6	5987.08	9129.2	3475.83	1066	3871.6	1493.33
56400	4413.6	1253.33	2075.2	2219.58	4651.6	5607.92	1396.8	5882.4	8930.83	3370.8	1060.8	3679.6	1488.4
57600	4469.6	1269.2	2074.17	2146.8	4694.58	5499.2	1337.6	5589.58	8736	3355.83	1044	3703.6	1369.58
58800	4612.5	1222.4	1999.2	2107.08	4857.2	5490.42	1287.6	5587.6	8484.58	3380.8	1025	3584.8	1342.8
60000	4675.6	1215.42	1894.4	2096	4920	5396	1310	5606	8329.6	3378.33	1068.8	3537.08	1326.8
61200	4908.75	1243.6	1930	2087.6	5085.2	5310.83	1339.2	5754.4	8260.8	3478.8	1079.58	3492.8	1301.25
62400	4946.8	1281.67	1877.6	2097.2	5064	5322.4	1295	6093.2	8147.6	3507.92	1160.4	3460.42	1281.6
63600	5008.75	1316	1790.83	2073.6	5134.4	5221.25	1286.4	6607.92	8102.8	3406	1210.83	3416.8	1288.75
64800	5130.4	1344.17	1776	1963.33	5162.4	5237.2	1351.25	7579.2	8098.75	3490	1328.8	3555	1354
66000	5219.2	1404	1827.08	2093.2	5314.17	5288.8	1429.6	9141.67	8194	3526.25	1547.6	3799.6	1431.25
67200	5216	1514.58	1720.8	2128.33	5260	5374.17	1604.8	11974.8	8570.42	3485.2	1914.4	4255.2	1645.2
68400	5302.4	1587.2	1754.17	2121.2	5357.92	5359.6	1736.4	15975.4	9103.2	3575.83	2406	5035.6	1877.2
69600	5452.08	1704.4	1750.8	2183.33	5346.8	5447.5	2130.8	21979.2	9703.33	3725.2	3267.08	6292.8	2419.2
70800	5562.4	1833.33	1792.8	2238.4	5428.75	5588.4	2625.83	29946.4	10251.6	4306.25	4515.2	8190.83	3110.8
72000	5700.42	2030	1894.17	2246.4	5695.6	5749.17	3312.8	39902.8	10604	4982	6263.75	10942	4043.33
73200	5744.8	2169.58	2014.4	2417.6	6011.2	6069.2	4287.92	51353.6	11302	5820.83	8583.6	14807.9	5274
74400	5874.58	2356.8	2148.33	2531.2	6344.4	6467.5	5512.4	62883.8	12307.6	7124.8	11339.6	19406.8	7085.42
75600	6011.6	2703.75	2323.2	2745.83	7063.6	7000.8	6912.5	74198.8	13227.5	8497.2	14648.4	25193.3	8826
76800	6371.6	3026	2592.92	2989.6	7750.83	7710	8633.6	84623.3	14212	10335	18094.8	31972	11089.2
78000	6631.6	3372.8	2904.8	3257.08	8555.6	8445	10588	95990.8	15412.5	12335.6	21995.8	39032.4	13273.6
79200	6913.6	3802	3232.08	3553.6	9722.92	9194	12557.9	103043	16741.6	14671.3	25790.4	45844.8	15404.4
80400	7422.92	4216.8	3513.6	3891.25	10874	10183.8	14730.4	108747	18355.4	16788.8	29426.3	53152.8	17593.2
81600	7890.4	4743.33	3924.4	4333.2	11919.6	11284	16928.3	113977	20039.2	18846.3	32917.2	60812.5	19797.2
82800	8416.67	5287.6	4285.42	4772.8	13046	12415.8	18716.4	119279	21469.6	21054.8	36251.7	68146.4	21968.3
84000	9061.6	5922.5	4698.4	5125.6	13929.6	13552	20254.2	122232	23060.8	23063.8	38377.2	73532.9	23742
85200	9748.75	6308.4	5027.08	5645.6	14847.6	14730	22185.6	123687	24585.6	24724.8	40702.1	79048.4	25351.7
86400	10362.4	7020.83	5494.4	6181.25	15509.6	16078	23754.2	124917	26006.7	26363.2	42389.2	83425.8	26560.4
87600	11428	7652.5	6000	6434	16994.2	18732.4	27654.2	113579	30168.8	35743.8	46839.6	102552	27370.8
88800	12115.8	9278.8	7246	7821.25	20404.4	21163.3	33735.2	133534	31478.3	36612.8	46723.8	103102	29445.2
90000	14442.8	10663.8	8744.8	9688.4	21301.7	25039.6	42222.1	143855	38505.2	36972.5	43780.4	107198	31036.4
91200	17024.6	11830.8	10446	11501.6	23562.4	29423.8	48666.8	148726	50075.8	36823.2	41434.2	108802	32293.3
92400	19374	13012.9	11890.4	13292	25763.3	31915.2	50852.1	150960	60361.2	34519.2	40609.6	104723	33454
93600	20773.3	13934.4	12844.6	14600.8	26109.6	32449.2	49213.6	146304	66930	35098.8	39738.8	102456	34059.2
94800	21942.4	14477.9	13572	14759.2	26690	32363.2	46522.5	134623	69212.5	34124	39137.6	98058.8	34189.6
96000	22159.2	14586	13527.5	14218	26749.6	31890	44138	122719	68910.8	33697.6	38270.4	93515.2	33388.3
97200	21782.8	14353.3	13525.6	13332.5	25066.4	31409.6	40311.6	109925	68057.9	33342.4	37236	90176.8	32268.8
98400	21402.4	14207.2	13779.6	13056.8	24018.3	31575.6	35564.4	99380	66049.2	32238.8	35533.2	84785.2	30890
99600	20942.9	13788.4	13662.8	12420.8	23010	31129.6	31022	89130.4	65327.9	31395.6	33407.5	82259.2	29570
100800	20123.2	13276.7	13762	11869.6	21727.5	30817.6	26794.2	80451.2	63145.6	29925.8	31027.6	74524.6	27712
102000	19078.3	12793.2	13843.2	11283.6	20885.6	30289.2	22717.6	73566	60987.1	28511.2	28757.1	68713.2	26192.9
103200	18109.6	12175.8	13807.6	10520.4	20290.8	29236.8	19731.3	66074.8	59000	27006.7	26326	64329.2	24581.6
104400	17372.5	11568.8	13169.2	9814.4	19165.6	28224.6	17266.4	59955.4	56354.8	25538.8	24525.8	59706.4	23229.6
105600	16379.2	10982.5	12792.8	9024.17	17751.6	26718	15172.1	54313.6	54664.2	23801.6	22508.4	55907.5	21699.6
106800	15688.4	10401.6	12120.8	8388.4	16711.7	25472	13771.6	48584.2	52256.4	22467.1	20871.2	51902	20144.6
108000	14943.6	9834.58	11617.2	8157.92	15712.8	23998.3	12335.6	44559.2	50237.5	21246	19658.8	48374.8	18836
109200	14390.8	9208.8	11276.3	7896	14752.5	22919.6	10998	40275.4	48428.4	19746.3	18093.2	44620	17547.5
110400	13722.1	8661.6	10710.4	7743.75	13822	22137.1	9832	36446.8	46788.3	18662	16581.7	41670.4	16327.2
111600	13264	8157.08	10190.4	7632.4	12993.3	21065.6	8783.33	32919.2	44164.8	17344.6	15282.8	39052.5	15035.2
112800	12786.7	7702.4	9666.4	7238.4	12034.4	20111.3	7730.4	30399.6	42420	16414.8	13915.4	36174.8	14153.8
114000	12176	7212.08	9242	7058.4	11293.6	19226.8	6880.42	27419.6	40376.8	15400.4	12870.8	33643.3	13190.8
115200	11660.8	6820.4	8921.67	6819.2	10398	18422.5	6042.8	25037.1	39041.2	14472.8	11802.1	31220.4	12315
116400	11205.2	6408.75	8482	6416.25	9836	17343.6	5363.33	22764.4	37207.5	13742	10845.2	29548.8	11510
117600	11046	6023.6	7902.08	6206	9196.25	16585.6	4845.2	21035.8	35265.2	12930.8	9924.4	27528.4	10859.6
118800	11043.2	5773.33	7571.6	5827.08	8706	15675	4274.8	19464.8	34240.8	12307.6	9276.8	25807.6	10135.6
120000	10836	5385.6	7161.25	5564.4	8206.25	15010	3970.8	18047.5	32653.6	11683.3	8603.2	24326.8	9470
121200	10535.4	5119.2	6709.2	5355.42	7792.4	14078.3	3578.4	16760.8	31655.8	11204.8	7905	23018.4	8983.2
122400	10392.8	4985.42	6311.6	5548.4	7527.92	13526.8	3272.08	15493.2	29803.6	10685.8	7343.2	21671.3	8423.2
123600	10057.5	4726.4	5968	5477.2	7178	12890.8	3027.6	14408.8	28915.2	10353.6	6858.33	20606	7794.58
124800	9662.4	4541.25	5621.2	5567.2	6714.8	12164.8	2635.42	13457.6	27718.4	9921.67	6349.2	19498.3	7389.2
126000	9317.08	4334.8	5280.83	5436	6369.6	11751.3	2464	12455.4	26714.4	9590.4	5892.08	18378.8	6964.58
127200	9232	4173.33	4978.8	5477.08	6044.4	10977.2	2247.92	11585.6	25905.8	9215.2	5512	17265	6536.8
128400	9072.8	4059.6	4684.58	5374.4	5766.25	10756.8	2031.2	10808.3	25156.8	8801.67	5058	16341.6	6107.5
129600	9000.8	3979.17	4633.6	5346.25	5474.4	10274.6	1838.4	9857.6	24593.8	8476	4704	15481.6	5846
130800	8864	3914.4	4248.75	5012	5592.5	10133.6	1562.4	9363.33	24099.6	10016.7	6235.6	17194	7320.8
132000	7709.17	3254.8	3632.8	4467.92	4468	8939.58	1352.8	9063.6	22865.8	9032	5262.5	15472.4	5996.8
133200	7377.2	3130	3412	4271.2	4272.5	8315.6	1266.67	9303.2	21881.6	8402.92	4536.8	14509.6	5263.6
134400	7043.33	2927.2	3289.58	4030	4076	8072.08	1246.4	9491.2	20786.4	8225.2	4179.58	14005.2	4929.58
135600	6601.6	2775.42	3153.2	3876	4023.2	7835.6	1278.75	9779.2	20187.6	8018.75	3834	13428.8	4755.2
136800	6370	2705.6	3028.33	3636	4034	7537.08	1273.2	9950.42	19446.4	7659.6	3670.42	13049.6	4635
138000	6056	2587.08	2885.6	3536.25	3964.8	7272	1214.58	9761.6	18954.2	7303.2	3614.4	12618.8	4522.8
139200	5694.8	2494.8	2833.33	3328.4	3880	6968.8	1186.4	9730.42	18648	7057.08	3437.6	12435.6	4233.33
140400	5529.2	2477.6	2740.8	3335	3892.8	6858.33	1182	9424	18124.6	6758.4	3306.4	12139.2	4067.6
141600	5312.4	2338.4	2665.42	3200.8	3869.17	6754.8	1168.75	9017.5	17927.6	6556.25	3098	11832.8	3975.6
142800	5122.08	2336.8	2632.4	3180.83	3891.2	6507.92	1124.8	8933.2	17802.5	6520.8	3027.92	11797.2	3811.6
144000	4942.8	2281.25	2478	3105.2	3922.5	6437.2	1056.67	8688.8	17638.8	6416.67	2995.2	11606.3	3665.2
145200	4799.17	2241.2	2414.58	3016.8	3853.6	6324.58	1025.6	8468	17958	6320.4	2973.75	11472.4	3482.08
146400	4659.2	2225.83	2395.2	2926.8	3858.4	6210.4	989.583	8189.2	18452	6330	2900.8	11266.3	3453.2
147600	4587.08	2190	2275.83	2856.8	3930	6211.67	980.8	8024.17	18509.6	6237.2	2922.08	10746.8	3341.67
148800	4540.4	2200.42	2268.8	2774.58	3944.8	6036	965.833	7905.2	18504.2	6147.2	2879.6	10716.7	3201.2
150000	4455.2	2196.4	2190	2811.6	3914.58	6136.8	971.2	7901.67	18489.6	6052.08	2835.6	10640.4	3265.83
151200	4363.6	2192	2147.2	2660.42	3928.4	6029.17	980.4	7956.8	18379.6	5968.8	2850.42	10408	3172.8
152400	4235.6	2182.4	2100.42	2614.8	4023.75	5954.8	1039.58	8118.75	18334	5985	2850	10452.8	3117.6
153600	4241.67	2183.6	2030.4	2576.25	3985.6	5989.17	1076.8	8686	18471.3	5931.6	3056.67	10186.8	3059.2
154800	4118.4	2247.08	2013.6	2517.2	4044.17	6006	1155.83	9834	18684.8	5856.67	3312.8	10378.8	3108.8
156000	4102.08	2242	2017.08	2476	4049.6	5970	1295.6	11804	18687.6	5806	3728.33	10623.2	3118.75
157200	4118.4	2371.25	2091.2	2458.8	4152.4	5953.2	1485.42	14829.2	19074.8	6029.6	4207.2	10945.8	3224
158400	3997.5	2403.2	2113.75	2534.4	4300	5964.4	1704	19694.2	19506.4	6282.4	4966.25	11686	3580.83
159600	4174.8	2506.67	2108.8	2512.08	4306.4	6169.2	2010	26298.4	20312.1	6597.6	6193.2	12818.3	3992.4
160800	4214.4	2635.2	2133.75	2527.2	4445.42	6187.2	2532.4	34740	21372.4	7234.58	7752.8	14531.6	4735
162000	4306.8	2871.2	2190.4	2587.5	4736	6496.25	3210.4	44640.4	22637.5	8017.2	9755.83	16776.8	5685.2
163200	4523.2	3088.8	2267.08	2628.8	5100	6817.2	4021.67	56107.5	24396.8	9005.42	12153.2	19782	6992.4
164400	4682.5	3438	2302.4	2755.42	5421.2	7160.42	5017.2	68493.6	26677.9	10318.8	15150.8	23607.2	8612
165600	4871.2	3814.17	2472.8	2968	5911.25	7816.4	6300.42	80107.6	28898	11971.7	18398.4	27807.5	10431.6
166800	5139.58	4149.6	2559.17	3128	6672.4	8600.42	7717.6	90157.2	31960	13654	22025.4	32506.8	12659.2
168000	5565.6	4686.67	2790.8	3399.17	7480.8	9414.8	9362.08	100158	34968.8	15855.2	25835.6	37826.7	14862
169200	6069.58	5114	3078.75	3682.4	8240.4	10333.6	10681.2	109262	37903.6	17874.8	29789.2	43431.2	17164.6
170400	6556.4	5737.5	3258	4044.58	9190.8	11432.8	12462.9	116834	41059.6	19962.4	33583.6	48595.4	19608.8
171600	7114.4	6252.8	3540.42	4366	10127.9	12614.8	14077.2	122085	44343.2	22495.8	36947.6	54554.8	21505.4
172800	7761.2	6955.2	3835.6	4664.58	11215.2	13687.9	15473.2	127330	47279.6	24628.4	40349.6	59383.2	23104.6
174000	8005.6	7477.6	4244.4	4614.4	11328.8	15765.2	16869.2	113899	50839.6	33530.4	47636.4	72625.8	24989.6
175200	9158.75	8954.4	5497.2	5290.42	13085.2	18131.7	21606.4	130546	57822.5	35110.4	49523.8	77378	26857.2
176400	11083.6	10486.7	6890.8	6906.4	14474.2	22271.2	28371.3	141517	71310.4	35613.3	45534	82901.3	28272.4
177600	13299.6	12065.6	8655.83	8811.2	15918.4	26924.6	34967.6	153756	82949.6	32921.6	45145.8	77133.2	29926.3
178800	16044.8	13289.2	10080.4	11182.9	17488.8	31043.2	41185	159778	91452.1	31977.6	45566.8	78171.7	31558.8
180000	18202.5	14029.6	11163.3	12753.2	18386.3	32673.6	45028	154895	97262.8	32395.2	47420.4	79826	33012.5
181200	19795.2	14787.5	12141.6	13470	19013.2	32941.2	48746.4	145135	98902.5	33740.4	49620.8	82497.1	33375.2
182400	19950.4	15030.8	12672.9	13305.6	18612.1	33293.6	45964	132043	97635.2	34987.9	50527.6	84272.8	33356.3
183600	20085.4	15338	12832.8	13092.5	18271.2	34520	41431.6	119590	94085.4	35856.4	49562.5	84051.2	32400.4
184800	19834	15048.4	12740.8	12505.6	17967.1	36363.6	37346.7	109131	90579.2	35821.3	47922.4	83570.4	31372.4
186000	19321.3	14876.8	12778	12207.2	17686.4	36790	33425.2	99984.8	87138.3	35160	45213.8	79094.8	30257.5
187200	19019.2	14156.3	12486	11879.6	17239.2	37481.6	29126.7	90570.8	83012.8	34336.3	42694	75748.3	29000.4
188400	17961.3	13748.4	12479.2	11278	16743.6	37654.2	25533.2	82594.6	79530.8	33174.8	40526.3	72376.4	27505
189600	17024.8	12892.1	12210.4	11063.8	16306	37700.4	22437.5	76123.6	75648.3	32193.6	38030.8	69318.8	26025.6
190800	15938.3	12304.8	12072.1	10491.2	15685.4	37190.4	19546.8	69664.2	73045.6	30946.8	35386.8	66684	24597.1
192000	15164.4	11684.6	11914.4	9846.25	14917.2	36493.6	17423.2	63838.8	68563.3	29966.4	32984.4	62547.1	23144
193200	14240.4	10893.2	11684.6	9076.4	14361.3	35188.8	15281.6	58265	65937.6	28475	30533.6	58772	21853.8
194400	13705.4	10322	11394	8676.25	13668.8	33918.8	13889.2	53367.6	62293.8	27197.2	28274.2	55378	20673.6
195600	12780.4	9608.75	10899.6	8316.4	13046.7	32794.4	12131.7	48582	59429.2	26068.3	26298.8	51977.5	19117.6
196800	12509.6	9128.4	10479.2	7867.6	12133.6	31696.7	11032.4	44420.4	55856.7	24685.2	24274.6	48922.4	18205.8
198000	11957.2	8620.83	9993.6	7579.2	11661.3	30260.8	9841.25	40646.8	53435.6	23412.9	22683.2	45875.4	16965.6
199200	11396.3	8111.6	9496.67	7252.8	10964	29007.9	9020.4	37085.4	50848	21961.6	20954.6	42999.6	15833.3
200400	10872	7579.58	9168	7109.58	10166	27666.4	8245	34368.4	48282.9	20868.4	19515.6	40249.2	15006.8
201600	10522.1	7243.2	8670.83	6801.6	9421.67	26157.2	7474.8	31383.3	45866	19832	18110.8	37593.2	13932.1
202800	10188.8	6727.08	8357.2	6503.75	9054.8	24940.8	6776.8	28961.6	43907.9	18547.6	16866	35316.8	13254
204000	9641.2	6368.8	8073.33	6252.4	8415	23774.8	6152.8	26697.1	42247.2	17642.1	15718	33357.2	12466.3
205200	9451.25	6043.2	7602.8	5850.83	8022.8	22541.3	5560	24596	39946.3	16732.8	14832.5	31519.6	11790
206400	8902.4	5809.58	7268	5773.6	7515	21185.2	5106.67	22797.2	38328.4	16040.8	13830.4	29698.8	11016
207600	8493.75	5447.2	6986.8	5512	6986	20080.4	4606.8	21668	36708.8	15126.4	12820.4	28011.6	10410.4
208800	8194.8	5172.92	6604.4	5314.4	6706.25	18808.8	4212.5	19892	35506.8	14415	12152	26584.2	9722.8
210000	7845	4934.8	6127.92	5249.6	6465.2	17905.8	3804	18894.6	33972.4	13796	11247.9	25075.2	9185.42
211200	7634.4	4841.67	5865.6	5190	6221.2	16749.2	3525.83	17495.6	32627.5	13152.8	10720.8	23839.2	8718.4
212400	7459.6	4524.4	5565	5089.2	5820.83	15956.4	3159.6	16546.7	31124	12575.8	9951.6	22410	8113.33
213600	7286.8	4396.67	5301.6	4902.5	5509.2	15216.3	2897.6	15444.4	30398.8	12056.4	9272.8	21181.2	7617.2
214800	7334	4221.2	5037.5	4856.8	5289.58	14556.8	2629.2	14326.3	29123.6	11457.1	8757.2	20113.6	7086.25
216000	7097.5	4112.8	4795.6	4764.17	5097.6	14032.1	2398.4	13332	28290.4	11177.2	8159.17	19052	6694.8
217200	7065.2	4010.83	4864	4408.4	5170.42	14076	2560	13473.6	31254	13465.8	9871.6	23073.8	9185.2
218400	6579.58	3544.4	4239.6	4393.2	4802.4	12568.8	2381.6	12055.2	29757.9	13379.6	9524.58	22142.8	7523.33
219600	6540	3425.83	3900.8	4424.8	4552.92	12275.6	2168.33	11789.6	28766.8	13123.3	8784	21440.8	6841.6
220800	6475.42	3495.2	3722.08	4408	4484.8	12115.8	2138.8	11963.8	27672.8	12940.4	8460.42	21009.6	6415
222000	6224.8	3362.5	3524	4359.17	4348.4	12047.2	2063.75	12158.8	26375.4	12854.8	8226.4	20950.8	6203.2
223200	5957.2	3360.4	3388.75	4217.6	4415.83	12042	2034.4	11854.2	25034.8	12437.1	7962	20533.6	5996.67
224400	5829.2	3242.5	3316.8	4138.33	4253.2	12169.2	1976.8	11900.8	24346.7	12160.4	7719.2	20007.6	5827.6
225600	5514.8	3193.6	3226.67	4071.6	4227.08	11915.6	1932.8	11912.1	23554	11784.6	7460.4	19598.8	5495
226800	5390.83	3018	3232.8	3916.67	4123.2	11929.6	1884.8	11756	22989.6	11452.4	7165.83	19540.8	5192
228000	5248	2925.83	3079.2	3751.2	4060.42	11762	1871.25	11377.2	22278.8	11158.8	7041.6	18957.1	4922.8
229200	5100.83	2880.8	3090.4	3697.6	3990	11645	1822.8	11231.2	21828.4	10793.6	6767.08	18475.2	4846.25
230400	4948.8	2844.17	3049.2	3456	3896.8	11551.2	1783.75	11153.2	21832.4	10716.3	6646	18177.1	4634
231600	4860.42	2740.4	2972.08	3378.8	3905.2	11329.6	1710.4	11055.4	21301.2	10285.6	6308.75	17837.6	4594.17
232800	4705.2	2695	2932	3257.5	3810	11175.2	1660	10928	21215.4	10303.2	6348	17529.6	4451.2
234000	4601.2	2623.2	2830	3225.2	3758.33	10901.2	1675.6	10690.4	21030.4	10267.5	6201.6	17020.4	4336.25
235200	4657.6	2631.25	2775.2	3155	3739.6	10635	1660	10627.6	20838.3	10036	6149.6	16848	4258.8
236400	4574	2698	2760.83	3054.4	3662.5	11038.4	1699.6	10480.4	20500.4	9789.17	6021.6	16787.2	4106.25
237600	4546.67	2576.4	2677.6	2960.83	3692	10830.8	1627.2	10392.8	20175.8	9784.8	6085	16435.2	4082.8
238800	4345.2	2515.83	2672.4	2861.6	3584.17	10365.2	1704.17	10194	19828.8	9587.92	6228.4	16665.4	3894
240000	4428.33	2550	2657.92	2788	3543.6	9997.92	1717.6	10119.6	19663.6	9435.6	6449.58	16658.4	3835.42
241200	4473.2	2500.42	2650.4	2700.8	3572	9877.6	1726.67	10422.8	19353.2	9390.83	6929.2	16942.1	3712.8
242400	4358.75	2524	2634.58	2646.8	3518.8	9579.17	1766.4	10865.8	19339.6	9222.4	7468.75	17524	3784.17
243600	4386.8	2589.58	2569.2	2727.92	3514.4	9359.2	1812.08	11355.2	19301.3	9210.4	8490.4	18429.6	3778
244800	4475.2	2711.6	2647.92	2701.6	3570	9270.4	1963.2	12635.8	19293.2	9262.08	9838.4	19678.8	3907.92
246000	4466.4	2794.8	2666.8	2610.83	3594	9221.67	2120.8	14789.2	19690.4	9411.2	11458	21937.2	4052.8
247200	4575.6	2916	2709.17	2596.4	3612.08	9151.6	2366	18080.8	20378.8	9843.75	13390.4	24603.6	4420.8
248400	4665	3148	2836	2679.17	3668	9318.33	2758.8	22719.6	21476.7	10410.4	15738.8	27560.4	4948.8
249600	4906.4	3308.33	2907.2	2675.6	3956.67	9588	3018.75	28101.6	22288	11171.3	18502.4	31246.7	5722.4
250800	5097.08	3802	3081.25	2810.4	4177.2	9994.58	3700.4	35021.2	24054.8	12238.4	21565	35370.4	6869.58
252000	5282	4098.33	3348	2972.8	4362.4	10750.4	4429.17	43036.8	26402.4	13514.2	24880	40152.5	8450
253200	5529.17	4618	3601.25	3127.6	4665.6	11367.9	5298	51921.7	28748.8	15206.8	28272.9	44238.4	10351.7
254400	6072.4	5110.42	3876.4	3430.42	5050.4	12360.8	6372.08	60766.8	31502.1	17063.2	31674.8	49689.2	12611.2
255600	6656.8	5636.4	4319.17	3718	5448.75	13619.2	7626	69374.2	34640	19180	34848.8	54864	15040.8
256800	7012.4	6326.8	4742.4	4089.17	5996.8	14977.5	8992.4	78613.2	37890	21654	38620.4	59753.2	17776
258000	7743.6	7003.6	5269.58	4473.6	6467.92	16354.8	10441.3	87130.4	41368.8	23908.8	41759.6	64369.2	20545.2
259200	8369.17	7733.6	5716	4880.42	7002.8	18151.7	11975.2	95166.8	44454.6	26274	44191.7	67500.4	23028.4
260400	8452	8071.25	6228	4655.2	7038.75	19718	13175	84870.8	52508.4	34493.8	50816.8	79512.9	24690
261600	9271.67	9245.6	8086.25	5070	8194.8	22227.5	16910.8	96829.6	52924	35636	56414.2	88700	25979.6
262800	10560	10595	9758	6338	9624.58	26186.4	20258.8	104853	62603.2	37215.4	56399.6	99209.2	27513.6
264000	12134.6	12611.6	11479.6	8063.6	10990.4	31726.3	22722.4	119661	71674	33946	56511.3	94919.6	30190.4
265200	14470.8	14677.5	13269.2	10520	12088.4	36996.8	26665	128587	81444.4	34834.4	58414.4	97073.8	31991.6
266400	16527.5	15878.8	14605.8	12254.4	12919.2	40242	30501.6	128705	89338.8	36845.2	59765.8	100247	34090
267600	18002.8	16301.7	15502	13511.3	13280.4	41828	31894.2	124780	93863.8	39895.6	60618.8	102051	34943.2
268800	18880	16769.6	16280	13724	13364.2	41900.8	31258	117029	97217.6	41691.3	60057.6	104449	34506.7
270000	19377.2	16586.4	16880.4	13845.8	13364.8	41573.3	30160	109576	96205	42752	58394.2	100146	33943.6
271200	19156	16418.8	16734.4	13436.8	13224.2	40850.8	27987.1	102526	93826.4	42650.8	55753.2	95631.7	32685.2
272400	18616.7	16259.6	16908	12987.5	13190.8	39635.4	25560	95890	89827.5	42220.4	53034.2	90990.4	31627.2
273600	18192	15612.9	16523.6	12420	12983.3	37961.2	23423.3	88720.4	84996.4	41038.8	50444.4	86381.7	30572
274800	17568.3	14921.6	16342.1	11846.4	12703.2	36330.8	21006.4	83103.3	80575.6	39878	47826.7	81845.6	29109.6
276000	17027.6	14441.3	15954	11415.4	12491.2	33258.8	19285	77129.6	76173.6	39013.6	44880.8	77077.9	27627.6
277200	16548.8	13303.2	15487.1	11043.2	12036.4	31691.2	17624.4	71393.3	72023.6	37514.4	41789.2	72255.6	25930.4
278400	15768.4	12759.6	15154.8	10453.3	11507.6	29452	16051.6	66640.8	68700.4	36272.4	39335.2	67965	24519.6
279600	15048	11788.4	14531.7	9962.4	11032.5	27171.6	14903.2	61722.9	64709.6	35101.3	36638	63697.6	23412.1
280800	14186.7	11172.4	13974.8	9458.75	10740.8	25309.6	13732.4	57301.6	61926.7	33319.2	34365	60817.6	22017.6
282000	13342.4	10404.8	13098.4	8969.2	10328.3	23876.8	12447.5	53170.8	58269.6	31888.3	31857.2	57501.7	20845.2
283200	12550.8	9737.6	12357.6	8490.83	9848.8	22795	11578.8	48971.6	55332.9	30443.2	29704.6	54138.4	19422.8
284400	11891.2	9271.67	11663.6	7972	9237.5	21344.4	10544.6	45629.6	52376	28780.4	27710.8	50533.3	18340
285600	11405.8	8522.4	11028.3	7590.4	8836.4	20546.3	9650.4	42059.2	50375.6	27655.2	25835.8	47065.2	17172.9
286800	10803.2	8107.08	10424.8	7269.58	8122.4	19732.4	8807.5	39139.2	48362.8	26055.6	24164.4	44250.4	16082.4
288000	10451.3	7742	9756.67	6993.2	7747.2	18677.6	8045.2	36220	46135.6	24896	22742.1	41296.4	15251.7
289200	10096	7292.92	9309.2	6744.17	7488	17769.2	7485	33695.6	44352.9	23668.4	21528.8	38841.3	14264
290400	9710	6899.6	8805.83	6579.2	7266.25	16932	6795.2	31220	42475.6	22529.2	19976.4	36280.8	13504.6
291600	9216.8	6521.25	8192.8	6404.58	6896.8	16130	6297.6	29174	40544.6	21300	18786	33842.1	12466.4
292800	8778	6230.8	7660.42	6094.4	6576.67	15416.4	5794.8	27458.3	39152.4	20395.4	17734	31938	11733.3
294000	8408.75	5915.6	7290	5918.33	6383.6	14843.8	5337.2	25588.8	37735.8	19498.8	16646.7	30301.2	11139.2
295200	8043.6	5643.6	6806	5808	6189.17	14203.2	4896.67	23969.2	36203.2	18515	15603.6	28181.3	10449.6
296400	7699.58	5427.6	6496	5598.75	5713.2	13792.1	4466	22318.8	34724.2	17644	14703.3	26899.6	9888.8
297600	7486.4	5225	6005.2	5454	5426.67	13244	4143.33	20898.8	33776.8	16908.8	13735.2	25338.8	9076
298800	7218.33	5004	5696.67	5238.8	5260.4	12887.9	3885.6	19837.5	32399.6	16112.8	13105	23937.2	8475.83
300000	7026.8	4855.42	5407.6	5092.92	5131.2	12444	3680.83	18470.8	31451.3	15506	12417.2	22874.6	7840
301200	6845	4628	5140.83	5001.6	4988.33	12295.2	3406.4	17304.6	30556.4	14848.8	11788.4	21656.8	7430
302400	6706.8	4534.17	4889.2	4744.58	4820.8	11917.2	3124.8	16237.6	29470	14503.6	11132.8	20710.8	7183.6
303600	6376	4267.2	4563.33	4161.6	4801.67	11913.6	3473.2	16957.5	34646.4	16290.8	11219.2	24516	9413.33
304800	6323.33	4066.8	4298	4065.42	4498	11408.8	3586.4	15732	34479.6	15954	11832.1	24695.2	8504.4
306000	6411.2	3944.4	4066.4	4220	4445	10908.8	3634.17	15750.8	33406.8	16074.2	11914	25282.9	7614.8
307200	6387.5	3962.4	3906.4	4120	4324	10451.7	3630.4	15924.8	32164.6	16394	11969.2	25581.2	7359.58
308400	6318.8	3884.17	3723.6	4121.2	4297.5	10276.4	6165	15598.8	31016.4	16612.5	11832	25876.3	7220.4
309600	6218.33	3882.4	3655.83	4125.2	4215.2	10300.4	5689.2	15455.4	29632.4	16896.4	11694.6	25397.6	6995.42
310800	6164.4	3792.08	3520	4067.92	4192	10066	5069.58	14969.2	28370.8	16457.6	11469.2	25010	6721.2
312000	6000.42	3859.2	3444.58	4119.6	4065.42	9854.8	4855.2	14822.1	27726.4	16089.2	11224.4	24607.6	6422.92
313200	5957.2	3719.17	3349.6	3976.25	3969.6	9771.6	4729.6	14596	26973.3	15900.8	10837.6	24195.4	6329.6
314400	5868.4	3700	3269.58	3850	3872.5	9532.8	4513.6	14342.9	26167.2	15324.2	10615.6	23356.4	6013.75
315600	5683.33	3644	3151.2	3800.83	3855.6	9348.33	4390.4	13881.6	25628.8	14828.8	10420	22591.2	5803.2
316800	5465.2	3561.67	3172.4	3644.4	3729.17	9015.6	4705	13809.2	25343.2	14395.4	10170	21851.7	5610.4
318000	5298.33	3442	3066.4	3504.8	3689.2	8720	4706.8	13607.6	24739.2	14090.8	9994.58	21579.6	5496.67
319200	5218.8	3463.75	3009.6	3454	3585	8763.6	4627.08	13614.8	24291.6	13700	9703.2	21232.1	5372.4
320400	5045.42	3387.2	2955	3386	3519.6	8607.92	4620	13427.5	23977.2	13449.6	9549.17	20986.8	5230
321600	4923.2	3386.25	3030.4	3305.83	3408.8	8429.2	4547.5	13088	23950.8	13154	9471.2	20477.9	5042.4
322800	4880.42	3246.8	2944.17	3190	3453.33	8390	4534.4	13065	23740	12969.2	9217.6	20250	4911.67
324000	4896.8	3237.08	2949.2	3103.75	3372.8	8385.6	4370.4	13098.4	23593.3	12796.4	9207.2	20447.6	4890
325200	4698.4	3118	2879.17	3014	3390.42	8191.2	4312.4	12802.9	23207.6	12650	9382.8	20610	4702.08
326400	4626.25	3095.6	2841.2	2887.5	3284.8	8062.92	4200.4	12714.8	23092.9	12487.2	9852.5	21418	4602
327600	4587.6	3083.75	2858	2859.2	3271.25	8015.2	4148.75	12764	22757.2	12454.2	10886.8	22730.4	4564.4
328800	4473.75	3029.2	2905.2	2805.2	3299.2	8012.5	4139.2	12960	22390.8	12624.4	12630.4	25340.4	4537.5
330000	4474	3103.33	2891.2	2776	3297.08	7960	4127.92	13328	22227.2	13034.6	15038.4	29571.7	4488
331200	4387.5	3088.4	2990	2716.4	3258.8	7907.92	4107.2	13588.3	21928.4	13643.6	18570.8	35274.4	4908.75
332400	4492.4	3123.75	3033.2	2649.17	3385.6	7932	4295.42	14346.8	21988.8	14744	23268.4	43368.8	5105.6
333600	4524	3257.2	3220	2711.6	3326.67	8162.8	4508	15551.3	22260	15902.9	28718.4	53607.6	5333.75
334800	4623.2	3462.5	3417.6	2745.42	3663.2	8403.33	4718	17044	22870.4	17765.2	35365.6	65734.8	5803.6
336000	4669.6	3682	3680	2814.4	3762.5	8825.6	5045.6	19345	23904.8	19649.6	42892	78864.4	6585.42
337200	4843.33	3968.4	4031.2	2951.25	3971.2	9278.33	5487.6	22103.6	24774.6	21927.2	50584.2	92686.4	7606.8
338400	5246.8	4436.25	4365.6	3144	4322.92	10063.6	6024.58	25379.6	26578	24380.8	58344	107006	9080.8
339600	5595	4865.2	5029.2	3394.8	4696.4	10977.5	6861.6	29988.4	28248.8	27262.8	66160.4	112591	10583.3
340800	5964.8	5504.17	5564	3839.6	5065.2	12152.8	7630.42	34852.4	30285.2	30402.5	73121.2	130385	12676
342000	6500.42	6182.4	6252.5	4215.2	5522.4	13284.6	8566	40250.4	32775.6	33298.8	80182.5	132658	14754.6
343200	6891.2	6811.25	6779.6	4635.83	5938.4	14604.8	9579.17	45457.2	35054.2	36615.6	85104.8	140675	17274.4
344400	7573.6	7566	7463.33	5248.8	6486.25	16296.8	10615.6	51095	37628.4	38746.3	89099.2	147306	19544.2
345600	8314.4	8472.5	8014.4	5723.75	6950.8	17855	11766.4	57323.2	39864.2	41156	92404	156812	21791.2
346800	7880	8482	8711.25	5378.4	6684.58	19598	13415.2	54751.7	47814.4	50012.5	107528	188133	23801.3
348000	8950.83	10312.8	11460.8	6002.08	8179.2	21754.2	16420	61408	44411.3	56502.4	127403	222371	24844.4
349200	10501.2	11396.7	13031.6	7323.6	9217.5	24483.2	17669.6	72646	52053.2	60397.9	137131	254211	28080.8
350400	12598.8	13626.4	15125	8842.8	10256	28854.6	16181.6	84033.2	60680	60214.8	137227	265893	30823.3
351600	15121.6	16065.8	17346	11524.8	11596.8	33613.2	18177.1	92947.2	69609.6	60675.8	140371	271438	33645.6
352800	17258.8	18809.2	18916.3	13713.6	13160.8	36843.3	20154.8	98240.4	76235.6	63960.8	142255	276841	36283.3
354000	19006.4	20351.7	20066	15170.4	13709.2	39119.2	22333.3	97804.4	81633.3	65596	133797	267702	38073.2
355200	19903.6	20666	20710.4	15379.6	14546.7	40928	23163.2	94724.2	85490.4	66363.8	122122	250301	39024.2
356400	20642.8	20988.8	21049.6	15171.3	14935.2	41761.3	23162.4	90104.4	86301.7	65541.6	111176	228998	38908.4
357600	21018.4	20388	21146.3	15502	15424.6	41803.6	22776.8	84575.8	86540.4	63402.1	99817.6	205273	38007.2
358800	21162.9	20059.2	20715.2	15097.5	15488.8	40869.2	21995.2	78947.6	84227.5	60170.4	90450.8	183540	36692
360000	20861.2	19776.7	20066.8	14406.8	15540	39403.6	21011.7	73301.2	81080.4	57407.1	82852.4	167171	35794.8
361200	20526.3	18840	18929.2	13986.4	15624	38001.3	19940.8	68414.8	77886.4	54383.2	75392.9	152680	34639.2
362400	19887.6	18140.4	17849.6	13576.4	15247.6	36310.8	18581.3	63205.2	75053.2	51342.1	69686	138997	32880.4
363600	19393.3	17346.4	16726.7	12997.6	15218.8	34202.1	17635.6	58282.1	71699.6	48385.6	63794.6	126031	31544.6
364800	18647.2	16526.3	15532	12459.2	14858	32508.8	16367.1	53955.2	69033.3	45630.4	58694.4	116608	29831.2
366000	17962	15828	14582.1	11993.6	14459.2	30457.2	15086.8	50038.8	66026.4	43107.5	54209.6	108654	28189.2
367200	16986	14801.6	13469.6	11337.5	13892.8	28740.8	13994.8	46182	62665.8	40620	50608.8	100081	26633.6
368400	16243.6	14059.6	12460	10585.2	13382.1	26874	12954.6	42447.9	59939.6	37944.6	46889.2	93011.2	25514.8
369600	15491.3	12994.4	11666	10135.4	12992.8	25343.3	11947.6	39255.2	56965	35657.6	43235	86019.6	24115.6
370800	14684.8	12245	10812	9692.4	12310	24111.6	10890	36552.4	54495.6	33940.8	40221.6	78859.2	22802.4
372000	13985	11424.8	10175	9121.2	11897.6	22564.6	10144	33892.4	51483.6	31958.8	37377.5	72940	21522.5
373200	13112.8	10584.6	9613.6	8686.4	11379.6	21492	9276.25	31164	49252.8	30012.5	34817.2	66701.3	20307.6
374400	12486.3	9814.8	9009.58	8134	11006.4	20202.4	8520	29417.1	47115.6	28255.2	32619.6	61458.4	19312.9
375600	11702.8	9347.5	8376.8	7924.17	10509.2	19505.6	7908.75	27032.8	44692.9	26869.6	30685.2	56780.4	18305.2
376800	10861.6	8729.6	7938.75	7387.2	9988.33	18370.4	7110.8	25475	43079.6	25574.6	29134.8	52731.6	17409.2
378000	10430.4	8469.2	7791.6	7063.75	9657.2	17538.3	6475.2	23764.8	41511.3	24385.6	27136.7	49146	16424.8
379200	9939.2	7812	7326.25	6812.8	9376.67	16782	6115.42	22561.7	40003.6	23246.3	25718.8	46152.8	15434
380400	9413.33	7548.4	7001.6	6577.08	8892.4	16203.3	5695.6	21283.2	38685.8	21835.6	24352.1	42976	14631.2
381600	9120.8	6960.83	6653.6	6360.4	8524.58	15695.2	5296.25	19884	37666.4	20999.2	22960.4	39862.9	14038.8
382800	8629.58	6621.6	6495.83	6051.6	8315.2	15296.3	4914.4	18841.6	36904.8	20206.8	21761.3	37532.4	13308.8
384000	8266.4	6369.58	6185.2	5786	7991.6	14722.4	4603.75	17842.8	35880.8	19529.6	20863.2	35602.9	12663.6
385200	7939.17	5918.4	5893.33	5388.4	7649.2	14365.6	4263.6	16988.8	34964.8	18345.2	19807.5	33681.6	11955.8
386400	7648.8	5805	5674	5049.17	7492.4	13861.2	3975.42	16048	33847.9	17819.6	18757.6	31734.6	11294.8
387600	7346.4	5483.2	5334.17	4921.6	7190.42	13382.4	3798.8	15138.3	32440.8	16971.7	17610	29701.6	10744.6
388800	6986.4	5254	5099.6	4861.25	6966.8	12919.6	3618.8	14323.2	31229.6	16230.4	16792.9	28606.4	10160
390000	6908.8	5508.4	4570.42	4453.6	6923.75	12192.8	3961.67	15497.9	35346.4	16687.1	15217.2	29064.8	10882.8
391200	6764.17	5268	4223.6	4385	6394	12206.7	4442.8	14989.2	36313.8	16366.4	15737.5	27038.8	10615.6
392400	6925.2	5143.33	4139.6	4338.8	6402.5	11993.6	4638.75	15369.2	36187.6	16165.8	14883.2	26710.8	10243.6
393600	6876.25	5037.2	4058.33	4278.8	6224	11698.3	4458	15770.8	35025.2	16439.2	14893.8	27614	10130
394800	6842.8	5082.92	3947.6	4386.67	6100	11579.6	4432.92	15569.2	34052.4	16459.6	14664.4	27723.8	10090
396000	6896.67	5084.8	3907.5	4512	6024.4	11741.2	4392.4	15440.8	33266.8	16150.8	14291.3	27946.8	10048.3
397200	6955.6	5100.42	3803.2	4371.67	5978.4	11788	4501.67	15130.8	32226.3	16046.4	14118	28038.8	9822.8
398400	6829.2	5051.2	3760	4318.4	5776.67	11750.4	4577.6	15042.1	32008.8	15899.6	13848.8	28004.4	9658.33
399600	6870.4	5034.4	3700	4316.25	5723.2	11614.2	4498	15051.2	30752.9	15577.6	13692.1	27996	9421.6
400800	6759.2	5046.8	3560.4	4289.6	5595.42	11612	4405.42	14865.4	30152.4	15171.3	13379.6	27578	9265.2
402000	6732.92	4989.2	3618.8	4223.33	5438.4	11300.8	4496	14502.4	29823.8	14675.6	13018.3	26865.2	9058.8
403200	6538.8	4859.58	3555.6	4113.2	5268.75	11374.4	4412.08	14522.4	29369.2	13985.8	12683.6	26278.3	8646.8
404400	6389.17	4890	3517.5	4126.8	5088	10972.5	4362.4	14221.3	28772.4	13718.4	12383.3	25908.4	8548.75
405600	6279.6	4788.75	3406.4	4002.08	4994.8	10772	4283.33	14291.6	28493.2	13461.6	12083.6	25320	8400.4
406800	6112.08	4635.6	3329.17	3903.6	4894.4	10637.2	4248	14250.4	27991.2	13214	11847.9	24934	8114.17
408000	6017.2	4542.08	3261.2	3840.83	4816.4	10437.2	4185.83	14226.4	27971.7	12796	11650.4	24505.8	7847.2
409200	5906.8	4511.2	3202.08	3734.4	4570	10195.6	4080	14204.6	27575.2	12622.9	11540	24254	7640.42
410400	5740	4494.8	3117.2	3591.67	4506.4	9986.67	4096.8	14268.4	27086.7	12402	11602.5	24244.8	7769.2
411600	5578.8	4394.4	3148.8	3506.4	4380.42	9708	4066.25	14216.7	26566.4	12355	11950.4	24291.7	7696
412800	5521.25	4236	3287.6	3423.75	4361.6	9858.33	4048	14146.8	26513.8	12459.2	12030.8	24916.8	7761.2
414000	5436.4	4238.75	3358	3398.8	4278.75	9588	3964.17	14228.8	26066.4	13148.3	12883.6	26494.2	8288.8
415200	5309.17	4215.6	3416.67	3250.8	4256.4	9484.58	4063.6	14433.3	25827.6	13866.8	14145.8	29499.2	8762.5
416400	5152.4	4155	3496.8	3227.5	4045.6	9402.4	4023.75	14481.2	25653.6	15162.8	16263.2	34536.7	9649.6
417600	5128.33	4166.4	3511.67	3118	4124.8	9448.4	4295.6	14818.8	25504.8	17777.6	19139.6	42987.2	10832.9
418800	5126	4155.42	3758	3087.5	4155.2	9379.2	4396.4	15510.8	25692.5	21049.6	23347.2	55750.8	12460.8
420000	4973.2	4194.4	3921.25	3055.2	4099.17	9526.8	4566	16735	26333.6	25109.2	28780.8	72600	14405.4
421200	5110.42	4348.4	4132	3123.33	4173.2	9705.83	4781.2	18517.2	27125.8	30220.4	35639.2	94150	16682
422400	5150.4	4589.2	4456	3238	4288.33	9980.4	5305.42	20877.5	28208	36146.3	42910.4	117200	20165.2
423600	5292.08	4941.6	4819.6	3278.75	4452.4	10528.3	5790	24187.6	29716.3	42332.4	51332.5	142549	21952.4
424800	5587.2	5455	5191.6	3524.4	4706.25	10988.8	6357.08	27783.2	31876.8	49171.3	59563.6	166376	24942
426000	5924.17	5874.4	5845.83	3763.6	4846.4	11854.6	7185.6	32620	34292.4	55558.8	68238.3	191735	27542.1
427200	6298.8	6683.33	6752	4213.33	5189.6	12723.6	7842.92	37740	36545.2	61926.4	74968	211788	30437.2
428400	6800	7409.2	7639.17	4582.8	5554.17	13840.8	8817.6	43058.3	39254.4	67184	81916	228250	32950.8
429600	7379.6	8225	8676.8	5279.58	5886	14816	9962.4	48569.6	42097.5	72088	88201.6	240529	35560.8
430800	8055.2	9151.6	9295	5810.8	6392.08	16136.8	10743.6	53907.1	44542.8	75784.6	91697.6	252439	37770
432000	8653.33	10032	10116	6495	6676.8	17428.8	11837.6	59363.2	47389.6	78038.8	94985.8	261039	39488.4
433200	8168.4	9795.2	11107.2	5956	5973.75	19098	12257.9	60944.2	51251.2	96704.6	95325.6	287757	47296
434400	9565	11846.8	14800	7008.33	6966	21049.6	14408.4	71011.2	51333.8	111360	108786	340380	52217.2
435600	10791.6	12485.4	17169.2	8029.2	8055.83	23845.6	15180	86224	56378	114228	118921	346718	56480
436800	13200	14902.8	18235.4	10177.6	9297.6	28015.4	15551.6	93275.4	65279.2	111604	119814	347481	60675.8
438000	15771.2	16894.2	20530.4	12585	10894	31739.2	17765	102724	75636.3	107110	123125	368195	61754
439200	18053.3	19402.8	22219.2	15102.4	12639.6	35371.2	19998	108856	81262.4	112228	121810	368381	62187.9
440400	20409.2	21175.4	24434.4	16870	14117.6	38304.4	22002	108082	84329.2	114213	115967	350387	61504.4
441600	21504	21523.2	26179.6	17473.2	14922.5	40162.8	22881.2	103028	86152	111785	105374	323974	58949.2
442800	21833.8	21628.8	27979.2	16928.3	15377.6	40789.6	22939.6	97542.4	87328.3	106655	96520.8	291310	55661.2
444000	21515.6	21396.4	31114.4	16814	15535.4	41447.6	22612.5	90221.6	87357.2	99825.8	88075.6	257350	52010
445200	21333.8	20756.8	32906.8	16400	16039.2	41110	21240.8	83556.4	85939.6	91508.4	80637.1	224348	48983.2
446400	20612.4	20372.1	32902	15855.2	15930.4	40390.4	20281.3	76825.2	83806.8	84135	74766.4	200046	45897.2
447600	20688.3	19637.2	31572.5	15524.8	15843.2	38749.6	19069.2	70250.4	82273.6	76683.6	69050	176923	43152.5
448800	20432.8	18899.2	29987.6	14978.3	15716.4	37455.2	18026.7	65860.4	80485	69998	63250	158238	40675.2
450000	20330.8	18318.4	28695.4	14432.4	15471.3	35546	16847.2	60797.5	77194.4	64408	58542	141479	38010.4
451200	20260	17320.4	27038	14012.1	14986.8	34038.8	15530	56119.6	74035	59332.8	53563.6	126417	35395.2
452400	19580.8	16552.4	24907.5	13294.8	14561.7	32080.8	14461.2	52319.2	69943.2	54678.3	49968.8	114151	33188.3
453600	19116.7	15594	23100.4	12725	14039.2	30497.9	13413.2	48290.4	65929.2	50367.2	46232.9	102670	31287.2
454800	18350	14788.3	21228.4	12101.6	13761.7	29020.8	12277.9	45247.6	62570	46132.9	42788.8	91919.6	29392.4
456000	17470.8	13941.2	19711.6	11242.4	13032.4	27272.1	11405.2	41926	59297.9	42499.6	40244.2	83426.8	27481.7
457200	16789.6	13099.2	18471.2	10784.8	12610	25856.4	10719.6	39018.8	56089.2	39277.1	37574.8	75393.3	25834.8
458400	15799.2	12398.4	16782.1	10114.4	11972	24395	9850.4	36772.5	53276.4	36271.2	35585	68578.4	24397.9
459600	15160.4	11666.3	15692.8	9651.67	11542	23078.8	9245.42	34017.2	50745.8	33245.2	33548.8	62522.1	22950
460800	14621.7	10822.8	14745.4	9341.2	11106.7	21888	8465.6	31816.7	48596.4	30991.6	31383.6	56803.6	21787.9
462000	13800.8	10364.6	13681.2	8822.5	10510.4	20722	7897.2	30070	46591.7	29133.2	30176.4	52100	20758.4
463200	13286	9814.8	12865.8	8643.6	10172.1	19565.6	7283.2	28105.8	44763.6	27045	28899.6	47389.6	19511.7
464400	12717.9	9266.8	11863.6	8252.08	9782	18610.8	6805.6	26820.4	43045.8	25266.4	27749.6	43726	18590.4
465600	12128.4	8837.08	10884	8008	9324.17	17663.2	6465.42	25304.4	41199.6	24062.9	26517.2	40678.8	17523.2
466800	11723.3	8375.2	10405.6	7605.6	8934.4	16820.8	6012	24148.4	39445	22251.2	25139.2	37644.8	16707.5
468000	11059.2	7960	9656	7234	8595.83	16206.8	5700	23072.4	38610.8	20887.9	24428.4	34763.8	15868.4
469200	10696.3	7685.6	9197.92	6915.6	8391.6	15620	5335.6	21828.3	37856.8	19857.6	23452.5	32313.2	15059.6
470400	10224	7281.67	8536	6634.17	7948.4	15191.6	5063.75	21262	36734.2	18844.8	22583.6	29953.8	14509.2
471600	9860.4	7013.2	8092.92	6150.8	7850.42	14600	4816	20154.6	36163.2	17700	21747.2	28292.8	13638.8
472800	9446.8	6713.33	7622	6004.58	7508.8	14088.8	4598	19458.4	35385.4	16537.2	20697.2	26140	13032.8
474000	9119.2	6464.8	7108.33	5762.4	7260.42	13518.4	4422	18757.5	34114	15732.1	20423.6	24577.6	12315
475200	8799.58	6230	6711.2	5599.17	7093.2	13022.5	4118	17827.2	32587.1	14866.4	19442.5	22708.4	11646.4
476400	9026.4	6677.5	6075.2	5726.4	7799.58	12594	4290.42	18995.2	34086.4	14928.8	20839.2	25277.1	11118
477600	8464.17	6330.4	5324.8	5552.8	7213.2	12252.1	4688.8	19143.2	36380.4	13820	21247.9	22786.4	11192.1
478800	8282.8	6365.83	5203.6	5308.8	7033.75	12320.8	4820.83	19388.8	36397.6	13867.9	20266.8	22705.8	11515.6
480000	8267.08	6336.4	4994.58	5400.4	6832	12042.5	5000	19719.6	35558.4	13966.4	19598.8	23104.4	12064.2
481200	8034.4	6435.83	5045.6	5533.33	6610.4	12270.4	4970.83	19724	34927.5	13740.8	19159.2	22969.6	12497.2
482400	8032.8	6314	4842.5	5410	6567.08	12370.4	5133.6	19747.9	34456.4	13413.8	18482	22967.2	12736.3
483600	8037.2	6439.58	4764	5526.25	6532.4	12478.3	5058.4	19980.4	34153.3	13333.2	18092	22971.2	12686.4
484800	8007.6	6312.8	4601.67	5455.6	6370.42	12542.8	5005.6	19750.4	33650	13212.1	17463.2	22816.8	12899.6
486000	7918.33	6204.4	4524.8	5413.33	6201.2	12720	4972	19434.8	33400.8	12870.4	17255.4	22834.8	12999.6
487200	7796.8	6107.08	4468	5502.4	6096.67	12818	4801.25	19348	32730.4	12500.8	16735.6	22742.9	12770.8
488400	7505.83	6101.6	4309.6	5373.2	5988.4	12994.2	4774.8	19183.6	32111.2	12196.4	16475.4	22446.8	12549.2
489600	7428	5982.5	4265.6	5298	5888	12738.4	4755.42	19056.4	31585.6	12064.2	16287.6	22235.4	12150.8
490800	7279.17	5863.2	4148.75	5110	5877.6	12595.4	4642.8	18947.1	31005.2	11973.2	16137.1	22019.2	12030.4
492000	7099.2	5790.83	3985.6	5061.67	5728	12528	4580	18833.2	31110	11457.6	15818	21449.6	11593.2
493200	6968	5722.4	3945.83	5042.8	5555	12152	4568	18732.9	30905.6	11383.3	15660	20799.2	11270.8
494400	6666	5669.58	3874	4946.25	5464.4	11928.8	4510.4	18718	30673.8	11395.6	15669.6	20352.8	11123.6
495600	6631.6	5490.8	3837.5	4839.6	5390.83	11924	4380.8	18683.3	29995.6	11157.1	15310.4	20404.8	10884.6
496800	6384.58	5476.8	3779.6	4887.08	5324	11748.8	4423.2	18659.6	29863.8	11168.4	15297.1	20142	10672
498000	6223.2	5285	3714.8	4700.4	5215.42	11652.4	4411.67	18712.4	29724	10977.9	15185.6	20103.3	10822.4
499200	6248.33	5166.8	3590	4589.6	5169.2	11515.4	4352	18506.8	29333.6	11120	15537.5	20382.4	10982.5
500400	6078	5091.67	3458	4470	5120.8	11406.8	4374.58	18580.8	28804	11482.9	16051.2	20936.3	11688
501600	5891.67	5026.4	3482.5	4431.6	5034.4	11370.4	4363.6	18420.4	28714.4	12161.2	16736.7	22194.4	13235.8
502800	5699.6	4948.75	3525.6	4307.92	5046	11296.4	4453.33	18349.2	28669.2	13297.2	17426	24818.8	15693.2
504000	5691.6	4911.2	3420.83	4216	4922.5	11142.8	4599.2	18420.8	29241.6	15343.8	19111.2	29048.8	19051.7
505200	5614.8	4833.75	3544.8	4271.67	4905.2	11290.8	4689.6	18766.8	29278.3	18417.6	21333.2	35824.4	23914.4
506400	5473.2	4905.6	3551.25	4161.2	4805.83	11384	5036.4	19487.9	30406	22452.5	25233.2	45311.6	29980.8
507600	5556.67	4922.4	3680.4	4157.08	4829.6	11696.3	5445.2	20557.6	32000.4	27820.4	29153.3	58042.8	36655.6
508800	5535.2	4971.25	3739.2	4138.4	4859.17	12056.8	5947.92	22170.8	34258.8	34238.3	33973.6	74294.6	43609.2
510000	5664.58	5232	3903.75	4250.8	4879.6	12396.7	6516	24453.6	36561.6	41939.6	39618.3	93242.4	51292.5
511200	5767.2	5415.83	4118.8	4384.4	4954.4	12959.2	7089.58	27387.6	39761.6	50210.4	44920.8	114815	58301.2
512400	5864.17	5870	4447.92	4550	5188.4	13802.1	8207.6	30679.2	42879.2	58860.4	52888.3	136606	65816.7
513600	6233.6	6400	4772.4	4812.5	5194.8	14472	9087.08	34497.2	46478.3	68129.6	58095.6	159290	72073.6
514800	6506.8	6995.2	5180.83	5279.6	5532.08	15729.2	10104.8	37940	49930.8	77152.9	67619.2	178756	78288.3
516000	6989.2	7680.8	5597.6	5762.08	5682	16567.9	11367.6	42073.6	53214.6	84806.4	73221.2	198118	82094
517200	7491.6	8464	6020.83	6264.4	6043.33	18013.2	12535.4	46177.9	56885.6	90821.7	78065.6	213224	85586.8
518400	7979.17	9235.2	6652	6946.25	6257.2	19221.7	13658.4	50090.8	59973.3	95047.6	82092.8	225590	88072.4
519600	7828.8	9151.2	7721.67	6502.8	5204.58	22155.6	14173.2	56464.2	66082.8	116754	75931.2	250438	99342.5
520800	8696.25	10670	10235.2	7213.75	5804.4	23958.8	17366.8	70079.2	69317.9	138325	77868.8	308278	110618
522000	9720.4	11191.2	12797.2	8520.8	6872.5	26568.4	18198.8	78917.1	73810.4	154258	77232.8	300183	114470
523200	11683.8	13097.2	13940.8	10724.6	8302.8	31339.6	17921.6	84943.2	84340.4	155153	82765	305239	117022
524400	13943.2	14772.1	15899.2	13186	10082.9	36074	19930	91360.8	93751.6	152028	91147.6	320738	116775
525600	16035.4	16898.4	17920.4	15273.2	11382	39638.8	21958.8	97246	101423	151339	94472.5	325770	115472
526800	17987.2	18255	19237.2	16911.2	12499.6	42602.4	23524.2	100447	107529	149642	93752.4	312116	110381
528000	19112.5	18973.6	20554.2	17494.4	13325.6	44413.8	24754	100730	109754	140546	91418.3	292410	102036
529200	19855.6	18975.8	21306.8	17422.5	13579.2	44535.6	24889.6	97129.2	107231	128190	86428.4	267576	93192.8
530400	20196.8	19111.6	21605.8	17048.8	14050.8	45234.4	23902.8	92623.3	105270	114266	79414.8	241484	85457.5
531600	20448.8	18851.3	21544.8	16522.9	14206.4	45512.1	22842	88085.2	103408	101762	73676.8	217228	77952.8
532800	20647.6	18603.6	21162.5	16000	14604.6	45804	21591.2	81545	100938	90661.3	67484.8	194635	71692.4
534000	20620	18195.6	20336.8	15446.3	14654	45676.3	20475.6	77691.2	97830.8	80915.6	62541.3	175369	66039.6
535200	20559.6	17750	19744.8	14782	14553.8	44142	19036.7	72566	94716.4	71624.2	57500	157572	60752
536400	20101.7	17060	18914.2	14246	14369.6	42827.5	17750.4	68534	91467.2	63055.2	52253.3	140714	56133.3
537600	19762.4	16675.8	17924.8	13596	13734	40573.6	16408.8	64381.6	89078	56619.6	48846	127050	51826
538800	18400.8	15832	17023.8	13140.8	13601.2	38693.8	15539.6	59537.1	85662.8	50854.4	44717.5	114660	47711.7
540000	17201.2	15389.2	16091.6	12393.3	13141.6	36322.4	14162.9	56296.4	83492.5	45575.2	41569.6	103867	44541.6
541200	17189.2	14530	15121.3	11791.6	12732.9	34456.4	13190.4	52108.3	79399.2	41370.8	38606.4	93654.4	41148.3
542400	16300	13890.4	14309.6	11247.9	12324.4	32935.4	12129.6	48890	75722.1	37351.2	35750	85258.4	38054.8
543600	15826	13301.2	13725	10766.8	11867.1	30932.8	11199.6	45753.8	72139.6	33827.9	33530.4	77617.2	35311.2
544800	15347.1	12802.8	13172.8	10263.8	11608	29565.4	10368	43310.8	68333.3	30497.6	31439.6	70437.2	32901.6
546000	14796.8	11845.4	12265.2	9852	11098.3	27969.6	9807.08	41210	64971.6	27801.7	29850.4	64499.2	30878
547200	14489.6	11352.4	11790.4	9370.8	10578.8	26542.1	9049.6	38311.6	60558.4	25324.8	28265.4	58471.2	28755.8
548400	13959.2	10591.7	11192.4	8917.6	10003.2	25157.6	8466.67	36858.8	57907.2	23101.3	27178	53242.5	26820.4
549600	13584.6	10197.6	10738.3	8776	9696.4	24115	7710.4	34711.7	54575.2	21148	26152.9	49024.4	25182.9
550800	13052	9621.25	10201.6	8470.42	9315.2	22956.4	7362.08	33137.2	52003.3	19471.6	25081.2	44612.9	23717.6
552000	12576.8	9244.4	9622.5	8057.6	8843.75	21966.8	6816	31777.5	50082.4	17907.5	24400	40956.8	22352.9
553200	12135.6	8816	9058.8	8016.25	8574	21087.5	6317.6	30289.6	47811.7	16577.2	23550	37415.2	21362.4
554400	11756.8	8467.2	8573.33	7527.6	8203.75	20168.8	5942.5	29150.4	46462	15270.4	22971.6	34792.4	20158
555600	11349.2	8182.8	8262	7390	7863.2	19520.4	5667.2	27656.4	44933.3	14229.6	22393.3	31745.2	19244
556800	10966	7755	7826	7033.2	7497.08	18894.4	5284.58	26749.6	43634.4	13213.3	21882	29419.2	18145.2
558000	10676.7	7586.8	7488.33	6958.8	7167.6	18047.5	4948.4	25906.8	42332.4	12481.6	21251.7	27282.4	17412.9
559200	10114.8	7145.42	7134.8	6574.8	7018.8	17468	4670.83	24614	41841.2	11620.8	20862.4	25196.7	16388.4
560400	9784.17	6755.6	6798.33	6297.2	6838.4	16750	4369.6	23761.3	40690.4	10938.8	20204.6	23427.6	15744.6
561600	9493.6	6593.33	6512.4	6149.17	6529.6	16415.6	4171.25	23099.2	38926.3	10173.2	19532	21797.1	15118
562800	10046.4	6744	6365	6863.2	7389.58	15543.2	4238	26197.9	38952	11819.6	22272.4	25192	14400
564000	9020.8	6375.6	5638.8	6753.33	6941.2	14994.6	4400.8	26072	40935	11082	22332.5	24729.6	13571.6
565200	8975.6	6588	5512.08	6469.2	6858.75	14808.8	4667.92	26444.6	42440.4	11026.3	22868.8	25209.2	13493.6
566400	8892.92	6660.8	5292.4	6358.33	6753.6	14682.9	4940.8	26460.8	41776.7	10988.4	21978.3	25090.4	13980
567600	8803.6	6621.67	5115.6	6400.8	6665.42	14594.4	5067.5	26426	41468.8	10922.9	21355.6	24614.2	14423.6
568800	8662.92	6518	4910	6290	6546	14512.5	5040.4	26569.6	40648	10732	21000	24088.4	14862.5
570000	8624.4	6565.83	5000.8	6473.2	6392.4	14612.4	5064.17	26229.2	39920.8	10548	20505.6	23418.8	15078.8
571200	8485	6652.8	4780	6354.4	6280	14402.4	5036.8	25695	39540.4	10255.2	19997.5	22740.4	15010
572400	8415.6	6488.33	4759.2	6399.58	6266.8	14316.4	4932.08	25606	39323.8	10152.4	19916	22433.8	15070
573600	8107.6	6471.6	4612.5	6374	6018.75	14028	4849.2	25335	38619.6	10154.2	19468	22067.6	15190.4
574800	8015.6	6402.8	4540	6333.75	5785.2	13630.8	4661.2	24708.8	38449.6	9938.8	19272.9	21592.8	15104
576000	7896.8	6418.4	4435	6222.8	5784.58	13542	4605.42	24485.8	38062	9777.92	19051.2	21343.2	14852
577200	7814.17	6253.6	4391.2	6089.17	5700.4	13235.8	4588.4	24196	37614.6	9588.4	19107.5	21126.8	14306.4
578400	7548.4	6168.33	4363.2	5970.8	5584.58	12850.8	4520.42	23913.6	36958.8	9721.25	19012.4	20870	14105.2
579600	7537.92	6008	4242.92	5921.6	5578.8	12910.4	4347.6	23569.6	36488.8	9544	18790.4	20590.8	13668.3
580800	7282	6056.67	4193.6	5872.5	5444	12583.6	4366.25	23499.6	36182	9362.4	18648	20213.3	13421.2
582000	7072.92	5877.2	4132.5	5756	5315.6	12333.6	4369.6	22887.1	36325.2	9320	18819.6	19728.4	13009.6
583200	6874	5754.58	3986.8	5667.08	5261.6	12171.6	4302.5	22998.8	35553.3	9368.4	18765.2	19643.8	12748.4
584400	6650	5695.6	3941.67	5702	5122.5	12142	4292	22788.8	34976.4	9225.42	18798.8	19271.2	12462.1
585600	6557.6	5565.6	3916.4	5366.25	5103.2	11944.6	4259.6	22648.8	34964.6	9331.6	19094.6	19279.6	12633.2
586800	6406.8	5529.2	3811.6	5341.6	4977.92	11882	4207.5	22453.3	35042.8	9449.17	19704.8	19356.4	13039.2
588000	6332.08	5411.6	3896.4	5308.33	4953.2	11704.2	4311.6	22477.2	34364.6	10024.4	20455	19748.8	14057.6
589200	6080.4	5344.58	3820	5206.4	4901.67	11656	4295	22264	33927.2	10645.8	22222	20309.6	15918.8
590400	5993.33	5328.8	3884.17	5098.4	4885.6	11622.9	4352.4	22501.3	34260.4	12078.8	24997.5	21902	19337.5
591600	5914	5300.83	3934.8	5077.92	4849.2	11598.4	4559.58	22866.8	34636.4	14338	29415.2	24458.3	23852
592800	5959.17	5315.6	3992.5	5036.4	4792.4	11638.4	4806.8	23076.7	35765.6	17788.4	34947.9	28670.8	30125.4
594000	5798	5191.67	4072.8	5128.33	4806.4	11736.4	5105.42	23919.2	37389.2	22764	41920.4	34021.7	38270
595200	5712	5341.6	4270	5063.6	4756.25	11704	5553.6	24809.6	39189.6	29068.3	50064.8	41772.4	48491.3
596400	5843.2	5404.8	4537.2	5126.25	4813.6	12070.4	6108	26221.2	42366.7	37090.4	58755	52344.4	59107.6
597600	5987.2	5722.4	4836	5214	4878.75	12686.8	6890.83	27806.7	46397.6	45603.8	67510.4	64000.8	69903.6
598800	6170	6014.8	5198.8	5378.33	5024.4	13403.3	7702.8	29774.8	50566.7	56065.6	77136.3	77472	81232.4
600000	6381.2	6290	5731.2	5696	5123.75	14063.2	8750	32023.2	54662	66068.3	85154	91006.3	92278.4
601200	6736.25	6789.2	6055.42	6009.2	5225.2	15170.4	9956.8	34611.3	59143.2	76297.6	92373.8	106391	102578
602400	7046.8	7274.17	6464	6526.67	5499.2	16226.4	11120.4	37146	63166	84942.8	98284	121531	111417
603600	7457.5	7880	6986.25	7050.8	5719.6	17330.4	12456.8	39839.2	67509.6	93643.2	103978	134908	118852
604800	7824.8	8570.4	7550.4	7455	5997.2	18433.8	13766	42514.8	71259.2	101238	110099	146241	126213
606000	8066.4	8326	8490	7076	4793.75	22238.8	14529.6	47075.8	79828.4	114377	108728	164982	136580
