# Supplementary material for: Application of time lags between light and temperature cycles for growth control based on the circadian clock of Lactuca sativa L. seedlings
Source: Front Plant Sci. 2022 Oct 13;13:994555. doi: 10.3389/fpls.2022.994555 (PMC9802636; doi:10.3389/fpls.2022.994555)
Supplement: Supplementary file 1 [file DataSheet_1.zip › Simulation/Cos (Figure S8)/L12D12_12h12C_Dt=0h_Cos.csv]

t	LD	Temperature	R	��	RCos��
0.1	0	1	0.999986	-0.531751	0.861909
0.2	0	1	0.999944	-0.517009	0.869253
0.3	0	1	0.999873	-0.502129	0.876449
0.4	0	1	0.999773	-0.487106	0.883491
0.5	0	1	0.999642	-0.471935	0.890371
0.6	0	1	0.999479	-0.456614	0.897084
0.7	0	1	0.999285	-0.441136	0.90362
0.8	0	1	0.999057	-0.425499	0.909974
0.9	0	1	0.998794	-0.409696	0.916136
1	0	1	0.998497	-0.393724	0.922098
1.1	0	1	0.998162	-0.377578	0.927852
1.2	0	1	0.997789	-0.361253	0.933387
1.3	0	1	0.997378	-0.344744	0.938694
1.4	0	1	0.996925	-0.328046	0.943763
1.5	0	1	0.996431	-0.311154	0.948583
1.6	0	1	0.995893	-0.294064	0.953143
1.7	0	1	0.995309	-0.276769	0.957431
1.8	0	1	0.994679	-0.259264	0.961436
1.9	0	1	0.994	-0.241545	0.965144
2	0	1	0.993271	-0.223605	0.968543
2.1	0	1	0.992489	-0.205439	0.971619
2.2	0	1	0.991654	-0.187043	0.974358
2.3	0	1	0.990761	-0.168409	0.976745
2.4	0	1	0.98981	-0.149533	0.978765
2.5	0	1	0.988799	-0.130408	0.980403
2.6	0	1	0.987725	-0.11103	0.981643
2.7	0	1	0.986585	-0.0913913	0.982468
2.8	0	1	0.985377	-0.0714875	0.982861
2.9	0	1	0.9841	-0.0513123	0.982805
3	0	1	0.98275	-0.0308599	0.982282
3.1	0	1	0.981324	-0.0101245	0.981274
3.2	0	1	0.979821	0.0108997	0.979763
3.3	0	1	0.978237	0.0322184	0.97773
3.4	0	1	0.97657	0.0538376	0.975155
3.5	0	1	0.974818	0.0757627	0.972021
3.6	0	1	0.972976	0.0979995	0.968308
3.7	0	1	0.971044	0.120554	0.963996
3.8	0	1	0.969017	0.14343	0.959067
3.9	0	1	0.966894	0.166635	0.953501
4	0	1	0.964672	0.190173	0.94728
4.1	0	1	0.962348	0.214049	0.940386
4.2	0	1	0.95992	0.238269	0.9328
4.3	0	1	0.957386	0.262837	0.924506
4.4	0	1	0.954743	0.287758	0.915487
4.5	0	1	0.95199	0.313035	0.905727
4.6	0	1	0.949125	0.338674	0.895211
4.7	0	1	0.946146	0.364678	0.883926
4.8	0	1	0.943051	0.391051	0.871859
4.9	0	1	0.93984	0.417796	0.859
5	0	1	0.936512	0.444917	0.845339
5.1	0	1	0.933067	0.472416	0.830869
5.2	0	1	0.929503	0.500295	0.815584
5.3	0	1	0.925822	0.528557	0.799481
5.4	0	1	0.922025	0.557204	0.782557
5.5	0	1	0.918111	0.586237	0.764813
5.6	0	1	0.914083	0.615657	0.746252
5.7	0	1	0.909943	0.645465	0.726881
5.8	0	1	0.905693	0.675661	0.706706
5.9	0	1	0.901335	0.706245	0.68574
6	0	1	0.896875	0.737217	0.663994
6.1	0	1	0.892314	0.768575	0.641487
6.2	0	1	0.887659	0.800318	0.618235
6.3	0	1	0.882913	0.832445	0.594262
6.4	0	1	0.878083	0.864953	0.569592
6.5	0	1	0.873174	0.897838	0.544251
6.6	0	1	0.868194	0.931099	0.518271
6.7	0	1	0.863148	0.96473	0.491682
6.8	0	1	0.858045	0.998728	0.464522
6.9	0	1	0.852893	1.03309	0.436825
7	0	1	0.847699	1.0678	0.408633
7.1	0	1	0.842474	1.10287	0.379987
7.2	0	1	0.837225	1.13828	0.35093
7.3	0	1	0.831963	1.17402	0.321507
7.4	0	1	0.826697	1.2101	0.291766
7.5	0	1	0.821437	1.24649	0.261753
7.6	0	1	0.816193	1.28319	0.231519
7.7	0	1	0.810977	1.32019	0.201112
7.8	0	1	0.805797	1.35749	0.170584
7.9	0	1	0.800665	1.39506	0.139985
8	0	1	0.795591	1.43289	0.109367
8.1	0	1	0.790586	1.47098	0.0787803
8.2	0	1	0.78566	1.50931	0.0482757
8.3	0	1	0.780822	1.54787	0.0179035
8.4	0	1	0.776083	1.58663	-0.0122868
8.5	0	1	0.771453	1.62559	-0.0422467
8.6	0	1	0.76694	1.66472	-0.0719286
8.7	0	1	0.762553	1.70402	-0.101286
8.8	0	1	0.758301	1.74345	-0.130276
8.9	0	1	0.754192	1.78301	-0.158853
9	0	1	0.750233	1.82268	-0.186976
9.1	0	1	0.746431	1.86242	-0.214607
9.2	0	1	0.742792	1.90224	-0.241708
9.3	0	1	0.739322	1.94209	-0.268242
9.4	0	1	0.736027	1.98197	-0.294178
9.5	0	1	0.732909	2.02185	-0.319483
9.6	0	1	0.729974	2.0617	-0.344129
9.7	0	1	0.727224	2.10152	-0.368089
9.8	0	1	0.724662	2.14127	-0.39134
9.9	0	1	0.722288	2.18094	-0.413858
10	0	1	0.720105	2.22049	-0.435624
10.1	0	1	0.718112	2.25992	-0.456621
10.2	0	1	0.71631	2.2992	-0.476835
10.3	0	1	0.714696	2.33831	-0.496251
10.4	0	1	0.713271	2.37724	-0.514859
10.5	0	1	0.712031	2.41595	-0.532651
10.6	0	1	0.710973	2.45443	-0.549619
10.7	0	1	0.710096	2.49267	-0.56576
10.8	0	1	0.709395	2.53065	-0.581071
10.9	0	1	0.708865	2.56835	-0.595551
11	0	1	0.708503	2.60576	-0.609201
11.1	0	1	0.708304	2.64285	-0.622023
11.2	0	1	0.708262	2.67963	-0.634021
11.3	0	1	0.708372	2.71607	-0.645201
11.4	0	1	0.708628	2.75217	-0.655571
11.5	0	1	0.709024	2.78791	-0.665138
11.6	0	1	0.709555	2.82328	-0.673911
11.7	0	1	0.710214	2.85829	-0.681902
11.8	0	1	0.710995	2.89291	-0.689122
11.9	0	1	0.71189	2.92714	-0.695584
12	0	1	0.712895	2.96099	-0.7013
12.1	1	0	0.712312	3.00207	-0.705391
12.2	1	0	0.711951	3.0428	-0.708479
12.3	1	0	0.711804	3.08314	-0.710588
12.4	1	0	0.711865	3.12308	-0.711743
12.5	1	0	0.712127	3.16259	-0.71197
12.6	1	0	0.712582	3.20166	-0.711297
12.7	1	0	0.713221	3.24027	-0.709751
12.8	1	0	0.714035	3.27841	-0.707362
12.9	1	0	0.715017	3.31607	-0.704161
13	1	0	0.716156	3.35323	-0.700177
13.1	1	0	0.717444	3.38989	-0.695441
13.2	1	0	0.718871	3.42604	-0.689986
13.3	1	0	0.72043	3.46167	-0.683841
13.4	1	0	0.72211	3.49677	-0.677038
13.5	1	0	0.723902	3.53135	-0.669609
13.6	1	0	0.725798	3.56541	-0.661585
13.7	1	0	0.72779	3.59893	-0.652995
13.8	1	0	0.729868	3.63193	-0.64387
13.9	1	0	0.732025	3.6644	-0.634241
14	1	0	0.734252	3.69635	-0.624135
14.1	1	0	0.736543	3.72778	-0.613583
14.2	1	0	0.738889	3.75868	-0.602612
14.3	1	0	0.741283	3.78908	-0.591248
14.4	1	0	0.74372	3.81897	-0.57952
14.5	1	0	0.746191	3.84836	-0.567452
14.6	1	0	0.748692	3.87725	-0.55507
14.7	1	0	0.751216	3.90566	-0.542398
14.8	1	0	0.753757	3.93359	-0.529459
14.9	1	0	0.756311	3.96104	-0.516276
15	1	0	0.758872	3.98803	-0.502871
15.1	1	0	0.761436	4.01456	-0.489265
15.2	1	0	0.763999	4.04064	-0.475477
15.3	1	0	0.766555	4.06629	-0.461527
15.4	1	0	0.769102	4.0915	-0.447433
15.5	1	0	0.771636	4.11628	-0.433214
15.6	1	0	0.774153	4.14066	-0.418885
15.7	1	0	0.77665	4.16463	-0.404463
15.8	1	0	0.779125	4.1882	-0.389963
15.9	1	0	0.781575	4.21138	-0.3754
16	1	0	0.783996	4.23418	-0.360787
16.1	1	0	0.786388	4.25661	-0.346137
16.2	1	0	0.788748	4.27868	-0.331463
16.3	1	0	0.791073	4.30039	-0.316776
16.4	1	0	0.793363	4.32176	-0.302088
16.5	1	0	0.795615	4.34279	-0.287409
16.6	1	0	0.797828	4.36349	-0.272748
16.7	1	0	0.800002	4.38387	-0.258116
16.8	1	0	0.802134	4.40393	-0.243519
16.9	1	0	0.804223	4.42369	-0.228968
17	1	0	0.806269	4.44315	-0.214469
17.1	1	0	0.80827	4.46231	-0.200029
17.2	1	0	0.810227	4.4812	-0.185655
17.3	1	0	0.812138	4.4998	-0.171354
17.4	1	0	0.814002	4.51814	-0.15713
17.5	1	0	0.815819	4.53621	-0.14299
17.6	1	0	0.817589	4.55402	-0.128939
17.7	1	0	0.819311	4.57159	-0.11498
17.8	1	0	0.820985	4.58891	-0.101119
17.9	1	0	0.822611	4.60599	-0.0873595
18	1	0	0.824188	4.62284	-0.0737045
18.1	1	0	0.825716	4.63947	-0.0601578
18.2	1	0	0.827194	4.65588	-0.0467225
18.3	1	0	0.828624	4.67207	-0.0334012
18.4	1	0	0.830004	4.68805	-0.0201967
18.5	1	0	0.831335	4.70383	-0.00711123
18.6	1	0	0.832616	4.71942	0.00585309
18.7	1	0	0.833847	4.73481	0.0186943
18.8	1	0	0.835029	4.75001	0.0314107
18.9	1	0	0.836161	4.76504	0.0440007
19	1	0	0.837243	4.77988	0.0564629
19.1	1	0	0.838276	4.79455	0.068796
19.2	1	0	0.839259	4.80905	0.0809989
19.3	1	0	0.840192	4.82339	0.0930706
19.4	1	0	0.841076	4.83757	0.10501
19.5	1	0	0.841909	4.85159	0.116817
19.6	1	0	0.842693	4.86546	0.12849
19.7	1	0	0.843427	4.87919	0.14003
19.8	1	0	0.844111	4.89277	0.151434
19.9	1	0	0.844746	4.90621	0.162703
20	1	0	0.84533	4.91951	0.173837
20.1	1	0	0.845864	4.93268	0.184835
20.2	1	0	0.846349	4.94573	0.195697
20.3	1	0	0.846783	4.95864	0.206423
20.4	1	0	0.847167	4.97144	0.217012
20.5	1	0	0.8475	4.98411	0.227464
20.6	1	0	0.847783	4.99667	0.237779
20.7	1	0	0.848016	5.00912	0.247957
20.8	1	0	0.848198	5.02146	0.257998
20.9	1	0	0.848329	5.03369	0.267901
21	1	0	0.848409	5.04581	0.277667
21.1	1	0	0.848437	5.05784	0.287295
21.2	1	0	0.848415	5.06976	0.296785
21.3	1	0	0.84834	5.08159	0.306138
21.4	1	0	0.848214	5.09332	0.315352
21.5	1	0	0.848036	5.10496	0.324427
21.6	1	0	0.847805	5.11651	0.333365
21.7	1	0	0.847522	5.12797	0.342163
21.8	1	0	0.847187	5.13935	0.350823
21.9	1	0	0.846798	5.15064	0.359343
22	1	0	0.846356	5.16185	0.367724
22.1	1	0	0.845861	5.17298	0.375965
22.2	1	0	0.845312	5.18403	0.384067
22.3	1	0	0.844709	5.19501	0.392028
22.4	1	0	0.844051	5.2059	0.399848
22.5	1	0	0.84334	5.21673	0.407528
22.6	1	0	0.842573	5.22748	0.415066
22.7	1	0	0.841752	5.23817	0.422463
22.8	1	0	0.840876	5.24878	0.429718
22.9	1	0	0.839944	5.25932	0.436831
23	1	0	0.838957	5.2698	0.443801
23.1	1	0	0.837914	5.28021	0.450628
23.2	1	0	0.836816	5.29056	0.457312
23.3	1	0	0.835661	5.30084	0.463852
23.4	1	0	0.83445	5.31106	0.470248
23.5	1	0	0.833182	5.32121	0.4765
23.6	1	0	0.831858	5.33131	0.482607
23.7	1	0	0.830476	5.34134	0.488568
23.8	1	0	0.829038	5.35132	0.494385
23.9	1	0	0.827543	5.36123	0.500056
24	1	0	0.825991	5.37109	0.50558
24.1	0	1	0.822665	5.38382	0.511785
24.2	0	1	0.819257	5.39657	0.517805
24.3	0	1	0.815765	5.40936	0.523636
24.4	0	1	0.812189	5.42216	0.529274
24.5	0	1	0.808526	5.435	0.534715
24.6	0	1	0.804776	5.44786	0.539955
24.7	0	1	0.800939	5.46075	0.544991
24.8	0	1	0.797012	5.47367	0.549818
24.9	0	1	0.792995	5.48661	0.554433
25	0	1	0.788887	5.49959	0.558831
25.1	0	1	0.784688	5.51259	0.56301
25.2	0	1	0.780396	5.52562	0.566966
25.3	0	1	0.77601	5.53868	0.570694
25.4	0	1	0.77153	5.55176	0.574192
25.5	0	1	0.766955	5.56487	0.577455
25.6	0	1	0.762285	5.57801	0.580481
25.7	0	1	0.757518	5.59118	0.583266
25.8	0	1	0.752655	5.60438	0.585807
25.9	0	1	0.747694	5.6176	0.588101
26	0	1	0.742635	5.63084	0.590145
26.1	0	1	0.737479	5.64411	0.591937
26.2	0	1	0.732224	5.65741	0.593473
26.3	0	1	0.72687	5.67073	0.594752
26.4	0	1	0.721418	5.68407	0.595772
26.5	0	1	0.715867	5.69743	0.59653
26.6	0	1	0.710217	5.71082	0.597024
26.7	0	1	0.704469	5.72423	0.597254
26.8	0	1	0.698621	5.73765	0.597217
26.9	0	1	0.692675	5.7511	0.596912
27	0	1	0.686631	5.76456	0.59634
27.1	0	1	0.680489	5.77804	0.595498
27.2	0	1	0.67425	5.79153	0.594387
27.3	0	1	0.667914	5.80504	0.593006
27.4	0	1	0.661482	5.81856	0.591356
27.5	0	1	0.654954	5.83209	0.589438
27.6	0	1	0.648331	5.84563	0.587251
27.7	0	1	0.641614	5.85917	0.584797
27.8	0	1	0.634804	5.87273	0.582077
27.9	0	1	0.627902	5.88629	0.579092
28	0	1	0.620909	5.89985	0.575845
28.1	0	1	0.613826	5.91342	0.572338
28.2	0	1	0.606654	5.92698	0.568573
28.3	0	1	0.599395	5.94055	0.564553
28.4	0	1	0.59205	5.9541	0.56028
28.5	0	1	0.584621	5.96766	0.555759
28.6	0	1	0.577108	5.9812	0.550993
28.7	0	1	0.569514	5.99474	0.545985
28.8	0	1	0.56184	6.00826	0.54074
28.9	0	1	0.554088	6.02177	0.535263
29	0	1	0.54626	6.03526	0.529557
29.1	0	1	0.538357	6.04873	0.523628
29.2	0	1	0.530382	6.06218	0.517482
29.3	0	1	0.522336	6.07561	0.511123
29.4	0	1	0.514221	6.08901	0.504558
29.5	0	1	0.50604	6.10238	0.497792
29.6	0	1	0.497795	6.11572	0.490831
29.7	0	1	0.489487	6.12903	0.483682
29.8	0	1	0.481119	6.14229	0.476352
29.9	0	1	0.472694	6.15552	0.468847
30	0	1	0.464213	6.16869	0.461174
30.1	0	1	0.455679	6.18182	0.45334
30.2	0	1	0.447094	6.1949	0.445353
30.3	0	1	0.438461	6.20792	0.43722
30.4	0	1	0.429782	6.22089	0.428948
30.5	0	1	0.421059	6.23378	0.420546
30.6	0	1	0.412296	6.24661	0.41202
30.7	0	1	0.403494	6.25936	0.403379
30.8	0	1	0.394656	6.27204	0.394631
30.9	0	1	0.385784	6.28463	0.385784
31	0	1	0.376882	6.29713	0.376845
31.1	0	1	0.367951	6.30953	0.367824
31.2	0	1	0.358995	6.32183	0.358727
31.3	0	1	0.350016	6.33401	0.349564
31.4	0	1	0.341016	6.34608	0.340342
31.5	0	1	0.331998	6.35802	0.331069
31.6	0	1	0.322965	6.36982	0.321754
31.7	0	1	0.31392	6.38147	0.312405
31.8	0	1	0.304864	6.39296	0.303029
31.9	0	1	0.295801	6.40428	0.293635
32	0	1	0.286734	6.41541	0.284231
32.1	0	1	0.277664	6.42633	0.274824
32.2	0	1	0.268595	6.43704	0.265422
32.3	0	1	0.259529	6.4475	0.256034
32.4	0	1	0.250469	6.45769	0.246665
32.5	0	1	0.241418	6.4676	0.237324
32.6	0	1	0.232378	6.47718	0.228019
32.7	0	1	0.223352	6.48641	0.218756
32.8	0	1	0.214343	6.49525	0.209541
32.9	0	1	0.205353	6.50364	0.200383
33	0	1	0.196386	6.51154	0.191288
33.1	0	1	0.187445	6.51888	0.182263
33.2	0	1	0.178532	6.5256	0.173313
33.3	0	1	0.169652	6.53159	0.164445
33.4	0	1	0.160806	6.53675	0.155665
33.5	0	1	0.152	6.54095	0.146978
33.6	0	1	0.143237	6.54402	0.138392
33.7	0	1	0.134522	6.54578	0.12991
33.8	0	1	0.125859	6.54596	0.121539
33.9	0	1	0.117256	6.54424	0.113283
34	0	1	0.108718	6.54021	0.105147
34.1	0	1	0.100256	6.53332	0.0971363
34.2	0	1	0.0918807	6.52284	0.0892548
34.3	0	1	0.0836066	6.50777	0.081507
34.4	0	1	0.0754545	6.48672	0.0738969
34.5	0	1	0.0674532	6.45772	0.0664285
34.6	0	1	0.0596453	6.41784	0.0591053
34.7	0	1	0.0520957	6.36275	0.0519309
34.8	0	1	0.0449086	6.28582	0.0449085
34.9	0	1	0.0382565	6.17702	0.0380411
35	0	1	0.0324305	6.02213	0.0313316
35.1	0	1	0.027905	5.80561	0.0247827
35.2	0	1	0.025332	5.52521	0.0183968
35.3	0	1	0.0252592	5.21538	0.0121762
35.4	0	1	0.027655	4.93564	0.00612288
35.5	0	1	0.0319237	4.71987	0.000238788
35.6	0	1	0.0373904	4.56545	-0.00547442
35.7	0	1	0.0435723	4.45681	-0.0110153
35.8	0	1	0.0501755	4.37979	-0.0163824
35.9	0	1	0.0570268	4.3244	-0.0215747
36	0	1	0.064022	4.28407	-0.0265913
36.1	1	0	0.074469	4.2931	-0.0303174
36.2	1	0	0.0848298	4.30328	-0.0337445
36.3	1	0	0.0951016	4.31421	-0.0368751
36.4	1	0	0.105282	4.32562	-0.0397117
36.5	1	0	0.115368	4.33738	-0.0422573
36.6	1	0	0.125358	4.34936	-0.0445151
36.7	1	0	0.13525	4.36151	-0.0464887
36.8	1	0	0.145042	4.37376	-0.048182
36.9	1	0	0.154732	4.38608	-0.0495991
37	1	0	0.164319	4.39844	-0.0507442
37.1	1	0	0.173801	4.41082	-0.0516221
37.2	1	0	0.183177	4.4232	-0.0522374
37.3	1	0	0.192446	4.43557	-0.0525951
37.4	1	0	0.201606	4.44791	-0.0527003
37.5	1	0	0.210657	4.46023	-0.0525584
37.6	1	0	0.219598	4.4725	-0.0521747
37.7	1	0	0.228428	4.48473	-0.0515547
37.8	1	0	0.237145	4.49692	-0.0507041
37.9	1	0	0.245751	4.50904	-0.0496286
38	1	0	0.254243	4.52112	-0.048334
38.1	1	0	0.262623	4.53313	-0.0468262
38.2	1	0	0.270888	4.54508	-0.0451109
38.3	1	0	0.27904	4.55697	-0.0431943
38.4	1	0	0.287078	4.56879	-0.0410821
38.5	1	0	0.295001	4.58055	-0.0387804
38.6	1	0	0.302811	4.59224	-0.036295
38.7	1	0	0.310506	4.60386	-0.0336321
38.8	1	0	0.318087	4.61542	-0.0307974
38.9	1	0	0.325554	4.6269	-0.0277968
39	1	0	0.332908	4.63832	-0.0246363
39.1	1	0	0.340148	4.64966	-0.0213217
39.2	1	0	0.347275	4.66094	-0.0178586
39.3	1	0	0.354289	4.67215	-0.0142529
39.4	1	0	0.36119	4.68329	-0.0105101
39.5	1	0	0.36798	4.69435	-0.00663589
39.6	1	0	0.374657	4.70535	-0.0026358
39.7	1	0	0.381224	4.71628	0.00148473
39.8	1	0	0.38768	4.72714	0.00572029
39.9	1	0	0.394025	4.73794	0.0100656
40	1	0	0.400262	4.74866	0.0145153
40.1	1	0	0.406389	4.75932	0.0190644
40.2	1	0	0.412408	4.76991	0.0237077
40.3	1	0	0.418319	4.78043	0.0284402
40.4	1	0	0.424123	4.79088	0.0332571
40.5	1	0	0.429821	4.80127	0.0381534
40.6	1	0	0.435412	4.81159	0.0431245
40.7	1	0	0.440899	4.82185	0.0481656
40.8	1	0	0.446282	4.83204	0.0532722
40.9	1	0	0.451561	4.84217	0.0584399
41	1	0	0.456738	4.85223	0.0636643
41.1	1	0	0.461812	4.86223	0.0689411
41.2	1	0	0.466786	4.87217	0.0742661
41.3	1	0	0.471659	4.88204	0.0796352
41.4	1	0	0.476432	4.89185	0.0850444
41.5	1	0	0.481107	4.9016	0.0904899
41.6	1	0	0.485684	4.91129	0.0959678
41.7	1	0	0.490164	4.92092	0.101474
41.8	1	0	0.494547	4.93049	0.107006
41.9	1	0	0.498835	4.93999	0.112559
42	1	0	0.503029	4.94944	0.118131
42.1	1	0	0.507129	4.95883	0.123717
42.2	1	0	0.511136	4.96816	0.129315
42.3	1	0	0.51505	4.97744	0.134921
42.4	1	0	0.518874	4.98666	0.140533
42.5	1	0	0.522607	4.99582	0.146146
42.6	1	0	0.526251	5.00492	0.15176
42.7	1	0	0.529806	5.01397	0.157369
42.8	1	0	0.533273	5.02297	0.162973
42.9	1	0	0.536653	5.03191	0.168568
43	1	0	0.539946	5.04079	0.174151
43.1	1	0	0.543154	5.04963	0.17972
43.2	1	0	0.546277	5.05841	0.185273
43.3	1	0	0.549316	5.06714	0.190807
43.4	1	0	0.552272	5.07581	0.19632
43.5	1	0	0.555146	5.08444	0.201809
43.6	1	0	0.557938	5.09301	0.207272
43.7	1	0	0.560648	5.10153	0.212708
43.8	1	0	0.563279	5.11001	0.218114
43.9	1	0	0.56583	5.11843	0.223489
44	1	0	0.568303	5.1268	0.228829
44.1	1	0	0.570697	5.13513	0.234134
44.2	1	0	0.573015	5.1434	0.239402
44.3	1	0	0.575255	5.15163	0.24463
44.4	1	0	0.57742	5.15981	0.249817
44.5	1	0	0.579509	5.16794	0.254962
44.6	1	0	0.581524	5.17603	0.260062
44.7	1	0	0.583465	5.18407	0.265117
44.8	1	0	0.585333	5.19206	0.270124
44.9	1	0	0.587128	5.20001	0.275082
45	1	0	0.588852	5.20791	0.279991
45.1	1	0	0.590504	5.21576	0.284847
45.2	1	0	0.592085	5.22357	0.289651
45.3	1	0	0.593596	5.23133	0.2944
45.4	1	0	0.595038	5.23905	0.299094
45.5	1	0	0.596411	5.24672	0.303732
45.6	1	0	0.597716	5.25435	0.308311
45.7	1	0	0.598954	5.26193	0.312831
45.8	1	0	0.600124	5.26947	0.317292
45.9	1	0	0.601228	5.27696	0.321691
46	1	0	0.602266	5.28441	0.326028
46.1	1	0	0.603239	5.29182	0.330302
46.2	1	0	0.604147	5.29918	0.334511
46.3	1	0	0.604991	5.3065	0.338656
46.4	1	0	0.605771	5.31377	0.342735
46.5	1	0	0.606489	5.321	0.346748
46.6	1	0	0.607143	5.32819	0.350692
46.7	1	0	0.607736	5.33533	0.354569
46.8	1	0	0.608268	5.34243	0.358376
46.9	1	0	0.608739	5.34948	0.362114
47	1	0	0.609149	5.35649	0.365782
47.1	1	0	0.6095	5.36346	0.369378
47.2	1	0	0.609792	5.37038	0.372903
47.3	1	0	0.610024	5.37725	0.376356
47.4	1	0	0.610199	5.38408	0.379735
47.5	1	0	0.610316	5.39087	0.383042
47.6	1	0	0.610376	5.39761	0.386275
47.7	1	0	0.610379	5.40431	0.389433
47.8	1	0	0.610326	5.41096	0.392517
47.9	1	0	0.610218	5.41757	0.395526
48	1	0	0.610054	5.42413	0.398459
48.1	1	0	0.609836	5.43064	0.401316
48.2	0	1	0.607076	5.4411	0.404258
48.3	0	1	0.60424	5.45156	0.407061
48.4	0	1	0.601327	5.46201	0.409722
48.5	0	1	0.598337	5.47247	0.412241
48.6	0	1	0.59527	5.48292	0.414614
48.7	0	1	0.592126	5.49336	0.41684
48.8	0	1	0.588903	5.50381	0.418917
48.9	0	1	0.585603	5.51425	0.420844
49	0	1	0.582225	5.52468	0.422617
49.1	0	1	0.578769	5.53511	0.424237
49.2	0	1	0.575235	5.54553	0.4257
49.3	0	1	0.571623	5.55594	0.427006
49.4	0	1	0.567932	5.56634	0.428153
49.5	0	1	0.564163	5.57673	0.42914
49.6	0	1	0.560316	5.5871	0.429965
49.7	0	1	0.556391	5.59747	0.430626
49.8	0	1	0.552388	5.60781	0.431124
49.9	0	1	0.548306	5.61814	0.431456
50	0	1	0.544147	5.62845	0.431622
50.1	0	1	0.539911	5.63874	0.431621
50.2	0	1	0.535597	5.649	0.431453
50.3	0	1	0.531207	5.65924	0.431116
50.4	0	1	0.52674	5.66945	0.43061
50.5	0	1	0.522197	5.67963	0.429936
50.6	0	1	0.517578	5.68977	0.429091
50.7	0	1	0.512884	5.69988	0.428078
50.8	0	1	0.508115	5.70995	0.426895
50.9	0	1	0.503273	5.71998	0.425542
51	0	1	0.498356	5.72997	0.424021
51.1	0	1	0.493368	5.73991	0.422332
51.2	0	1	0.488307	5.74979	0.420474
51.3	0	1	0.483175	5.75962	0.41845
51.4	0	1	0.477973	5.76939	0.416259
51.5	0	1	0.472702	5.77909	0.413904
51.6	0	1	0.467362	5.78873	0.411385
51.7	0	1	0.461956	5.79829	0.408704
51.8	0	1	0.456483	5.80778	0.405862
51.9	0	1	0.450945	5.81718	0.402861
52	0	1	0.445343	5.8265	0.399704
52.1	0	1	0.439679	5.83572	0.396391
52.2	0	1	0.433954	5.84484	0.392926
52.3	0	1	0.428169	5.85385	0.389311
52.4	0	1	0.422327	5.86275	0.385548
52.5	0	1	0.416427	5.87153	0.38164
52.6	0	1	0.410473	5.88019	0.37759
52.7	0	1	0.404466	5.8887	0.373401
52.8	0	1	0.398407	5.89707	0.369077
52.9	0	1	0.392299	5.90529	0.36462
53	0	1	0.386143	5.91335	0.360034
53.1	0	1	0.379942	5.92123	0.355324
53.2	0	1	0.373697	5.92893	0.350492
53.3	0	1	0.367411	5.93643	0.345543
53.4	0	1	0.361086	5.94373	0.34048
53.5	0	1	0.354724	5.9508	0.335309
53.6	0	1	0.348328	5.95764	0.330032
53.7	0	1	0.341899	5.96424	0.324656
53.8	0	1	0.335442	5.97056	0.319184
53.9	0	1	0.328958	5.97661	0.31362
54	0	1	0.322451	5.98236	0.30797
54.1	0	1	0.315922	5.98779	0.302238
54.2	0	1	0.309376	5.99288	0.29643
54.3	0	1	0.302815	5.9976	0.29055
54.4	0	1	0.296242	6.00194	0.284603
54.5	0	1	0.28966	6.00587	0.278594
54.6	0	1	0.283074	6.00936	0.272528
54.7	0	1	0.276487	6.01238	0.266411
54.8	0	1	0.269902	6.0149	0.260247
54.9	0	1	0.263324	6.01688	0.254041
55	0	1	0.256756	6.01827	0.2478
55.1	0	1	0.250204	6.01906	0.241527
55.2	0	1	0.243671	6.01917	0.235228
55.3	0	1	0.237163	6.01857	0.228908
55.4	0	1	0.230685	6.0172	0.222573
55.5	0	1	0.224243	6.015	0.216227
55.6	0	1	0.217842	6.01191	0.209875
55.7	0	1	0.211489	6.00786	0.203523
55.8	0	1	0.20519	6.00277	0.197175
55.9	0	1	0.198954	5.99655	0.190837
56	0	1	0.192787	5.98913	0.184512
56.1	0	1	0.1867	5.98039	0.178206
56.2	0	1	0.180701	5.97024	0.171924
56.3	0	1	0.174801	5.95855	0.16567
56.4	0	1	0.16901	5.94521	0.159449
56.5	0	1	0.163343	5.93009	0.153266
56.6	0	1	0.157811	5.91305	0.147124
56.7	0	1	0.15243	5.89394	0.141028
56.8	0	1	0.147216	5.87262	0.134982
56.9	0	1	0.142186	5.84895	0.12899
57	0	1	0.137361	5.82276	0.123057
57.1	0	1	0.13276	5.79394	0.117186
57.2	0	1	0.128406	5.76236	0.11138
57.3	0	1	0.124322	5.72794	0.105645
57.4	0	1	0.120533	5.6906	0.0999823
57.5	0	1	0.117064	5.65037	0.0943964
57.6	0	1	0.113942	5.60728	0.0888903
57.7	0	1	0.11119	5.56147	0.0834673
57.8	0	1	0.108832	5.51317	0.0781305
57.9	0	1	0.106889	5.46268	0.0728826
58	0	1	0.105379	5.4104	0.0677266
58.1	0	1	0.104314	5.35681	0.0626651
58.2	0	1	0.103702	5.30245	0.0577007
58.3	0	1	0.103543	5.2479	0.0528358
58.4	0	1	0.103834	5.19374	0.0480726
58.5	0	1	0.104563	5.14054	0.0434134
58.6	0	1	0.105713	5.08882	0.0388601
58.7	0	1	0.107264	5.03901	0.0344148
58.8	0	1	0.109191	4.99147	0.0300791
58.9	0	1	0.111466	4.94647	0.0258547
59	0	1	0.114062	4.90419	0.0217431
59.1	0	1	0.116948	4.86472	0.0177458
59.2	0	1	0.120097	4.82809	0.013864
59.3	0	1	0.12348	4.79427	0.0100989
59.4	0	1	0.127072	4.76318	0.00645157
59.5	0	1	0.130848	4.73473	0.00292289
59.6	0	1	0.134785	4.70878	-0.000486313
59.7	0	1	0.138861	4.6852	-0.00377534
59.8	0	1	0.143059	4.66383	-0.00694359
59.9	0	1	0.147361	4.64454	-0.00999059
60	0	1	0.151752	4.62717	-0.012916
60.1	0	1	0.156216	4.61159	-0.0157194
60.2	1	0	0.164641	4.6076	-0.0172215
60.3	1	0	0.173032	4.60529	-0.018496
60.4	1	0	0.181381	4.60442	-0.0195454
60.5	1	0	0.18968	4.60478	-0.0203726
60.6	1	0	0.197924	4.60619	-0.0209806
60.7	1	0	0.206107	4.60851	-0.0213726
60.8	1	0	0.214224	4.61161	-0.0215521
60.9	1	0	0.222273	4.61541	-0.0215227
61	1	0	0.23025	4.6198	-0.021288
61.1	1	0	0.238151	4.62472	-0.020852
61.2	1	0	0.245975	4.6301	-0.0202187
61.3	1	0	0.253718	4.63588	-0.0193921
61.4	1	0	0.26138	4.64203	-0.0183764
61.5	1	0	0.268957	4.64848	-0.0171761
61.6	1	0	0.276449	4.65522	-0.0157954
61.7	1	0	0.283854	4.66221	-0.0142387
61.8	1	0	0.291172	4.66941	-0.0125107
61.9	1	0	0.2984	4.67681	-0.0106158
62	1	0	0.305538	4.68437	-0.0085587
62.1	1	0	0.312586	4.69209	-0.00634388
62.2	1	0	0.319542	4.69995	-0.00397601
62.3	1	0	0.326406	4.70792	-0.00145973
62.4	1	0	0.333178	4.71599	0.00120034
62.5	1	0	0.339857	4.72416	0.00399956
62.6	1	0	0.346444	4.7324	0.00693332
62.7	1	0	0.352937	4.74072	0.00999703
62.8	1	0	0.359336	4.74909	0.0131861
62.9	1	0	0.365642	4.75752	0.0164961
63	1	0	0.371855	4.76599	0.0199223
63.1	1	0	0.377974	4.7745	0.0234605
63.2	1	0	0.384	4.78304	0.0271061
63.3	1	0	0.389932	4.7916	0.0308548
63.4	1	0	0.395772	4.80018	0.0347023
63.5	1	0	0.401519	4.80878	0.0386442
63.6	1	0	0.407173	4.81739	0.0426764
63.7	1	0	0.412735	4.82601	0.0467948
63.8	1	0	0.418204	4.83463	0.0509951
63.9	1	0	0.423583	4.84325	0.0552734
64	1	0	0.428869	4.85187	0.0596257
64.1	1	0	0.434065	4.86048	0.064048
64.2	1	0	0.439171	4.86909	0.0685365
64.3	1	0	0.444186	4.87768	0.0730874
64.4	1	0	0.449111	4.88627	0.077697
64.5	1	0	0.453948	4.89483	0.0823615
64.6	1	0	0.458695	4.90339	0.0870774
64.7	1	0	0.463354	4.91192	0.0918412
64.8	1	0	0.467926	4.92043	0.0966493
64.9	1	0	0.47241	4.92893	0.101498
65	1	0	0.476808	4.9374	0.106385
65.1	1	0	0.481119	4.94585	0.111306
65.2	1	0	0.485345	4.95428	0.116258
65.3	1	0	0.489485	4.96268	0.121238
65.4	1	0	0.493541	4.97105	0.126243
65.5	1	0	0.497513	4.9794	0.13127
65.6	1	0	0.501402	4.98772	0.136315
65.7	1	0	0.505208	4.99602	0.141377
65.8	1	0	0.508931	5.00428	0.146452
65.9	1	0	0.512573	5.01251	0.151537
66	1	0	0.516133	5.02072	0.15663
66.1	1	0	0.519613	5.02889	0.161727
66.2	1	0	0.523014	5.03704	0.166828
66.3	1	0	0.526334	5.04515	0.171928
66.4	1	0	0.529576	5.05323	0.177026
66.5	1	0	0.53274	5.06128	0.182119
66.6	1	0	0.535827	5.06929	0.187205
66.7	1	0	0.538836	5.07728	0.192282
66.8	1	0	0.541769	5.08523	0.197346
66.9	1	0	0.544626	5.09315	0.202397
67	1	0	0.547409	5.10103	0.207432
67.1	1	0	0.550116	5.10889	0.212449
67.2	1	0	0.552749	5.11671	0.217447
67.3	1	0	0.555309	5.12449	0.222422
67.4	1	0	0.557796	5.13224	0.227373
67.5	1	0	0.560211	5.13996	0.232298
67.6	1	0	0.562553	5.14765	0.237197
67.7	1	0	0.564825	5.1553	0.242065
67.8	1	0	0.567026	5.16291	0.246903
67.9	1	0	0.569156	5.17049	0.251709
68	1	0	0.571217	5.17804	0.25648
68.1	1	0	0.573209	5.18555	0.261215
68.2	1	0	0.575132	5.19303	0.265913
68.3	1	0	0.576987	5.20048	0.270572
68.4	1	0	0.578775	5.20789	0.27519
68.5	1	0	0.580495	5.21526	0.279767
68.6	1	0	0.582149	5.2226	0.284301
68.7	1	0	0.583737	5.22991	0.28879
68.8	1	0	0.58526	5.23718	0.293233
68.9	1	0	0.586717	5.24441	0.29763
69	1	0	0.58811	5.25161	0.301977
69.1	1	0	0.589439	5.25878	0.306276
69.2	1	0	0.590704	5.26591	0.310523
69.3	1	0	0.591906	5.273	0.314719
69.4	1	0	0.593045	5.28006	0.318861
69.5	1	0	0.594122	5.28708	0.32295
69.6	1	0	0.595138	5.29406	0.326983
69.7	1	0	0.596093	5.30101	0.33096
69.8	1	0	0.596987	5.30792	0.33488
69.9	1	0	0.597821	5.3148	0.338742
70	1	0	0.598595	5.32163	0.342545
70.1	1	0	0.59931	5.32843	0.346289
70.2	1	0	0.599967	5.3352	0.349971
70.3	1	0	0.600565	5.34192	0.353593
70.4	1	0	0.601106	5.34861	0.357152
70.5	1	0	0.60159	5.35526	0.360649
70.6	1	0	0.602018	5.36186	0.364082
70.7	1	0	0.60239	5.36843	0.367451
70.8	1	0	0.602706	5.37497	0.370755
70.9	1	0	0.602968	5.38146	0.373994
71	1	0	0.603175	5.38791	0.377168
71.1	1	0	0.603329	5.39432	0.380275
71.2	1	0	0.603429	5.4007	0.383316
71.3	1	0	0.603477	5.40703	0.38629
71.4	1	0	0.603472	5.41332	0.389197
71.5	1	0	0.603416	5.41957	0.392036
71.6	1	0	0.603309	5.42578	0.394807
71.7	1	0	0.603151	5.43195	0.39751
71.8	1	0	0.602943	5.43808	0.400144
71.9	1	0	0.602686	5.44416	0.402709
72	1	0	0.602379	5.45021	0.405206
72.1	1	0	0.602024	5.45621	0.407633
72.2	0	1	0.599156	5.46638	0.410153
72.3	0	1	0.596215	5.47654	0.412537
72.4	0	1	0.593201	5.48671	0.414784
72.5	0	1	0.590112	5.49688	0.416891
72.6	0	1	0.586948	5.50704	0.418857
72.7	0	1	0.583711	5.5172	0.420681
72.8	0	1	0.580398	5.52736	0.422359
72.9	0	1	0.57701	5.53752	0.423891
73	0	1	0.573547	5.54767	0.425275
73.1	0	1	0.570009	5.55781	0.426509
73.2	0	1	0.566396	5.56794	0.427592
73.3	0	1	0.562707	5.57807	0.428523
73.4	0	1	0.558943	5.58819	0.4293
73.5	0	1	0.555103	5.5983	0.429921
73.6	0	1	0.551188	5.60839	0.430386
73.7	0	1	0.547198	5.61847	0.430693
73.8	0	1	0.543132	5.62853	0.430842
73.9	0	1	0.538992	5.63857	0.430832
74	0	1	0.534776	5.64859	0.430661
74.1	0	1	0.530486	5.65859	0.43033
74.2	0	1	0.526122	5.66856	0.429837
74.3	0	1	0.521684	5.67851	0.429182
74.4	0	1	0.517172	5.68842	0.428365
74.5	0	1	0.512587	5.69831	0.427385
74.6	0	1	0.50793	5.70816	0.426243
74.7	0	1	0.503201	5.71797	0.424939
74.8	0	1	0.4984	5.72774	0.423472
74.9	0	1	0.493528	5.73746	0.421844
75	0	1	0.488586	5.74714	0.420054
75.1	0	1	0.483574	5.75676	0.418103
75.2	0	1	0.478494	5.76633	0.415993
75.3	0	1	0.473346	5.77584	0.413723
75.4	0	1	0.468131	5.78529	0.411295
75.5	0	1	0.462851	5.79467	0.408711
75.6	0	1	0.457505	5.80397	0.405971
75.7	0	1	0.452096	5.8132	0.403078
75.8	0	1	0.446624	5.82235	0.400032
75.9	0	1	0.44109	5.83141	0.396837
76	0	1	0.435496	5.84037	0.393493
76.1	0	1	0.429844	5.84924	0.390003
76.2	0	1	0.424134	5.858	0.386369
76.3	0	1	0.418367	5.86664	0.382594
76.4	0	1	0.412547	5.87517	0.37868
76.5	0	1	0.406673	5.88357	0.374631
76.6	0	1	0.400748	5.89183	0.370449
76.7	0	1	0.394774	5.89995	0.366137
76.8	0	1	0.388751	5.90792	0.361698
76.9	0	1	0.382683	5.91572	0.357136
77	0	1	0.376571	5.92335	0.352454
77.1	0	1	0.370416	5.9308	0.347656
77.2	0	1	0.364222	5.93806	0.342745
77.3	0	1	0.35799	5.94511	0.337726
77.4	0	1	0.351722	5.95194	0.332602
77.5	0	1	0.345421	5.95854	0.327378
77.6	0	1	0.339089	5.96489	0.322057
77.7	0	1	0.332729	5.97098	0.316644
77.8	0	1	0.326342	5.97679	0.311143
77.9	0	1	0.319933	5.9823	0.30556
78	0	1	0.313503	5.98749	0.299897
78.1	0	1	0.307055	5.99235	0.29416
78.2	0	1	0.300593	5.99684	0.288354
78.3	0	1	0.29412	6.00096	0.282483
78.4	0	1	0.287638	6.00466	0.276553
78.5	0	1	0.281151	6.00792	0.270567
78.6	0	1	0.274664	6.01071	0.264531
78.7	0	1	0.268179	6.01301	0.25845
78.8	0	1	0.2617	6.01476	0.252329
78.9	0	1	0.255232	6.01594	0.246172
79	0	1	0.248778	6.01651	0.239985
79.1	0	1	0.242345	6.01641	0.233772
79.2	0	1	0.235935	6.0156	0.227539
79.3	0	1	0.229556	6.01402	0.22129
79.4	0	1	0.223211	6.01162	0.215031
79.5	0	1	0.216908	6.00833	0.208766
79.6	0	1	0.210652	6.00409	0.2025
79.7	0	1	0.20445	5.99881	0.196239
79.8	0	1	0.19831	5.99242	0.189986
79.9	0	1	0.19224	5.98483	0.183747
80	0	1	0.186248	5.97594	0.177526
80.1	0	1	0.180343	5.96565	0.171328
80.2	0	1	0.174537	5.95385	0.165157
80.3	0	1	0.16884	5.94042	0.159019
80.4	0	1	0.163265	5.92523	0.152916
80.5	0	1	0.157825	5.90815	0.146855
80.6	0	1	0.152533	5.88904	0.140838
80.7	0	1	0.147408	5.86777	0.13487
80.8	0	1	0.142464	5.84419	0.128956
80.9	0	1	0.137723	5.81817	0.123099
81	0	1	0.133202	5.78958	0.117302
81.1	0	1	0.128925	5.75831	0.11157
81.2	0	1	0.124914	5.72428	0.105907
81.3	0	1	0.121192	5.68745	0.100315
81.4	0	1	0.117784	5.64781	0.094798
81.5	0	1	0.114715	5.60542	0.0893598
81.6	0	1	0.112007	5.56042	0.0840031
81.7	0	1	0.109685	5.51302	0.0787312
81.8	0	1	0.107766	5.46352	0.0735467
81.9	0	1	0.106269	5.41229	0.0684526
82	0	1	0.105205	5.3598	0.0634515
82.1	0	1	0.104581	5.30655	0.0585459
82.2	0	1	0.104399	5.25309	0.0537382
82.3	0	1	0.104654	5.19998	0.0490306
82.4	0	1	0.105336	5.14776	0.0444254
82.5	0	1	0.10643	5.09692	0.0399246
82.6	0	1	0.107916	5.04788	0.0355299
82.7	0	1	0.10977	5.001	0.0312432
82.8	0	1	0.111966	4.95654	0.0270661
82.9	0	1	0.114478	4.91468	0.023
83	0	1	0.117277	4.87552	0.0190465
83.1	0	1	0.120336	4.8391	0.0152066
83.2	0	1	0.123628	4.8054	0.0114816
83.3	0	1	0.127127	4.77435	0.00787235
83.4	0	1	0.130809	4.74588	0.00437985
83.5	0	1	0.134653	4.71985	0.00100483
83.6	0	1	0.138638	4.69614	-0.00225207
83.7	0	1	0.142744	4.67462	-0.00539032
83.8	0	1	0.146955	4.65513	-0.00840949
83.9	0	1	0.151256	4.63755	-0.0113093
84	0	1	0.155632	4.62173	-0.0140894
84.1	0	1	0.160071	4.60756	-0.0167499
84.2	1	0	0.168458	4.60469	-0.0181084
84.3	1	0	0.176806	4.60334	-0.0192417
84.4	1	0	0.185105	4.6033	-0.0201527
84.5	1	0	0.193352	4.60437	-0.0208442
84.6	1	0	0.201539	4.60641	-0.0213194
84.7	1	0	0.209662	4.60927	-0.0215818
84.8	1	0	0.217717	4.61285	-0.0216348
84.9	1	0	0.225701	4.61707	-0.0214821
85	1	0	0.233611	4.62183	-0.0211276
85.1	1	0	0.241443	4.62707	-0.0205753
85.2	1	0	0.249196	4.63273	-0.0198293
85.3	1	0	0.256867	4.63877	-0.0188938
85.4	1	0	0.264455	4.64513	-0.0177731
85.5	1	0	0.271958	4.65179	-0.0164716
85.6	1	0	0.279374	4.65869	-0.0149937
85.7	1	0	0.286703	4.66583	-0.0133439
85.8	1	0	0.293943	4.67316	-0.0115269
85.9	1	0	0.301094	4.68068	-0.00954715
86	1	0	0.308154	4.68834	-0.00740936
86.1	1	0	0.315123	4.69615	-0.00511813
86.2	1	0	0.322	4.70407	-0.00267809
86.3	1	0	0.328785	4.7121	-9.39E-05
86.4	1	0	0.335478	4.72023	0.00262986
86.5	1	0	0.342078	4.72843	0.00548855
86.6	1	0	0.348586	4.73671	0.00847761
86.7	1	0	0.355	4.74505	0.0115925
86.8	1	0	0.361321	4.75344	0.0148287
86.9	1	0	0.36755	4.76188	0.0181817
87	1	0	0.373685	4.77035	0.0216471
87.1	1	0	0.379727	4.77886	0.0252206
87.2	1	0	0.385677	4.78739	0.0288978
87.3	1	0	0.391534	4.79594	0.0326745
87.4	1	0	0.397299	4.80451	0.0365463
87.5	1	0	0.402972	4.81309	0.0405092
87.6	1	0	0.408552	4.82167	0.044559
87.7	1	0	0.414041	4.83026	0.0486917
87.8	1	0	0.419439	4.83885	0.0529031
87.9	1	0	0.424746	4.84744	0.0571895
88	1	0	0.429962	4.85603	0.0615467
88.1	1	0	0.435088	4.8646	0.0659711
88.2	1	0	0.440123	4.87317	0.0704587
88.3	1	0	0.44507	4.88172	0.0750058
88.4	1	0	0.449927	4.89026	0.0796086
88.5	1	0	0.454695	4.89879	0.0842636
88.6	1	0	0.459376	4.90729	0.088967
88.7	1	0	0.463968	4.91578	0.0937155
88.8	1	0	0.468473	4.92424	0.0985054
88.9	1	0	0.472891	4.93268	0.103333
89	1	0	0.477224	4.9411	0.108196
89.1	1	0	0.48147	4.94949	0.11309
89.2	1	0	0.485632	4.95785	0.118012
89.3	1	0	0.489709	4.96619	0.122959
89.4	1	0	0.493702	4.9745	0.127928
89.5	1	0	0.497612	4.98278	0.132916
89.6	1	0	0.50144	4.99103	0.13792
89.7	1	0	0.505186	4.99925	0.142937
89.8	1	0	0.50885	5.00743	0.147965
89.9	1	0	0.512435	5.01559	0.153
90	1	0	0.51594	5.02371	0.158041
90.1	1	0	0.519366	5.0318	0.163085
90.2	1	0	0.522714	5.03986	0.168128
90.3	1	0	0.525984	5.04788	0.17317
90.4	1	0	0.529178	5.05587	0.178208
90.5	1	0	0.532296	5.06382	0.183239
90.6	1	0	0.535339	5.07174	0.188261
90.7	1	0	0.538308	5.07963	0.193273
90.8	1	0	0.541202	5.08748	0.198273
90.9	1	0	0.544023	5.0953	0.203258
91	1	0	0.546772	5.10308	0.208227
91.1	1	0	0.549449	5.11083	0.213178
91.2	1	0	0.552055	5.11855	0.21811
91.3	1	0	0.554591	5.12623	0.223019
91.4	1	0	0.557056	5.13389	0.227906
91.5	1	0	0.559451	5.1415	0.232768
91.6	1	0	0.561778	5.14909	0.237604
91.7	1	0	0.564036	5.15664	0.242412
91.8	1	0	0.566226	5.16416	0.24719
91.9	1	0	0.568349	5.17164	0.251937
92	1	0	0.570405	5.1791	0.256653
92.1	1	0	0.572394	5.18652	0.261334
92.2	1	0	0.574317	5.19391	0.26598
92.3	1	0	0.576174	5.20126	0.270589
92.4	1	0	0.577966	5.20858	0.27516
92.5	1	0	0.579693	5.21588	0.279692
92.6	1	0	0.581356	5.22313	0.284183
92.7	1	0	0.582955	5.23036	0.288632
92.8	1	0	0.58449	5.23755	0.293038
92.9	1	0	0.585962	5.24472	0.297399
93	1	0	0.587372	5.25184	0.301715
93.1	1	0	0.588719	5.25894	0.305983
93.2	1	0	0.590004	5.266	0.310204
93.3	1	0	0.591228	5.27303	0.314375
93.4	1	0	0.592391	5.28003	0.318497
93.5	1	0	0.593493	5.287	0.322566
93.6	1	0	0.594535	5.29393	0.326584
93.7	1	0	0.595517	5.30083	0.330548
93.8	1	0	0.596439	5.30769	0.334458
93.9	1	0	0.597302	5.31452	0.338312
94	1	0	0.598107	5.32132	0.342111
94.1	1	0	0.598854	5.32808	0.345852
94.2	1	0	0.599543	5.33481	0.349535
94.3	1	0	0.600174	5.3415	0.353159
94.4	1	0	0.600748	5.34816	0.356724
94.5	1	0	0.601266	5.35479	0.360229
94.6	1	0	0.601727	5.36138	0.363672
94.7	1	0	0.602133	5.36793	0.367053
94.8	1	0	0.602483	5.37445	0.370372
94.9	1	0	0.602779	5.38093	0.373628
95	1	0	0.603019	5.38738	0.37682
95.1	1	0	0.603206	5.39379	0.379947
95.2	1	0	0.603339	5.40016	0.383009
95.3	1	0	0.603418	5.40649	0.386006
95.4	1	0	0.603445	5.41279	0.388936
95.5	1	0	0.603419	5.41905	0.3918
95.6	1	0	0.603341	5.42527	0.394596
95.7	1	0	0.603212	5.43146	0.397325
95.8	1	0	0.603031	5.4376	0.399986
95.9	1	0	0.6028	5.4437	0.402579
96	1	0	0.602518	5.44977	0.405102
96.1	1	0	0.602187	5.45579	0.407557
96.2	0	1	0.599336	5.46598	0.410101
96.3	0	1	0.596412	5.47617	0.41251
96.4	0	1	0.593412	5.48635	0.414782
96.5	0	1	0.590338	5.49654	0.416913
96.6	0	1	0.58719	5.50673	0.418904
96.7	0	1	0.583965	5.51692	0.420751
96.8	0	1	0.580666	5.52711	0.422453
96.9	0	1	0.577291	5.53729	0.424009
97	0	1	0.57384	5.54747	0.425416
97.1	0	1	0.570313	5.55764	0.426673
97.2	0	1	0.566711	5.56781	0.427779
97.3	0	1	0.563032	5.57797	0.428731
97.4	0	1	0.559277	5.58812	0.42953
97.5	0	1	0.555447	5.59825	0.430173
97.6	0	1	0.55154	5.60838	0.430659
97.7	0	1	0.547557	5.61849	0.430987
97.8	0	1	0.543499	5.62859	0.431156
97.9	0	1	0.539365	5.63867	0.431165
98	0	1	0.535155	5.64873	0.431013
98.1	0	1	0.53087	5.65877	0.430699
98.2	0	1	0.52651	5.66879	0.430223
98.3	0	1	0.522075	5.67878	0.429585
98.4	0	1	0.517566	5.68874	0.428784
98.5	0	1	0.512983	5.69867	0.427819
98.6	0	1	0.508327	5.70857	0.42669
98.7	0	1	0.503597	5.71843	0.425399
98.8	0	1	0.498795	5.72825	0.423943
98.9	0	1	0.493921	5.73803	0.422325
99	0	1	0.488976	5.74776	0.420544
99.1	0	1	0.48396	5.75744	0.418601
99.2	0	1	0.478875	5.76707	0.416497
99.3	0	1	0.473721	5.77663	0.414232
99.4	0	1	0.468498	5.78614	0.411808
99.5	0	1	0.463209	5.79558	0.409225
99.6	0	1	0.457853	5.80495	0.406486
99.7	0	1	0.452433	5.81424	0.403591
99.8	0	1	0.446948	5.82345	0.400542
99.9	0	1	0.441401	5.83257	0.397341
100	0	1	0.435792	5.8416	0.39399
100.1	0	1	0.430123	5.85053	0.390491
100.2	0	1	0.424396	5.85936	0.386846
100.3	0	1	0.418611	5.86807	0.383059
100.4	0	1	0.41277	5.87667	0.379131
100.5	0	1	0.406876	5.88513	0.375065
100.6	0	1	0.400929	5.89346	0.370865
100.7	0	1	0.394931	5.90165	0.366532
100.8	0	1	0.388884	5.90968	0.362072
100.9	0	1	0.382791	5.91755	0.357487
101	0	1	0.376652	5.92525	0.35278
101.1	0	1	0.370471	5.93276	0.347956
101.2	0	1	0.364249	5.94008	0.343018
101.3	0	1	0.357988	5.94718	0.33797
101.4	0	1	0.351691	5.95407	0.332816
101.5	0	1	0.345361	5.96073	0.32756
101.6	0	1	0.338999	5.96713	0.322208
101.7	0	1	0.332609	5.97327	0.316763
101.8	0	1	0.326192	5.97912	0.311229
101.9	0	1	0.319752	5.98468	0.305612
102	0	1	0.313292	5.98991	0.299916
102.1	0	1	0.306815	5.99481	0.294145
102.2	0	1	0.300323	5.99934	0.288305
102.3	0	1	0.29382	6.00348	0.282401
102.4	0	1	0.287309	6.00721	0.276437
102.5	0	1	0.280794	6.0105	0.270419
102.6	0	1	0.274278	6.01331	0.26435
102.7	0	1	0.267765	6.01562	0.258237
102.8	0	1	0.261259	6.01739	0.252085
102.9	0	1	0.254764	6.01858	0.245897
103	0	1	0.248285	6.01915	0.23968
103.1	0	1	0.241825	6.01905	0.233439
103.2	0	1	0.235391	6.01824	0.227177
103.3	0	1	0.228986	6.01665	0.220901
103.4	0	1	0.222617	6.01424	0.214614
103.5	0	1	0.21629	6.01093	0.208323
103.6	0	1	0.21001	6.00666	0.202032
103.7	0	1	0.203785	6.00134	0.195745
103.8	0	1	0.197623	5.99491	0.189468
103.9	0	1	0.19153	5.98726	0.183204
104	0	1	0.185515	5.97829	0.176959
104.1	0	1	0.179589	5.96792	0.170738
104.2	0	1	0.173761	5.95601	0.164544
104.3	0	1	0.168043	5.94245	0.158382
104.4	0	1	0.162447	5.92711	0.152257
104.5	0	1	0.156987	5.90985	0.146173
104.6	0	1	0.151676	5.89053	0.140133
104.7	0	1	0.146533	5.86901	0.134143
104.8	0	1	0.141573	5.84513	0.128206
104.9	0	1	0.136817	5.81877	0.122326
105	0	1	0.132285	5.78978	0.116507
105.1	0	1	0.128	5.75806	0.110753
105.2	0	1	0.123983	5.72352	0.105068
105.3	0	1	0.120261	5.68611	0.0994539
105.4	0	1	0.116858	5.64584	0.0939157
105.5	0	1	0.113799	5.60276	0.0884563
105.6	0	1	0.111109	5.55702	0.0830788
105.7	0	1	0.10881	5.50884	0.0777865
105.8	0	1	0.106924	5.45855	0.0725822
105.9	0	1	0.105466	5.40652	0.0674689
106	0	1	0.10445	5.35325	0.0624492
106.1	0	1	0.103882	5.29926	0.0575258
106.2	0	1	0.103762	5.24514	0.0527012
106.3	0	1	0.104087	5.19144	0.0479777
106.4	0	1	0.104843	5.13873	0.0433574
106.5	0	1	0.106016	5.08751	0.0388426
106.6	0	1	0.107584	5.0382	0.034435
106.7	0	1	0.109522	4.99115	0.0301367
106.8	0	1	0.111805	4.94662	0.0259491
106.9	0	1	0.114402	4.90478	0.021874
107	0	1	0.117287	4.86571	0.0179127
107.1	0	1	0.12043	4.82946	0.0140666
107.2	0	1	0.123805	4.79598	0.0103368
107.3	0	1	0.127386	4.7652	0.00672435
107.4	0	1	0.131148	4.73702	0.00323029
107.5	0	1	0.135069	4.71132	-0.000144585
107.6	0	1	0.139129	4.68795	-0.00339956
107.7	0	1	0.143308	4.66678	-0.00653402
107.8	0	1	0.14759	4.64765	-0.00954746
107.9	0	1	0.151959	4.63044	-0.0124395
108	0	1	0.156401	4.61499	-0.0152099
108.1	0	1	0.160904	4.60117	-0.0178583
108.2	1	0	0.169341	4.59872	-0.0192079
108.3	1	0	0.177736	4.59775	-0.0203305
108.4	1	0	0.186082	4.59806	-0.021229
108.5	1	0	0.194374	4.59945	-0.0219061
108.6	1	0	0.202606	4.60178	-0.0223651
108.7	1	0	0.210773	4.60491	-0.0226092
108.8	1	0	0.218872	4.60876	-0.0226418
108.9	1	0	0.226899	4.61321	-0.0224667
109	1	0	0.234851	4.6182	-0.0220876
109.1	1	0	0.242725	4.62366	-0.0215084
109.2	1	0	0.250519	4.62953	-0.0207332
109.3	1	0	0.258231	4.63577	-0.0197661
109.4	1	0	0.265859	4.64233	-0.0186114
109.5	1	0	0.273401	4.64917	-0.0172735
109.6	1	0	0.280857	4.65626	-0.0157569
109.7	1	0	0.288223	4.66357	-0.0140659
109.8	1	0	0.295501	4.67107	-0.0122053
109.9	1	0	0.302687	4.67875	-0.0101796
110	1	0	0.309783	4.68658	-0.00799348
110.1	1	0	0.316786	4.69455	-0.00565164
110.2	1	0	0.323696	4.70263	-0.00315879
110.3	1	0	0.330513	4.71082	-0.000519647
110.4	1	0	0.337236	4.71909	0.00226106
110.5	1	0	0.343865	4.72745	0.00517861
110.6	1	0	0.3504	4.73587	0.0082283
110.7	1	0	0.35684	4.74436	0.0114054
110.8	1	0	0.363185	4.75289	0.0147054
110.9	1	0	0.369436	4.76147	0.0181234
111	1	0	0.375592	4.77008	0.0216551
111.1	1	0	0.381653	4.77872	0.0252957
111.2	1	0	0.38762	4.78738	0.0290408
111.3	1	0	0.393492	4.79606	0.032886
111.4	1	0	0.39927	4.80476	0.0368268
111.5	1	0	0.404954	4.81346	0.0408588
111.6	1	0	0.410545	4.82217	0.0449778
111.7	1	0	0.416042	4.83087	0.0491795
111.8	1	0	0.421446	4.83958	0.0534598
111.9	1	0	0.426757	4.84828	0.0578145
112	1	0	0.431976	4.85697	0.0622396
112.1	1	0	0.437104	4.86565	0.0667311
112.2	1	0	0.44214	4.87432	0.0712851
112.3	1	0	0.447085	4.88298	0.0758978
112.4	1	0	0.45194	4.89161	0.0805654
112.5	1	0	0.456705	4.90023	0.0852842
112.6	1	0	0.461381	4.90883	0.0900507
112.7	1	0	0.465969	4.9174	0.0948612
112.8	1	0	0.470468	4.92595	0.0997123
112.9	1	0	0.474879	4.93448	0.104601
113	1	0	0.479204	4.94298	0.109523
113.1	1	0	0.483443	4.95145	0.114476
113.2	1	0	0.487595	4.9599	0.119456
113.3	1	0	0.491663	4.96832	0.124461
113.4	1	0	0.495646	4.97671	0.129488
113.5	1	0	0.499545	4.98507	0.134532
113.6	1	0	0.503361	4.99339	0.139593
113.7	1	0	0.507095	5.00169	0.144666
113.8	1	0	0.510746	5.00996	0.149749
113.9	1	0	0.514316	5.01819	0.154839
114	1	0	0.517806	5.02639	0.159934
114.1	1	0	0.521215	5.03456	0.165031
114.2	1	0	0.524545	5.0427	0.170128
114.3	1	0	0.527796	5.0508	0.175222
114.4	1	0	0.530969	5.05887	0.180311
114.5	1	0	0.534064	5.0669	0.185393
114.6	1	0	0.537082	5.07491	0.190465
114.7	1	0	0.540024	5.08287	0.195525
114.8	1	0	0.54289	5.09081	0.200571
114.9	1	0	0.545681	5.09871	0.205601
115	1	0	0.548397	5.10657	0.210613
115.1	1	0	0.551039	5.1144	0.215605
115.2	1	0	0.553608	5.1222	0.220575
115.3	1	0	0.556104	5.12996	0.225521
115.4	1	0	0.558528	5.13768	0.230442
115.5	1	0	0.56088	5.14537	0.235334
115.6	1	0	0.56316	5.15303	0.240198
115.7	1	0	0.565371	5.16065	0.245031
115.8	1	0	0.567511	5.16824	0.249831
115.9	1	0	0.569581	5.17579	0.254597
116	1	0	0.571582	5.1833	0.259327
116.1	1	0	0.573515	5.19078	0.26402
116.2	1	0	0.57538	5.19823	0.268674
116.3	1	0	0.577178	5.20564	0.273288
116.4	1	0	0.578908	5.21301	0.27786
116.5	1	0	0.580572	5.22035	0.28239
116.6	1	0	0.58217	5.22766	0.286874
116.7	1	0	0.583703	5.23492	0.291313
116.8	1	0	0.58517	5.24216	0.295705
116.9	1	0	0.586573	5.24935	0.300049
117	1	0	0.587912	5.25651	0.304344
117.1	1	0	0.589188	5.26364	0.308587
117.2	1	0	0.590401	5.27072	0.312779
117.3	1	0	0.591551	5.27778	0.316919
117.4	1	0	0.592639	5.28479	0.321004
117.5	1	0	0.593665	5.29177	0.325034
117.6	1	0	0.594631	5.29871	0.329008
117.7	1	0	0.595536	5.30561	0.332925
117.8	1	0	0.596381	5.31248	0.336785
117.9	1	0	0.597166	5.3193	0.340585
118	1	0	0.597893	5.32609	0.344326
118.1	1	0	0.598561	5.33284	0.348007
118.2	1	0	0.599171	5.33956	0.351626
118.3	1	0	0.599724	5.34623	0.355183
118.4	1	0	0.60022	5.35287	0.358678
118.5	1	0	0.60066	5.35946	0.362109
118.6	1	0	0.601044	5.36602	0.365477
118.7	1	0	0.601372	5.37253	0.36878
118.8	1	0	0.601647	5.37901	0.372018
118.9	1	0	0.601867	5.38544	0.37519
119	1	0	0.602034	5.39184	0.378297
119.1	1	0	0.602148	5.39819	0.381337
119.2	1	0	0.602209	5.40451	0.384311
119.3	1	0	0.602219	5.41078	0.387217
119.4	1	0	0.602178	5.41701	0.390056
119.5	1	0	0.602086	5.4232	0.392828
119.6	1	0	0.601944	5.42934	0.395532
119.7	1	0	0.601753	5.43545	0.398168
119.8	1	0	0.601513	5.44151	0.400736
119.9	1	0	0.601224	5.44753	0.403235
120	1	0	0.600888	5.4535	0.405666
120.1	1	0	0.600504	5.45944	0.408029
120.2	0	1	0.597616	5.46957	0.410487
120.3	0	1	0.594655	5.4797	0.41281
120.4	0	1	0.591621	5.48983	0.414996
120.5	0	1	0.588514	5.49996	0.417044
120.6	0	1	0.585333	5.51008	0.418951
120.7	0	1	0.582078	5.52021	0.420716
120.8	0	1	0.578749	5.53033	0.422336
120.9	0	1	0.575346	5.54045	0.423812
121	0	1	0.571869	5.55056	0.42514
121.1	0	1	0.568317	5.56067	0.426319
121.2	0	1	0.56469	5.57077	0.427348
121.3	0	1	0.560989	5.58086	0.428225
121.4	0	1	0.557212	5.59094	0.428949
121.5	0	1	0.553361	5.60101	0.429519
121.6	0	1	0.549435	5.61106	0.429933
121.7	0	1	0.545434	5.6211	0.430191
121.8	0	1	0.541359	5.63112	0.430291
121.9	0	1	0.537209	5.64113	0.430232
122	0	1	0.532985	5.65111	0.430015
122.1	0	1	0.528687	5.66107	0.429637
122.2	0	1	0.524315	5.67101	0.429099
122.3	0	1	0.51987	5.68092	0.4284
122.4	0	1	0.515352	5.69079	0.42754
122.5	0	1	0.510761	5.70064	0.426519
122.6	0	1	0.506099	5.71045	0.425336
122.7	0	1	0.501365	5.72022	0.423993
122.8	0	1	0.49656	5.72995	0.422488
122.9	0	1	0.491684	5.73964	0.420822
123	0	1	0.48674	5.74927	0.418996
123.1	0	1	0.481726	5.75886	0.417011
123.2	0	1	0.476644	5.76839	0.414867
123.3	0	1	0.471495	5.77786	0.412565
123.4	0	1	0.466279	5.78726	0.410107
123.5	0	1	0.460998	5.7966	0.407493
123.6	0	1	0.455653	5.80587	0.404724
123.7	0	1	0.450244	5.81505	0.401804
123.8	0	1	0.444774	5.82416	0.398732
123.9	0	1	0.439242	5.83317	0.395512
124	0	1	0.43365	5.8421	0.392144
124.1	0	1	0.428	5.85092	0.388632
124.2	0	1	0.422292	5.85964	0.384977
124.3	0	1	0.416529	5.86824	0.381182
124.4	0	1	0.410712	5.87672	0.377249
124.5	0	1	0.404842	5.88508	0.373182
124.6	0	1	0.398921	5.8933	0.368982
124.7	0	1	0.392951	5.90137	0.364654
124.8	0	1	0.386933	5.90929	0.360201
124.9	0	1	0.380869	5.91705	0.355624
125	0	1	0.374761	5.92464	0.350929
125.1	0	1	0.368612	5.93204	0.346119
125.2	0	1	0.362423	5.93925	0.341197
125.3	0	1	0.356196	5.94625	0.336167
125.4	0	1	0.349933	5.95303	0.331034
125.5	0	1	0.343638	5.95957	0.3258
125.6	0	1	0.337311	5.96587	0.320471
125.7	0	1	0.330957	5.9719	0.315051
125.8	0	1	0.324576	5.97765	0.309543
125.9	0	1	0.318172	5.98309	0.303953
126	0	1	0.311748	5.98822	0.298285
126.1	0	1	0.305307	5.99301	0.292543
126.2	0	1	0.298851	5.99743	0.286732
126.3	0	1	0.292383	6.00147	0.280858
126.4	0	1	0.285908	6.00509	0.274923
126.5	0	1	0.279428	6.00827	0.268935
126.6	0	1	0.272947	6.01097	0.262896
126.7	0	1	0.266468	6.01316	0.256813
126.8	0	1	0.259996	6.01481	0.25069
126.9	0	1	0.253535	6.01588	0.244531
127	0	1	0.247089	6.01632	0.238343
127.1	0	1	0.240663	6.01609	0.23213
127.2	0	1	0.234262	6.01514	0.225897
127.3	0	1	0.22789	6.01341	0.219648
127.4	0	1	0.221555	6.01084	0.213389
127.5	0	1	0.215261	6.00737	0.207125
127.6	0	1	0.209015	6.00293	0.20086
127.7	0	1	0.202824	5.99744	0.1946
127.8	0	1	0.196696	5.99081	0.188348
127.9	0	1	0.190638	5.98296	0.182111
128	0	1	0.184661	5.97378	0.175892
128.1	0	1	0.178772	5.96318	0.169696
128.2	0	1	0.172983	5.95103	0.163528
128.3	0	1	0.167305	5.93722	0.157392
128.4	0	1	0.161751	5.92162	0.151293
128.5	0	1	0.156335	5.90409	0.145235
128.6	0	1	0.151071	5.88449	0.139222
128.7	0	1	0.145975	5.86268	0.133258
128.8	0	1	0.141066	5.83852	0.127347
128.9	0	1	0.136362	5.81186	0.121494
129	0	1	0.131885	5.78259	0.115702
129.1	0	1	0.127656	5.7506	0.109975
129.2	0	1	0.123698	5.71581	0.104316
129.3	0	1	0.120036	5.67818	0.0987298
129.4	0	1	0.116695	5.63772	0.0932185
129.5	0	1	0.113699	5.59451	0.0877859
129.6	0	1	0.111073	5.5487	0.0824352
129.7	0	1	0.108837	5.50052	0.0771693
129.8	0	1	0.107013	5.45029	0.0719912
129.9	0	1	0.105615	5.39841	0.0669036
130	0	1	0.104656	5.34537	0.0619093
130.1	0	1	0.104141	5.29169	0.0570107
130.2	0	1	0.104071	5.23793	0.0522103
130.3	0	1	0.104439	5.18466	0.0475103
130.4	0	1	0.105234	5.13242	0.0429129
130.5	0	1	0.106439	5.08169	0.03842
130.6	0	1	0.108033	5.03288	0.0340337
130.7	0	1	0.109992	4.98633	0.0297556
130.8	0	1	0.11229	4.94228	0.0255873
130.9	0	1	0.114897	4.90089	0.0215305
131	0	1	0.117787	4.86226	0.0175864
131.1	0	1	0.120932	4.82639	0.0137564
131.2	0	1	0.124305	4.79326	0.0100415
131.3	0	1	0.12788	4.76279	0.00644287
131.4	0	1	0.131633	4.73489	0.00296132
131.5	0	1	0.135544	4.70942	-0.000402331
131.6	0	1	0.139591	4.68626	-0.00364742
131.7	0	1	0.143756	4.66525	-0.00677339
131.8	0	1	0.148022	4.64627	-0.00977978
131.9	0	1	0.152374	4.62917	-0.0126663
132	0	1	0.1568	4.61381	-0.0154326
132.1	0	1	0.161285	4.60006	-0.0180786
132.2	1	0	0.169698	4.59769	-0.0194207
132.3	1	0	0.178068	4.5968	-0.0205375
132.4	1	0	0.18639	4.59715	-0.0214317
132.5	1	0	0.194656	4.59858	-0.0221062
132.6	1	0	0.202863	4.60093	-0.0225643
132.7	1	0	0.211005	4.60408	-0.0228093
132.8	1	0	0.219078	4.60792	-0.0228446
132.9	1	0	0.22708	4.61237	-0.022674
133	1	0	0.235007	4.61735	-0.0223013
133.1	1	0	0.242856	4.62279	-0.0217304
133.2	1	0	0.250626	4.62864	-0.0209654
133.3	1	0	0.258314	4.63485	-0.0200105
133.4	1	0	0.265919	4.64137	-0.0188701
133.5	1	0	0.273438	4.64817	-0.0175483
133.6	1	0	0.280871	4.65522	-0.0160497
133.7	1	0	0.288217	4.66248	-0.0143788
133.8	1	0	0.295474	4.66994	-0.0125401
133.9	1	0	0.302641	4.67756	-0.0105381
134	1	0	0.309719	4.68534	-0.00837745
134.1	1	0	0.316705	4.69324	-0.00606278
134.2	1	0	0.3236	4.70127	-0.00359868
134.3	1	0	0.330403	4.70939	-0.000989772
134.4	1	0	0.337114	4.71761	0.00175936
134.5	1	0	0.343733	4.7259	0.00464414
134.6	1	0	0.350259	4.73426	0.00766001
134.7	1	0	0.356693	4.74268	0.0108025
134.8	1	0	0.363033	4.75115	0.014067
134.9	1	0	0.369281	4.75966	0.0174492
135	1	0	0.375436	4.76821	0.0209447
135.1	1	0	0.381499	4.77678	0.0245491
135.2	1	0	0.38747	4.78538	0.0282582
135.3	1	0	0.393348	4.794	0.0320677
135.4	1	0	0.399134	4.80264	0.0359734
135.5	1	0	0.404829	4.81129	0.0399713
135.6	1	0	0.410431	4.81994	0.0440572
135.7	1	0	0.415943	4.8286	0.0482272
135.8	1	0	0.421364	4.83725	0.0524773
135.9	1	0	0.426694	4.84591	0.0568036
136	1	0	0.431934	4.85456	0.0612022
136.1	1	0	0.437084	4.8632	0.0656694
136.2	1	0	0.442144	4.87184	0.0702013
136.3	1	0	0.447115	4.88046	0.0747944
136.4	1	0	0.451996	4.88907	0.0794448
136.5	1	0	0.456789	4.89767	0.0841491
136.6	1	0	0.461494	4.90624	0.0889036
136.7	1	0	0.466111	4.9148	0.0937048
136.8	1	0	0.470641	4.92334	0.0985493
136.9	1	0	0.475083	4.93186	0.103434
137	1	0	0.479439	4.94036	0.108354
137.1	1	0	0.483708	4.94884	0.113308
137.2	1	0	0.487892	4.95728	0.118292
137.3	1	0	0.49199	4.96571	0.123302
137.4	1	0	0.496004	4.97411	0.128336
137.5	1	0	0.499933	4.98248	0.13339
137.6	1	0	0.503778	4.99082	0.138462
137.7	1	0	0.50754	4.99913	0.143547
137.8	1	0	0.511219	5.00741	0.148644
137.9	1	0	0.514816	5.01567	0.15375
138	1	0	0.518332	5.02389	0.158861
138.1	1	0	0.521766	5.03208	0.163976
138.2	1	0	0.52512	5.04023	0.16909
138.3	1	0	0.528394	5.04836	0.174203
138.4	1	0	0.531589	5.05645	0.17931
138.5	1	0	0.534706	5.0645	0.184411
138.6	1	0	0.537744	5.07252	0.189502
138.7	1	0	0.540706	5.08051	0.19458
138.8	1	0	0.54359	5.08846	0.199645
138.9	1	0	0.546399	5.09638	0.204693
139	1	0	0.549133	5.10426	0.209723
139.1	1	0	0.551792	5.1121	0.214733
139.2	1	0	0.554378	5.11991	0.21972
139.3	1	0	0.55689	5.12768	0.224683
139.4	1	0	0.55933	5.13542	0.229619
139.5	1	0	0.561699	5.14312	0.234528
139.6	1	0	0.563996	5.15078	0.239407
139.7	1	0	0.566223	5.15841	0.244255
139.8	1	0	0.568381	5.166	0.24907
139.9	1	0	0.570469	5.17355	0.253851
140	1	0	0.572489	5.18106	0.258596
140.1	1	0	0.574442	5.18854	0.263304
140.2	1	0	0.576327	5.19599	0.267974
140.3	1	0	0.578147	5.20339	0.272604
140.4	1	0	0.5799	5.21077	0.277193
140.5	1	0	0.581589	5.2181	0.281739
140.6	1	0	0.583212	5.2254	0.286243
140.7	1	0	0.584772	5.23266	0.290701
140.8	1	0	0.586268	5.23989	0.295114
140.9	1	0	0.587702	5.24709	0.299481
141	1	0	0.589072	5.25424	0.3038
141.1	1	0	0.590381	5.26137	0.308069
141.2	1	0	0.591629	5.26845	0.31229
141.3	1	0	0.592815	5.27551	0.316459
141.4	1	0	0.59394	5.28252	0.320577
141.5	1	0	0.595006	5.28951	0.324641
141.6	1	0	0.596011	5.29645	0.328653
141.7	1	0	0.596957	5.30337	0.332609
141.8	1	0	0.597845	5.31025	0.33651
141.9	1	0	0.598673	5.31709	0.340355
142	1	0	0.599443	5.3239	0.344142
142.1	1	0	0.600156	5.33067	0.347871
142.2	1	0	0.600811	5.33741	0.351542
142.3	1	0	0.601409	5.34411	0.355152
142.4	1	0	0.60195	5.35077	0.358702
142.5	1	0	0.602436	5.3574	0.362191
142.6	1	0	0.602865	5.364	0.365618
142.7	1	0	0.60324	5.37056	0.368982
142.8	1	0	0.603559	5.37708	0.372283
142.9	1	0	0.603824	5.38356	0.37552
143	1	0	0.604035	5.39	0.378692
143.1	1	0	0.604192	5.39641	0.381799
143.2	1	0	0.604297	5.40278	0.384841
143.3	1	0	0.604348	5.40912	0.387817
143.4	1	0	0.604348	5.41541	0.390726
143.5	1	0	0.604296	5.42166	0.393569
143.6	1	0	0.604193	5.42788	0.396344
143.7	1	0	0.604039	5.43406	0.399051
143.8	1	0	0.603834	5.44019	0.40169
143.9	1	0	0.60358	5.44629	0.404262
144	1	0	0.603276	5.45235	0.406764
144.1	1	0	0.602924	5.45836	0.409198
144.2	0	1	0.600064	5.46857	0.411733
144.3	0	1	0.59713	5.47878	0.414133
144.4	0	1	0.594122	5.48899	0.416396
144.5	0	1	0.591039	5.4992	0.418519
144.6	0	1	0.587881	5.50942	0.420501
144.7	0	1	0.584648	5.51963	0.422339
144.8	0	1	0.58134	5.52984	0.424032
144.9	0	1	0.577956	5.54005	0.425579
145	0	1	0.574496	5.55026	0.426977
145.1	0	1	0.57096	5.56046	0.428225
145.2	0	1	0.567349	5.57066	0.429321
145.3	0	1	0.563661	5.58085	0.430264
145.4	0	1	0.559897	5.59104	0.431053
145.5	0	1	0.556057	5.60122	0.431685
145.6	0	1	0.55214	5.61138	0.432161
145.7	0	1	0.548148	5.62154	0.432478
145.8	0	1	0.544079	5.63168	0.432635
145.9	0	1	0.539934	5.6418	0.432632
146	0	1	0.535713	5.65191	0.432468
146.1	0	1	0.531417	5.662	0.432141
146.2	0	1	0.527045	5.67206	0.431652
146.3	0	1	0.522598	5.6821	0.430999
146.4	0	1	0.518076	5.69212	0.430182
146.5	0	1	0.51348	5.7021	0.429202
146.6	0	1	0.508809	5.71206	0.428057
146.7	0	1	0.504065	5.72198	0.426748
146.8	0	1	0.499248	5.73186	0.425275
146.9	0	1	0.494359	5.7417	0.423637
147	0	1	0.489397	5.75149	0.421836
147.1	0	1	0.484364	5.76124	0.419872
147.2	0	1	0.479261	5.77094	0.417746
147.3	0	1	0.474088	5.78058	0.415458
147.4	0	1	0.468847	5.79016	0.413009
147.5	0	1	0.463537	5.79968	0.410401
147.6	0	1	0.45816	5.80912	0.407635
147.7	0	1	0.452718	5.8185	0.404712
147.8	0	1	0.447211	5.82779	0.401634
147.9	0	1	0.44164	5.837	0.398403
148	0	1	0.436007	5.84612	0.39502
148.1	0	1	0.430312	5.85514	0.391489
148.2	0	1	0.424558	5.86406	0.38781
148.3	0	1	0.418746	5.87287	0.383987
148.4	0	1	0.412877	5.88156	0.380022
148.5	0	1	0.406953	5.89012	0.375918
148.6	0	1	0.400975	5.89855	0.371678
148.7	0	1	0.394945	5.90685	0.367305
148.8	0	1	0.388866	5.91498	0.362803
148.9	0	1	0.382738	5.92296	0.358174
149	0	1	0.376565	5.93077	0.353422
149.1	0	1	0.370348	5.9384	0.348551
149.2	0	1	0.364088	5.94583	0.343566
149.3	0	1	0.357789	5.95306	0.338469
149.4	0	1	0.351453	5.96006	0.333265
149.5	0	1	0.345082	5.96684	0.327958
149.6	0	1	0.338679	5.97336	0.322554
149.7	0	1	0.332246	5.97962	0.317055
149.8	0	1	0.325786	5.9856	0.311467
149.9	0	1	0.319302	5.99128	0.305794
150	0	1	0.312796	5.99664	0.300042
150.1	0	1	0.306272	6.00166	0.294215
150.2	0	1	0.299733	6.00631	0.288317
150.3	0	1	0.293182	6.01058	0.282355
150.4	0	1	0.286622	6.01443	0.276333
150.5	0	1	0.280057	6.01784	0.270255
150.6	0	1	0.273491	6.02077	0.264128
150.7	0	1	0.266927	6.02319	0.257956
150.8	0	1	0.26037	6.02508	0.251745
150.9	0	1	0.253823	6.02637	0.245499
151	0	1	0.247292	6.02705	0.239224
151.1	0	1	0.24078	6.02704	0.232925
151.2	0	1	0.234293	6.02632	0.226606
151.3	0	1	0.227836	6.02481	0.220274
151.4	0	1	0.221415	6.02247	0.213932
151.5	0	1	0.215035	6.01922	0.207587
151.6	0	1	0.208703	6.01499	0.201243
151.7	0	1	0.202427	6.00971	0.194904
151.8	0	1	0.196212	6.00329	0.188576
151.9	0	1	0.190068	5.99563	0.182264
152	0	1	0.184003	5.98664	0.175972
152.1	0	1	0.178027	5.97621	0.169704
152.2	0	1	0.17215	5.96421	0.163466
152.3	0	1	0.166384	5.95053	0.157262
152.4	0	1	0.160741	5.93502	0.151096
152.5	0	1	0.155235	5.91754	0.144973
152.6	0	1	0.14988	5.89796	0.138896
152.7	0	1	0.144695	5.8761	0.13287
152.8	0	1	0.139695	5.85182	0.126899
152.9	0	1	0.134902	5.82497	0.120986
153	0	1	0.130336	5.79541	0.115136
153.1	0	1	0.126021	5.76301	0.109352
153.2	0	1	0.121979	5.72768	0.103638
153.3	0	1	0.118237	5.68938	0.0979968
153.4	0	1	0.114821	5.64809	0.0924323
153.5	0	1	0.111756	5.60389	0.0869475
153.6	0	1	0.109068	5.55692	0.0815456
153.7	0	1	0.106781	5.50742	0.0762296
153.8	0	1	0.104917	5.45573	0.0710024
153.9	0	1	0.103492	5.40227	0.0658667
154	0	1	0.102518	5.34755	0.0608253
154.1	0	1	0.102004	5.29216	0.0558806
154.2	0	1	0.101948	5.23668	0.0510351
154.3	0	1	0.102346	5.18173	0.0462911
154.4	0	1	0.103183	5.1279	0.0416507
154.5	0	1	0.104444	5.0757	0.0371162
154.6	0	1	0.106105	5.02557	0.0326893
154.7	0	1	0.10814	4.97786	0.0283721
154.8	0	1	0.110522	4.93282	0.0241661
154.9	0	1	0.11322	4.89062	0.0200731
155	0	1	0.116205	4.85134	0.0160944
155.1	0	1	0.119448	4.81497	0.0122316
155.2	0	1	0.122921	4.78148	0.00848584
155.3	0	1	0.126597	4.75077	0.00485829
155.4	0	1	0.130453	4.72274	0.00134998
155.5	0	1	0.134465	4.69723	-0.00203817
155.6	0	1	0.138612	4.6741	-0.00530536
155.7	0	1	0.142876	4.65321	-0.0084509
155.8	0	1	0.147239	4.63438	-0.0114742
155.9	0	1	0.151687	4.61748	-0.0143749
156	0	1	0.156204	4.60236	-0.0171526
156.1	1	0	0.164671	4.59898	-0.0186348
156.2	1	0	0.173102	4.59724	-0.0198879
156.3	1	0	0.181488	4.59689	-0.0209145
156.4	1	0	0.189822	4.59773	-0.0217173
156.5	1	0	0.198099	4.59958	-0.0222993
156.6	1	0	0.206314	4.60232	-0.0226636
156.7	1	0	0.214461	4.60581	-0.0228137
156.8	1	0	0.222539	4.60997	-0.022753
156.9	1	0	0.230542	4.6147	-0.0224853
157	1	0	0.238468	4.61994	-0.0220146
157.1	1	0	0.246315	4.62562	-0.0213448
157.2	1	0	0.25408	4.6317	-0.0204802
157.3	1	0	0.261761	4.63811	-0.0194251
157.4	1	0	0.269357	4.64483	-0.018184
157.5	1	0	0.276865	4.65181	-0.0167612
157.6	1	0	0.284285	4.65903	-0.0151616
157.7	1	0	0.291614	4.66646	-0.0133897
157.8	1	0	0.298853	4.67407	-0.0114503
157.9	1	0	0.305999	4.68183	-0.00934813
158	1	0	0.313053	4.68975	-0.00708807
158.1	1	0	0.320014	4.69778	-0.00467491
158.2	1	0	0.326881	4.70592	-0.00211351
158.3	1	0	0.333654	4.71416	0.000591305
158.4	1	0	0.340332	4.72248	0.00343471
158.5	1	0	0.346916	4.73087	0.0064119
158.6	1	0	0.353404	4.73932	0.00951811
158.7	1	0	0.359798	4.74783	0.0127486
158.8	1	0	0.366097	4.75638	0.0160987
158.9	1	0	0.372302	4.76496	0.0195639
159	1	0	0.378411	4.77358	0.0231394
159.1	1	0	0.384427	4.78221	0.0268209
159.2	1	0	0.390348	4.79087	0.0306038
159.3	1	0	0.396175	4.79954	0.0344839
159.4	1	0	0.401909	4.80822	0.0384569
159.5	1	0	0.40755	4.81691	0.0425184
159.6	1	0	0.413098	4.82559	0.0466644
159.7	1	0	0.418554	4.83428	0.0508909
159.8	1	0	0.423918	4.84296	0.0551937
159.9	1	0	0.429191	4.85163	0.0595691
160	1	0	0.434372	4.8603	0.0640131
160.1	1	0	0.439464	4.86895	0.0685219
160.2	1	0	0.444465	4.87759	0.0730919
160.3	1	0	0.449376	4.88621	0.0777194
160.4	1	0	0.454199	4.89482	0.0824007
160.5	1	0	0.458933	4.90341	0.0871324
160.6	1	0	0.463579	4.91198	0.0919111
160.7	1	0	0.468137	4.92052	0.0967331
160.8	1	0	0.472608	4.92905	0.101595
160.9	1	0	0.476992	4.93755	0.106494
161	1	0	0.481291	4.94603	0.111427
161.1	1	0	0.485503	4.95448	0.11639
161.2	1	0	0.489631	4.9629	0.12138
161.3	1	0	0.493674	4.9713	0.126394
161.4	1	0	0.497633	4.97967	0.131429
161.5	1	0	0.501508	4.98801	0.136483
161.6	1	0	0.505301	4.99632	0.141551
161.7	1	0	0.509011	5.0046	0.146632
161.8	1	0	0.512639	5.01285	0.151723
161.9	1	0	0.516186	5.02107	0.15682
162	1	0	0.519652	5.02926	0.161922
162.1	1	0	0.523039	5.03742	0.167025
162.2	1	0	0.526346	5.04554	0.172127
162.3	1	0	0.529574	5.05363	0.177226
162.4	1	0	0.532724	5.06169	0.182319
162.5	1	0	0.535797	5.06971	0.187404
162.6	1	0	0.538793	5.0777	0.192479
162.7	1	0	0.541712	5.08566	0.197541
162.8	1	0	0.544556	5.09358	0.202589
162.9	1	0	0.547325	5.10147	0.20762
163	1	0	0.550019	5.10932	0.212632
163.1	1	0	0.55264	5.11714	0.217624
163.2	1	0	0.555188	5.12492	0.222593
163.3	1	0	0.557662	5.13267	0.227537
163.4	1	0	0.560065	5.14039	0.232456
163.5	1	0	0.562396	5.14807	0.237347
163.6	1	0	0.564657	5.15572	0.242208
163.7	1	0	0.566847	5.16333	0.247037
163.8	1	0	0.568967	5.1709	0.251834
163.9	1	0	0.571018	5.17844	0.256596
164	1	0	0.572999	5.18595	0.261322
164.1	1	0	0.574913	5.19342	0.26601
164.2	1	0	0.576759	5.20086	0.270659
164.3	1	0	0.578537	5.20826	0.275268
164.4	1	0	0.580249	5.21563	0.279835
164.5	1	0	0.581894	5.22296	0.284358
164.6	1	0	0.583473	5.23026	0.288836
164.7	1	0	0.584987	5.23752	0.293268
164.8	1	0	0.586436	5.24474	0.297653
164.9	1	0	0.587821	5.25193	0.30199
165	1	0	0.589142	5.25909	0.306276
165.1	1	0	0.5904	5.2662	0.310512
165.2	1	0	0.591594	5.27328	0.314695
165.3	1	0	0.592727	5.28033	0.318825
165.4	1	0	0.593797	5.28734	0.322901
165.5	1	0	0.594806	5.29431	0.326922
165.6	1	0	0.595754	5.30124	0.330886
165.7	1	0	0.596642	5.30814	0.334793
165.8	1	0	0.597471	5.315	0.338642
165.9	1	0	0.598239	5.32182	0.342432
166	1	0	0.598949	5.3286	0.346162
166.1	1	0	0.599601	5.33535	0.349831
166.2	1	0	0.600195	5.34205	0.353439
166.3	1	0	0.600733	5.34872	0.356985
166.4	1	0	0.601213	5.35535	0.360468
166.5	1	0	0.601638	5.36194	0.363888
166.6	1	0	0.602007	5.36849	0.367244
166.7	1	0	0.602321	5.375	0.370535
166.8	1	0	0.602581	5.38147	0.373761
166.9	1	0	0.602787	5.3879	0.376922
167	1	0	0.60294	5.39429	0.380017
167.1	1	0	0.60304	5.40064	0.383046
167.2	1	0	0.603089	5.40695	0.386008
167.3	1	0	0.603086	5.41322	0.388903
167.4	1	0	0.603032	5.41945	0.391731
167.5	1	0	0.602928	5.42564	0.394491
167.6	1	0	0.602774	5.43178	0.397184
167.7	1	0	0.602571	5.43788	0.399809
167.8	1	0	0.602319	5.44394	0.402366
167.9	1	0	0.60202	5.44996	0.404856
168	1	0	0.601672	5.45594	0.407276
