# Supplementary material for: Application of time lags between light and temperature cycles for growth control based on the circadian clock of Lactuca sativa L. seedlings
Source: Front Plant Sci. 2022 Oct 13;13:994555. doi: 10.3389/fpls.2022.994555 (PMC9802636; doi:10.3389/fpls.2022.994555)
Supplement: Supplementary file 1 [file DataSheet_1.zip › Simulation/Cos (Figure S8)/L12D12_12h12C_Dt=12h_Cos.csv]

t	LD	Temperature	R	��	RCos��
0.1	0	0	0.999986	-0.519997	0.867809
0.2	0	0	0.999945	-0.49364	0.880566
0.3	0	0	0.999877	-0.467283	0.892686
0.4	0	0	0.999781	-0.440926	0.904159
0.5	0	0	0.999659	-0.414568	0.914978
0.6	0	0	0.999509	-0.388211	0.925133
0.7	0	0	0.999332	-0.361854	0.934618
0.8	0	0	0.999129	-0.335497	0.943424
0.9	0	0	0.998899	-0.30914	0.951546
1	0	0	0.998642	-0.282783	0.958978
1.1	0	0	0.998358	-0.256425	0.965715
1.2	0	0	0.998049	-0.230068	0.971751
1.3	0	0	0.997712	-0.203711	0.977082
1.4	0	0	0.99735	-0.177354	0.981706
1.5	0	0	0.996962	-0.150996	0.985618
1.6	0	0	0.996547	-0.124639	0.988817
1.7	0	0	0.996107	-0.0982819	0.9913
1.8	0	0	0.995641	-0.0719246	0.993066
1.9	0	0	0.995149	-0.0455674	0.994116
2	0	0	0.994631	-0.0192101	0.994448
2.1	0	0	0.994088	0.0071472	0.994063
2.2	0	0	0.99352	0.0335045	0.992962
2.3	0	0	0.992926	0.0598618	0.991148
2.4	0	0	0.992308	0.0862191	0.988622
2.5	0	0	0.991664	0.112576	0.985387
2.6	0	0	0.990996	0.138934	0.981447
2.7	0	0	0.990302	0.165291	0.976805
2.8	0	0	0.989584	0.191649	0.971467
2.9	0	0	0.988842	0.218006	0.965437
3	0	0	0.988075	0.244363	0.958721
3.1	0	0	0.987284	0.270721	0.951326
3.2	0	0	0.986469	0.297078	0.943258
3.3	0	0	0.98563	0.323436	0.934524
3.4	0	0	0.984767	0.349793	0.925133
3.5	0	0	0.98388	0.37615	0.915092
3.6	0	0	0.982969	0.402508	0.904412
3.7	0	0	0.982035	0.428865	0.8931
3.8	0	0	0.981078	0.455223	0.881168
3.9	0	0	0.980097	0.481581	0.868625
4	0	0	0.979093	0.507938	0.855482
4.1	0	0	0.978066	0.534296	0.841751
4.2	0	0	0.977017	0.560653	0.827443
4.3	0	0	0.975944	0.587011	0.812571
4.4	0	0	0.974849	0.613368	0.797147
4.5	0	0	0.973732	0.639726	0.781185
4.6	0	0	0.972592	0.666084	0.764698
4.7	0	0	0.97143	0.692441	0.747699
4.8	0	0	0.970246	0.718799	0.730204
4.9	0	0	0.96904	0.745157	0.712226
5	0	0	0.967812	0.771515	0.693781
5.1	0	0	0.966562	0.797872	0.674884
5.2	0	0	0.965291	0.82423	0.655551
5.3	0	0	0.963999	0.850588	0.635797
5.4	0	0	0.962685	0.876946	0.615639
5.5	0	0	0.961351	0.903304	0.595094
5.6	0	0	0.959995	0.929661	0.574178
5.7	0	0	0.958618	0.956019	0.552908
5.8	0	0	0.957221	0.982377	0.531302
5.9	0	0	0.955803	1.00874	0.509378
6	0	0	0.954365	1.03509	0.487152
6.1	0	0	0.952907	1.06145	0.464643
6.2	0	0	0.951428	1.08781	0.441868
6.3	0	0	0.949929	1.11417	0.418848
6.4	0	0	0.94841	1.14053	0.395598
6.5	0	0	0.946872	1.16688	0.372139
6.6	0	0	0.945314	1.19324	0.348489
6.7	0	0	0.943737	1.2196	0.324666
6.8	0	0	0.94214	1.24596	0.30069
6.9	0	0	0.940524	1.27232	0.276578
7	0	0	0.938889	1.29867	0.252351
7.1	0	0	0.937235	1.32503	0.228027
7.2	0	0	0.935563	1.35139	0.203625
7.3	0	0	0.933871	1.37775	0.179164
7.4	0	0	0.932162	1.40411	0.154663
7.5	0	0	0.930433	1.43047	0.130141
7.6	0	0	0.928687	1.45682	0.105616
7.7	0	0	0.926923	1.48318	0.0811079
7.8	0	0	0.92514	1.50954	0.056635
7.9	0	0	0.92334	1.5359	0.0322158
8	0	0	0.921523	1.56226	0.00786895
8.1	0	0	0.919687	1.58862	-0.0163873
8.2	0	0	0.917835	1.61497	-0.0405347
8.3	0	0	0.915965	1.64133	-0.0645551
8.4	0	0	0.914078	1.66769	-0.0884308
8.5	0	0	0.912174	1.69405	-0.112144
8.6	0	0	0.910253	1.72041	-0.135677
8.7	0	0	0.908316	1.74677	-0.159013
8.8	0	0	0.906362	1.77313	-0.182135
8.9	0	0	0.904391	1.79948	-0.205025
9	0	0	0.902405	1.82584	-0.227668
9.1	0	0	0.900402	1.8522	-0.250047
9.2	0	0	0.898383	1.87856	-0.272146
9.3	0	0	0.896349	1.90492	-0.293949
9.4	0	0	0.894298	1.93128	-0.315441
9.5	0	0	0.892233	1.95764	-0.336607
9.6	0	0	0.890151	1.984	-0.357432
9.7	0	0	0.888055	2.01035	-0.377902
9.8	0	0	0.885943	2.03671	-0.398003
9.9	0	0	0.883817	2.06307	-0.41772
10	0	0	0.881675	2.08943	-0.437041
10.1	0	0	0.879519	2.11579	-0.455953
10.2	0	0	0.877348	2.14215	-0.474443
10.3	0	0	0.875163	2.16851	-0.4925
10.4	0	0	0.872963	2.19487	-0.51011
10.5	0	0	0.87075	2.22123	-0.527263
10.6	0	0	0.868522	2.24758	-0.543948
10.7	0	0	0.86628	2.27394	-0.560155
10.8	0	0	0.864025	2.3003	-0.575874
10.9	0	0	0.861756	2.32666	-0.591094
11	0	0	0.859473	2.35302	-0.605808
11.1	0	0	0.857178	2.37938	-0.620005
11.2	0	0	0.854869	2.40574	-0.633678
11.3	0	0	0.852547	2.4321	-0.64682
11.4	0	0	0.850212	2.45846	-0.659422
11.5	0	0	0.847864	2.48482	-0.671478
11.6	0	0	0.845504	2.51118	-0.682983
11.7	0	0	0.843131	2.53753	-0.693929
11.8	0	0	0.840746	2.56389	-0.704311
11.9	0	0	0.838349	2.59025	-0.714125
12	0	0	0.835939	2.61661	-0.723367
12.1	1	1	0.836853	2.66871	-0.745015
12.2	1	1	0.838063	2.72017	-0.764737
12.3	1	1	0.839552	2.77093	-0.782535
12.4	1	1	0.841301	2.82094	-0.79842
12.5	1	1	0.843291	2.87015	-0.812415
12.6	1	1	0.8455	2.91853	-0.824552
12.7	1	1	0.847908	2.96602	-0.834872
12.8	1	1	0.850492	3.0126	-0.843426
12.9	1	1	0.853232	3.05824	-0.850269
13	1	1	0.856105	3.10292	-0.855465
13.1	1	1	0.859092	3.14662	-0.859081
13.2	1	1	0.862173	3.18933	-0.861191
13.3	1	1	0.865328	3.23105	-0.861868
13.4	1	1	0.868539	3.27176	-0.861191
13.5	1	1	0.871789	3.31148	-0.859239
13.6	1	1	0.875063	3.35019	-0.856093
13.7	1	1	0.878345	3.38792	-0.851832
13.8	1	1	0.881623	3.42466	-0.846538
13.9	1	1	0.884884	3.46042	-0.840288
14	1	1	0.888117	3.49523	-0.833161
14.1	1	1	0.891312	3.52908	-0.82523
14.2	1	1	0.894461	3.56201	-0.81657
14.3	1	1	0.897556	3.59402	-0.807251
14.4	1	1	0.900591	3.62514	-0.797341
14.5	1	1	0.90356	3.65538	-0.786902
14.6	1	1	0.906458	3.68476	-0.775998
14.7	1	1	0.909282	3.7133	-0.764686
14.8	1	1	0.912028	3.74103	-0.753021
14.9	1	1	0.914695	3.76795	-0.741054
15	1	1	0.91728	3.79411	-0.728834
15.1	1	1	0.919783	3.8195	-0.716404
15.2	1	1	0.922202	3.84417	-0.703808
15.3	1	1	0.924538	3.86811	-0.691083
15.4	1	1	0.926792	3.89137	-0.678265
15.5	1	1	0.928963	3.91395	-0.665387
15.6	1	1	0.931052	3.93588	-0.652478
15.7	1	1	0.933061	3.95717	-0.639567
15.8	1	1	0.934992	3.97784	-0.626679
15.9	1	1	0.936845	3.99792	-0.613834
16	1	1	0.938622	4.01742	-0.601055
16.1	1	1	0.940327	4.03636	-0.588359
16.2	1	1	0.941959	4.05476	-0.575763
16.3	1	1	0.943522	4.07263	-0.563281
16.4	1	1	0.945017	4.09	-0.550927
16.5	1	1	0.946447	4.10687	-0.53871
16.6	1	1	0.947813	4.12326	-0.526642
16.7	1	1	0.949119	4.13919	-0.514731
16.8	1	1	0.950365	4.15467	-0.502984
16.9	1	1	0.951554	4.16972	-0.491407
17	1	1	0.952689	4.18435	-0.480006
17.1	1	1	0.953771	4.19857	-0.468784
17.2	1	1	0.954802	4.2124	-0.457746
17.3	1	1	0.955784	4.22585	-0.446894
17.4	1	1	0.95672	4.23893	-0.43623
17.5	1	1	0.95761	4.25166	-0.425755
17.6	1	1	0.958457	4.26404	-0.415469
17.7	1	1	0.959262	4.27609	-0.405374
17.8	1	1	0.960028	4.28781	-0.395469
17.9	1	1	0.960755	4.29922	-0.385753
18	1	1	0.961446	4.31033	-0.376226
18.1	1	1	0.962101	4.32115	-0.366886
18.2	1	1	0.962723	4.33168	-0.357731
18.3	1	1	0.963312	4.34193	-0.34876
18.4	1	1	0.96387	4.35192	-0.339971
18.5	1	1	0.964399	4.36165	-0.331361
18.6	1	1	0.964899	4.37113	-0.322928
18.7	1	1	0.965372	4.38036	-0.31467
18.8	1	1	0.965818	4.38937	-0.306584
18.9	1	1	0.96624	4.39814	-0.298667
19	1	1	0.966638	4.40669	-0.290916
19.1	1	1	0.967012	4.41503	-0.283329
19.2	1	1	0.967365	4.42316	-0.275902
19.3	1	1	0.967696	4.43109	-0.268633
19.4	1	1	0.968007	4.43883	-0.261519
19.5	1	1	0.968299	4.44637	-0.254556
19.6	1	1	0.968572	4.45373	-0.247742
19.7	1	1	0.968828	4.46092	-0.241074
19.8	1	1	0.969066	4.46793	-0.234548
19.9	1	1	0.969287	4.47477	-0.228161
20	1	1	0.969494	4.48145	-0.221912
20.1	1	1	0.969684	4.48797	-0.215795
20.2	1	1	0.969861	4.49434	-0.20981
20.3	1	1	0.970023	4.50055	-0.203953
20.4	1	1	0.970173	4.50663	-0.19822
20.5	1	1	0.970309	4.51256	-0.19261
20.6	1	1	0.970433	4.51835	-0.187119
20.7	1	1	0.970545	4.52402	-0.181745
20.8	1	1	0.970646	4.52955	-0.176484
20.9	1	1	0.970736	4.53496	-0.171336
21	1	1	0.970815	4.54025	-0.166296
21.1	1	1	0.970884	4.54541	-0.161362
21.2	1	1	0.970943	4.55047	-0.156532
21.3	1	1	0.970993	4.55541	-0.151803
21.4	1	1	0.971034	4.56024	-0.147174
21.5	1	1	0.971066	4.56496	-0.14264
21.6	1	1	0.971089	4.56959	-0.138202
21.7	1	1	0.971104	4.57411	-0.133855
21.8	1	1	0.971112	4.57854	-0.129598
21.9	1	1	0.971112	4.58287	-0.125429
22	1	1	0.971104	4.5871	-0.121346
22.1	1	1	0.971089	4.59125	-0.117346
22.2	1	1	0.971068	4.59531	-0.113428
22.3	1	1	0.971039	4.59929	-0.10959
22.4	1	1	0.971004	4.60318	-0.105829
22.5	1	1	0.970963	4.60699	-0.102145
22.6	1	1	0.970916	4.61073	-0.0985341
22.7	1	1	0.970862	4.61439	-0.0949961
22.8	1	1	0.970803	4.61797	-0.0915287
22.9	1	1	0.970738	4.62148	-0.0881303
23	1	1	0.970668	4.62492	-0.0847993
23.1	1	1	0.970592	4.62829	-0.0815341
23.2	1	1	0.970512	4.63159	-0.0783331
23.3	1	1	0.970426	4.63482	-0.0751948
23.4	1	1	0.970335	4.638	-0.0721178
23.5	1	1	0.970239	4.64111	-0.0691006
23.6	1	1	0.970138	4.64416	-0.0661418
23.7	1	1	0.970033	4.64715	-0.0632401
23.8	1	1	0.969923	4.65008	-0.0603941
23.9	1	1	0.969808	4.65296	-0.0576026
24	1	1	0.96969	4.65578	-0.0548642
24.1	0	0	0.968495	4.68208	-0.029351
24.2	0	0	0.967278	4.70838	-0.00388108
24.3	0	0	0.96604	4.73467	0.0215262
24.4	0	0	0.964781	4.76097	0.0468515
24.5	0	0	0.963501	4.78727	0.0720759
24.6	0	0	0.962199	4.81356	0.0971803
24.7	0	0	0.960877	4.83985	0.122146
24.8	0	0	0.959534	4.86615	0.146954
24.9	0	0	0.958171	4.89244	0.171586
25	0	0	0.956787	4.91873	0.196025
25.1	0	0	0.955383	4.94502	0.220251
25.2	0	0	0.953959	4.97131	0.244246
25.3	0	0	0.952514	4.99759	0.267995
25.4	0	0	0.95105	5.02388	0.291478
25.5	0	0	0.949566	5.05017	0.314679
25.6	0	0	0.948063	5.07645	0.337582
25.7	0	0	0.94654	5.10274	0.360169
25.8	0	0	0.944997	5.12902	0.382425
25.9	0	0	0.943436	5.1553	0.404334
26	0	0	0.941855	5.18159	0.42588
26.1	0	0	0.940256	5.20787	0.447047
26.2	0	0	0.938638	5.23415	0.467822
26.3	0	0	0.937001	5.26043	0.48819
26.4	0	0	0.935346	5.28671	0.508137
26.5	0	0	0.933672	5.31298	0.527649
26.6	0	0	0.93198	5.33926	0.546712
26.7	0	0	0.930271	5.36554	0.565314
26.8	0	0	0.928543	5.39181	0.583443
26.9	0	0	0.926797	5.41808	0.601087
27	0	0	0.925034	5.44436	0.618233
27.1	0	0	0.923254	5.47063	0.634871
27.2	0	0	0.921455	5.4969	0.65099
27.3	0	0	0.91964	5.52317	0.66658
27.4	0	0	0.917808	5.54944	0.68163
27.5	0	0	0.915959	5.57571	0.696133
27.6	0	0	0.914093	5.60198	0.710079
27.7	0	0	0.91221	5.62824	0.723459
27.8	0	0	0.910311	5.65451	0.736267
27.9	0	0	0.908395	5.68078	0.748493
28	0	0	0.906464	5.70704	0.760132
28.1	0	0	0.904516	5.7333	0.771178
28.2	0	0	0.902552	5.75957	0.781624
28.3	0	0	0.900572	5.78583	0.791465
28.4	0	0	0.898577	5.81209	0.800696
28.5	0	0	0.896566	5.83835	0.809314
28.6	0	0	0.89454	5.86461	0.817313
28.7	0	0	0.892499	5.89087	0.824691
28.8	0	0	0.890442	5.91712	0.831446
28.9	0	0	0.888371	5.94338	0.837574
29	0	0	0.886284	5.96964	0.843074
29.1	0	0	0.884183	5.99589	0.847945
29.2	0	0	0.882068	6.02215	0.852185
29.3	0	0	0.879938	6.0484	0.855796
29.4	0	0	0.877794	6.07465	0.858777
29.5	0	0	0.875635	6.1009	0.861128
29.6	0	0	0.873463	6.12715	0.862852
29.7	0	0	0.871277	6.1534	0.86395
29.8	0	0	0.869077	6.17965	0.864423
29.9	0	0	0.866864	6.2059	0.864276
30	0	0	0.864637	6.23215	0.863511
30.1	0	0	0.862397	6.25839	0.862132
30.2	0	0	0.860144	6.28464	0.860143
30.3	0	0	0.857878	6.31088	0.857549
30.4	0	0	0.855598	6.33712	0.854354
30.5	0	0	0.853307	6.36337	0.850565
30.6	0	0	0.851002	6.38961	0.846188
30.7	0	0	0.848686	6.41585	0.841228
30.8	0	0	0.846356	6.44209	0.835693
30.9	0	0	0.844015	6.46833	0.829591
31	0	0	0.841662	6.49457	0.822928
31.1	0	0	0.839297	6.5208	0.815714
31.2	0	0	0.83692	6.54704	0.807956
31.3	0	0	0.834531	6.57327	0.799663
31.4	0	0	0.832131	6.59951	0.790845
31.5	0	0	0.82972	6.62574	0.781512
31.6	0	0	0.827298	6.65198	0.771674
31.7	0	0	0.824864	6.67821	0.76134
31.8	0	0	0.82242	6.70444	0.750522
31.9	0	0	0.819965	6.73067	0.73923
32	0	0	0.817499	6.7569	0.727477
32.1	0	0	0.815023	6.78313	0.715273
32.2	0	0	0.812536	6.80935	0.702631
32.3	0	0	0.810039	6.83558	0.689563
32.4	0	0	0.807533	6.8618	0.676081
32.5	0	0	0.805016	6.88803	0.662199
32.6	0	0	0.802489	6.91425	0.647929
32.7	0	0	0.799953	6.94048	0.633284
32.8	0	0	0.797408	6.9667	0.618278
32.9	0	0	0.794853	6.99292	0.602924
33	0	0	0.792288	7.01914	0.587237
33.1	0	0	0.789715	7.04536	0.571231
33.2	0	0	0.787133	7.07158	0.554919
33.3	0	0	0.784542	7.09779	0.538317
33.4	0	0	0.781942	7.12401	0.521438
33.5	0	0	0.779334	7.15022	0.504297
33.6	0	0	0.776718	7.17644	0.486909
33.7	0	0	0.774093	7.20265	0.469289
33.8	0	0	0.77146	7.22887	0.451452
33.9	0	0	0.768819	7.25508	0.433412
34	0	0	0.76617	7.28129	0.415186
34.1	0	0	0.763514	7.3075	0.396788
34.2	0	0	0.76085	7.33371	0.378232
34.3	0	0	0.758179	7.35992	0.359536
34.4	0	0	0.755501	7.38612	0.340713
34.5	0	0	0.752815	7.41233	0.321778
34.6	0	0	0.750122	7.43853	0.302748
34.7	0	0	0.747423	7.46474	0.283638
34.8	0	0	0.744717	7.49094	0.264461
34.9	0	0	0.742004	7.51715	0.245234
35	0	0	0.739285	7.54335	0.225971
35.1	0	0	0.73656	7.56955	0.206688
35.2	0	0	0.733828	7.59575	0.187399
35.3	0	0	0.731091	7.62195	0.168119
35.4	0	0	0.728348	7.64815	0.148863
35.5	0	0	0.725599	7.67434	0.129645
35.6	0	0	0.722844	7.70054	0.110479
35.7	0	0	0.720084	7.72674	0.0913799
35.8	0	0	0.717319	7.75293	0.0723618
35.9	0	0	0.714548	7.77913	0.0534383
36	0	0	0.711773	7.80532	0.0346233
36.1	1	1	0.701877	7.8536	0.000270174
36.2	1	1	0.692165	7.90289	-0.0338412
36.3	1	1	0.682684	7.95319	-0.0676158
36.4	1	1	0.67348	8.00446	-0.10096
36.5	1	1	0.664599	8.05667	-0.133783
36.6	1	1	0.656086	8.10977	-0.165997
36.7	1	1	0.647985	8.16373	-0.197516
36.8	1	1	0.64034	8.21847	-0.228262
36.9	1	1	0.633189	8.27393	-0.258158
37	1	1	0.626571	8.33003	-0.287136
37.1	1	1	0.620518	8.38667	-0.315132
37.2	1	1	0.61506	8.44377	-0.342087
37.3	1	1	0.610223	8.50121	-0.367951
37.4	1	1	0.606025	8.55889	-0.39268
37.5	1	1	0.602482	8.61667	-0.416236
37.6	1	1	0.599603	8.67445	-0.438587
37.7	1	1	0.597392	8.73209	-0.459711
37.8	1	1	0.595847	8.78946	-0.479588
37.9	1	1	0.59496	8.84646	-0.498209
38	1	1	0.59472	8.90295	-0.515567
38.1	1	1	0.595108	8.95882	-0.531665
38.2	1	1	0.596105	9.01397	-0.546507
38.3	1	1	0.597683	9.06829	-0.560107
38.4	1	1	0.599816	9.12171	-0.57248
38.5	1	1	0.602471	9.17414	-0.583647
38.6	1	1	0.605616	9.22552	-0.593633
38.7	1	1	0.609216	9.27578	-0.602466
38.8	1	1	0.613235	9.32489	-0.610178
38.9	1	1	0.617637	9.37281	-0.616803
39	1	1	0.622386	9.41951	-0.622377
39.1	1	1	0.627446	9.46498	-0.626939
39.2	1	1	0.632783	9.50921	-0.630529
39.3	1	1	0.638363	9.5522	-0.633188
39.4	1	1	0.644154	9.59396	-0.634957
39.5	1	1	0.650124	9.63449	-0.635881
39.6	1	1	0.656245	9.67381	-0.636
39.7	1	1	0.662488	9.71195	-0.635359
39.8	1	1	0.668829	9.74892	-0.634
39.9	1	1	0.675242	9.78475	-0.631965
40	1	1	0.681707	9.81947	-0.629295
40.1	1	1	0.688202	9.8531	-0.626032
40.2	1	1	0.694708	9.88568	-0.622215
40.3	1	1	0.701209	9.91725	-0.617883
40.4	1	1	0.707689	9.94782	-0.613075
40.5	1	1	0.714135	9.97743	-0.607825
40.6	1	1	0.720533	10.0061	-0.60217
40.7	1	1	0.726872	10.0339	-0.596143
40.8	1	1	0.733143	10.0608	-0.589776
40.9	1	1	0.739336	10.0869	-0.583102
41	1	1	0.745444	10.1122	-0.576148
41.1	1	1	0.751461	10.1367	-0.568944
41.2	1	1	0.75738	10.1604	-0.561516
41.3	1	1	0.763197	10.1835	-0.553889
41.4	1	1	0.768908	10.2058	-0.546088
41.5	1	1	0.774509	10.2274	-0.538135
41.6	1	1	0.779997	10.2484	-0.530051
41.7	1	1	0.78537	10.2688	-0.521857
41.8	1	1	0.790627	10.2886	-0.51357
41.9	1	1	0.795767	10.3077	-0.50521
42	1	1	0.800788	10.3263	-0.496791
42.1	1	1	0.805691	10.3444	-0.48833
42.2	1	1	0.810476	10.362	-0.479841
42.3	1	1	0.815143	10.379	-0.471336
42.4	1	1	0.819692	10.3956	-0.462829
42.5	1	1	0.824125	10.4117	-0.45433
42.6	1	1	0.828442	10.4273	-0.44585
42.7	1	1	0.832645	10.4425	-0.437399
42.8	1	1	0.836736	10.4573	-0.428984
42.9	1	1	0.840715	10.4716	-0.420615
43	1	1	0.844586	10.4856	-0.412299
43.1	1	1	0.848348	10.4992	-0.404043
43.2	1	1	0.852005	10.5124	-0.395851
43.3	1	1	0.855558	10.5252	-0.387731
43.4	1	1	0.85901	10.5377	-0.379687
43.5	1	1	0.862362	10.5499	-0.371723
43.6	1	1	0.865616	10.5618	-0.363844
43.7	1	1	0.868775	10.5733	-0.356052
43.8	1	1	0.87184	10.5845	-0.348351
43.9	1	1	0.874815	10.5955	-0.340744
44	1	1	0.8777	10.6061	-0.333233
44.1	1	1	0.880499	10.6165	-0.32582
44.2	1	1	0.883213	10.6266	-0.318507
44.3	1	1	0.885844	10.6365	-0.311294
44.4	1	1	0.888395	10.6461	-0.304184
44.5	1	1	0.890867	10.6555	-0.297177
44.6	1	1	0.893263	10.6646	-0.290273
44.7	1	1	0.895584	10.6735	-0.283473
44.8	1	1	0.897833	10.6822	-0.276778
44.9	1	1	0.900011	10.6907	-0.270188
45	1	1	0.90212	10.6989	-0.263701
45.1	1	1	0.904163	10.707	-0.257319
45.2	1	1	0.906141	10.7149	-0.251041
45.3	1	1	0.908055	10.7225	-0.244866
45.4	1	1	0.909908	10.73	-0.238793
45.5	1	1	0.911702	10.7373	-0.232823
45.6	1	1	0.913437	10.7445	-0.226953
45.7	1	1	0.915116	10.7515	-0.221184
45.8	1	1	0.916739	10.7583	-0.215514
45.9	1	1	0.91831	10.7649	-0.209943
46	1	1	0.919828	10.7714	-0.204469
46.1	1	1	0.921296	10.7778	-0.199091
46.2	1	1	0.922715	10.784	-0.193808
46.3	1	1	0.924087	10.79	-0.188618
46.4	1	1	0.925412	10.7959	-0.183522
46.5	1	1	0.926692	10.8017	-0.178516
46.6	1	1	0.927929	10.8074	-0.173601
46.7	1	1	0.929123	10.8129	-0.168774
46.8	1	1	0.930276	10.8183	-0.164034
46.9	1	1	0.931388	10.8236	-0.159381
47	1	1	0.932462	10.8288	-0.154812
47.1	1	1	0.933498	10.8338	-0.150327
47.2	1	1	0.934496	10.8388	-0.145923
47.3	1	1	0.935459	10.8436	-0.1416
47.4	1	1	0.936387	10.8484	-0.137357
47.5	1	1	0.937282	10.853	-0.133191
47.6	1	1	0.938143	10.8575	-0.129103
47.7	1	1	0.938972	10.862	-0.125089
47.8	1	1	0.93977	10.8663	-0.121149
47.9	1	1	0.940538	10.8706	-0.117283
48	1	1	0.941276	10.8747	-0.113487
48.1	1	1	0.941986	10.8788	-0.109762
48.2	0	0	0.940846	10.9053	-0.0848273
48.3	0	0	0.939686	10.9318	-0.0598938
48.4	0	0	0.938507	10.9583	-0.0349807
48.5	0	0	0.937308	10.9848	-0.0101072
48.6	0	0	0.936089	11.0113	0.0147076
48.7	0	0	0.93485	11.0378	0.0394449
48.8	0	0	0.933592	11.0643	0.0640857
48.9	0	0	0.932315	11.0908	0.0886114
49	0	0	0.931019	11.1173	0.113003
49.1	0	0	0.929703	11.1437	0.137243
49.2	0	0	0.928369	11.1702	0.161313
49.3	0	0	0.927015	11.1967	0.185194
49.4	0	0	0.925643	11.2232	0.20887
49.5	0	0	0.924252	11.2497	0.232321
49.6	0	0	0.922843	11.2761	0.255532
49.7	0	0	0.921415	11.3026	0.278485
49.8	0	0	0.919969	11.3291	0.301162
49.9	0	0	0.918505	11.3556	0.323549
50	0	0	0.917023	11.382	0.345628
50.1	0	0	0.915523	11.4085	0.367383
50.2	0	0	0.914005	11.435	0.388799
50.3	0	0	0.912469	11.4614	0.40986
50.4	0	0	0.910916	11.4879	0.430552
50.5	0	0	0.909346	11.5143	0.45086
50.6	0	0	0.907758	11.5408	0.47077
50.7	0	0	0.906153	11.5673	0.490268
50.8	0	0	0.904531	11.5937	0.509341
50.9	0	0	0.902892	11.6202	0.527975
51	0	0	0.901236	11.6466	0.546157
51.1	0	0	0.899563	11.6731	0.563876
51.2	0	0	0.897874	11.6995	0.58112
51.3	0	0	0.896168	11.7259	0.597877
51.4	0	0	0.894446	11.7524	0.614136
51.5	0	0	0.892708	11.7788	0.629888
51.6	0	0	0.890954	11.8053	0.645121
51.7	0	0	0.889184	11.8317	0.659826
51.8	0	0	0.887398	11.8581	0.673994
51.9	0	0	0.885596	11.8846	0.687617
52	0	0	0.883779	11.911	0.700686
52.1	0	0	0.881946	11.9374	0.713193
52.2	0	0	0.880098	11.9639	0.725132
52.3	0	0	0.878234	11.9903	0.736495
52.4	0	0	0.876356	12.0167	0.747277
52.5	0	0	0.874462	12.0431	0.757471
52.6	0	0	0.872554	12.0696	0.767073
52.7	0	0	0.870631	12.096	0.776077
52.8	0	0	0.868694	12.1224	0.78448
52.9	0	0	0.866742	12.1488	0.792278
53	0	0	0.864775	12.1752	0.799467
53.1	0	0	0.862795	12.2017	0.806045
53.2	0	0	0.8608	12.2281	0.812009
53.3	0	0	0.858791	12.2545	0.817359
53.4	0	0	0.856769	12.2809	0.822092
53.5	0	0	0.854733	12.3073	0.826208
53.6	0	0	0.852683	12.3337	0.829706
53.7	0	0	0.85062	12.3601	0.832588
53.8	0	0	0.848543	12.3865	0.834854
53.9	0	0	0.846454	12.4129	0.836505
54	0	0	0.844351	12.4393	0.837544
54.1	0	0	0.842235	12.4657	0.837971
54.2	0	0	0.840107	12.4921	0.83779
54.3	0	0	0.837965	12.5185	0.837005
54.4	0	0	0.835812	12.5449	0.835619
54.5	0	0	0.833645	12.5713	0.833635
54.6	0	0	0.831467	12.5977	0.83106
54.7	0	0	0.829276	12.624	0.827897
54.8	0	0	0.827073	12.6504	0.824153
54.9	0	0	0.824858	12.6768	0.819833
55	0	0	0.822632	12.7032	0.814943
55.1	0	0	0.820394	12.7296	0.809491
55.2	0	0	0.818144	12.756	0.803484
55.3	0	0	0.815883	12.7823	0.796929
55.4	0	0	0.81361	12.8087	0.789835
55.5	0	0	0.811327	12.8351	0.78221
55.6	0	0	0.809032	12.8615	0.774062
55.7	0	0	0.806726	12.8878	0.765401
55.8	0	0	0.80441	12.9142	0.756237
55.9	0	0	0.802083	12.9406	0.746579
56	0	0	0.799745	12.9669	0.736438
56.1	0	0	0.797398	12.9933	0.725823
56.2	0	0	0.795039	13.0197	0.714747
56.3	0	0	0.792671	13.046	0.70322
56.4	0	0	0.790293	13.0724	0.691254
56.5	0	0	0.787904	13.0987	0.67886
56.6	0	0	0.785506	13.1251	0.666051
56.7	0	0	0.783099	13.1515	0.652839
56.8	0	0	0.780682	13.1778	0.639237
56.9	0	0	0.778255	13.2042	0.625257
57	0	0	0.77582	13.2305	0.610912
57.1	0	0	0.773375	13.2569	0.596216
57.2	0	0	0.770921	13.2832	0.581182
57.3	0	0	0.768458	13.3096	0.565823
57.4	0	0	0.765987	13.3359	0.550155
57.5	0	0	0.763507	13.3623	0.53419
57.6	0	0	0.761019	13.3886	0.517942
57.7	0	0	0.758522	13.4149	0.501427
57.8	0	0	0.756017	13.4413	0.484657
57.9	0	0	0.753504	13.4676	0.467649
58	0	0	0.750983	13.494	0.450416
58.1	0	0	0.748454	13.5203	0.432974
58.2	0	0	0.745918	13.5466	0.415336
58.3	0	0	0.743374	13.573	0.397519
58.4	0	0	0.740822	13.5993	0.379536
58.5	0	0	0.738264	13.6256	0.361402
58.6	0	0	0.735698	13.6519	0.343133
58.7	0	0	0.733125	13.6783	0.324744
58.8	0	0	0.730545	13.7046	0.306249
58.9	0	0	0.727958	13.7309	0.287663
59	0	0	0.725365	13.7572	0.269002
59.1	0	0	0.722765	13.7836	0.250279
59.2	0	0	0.720159	13.8099	0.231511
59.3	0	0	0.717547	13.8362	0.212711
59.4	0	0	0.714928	13.8625	0.193894
59.5	0	0	0.712303	13.8888	0.175075
59.6	0	0	0.709673	13.9151	0.156269
59.7	0	0	0.707037	13.9415	0.137489
59.8	0	0	0.704395	13.9678	0.11875
59.9	0	0	0.701748	13.9941	0.100066
60	0	0	0.699095	14.0204	0.0814509
60.1	0	0	0.696437	14.0467	0.0629184
60.2	1	1	0.686103	14.0948	0.0290585
60.3	1	1	0.675942	14.144	-0.00461259
60.4	1	1	0.666002	14.1943	-0.0380016
60.5	1	1	0.65633	14.2456	-0.0710162
60.6	1	1	0.646976	14.2979	-0.103566
60.7	1	1	0.637989	14.3513	-0.135564
60.8	1	1	0.629414	14.4056	-0.166925
60.9	1	1	0.6213	14.4608	-0.19757
61	1	1	0.613688	14.5168	-0.227421
61.1	1	1	0.606621	14.5736	-0.25641
61.2	1	1	0.600136	14.631	-0.284471
61.3	1	1	0.594267	14.689	-0.311545
61.4	1	1	0.589042	14.7474	-0.337579
61.5	1	1	0.584485	14.8062	-0.362526
61.6	1	1	0.580615	14.8652	-0.386347
61.7	1	1	0.577444	14.9243	-0.409007
61.8	1	1	0.574978	14.9833	-0.430482
61.9	1	1	0.573218	15.042	-0.450749
62	1	1	0.572158	15.1005	-0.469795
62.1	1	1	0.571787	15.1585	-0.487613
62.2	1	1	0.572088	15.2158	-0.5042
62.3	1	1	0.573039	15.2725	-0.519559
62.4	1	1	0.574615	15.3283	-0.5337
62.5	1	1	0.576785	15.3832	-0.546635
62.6	1	1	0.579517	15.4371	-0.558384
62.7	1	1	0.582775	15.4898	-0.568967
62.8	1	1	0.586523	15.5415	-0.578411
62.9	1	1	0.590722	15.5918	-0.586744
63	1	1	0.595334	15.641	-0.593999
63.1	1	1	0.600319	15.6889	-0.600209
63.2	1	1	0.605639	15.7354	-0.605411
63.3	1	1	0.611257	15.7807	-0.609642
63.4	1	1	0.617137	15.8246	-0.612943
63.5	1	1	0.623244	15.8673	-0.615353
63.6	1	1	0.629543	15.9086	-0.616912
63.7	1	1	0.636005	15.9487	-0.617663
63.8	1	1	0.642598	15.9875	-0.617648
63.9	1	1	0.649297	16.0252	-0.616906
64	1	1	0.656073	16.0616	-0.61548
64.1	1	1	0.662905	16.0968	-0.61341
64.2	1	1	0.66977	16.131	-0.610736
64.3	1	1	0.676648	16.164	-0.607497
64.4	1	1	0.683521	16.196	-0.603731
64.5	1	1	0.690372	16.2269	-0.599476
64.6	1	1	0.697186	16.2569	-0.594767
64.7	1	1	0.703951	16.2859	-0.58964
64.8	1	1	0.710654	16.3139	-0.584127
64.9	1	1	0.717285	16.3411	-0.57826
65	1	1	0.723834	16.3674	-0.572072
65.1	1	1	0.730293	16.3929	-0.56559
65.2	1	1	0.736655	16.4176	-0.558844
65.3	1	1	0.742915	16.4415	-0.55186
65.4	1	1	0.749067	16.4646	-0.544663
65.5	1	1	0.755106	16.4871	-0.537278
65.6	1	1	0.76103	16.5089	-0.529727
65.7	1	1	0.766835	16.53	-0.522032
65.8	1	1	0.772518	16.5504	-0.514213
65.9	1	1	0.778079	16.5703	-0.506289
66	1	1	0.783517	16.5895	-0.498277
66.1	1	1	0.788829	16.6082	-0.490195
66.2	1	1	0.794017	16.6263	-0.482058
66.3	1	1	0.79908	16.6439	-0.473881
66.4	1	1	0.804019	16.661	-0.465677
66.5	1	1	0.808834	16.6776	-0.457458
66.6	1	1	0.813526	16.6937	-0.449237
66.7	1	1	0.818096	16.7094	-0.441023
66.8	1	1	0.822546	16.7246	-0.432828
66.9	1	1	0.826877	16.7394	-0.424659
67	1	1	0.831091	16.7538	-0.416527
67.1	1	1	0.83519	16.7678	-0.408437
67.2	1	1	0.839175	16.7814	-0.400397
67.3	1	1	0.843049	16.7946	-0.392415
67.4	1	1	0.846814	16.8075	-0.384494
67.5	1	1	0.850471	16.82	-0.376642
67.6	1	1	0.854023	16.8321	-0.368861
67.7	1	1	0.857473	16.844	-0.361158
67.8	1	1	0.860821	16.8555	-0.353535
67.9	1	1	0.864071	16.8668	-0.345996
68	1	1	0.867225	16.8777	-0.338543
68.1	1	1	0.870285	16.8884	-0.33118
68.2	1	1	0.873253	16.8988	-0.323909
68.3	1	1	0.876132	16.9089	-0.316732
68.4	1	1	0.878923	16.9187	-0.30965
68.5	1	1	0.881629	16.9283	-0.302664
68.6	1	1	0.884253	16.9377	-0.295777
68.7	1	1	0.886795	16.9468	-0.288988
68.8	1	1	0.889259	16.9557	-0.282299
68.9	1	1	0.891646	16.9644	-0.27571
69	1	1	0.893958	16.9729	-0.269221
69.1	1	1	0.896197	16.9811	-0.262832
69.2	1	1	0.898366	16.9892	-0.256544
69.3	1	1	0.900466	16.997	-0.250356
69.4	1	1	0.902499	17.0047	-0.244268
69.5	1	1	0.904467	17.0122	-0.23828
69.6	1	1	0.906372	17.0195	-0.232391
69.7	1	1	0.908215	17.0266	-0.2266
69.8	1	1	0.909998	17.0336	-0.220908
69.9	1	1	0.911723	17.0403	-0.215312
70	1	1	0.913392	17.047	-0.209813
70.1	1	1	0.915006	17.0535	-0.204409
70.2	1	1	0.916566	17.0598	-0.1991
70.3	1	1	0.918075	17.066	-0.193884
70.4	1	1	0.919533	17.072	-0.188761
70.5	1	1	0.920942	17.0779	-0.18373
70.6	1	1	0.922304	17.0837	-0.178789
70.7	1	1	0.92362	17.0893	-0.173937
70.8	1	1	0.924891	17.0948	-0.169174
70.9	1	1	0.926119	17.1002	-0.164498
71	1	1	0.927305	17.1054	-0.159908
71.1	1	1	0.928451	17.1106	-0.155403
71.2	1	1	0.929557	17.1156	-0.150982
71.3	1	1	0.930625	17.1205	-0.146644
71.4	1	1	0.931657	17.1253	-0.142386
71.5	1	1	0.932653	17.13	-0.138209
71.6	1	1	0.933614	17.1346	-0.134111
71.7	1	1	0.934543	17.1391	-0.130091
71.8	1	1	0.93544	17.1435	-0.126148
71.9	1	1	0.936306	17.1478	-0.122279
72	1	1	0.937143	17.152	-0.118485
72.1	1	1	0.937951	17.1561	-0.114763
72.2	0	0	0.936848	17.1826	-0.0899507
72.3	0	0	0.935725	17.2091	-0.0651334
72.4	0	0	0.934583	17.2356	-0.0403307
72.5	0	0	0.93342	17.2621	-0.0155618
72.6	0	0	0.932238	17.2886	0.00915447
72.7	0	0	0.931037	17.3151	0.0337992
72.8	0	0	0.929816	17.3416	0.0583535
72.9	0	0	0.928576	17.368	0.0827989
73	0	0	0.927317	17.3945	0.107117
73.1	0	0	0.926038	17.421	0.131289
73.2	0	0	0.924741	17.4475	0.155297
73.3	0	0	0.923425	17.474	0.179123
73.4	0	0	0.922091	17.5005	0.20275
73.5	0	0	0.920738	17.5269	0.226159
73.6	0	0	0.919366	17.5534	0.249333
73.7	0	0	0.917976	17.5799	0.272256
73.8	0	0	0.916568	17.6063	0.294911
73.9	0	0	0.915142	17.6328	0.31728
74	0	0	0.913697	17.6593	0.339348
74.1	0	0	0.912235	17.6857	0.361099
74.2	0	0	0.910755	17.7122	0.382517
74.3	0	0	0.909258	17.7387	0.403587
74.4	0	0	0.907743	17.7651	0.424294
74.5	0	0	0.906211	17.7916	0.444623
74.6	0	0	0.904661	17.818	0.46456
74.7	0	0	0.903094	17.8445	0.484091
74.8	0	0	0.90151	17.8709	0.503203
74.9	0	0	0.89991	17.8974	0.521882
75	0	0	0.898292	17.9238	0.540115
75.1	0	0	0.896658	17.9503	0.557891
75.2	0	0	0.895007	17.9767	0.575197
75.3	0	0	0.89334	18.0032	0.592022
75.4	0	0	0.891656	18.0296	0.608355
75.5	0	0	0.889957	18.0561	0.624185
75.6	0	0	0.888241	18.0825	0.639502
75.7	0	0	0.886509	18.1089	0.654296
75.8	0	0	0.884762	18.1354	0.668559
75.9	0	0	0.882998	18.1618	0.68228
76	0	0	0.881219	18.1883	0.695453
76.1	0	0	0.879425	18.2147	0.708068
76.2	0	0	0.877615	18.2411	0.72012
76.3	0	0	0.87579	18.2675	0.7316
76.4	0	0	0.87395	18.294	0.742503
76.5	0	0	0.872095	18.3204	0.752822
76.6	0	0	0.870225	18.3468	0.762552
76.7	0	0	0.86834	18.3732	0.771689
76.8	0	0	0.866441	18.3997	0.780227
76.9	0	0	0.864527	18.4261	0.788164
77	0	0	0.862599	18.4525	0.795495
77.1	0	0	0.860656	18.4789	0.802218
77.2	0	0	0.8587	18.5053	0.80833
77.3	0	0	0.856729	18.5318	0.813829
77.4	0	0	0.854744	18.5582	0.818714
77.5	0	0	0.852746	18.5846	0.822985
77.6	0	0	0.850734	18.611	0.82664
77.7	0	0	0.848708	18.6374	0.82968
77.8	0	0	0.846669	18.6638	0.832106
77.9	0	0	0.844617	18.6902	0.833918
78	0	0	0.842551	18.7166	0.835118
78.1	0	0	0.840473	18.743	0.835708
78.2	0	0	0.838381	18.7694	0.835691
78.3	0	0	0.836277	18.7958	0.83507
78.4	0	0	0.83416	18.8222	0.833849
78.5	0	0	0.83203	18.8486	0.83203
78.6	0	0	0.829888	18.875	0.829619
78.7	0	0	0.827734	18.9014	0.826621
78.8	0	0	0.825568	18.9278	0.82304
78.9	0	0	0.823389	18.9542	0.818884
79	0	0	0.821198	18.9806	0.814157
79.1	0	0	0.818996	19.007	0.808866
79.2	0	0	0.816782	19.0334	0.803019
79.3	0	0	0.814556	19.0598	0.796623
79.4	0	0	0.812319	19.0862	0.789686
79.5	0	0	0.81007	19.1126	0.782216
79.6	0	0	0.807811	19.1389	0.774222
79.7	0	0	0.80554	19.1653	0.765713
79.8	0	0	0.803258	19.1917	0.756698
79.9	0	0	0.800965	19.2181	0.747187
80	0	0	0.798662	19.2445	0.737189
80.1	0	0	0.796348	19.2708	0.726716
80.2	0	0	0.794023	19.2972	0.715779
80.3	0	0	0.791688	19.3236	0.704387
80.4	0	0	0.789343	19.35	0.692554
80.5	0	0	0.786988	19.3764	0.680289
80.6	0	0	0.784623	19.4027	0.667606
80.7	0	0	0.782247	19.4291	0.654516
80.8	0	0	0.779863	19.4555	0.641032
80.9	0	0	0.777468	19.4818	0.627166
81	0	0	0.775064	19.5082	0.612932
81.1	0	0	0.772651	19.5346	0.598343
81.2	0	0	0.770228	19.5609	0.583412
81.3	0	0	0.767796	19.5873	0.568152
81.4	0	0	0.765355	19.6137	0.552578
81.5	0	0	0.762906	19.64	0.536702
81.6	0	0	0.760447	19.6664	0.520541
81.7	0	0	0.75798	19.6928	0.504107
81.8	0	0	0.755505	19.7191	0.487414
81.9	0	0	0.753021	19.7455	0.470478
82	0	0	0.750528	19.7719	0.453314
82.1	0	0	0.748028	19.7982	0.435934
82.2	0	0	0.745519	19.8246	0.418355
82.3	0	0	0.743003	19.8509	0.400592
82.4	0	0	0.740479	19.8773	0.382658
82.5	0	0	0.737947	19.9036	0.364569
82.6	0	0	0.735408	19.93	0.346341
82.7	0	0	0.732861	19.9563	0.327987
82.8	0	0	0.730308	19.9827	0.309523
82.9	0	0	0.727747	20.009	0.290964
83	0	0	0.725178	20.0354	0.272324
83.1	0	0	0.722604	20.0617	0.253619
83.2	0	0	0.720022	20.0881	0.234863
83.3	0	0	0.717433	20.1144	0.216072
83.4	0	0	0.714839	20.1408	0.19726
83.5	0	0	0.712237	20.1671	0.178441
83.6	0	0	0.70963	20.1935	0.15963
83.7	0	0	0.707016	20.2198	0.140842
83.8	0	0	0.704396	20.2461	0.12209
83.9	0	0	0.701771	20.2725	0.10339
84	0	0	0.69914	20.2988	0.0847541
84.1	0	0	0.696503	20.3252	0.0661975
84.2	1	1	0.68613	20.3732	0.0323621
84.3	1	1	0.675928	20.4223	-0.00129058
84.4	1	1	0.665944	20.4724	-0.0346675
84.5	1	1	0.656226	20.5237	-0.0676766
84.6	1	1	0.646823	20.5759	-0.100228
84.7	1	1	0.637784	20.6292	-0.132234
84.8	1	1	0.629157	20.6834	-0.16361
84.9	1	1	0.620987	20.7385	-0.194277
85	1	1	0.613318	20.7945	-0.224158
85.1	1	1	0.606193	20.8512	-0.253184
85.2	1	1	0.599648	20.9086	-0.281288
85.3	1	1	0.593719	20.9666	-0.308412
85.4	1	1	0.588434	21.025	-0.334503
85.5	1	1	0.583818	21.0838	-0.359514
85.6	1	1	0.579889	21.1427	-0.383406
85.7	1	1	0.576661	21.2018	-0.406144
85.8	1	1	0.57414	21.2608	-0.427701
85.9	1	1	0.572328	21.3196	-0.448058
86	1	1	0.571218	21.3781	-0.467199
86.1	1	1	0.570802	21.4361	-0.485118
86.2	1	1	0.571061	21.4936	-0.501811
86.3	1	1	0.571974	21.5503	-0.517281
86.4	1	1	0.573517	21.6062	-0.531538
86.5	1	1	0.57566	21.6611	-0.544594
86.6	1	1	0.578369	21.7151	-0.556468
86.7	1	1	0.58161	21.7679	-0.56718
86.8	1	1	0.585346	21.8196	-0.576756
86.9	1	1	0.589538	21.8701	-0.585225
87	1	1	0.594149	21.9193	-0.592618
87.1	1	1	0.599139	21.9673	-0.598968
87.2	1	1	0.604469	22.0139	-0.604312
87.3	1	1	0.610102	22.0593	-0.608686
87.4	1	1	0.616002	22.1033	-0.61213
87.5	1	1	0.622133	22.1461	-0.614682
87.6	1	1	0.628461	22.1875	-0.616383
87.7	1	1	0.634955	22.2277	-0.617275
87.8	1	1	0.641585	22.2666	-0.617396
87.9	1	1	0.648323	22.3043	-0.616789
88	1	1	0.655142	22.3408	-0.615494
88.1	1	1	0.662019	22.3762	-0.613551
88.2	1	1	0.66893	22.4104	-0.610998
88.3	1	1	0.675856	22.4435	-0.607876
88.4	1	1	0.682779	22.4756	-0.60422
88.5	1	1	0.68968	22.5066	-0.600069
88.6	1	1	0.696546	22.5366	-0.595458
88.7	1	1	0.703361	22.5657	-0.590422
88.8	1	1	0.710115	22.5939	-0.584994
88.9	1	1	0.716796	22.6211	-0.579205
89	1	1	0.723395	22.6475	-0.573088
89.1	1	1	0.729903	22.6731	-0.566672
89.2	1	1	0.736313	22.6978	-0.559985
89.3	1	1	0.742619	22.7218	-0.553053
89.4	1	1	0.748816	22.7451	-0.545904
89.5	1	1	0.7549	22.7676	-0.538561
89.6	1	1	0.760866	22.7894	-0.531047
89.7	1	1	0.766712	22.8106	-0.523384
89.8	1	1	0.772436	22.8311	-0.515592
89.9	1	1	0.778036	22.851	-0.507692
90	1	1	0.783511	22.8703	-0.499701
90.1	1	1	0.78886	22.8891	-0.491635
90.2	1	1	0.794083	22.9073	-0.483512
90.3	1	1	0.79918	22.9249	-0.475346
90.4	1	1	0.804152	22.9421	-0.46715
90.5	1	1	0.808999	22.9587	-0.458937
90.6	1	1	0.813722	22.9749	-0.45072
90.7	1	1	0.818323	22.9906	-0.442508
90.8	1	1	0.822803	23.0059	-0.434313
90.9	1	1	0.827163	23.0207	-0.426144
91	1	1	0.831406	23.0351	-0.418009
91.1	1	1	0.835533	23.0492	-0.409916
91.2	1	1	0.839545	23.0628	-0.401872
91.3	1	1	0.843446	23.0761	-0.393883
91.4	1	1	0.847237	23.089	-0.385956
91.5	1	1	0.850921	23.1015	-0.378096
91.6	1	1	0.854499	23.1137	-0.370307
91.7	1	1	0.857973	23.1256	-0.362595
91.8	1	1	0.861347	23.1372	-0.354962
91.9	1	1	0.864622	23.1485	-0.347412
92	1	1	0.867801	23.1594	-0.339949
92.1	1	1	0.870885	23.1701	-0.332575
92.2	1	1	0.873877	23.1805	-0.325292
92.3	1	1	0.87678	23.1907	-0.318103
92.4	1	1	0.879596	23.2005	-0.311008
92.5	1	1	0.882326	23.2102	-0.30401
92.6	1	1	0.884973	23.2196	-0.29711
92.7	1	1	0.88754	23.2287	-0.290309
92.8	1	1	0.890028	23.2376	-0.283607
92.9	1	1	0.89244	23.2463	-0.277004
93	1	1	0.894777	23.2548	-0.270502
93.1	1	1	0.897042	23.2631	-0.2641
93.2	1	1	0.899237	23.2712	-0.257799
93.3	1	1	0.901364	23.2791	-0.251598
93.4	1	1	0.903424	23.2867	-0.245496
93.5	1	1	0.905421	23.2942	-0.239494
93.6	1	1	0.907355	23.3016	-0.233591
93.7	1	1	0.909228	23.3087	-0.227787
93.8	1	1	0.911042	23.3157	-0.222079
93.9	1	1	0.9128	23.3225	-0.216468
94	1	1	0.914502	23.3292	-0.210953
94.1	1	1	0.916151	23.3357	-0.205532
94.2	1	1	0.917747	23.342	-0.200205
94.3	1	1	0.919293	23.3482	-0.19497
94.4	1	1	0.92079	23.3543	-0.189826
94.5	1	1	0.922239	23.3602	-0.184772
94.6	1	1	0.923642	23.366	-0.179806
94.7	1	1	0.925	23.3717	-0.174928
94.8	1	1	0.926314	23.3772	-0.170135
94.9	1	1	0.927586	23.3826	-0.165427
95	1	1	0.928817	23.3879	-0.160803
95.1	1	1	0.930007	23.3931	-0.15626
95.2	1	1	0.931158	23.3982	-0.151798
95.3	1	1	0.932271	23.4032	-0.147415
95.4	1	1	0.933347	23.408	-0.143109
95.5	1	1	0.934388	23.4128	-0.138881
95.6	1	1	0.935392	23.4174	-0.134727
95.7	1	1	0.936363	23.422	-0.130647
95.8	1	1	0.9373	23.4264	-0.12664
95.9	1	1	0.938205	23.4308	-0.122704
96	1	1	0.939078	23.4351	-0.118838
96.1	1	1	0.93992	23.4392	-0.115042
96.2	0	0	0.938816	23.4658	-0.0901498
96.3	0	0	0.937691	23.4923	-0.0652534
96.4	0	0	0.936546	23.5188	-0.0403716
96.5	0	0	0.93538	23.5453	-0.0155236
96.6	0	0	0.934195	23.5719	0.00927154
96.7	0	0	0.932989	23.5984	0.0339947
96.8	0	0	0.931764	23.6249	0.0586271
96.9	0	0	0.930519	23.6514	0.0831498
97	0	0	0.929254	23.6779	0.107544
97.1	0	0	0.927969	23.7044	0.131792
97.2	0	0	0.926665	23.731	0.155875
97.3	0	0	0.925342	23.7575	0.179774
97.4	0	0	0.924	23.784	0.203473
97.5	0	0	0.922639	23.8105	0.226953
97.6	0	0	0.921258	23.837	0.250196
97.7	0	0	0.919859	23.8635	0.273186
97.8	0	0	0.918441	23.89	0.295906
97.9	0	0	0.917005	23.9165	0.318339
98	0	0	0.91555	23.943	0.340469
98.1	0	0	0.914076	23.9695	0.36228
98.2	0	0	0.912585	23.996	0.383755
98.3	0	0	0.911075	24.0224	0.40488
98.4	0	0	0.909547	24.0489	0.425639
98.5	0	0	0.908002	24.0754	0.446017
98.6	0	0	0.906438	24.1019	0.466002
98.7	0	0	0.904857	24.1284	0.485577
98.8	0	0	0.903258	24.1549	0.50473
98.9	0	0	0.901643	24.1813	0.523448
99	0	0	0.900009	24.2078	0.541717
99.1	0	0	0.898359	24.2343	0.559525
99.2	0	0	0.896691	24.2608	0.576861
99.3	0	0	0.895007	24.2872	0.593713
99.4	0	0	0.893306	24.3137	0.610069
99.5	0	0	0.891588	24.3402	0.625919
99.6	0	0	0.889854	24.3667	0.641253
99.7	0	0	0.888103	24.3931	0.656061
99.8	0	0	0.886336	24.4196	0.670334
99.9	0	0	0.884553	24.446	0.684063
100	0	0	0.882754	24.4725	0.697239
100.1	0	0	0.880939	24.499	0.709855
100.2	0	0	0.879108	24.5254	0.721904
100.3	0	0	0.877261	24.5519	0.733378
100.4	0	0	0.875399	24.5783	0.744271
100.5	0	0	0.873521	24.6048	0.754578
100.6	0	0	0.871629	24.6312	0.764292
100.7	0	0	0.869721	24.6577	0.77341
100.8	0	0	0.867797	24.6841	0.781926
100.9	0	0	0.86586	24.7106	0.789837
101	0	0	0.863907	24.737	0.79714
101.1	0	0	0.861939	24.7635	0.803831
101.2	0	0	0.859958	24.7899	0.809908
101.3	0	0	0.857961	24.8163	0.81537
101.4	0	0	0.855951	24.8428	0.820216
101.5	0	0	0.853926	24.8692	0.824443
101.6	0	0	0.851887	24.8956	0.828053
101.7	0	0	0.849835	24.9221	0.831045
101.8	0	0	0.847768	24.9485	0.83342
101.9	0	0	0.845688	24.9749	0.835179
102	0	0	0.843595	25.0014	0.836324
102.1	0	0	0.841488	25.0278	0.836856
102.2	0	0	0.839367	25.0542	0.83678
102.3	0	0	0.837234	25.0806	0.836097
102.4	0	0	0.835088	25.107	0.834812
102.5	0	0	0.832929	25.1335	0.832929
102.6	0	0	0.830757	25.1599	0.830451
102.7	0	0	0.828572	25.1863	0.827384
102.8	0	0	0.826375	25.2127	0.823735
102.9	0	0	0.824166	25.2391	0.819507
103	0	0	0.821945	25.2655	0.814708
103.1	0	0	0.819711	25.2919	0.809345
103.2	0	0	0.817465	25.3183	0.803425
103.3	0	0	0.815208	25.3448	0.796955
103.4	0	0	0.812939	25.3712	0.789943
103.5	0	0	0.810658	25.3976	0.782398
103.6	0	0	0.808366	25.424	0.774329
103.7	0	0	0.806063	25.4504	0.765744
103.8	0	0	0.803748	25.4768	0.756654
103.9	0	0	0.801423	25.5032	0.747068
104	0	0	0.799086	25.5296	0.736996
104.1	0	0	0.796739	25.5559	0.726449
104.2	0	0	0.794381	25.5823	0.715438
104.3	0	0	0.792013	25.6087	0.703974
104.4	0	0	0.789634	25.6351	0.692068
104.5	0	0	0.787245	25.6615	0.679733
104.6	0	0	0.784846	25.6879	0.66698
104.7	0	0	0.782436	25.7143	0.653822
104.8	0	0	0.780017	25.7407	0.640271
104.9	0	0	0.777589	25.767	0.626341
105	0	0	0.77515	25.7934	0.612044
105.1	0	0	0.772702	25.8198	0.597393
105.2	0	0	0.770245	25.8462	0.582402
105.3	0	0	0.767779	25.8725	0.567085
105.4	0	0	0.765304	25.8989	0.551456
105.5	0	0	0.762819	25.9253	0.535528
105.6	0	0	0.760326	25.9517	0.519316
105.7	0	0	0.757825	25.978	0.502834
105.8	0	0	0.755314	26.0044	0.486096
105.9	0	0	0.752796	26.0308	0.469118
106	0	0	0.750269	26.0571	0.451913
106.1	0	0	0.747734	26.0835	0.434497
106.2	0	0	0.745191	26.1098	0.416885
106.3	0	0	0.74264	26.1362	0.39909
106.4	0	0	0.740081	26.1626	0.381129
106.5	0	0	0.737515	26.1889	0.363016
106.6	0	0	0.734941	26.2153	0.344766
106.7	0	0	0.73236	26.2416	0.326394
106.8	0	0	0.729772	26.268	0.307915
106.9	0	0	0.727177	26.2943	0.289344
107	0	0	0.724575	26.3207	0.270697
107.1	0	0	0.721966	26.347	0.251987
107.2	0	0	0.71935	26.3733	0.23323
107.3	0	0	0.716728	26.3997	0.214441
107.4	0	0	0.7141	26.426	0.195635
107.5	0	0	0.711465	26.4524	0.176825
107.6	0	0	0.708824	26.4787	0.158026
107.7	0	0	0.706178	26.505	0.139254
107.8	0	0	0.703525	26.5314	0.120522
107.9	0	0	0.700867	26.5577	0.101844
108	0	0	0.698203	26.584	0.0832342
108.1	0	0	0.695534	26.6104	0.0647068
108.2	1	1	0.685189	26.6584	0.0308904
108.3	1	1	0.675016	26.7076	-0.00274258
108.4	1	1	0.665063	26.7578	-0.0360991
108.5	1	1	0.655379	26.8091	-0.0690871
108.6	1	1	0.646012	26.8615	-0.101617
108.7	1	1	0.637012	26.9148	-0.1336
108.8	1	1	0.628424	26.9691	-0.164953
108.9	1	1	0.620296	27.0243	-0.195595
109	1	1	0.612671	27.0804	-0.225451
109.1	1	1	0.605591	27.1372	-0.254449
109.2	1	1	0.599094	27.1946	-0.282525
109.3	1	1	0.593212	27.2527	-0.30962
109.4	1	1	0.587976	27.3111	-0.33568
109.5	1	1	0.583409	27.37	-0.360658
109.6	1	1	0.57953	27.429	-0.384514
109.7	1	1	0.576352	27.4881	-0.407215
109.8	1	1	0.57388	27.5472	-0.428732
109.9	1	1	0.572116	27.6061	-0.449047
110	1	1	0.571054	27.6646	-0.468143
110.1	1	1	0.570683	27.7226	-0.486013
110.2	1	1	0.570986	27.7801	-0.502654
110.3	1	1	0.571941	27.8368	-0.51807
110.4	1	1	0.573522	27.8927	-0.532268
110.5	1	1	0.5757	27.9477	-0.545263
110.6	1	1	0.578442	28.0017	-0.55707
110.7	1	1	0.581712	28.0545	-0.567713
110.8	1	1	0.585473	28.1062	-0.577217
110.9	1	1	0.589686	28.1567	-0.585609
111	1	1	0.594314	28.2059	-0.592923
111.1	1	1	0.599316	28.2538	-0.59919
111.2	1	1	0.604655	28.3005	-0.604449
111.3	1	1	0.610293	28.3458	-0.608736
111.4	1	1	0.616193	28.3898	-0.61209
111.5	1	1	0.62232	28.4325	-0.614552
111.6	1	1	0.628641	28.4739	-0.616163
111.7	1	1	0.635125	28.5141	-0.616963
111.8	1	1	0.64174	28.5529	-0.616995
111.9	1	1	0.648461	28.5906	-0.616299
112	1	1	0.65526	28.6271	-0.614917
112.1	1	1	0.662114	28.6624	-0.61289
112.2	1	1	0.669002	28.6965	-0.610257
112.3	1	1	0.675902	28.7296	-0.607058
112.4	1	1	0.682797	28.7616	-0.60333
112.5	1	1	0.68967	28.7926	-0.599112
112.6	1	1	0.696507	28.8225	-0.594439
112.7	1	1	0.703293	28.8516	-0.589346
112.8	1	1	0.710018	28.8796	-0.583866
112.9	1	1	0.71667	28.9068	-0.578032
113	1	1	0.72324	28.9332	-0.571876
113.1	1	1	0.729721	28.9586	-0.565425
113.2	1	1	0.736104	28.9833	-0.55871
113.3	1	1	0.742385	29.0073	-0.551756
113.4	1	1	0.748558	29.0304	-0.544589
113.5	1	1	0.754619	29.0529	-0.537234
113.6	1	1	0.760565	29.0747	-0.529712
113.7	1	1	0.766391	29.0958	-0.522046
113.8	1	1	0.772097	29.1162	-0.514256
113.9	1	1	0.777681	29.1361	-0.506361
114	1	1	0.783142	29.1553	-0.498378
114.1	1	1	0.788478	29.174	-0.490325
114.2	1	1	0.79369	29.1921	-0.482217
114.3	1	1	0.798779	29.2097	-0.474069
114.4	1	1	0.803743	29.2268	-0.465893
114.5	1	1	0.808585	29.2434	-0.457703
114.6	1	1	0.813304	29.2595	-0.44951
114.7	1	1	0.817903	29.2752	-0.441325
114.8	1	1	0.822383	29.2904	-0.433157
114.9	1	1	0.826744	29.3052	-0.425016
115	1	1	0.83099	29.3196	-0.41691
115.1	1	1	0.835121	29.3335	-0.408846
115.2	1	1	0.83914	29.3471	-0.400832
115.3	1	1	0.843049	29.3603	-0.392873
115.4	1	1	0.846849	29.3732	-0.384976
115.5	1	1	0.850542	29.3857	-0.377145
115.6	1	1	0.854132	29.3979	-0.369385
115.7	1	1	0.857619	29.4098	-0.3617
115.8	1	1	0.861007	29.4213	-0.354094
115.9	1	1	0.864296	29.4325	-0.346571
116	1	1	0.867491	29.4435	-0.339132
116.1	1	1	0.870591	29.4541	-0.331781
116.2	1	1	0.873601	29.4645	-0.324519
116.3	1	1	0.876521	29.4747	-0.31735
116.4	1	1	0.879355	29.4845	-0.310273
116.5	1	1	0.882103	29.4941	-0.303291
116.6	1	1	0.884769	29.5035	-0.296405
116.7	1	1	0.887354	29.5127	-0.289616
116.8	1	1	0.88986	29.5216	-0.282924
116.9	1	1	0.892289	29.5303	-0.27633
117	1	1	0.894644	29.5387	-0.269833
117.1	1	1	0.896926	29.547	-0.263436
117.2	1	1	0.899137	29.5551	-0.257136
117.3	1	1	0.901279	29.563	-0.250935
117.4	1	1	0.903354	29.5707	-0.244832
117.5	1	1	0.905363	29.5782	-0.238826
117.6	1	1	0.907309	29.5855	-0.232918
117.7	1	1	0.909193	29.5927	-0.227107
117.8	1	1	0.911017	29.5997	-0.221391
117.9	1	1	0.912782	29.6065	-0.215771
118	1	1	0.914491	29.6132	-0.210245
118.1	1	1	0.916144	29.6197	-0.204813
118.2	1	1	0.917743	29.626	-0.199474
118.3	1	1	0.919291	29.6322	-0.194227
118.4	1	1	0.920787	29.6383	-0.189071
118.5	1	1	0.922234	29.6443	-0.184004
118.6	1	1	0.923633	29.6501	-0.179026
118.7	1	1	0.924986	29.6557	-0.174135
118.8	1	1	0.926293	29.6613	-0.169332
118.9	1	1	0.927557	29.6667	-0.164613
119	1	1	0.928778	29.672	-0.159978
119.1	1	1	0.929957	29.6772	-0.155426
119.2	1	1	0.931097	29.6823	-0.150956
119.3	1	1	0.932197	29.6872	-0.146567
119.4	1	1	0.933259	29.6921	-0.142256
119.5	1	1	0.934285	29.6969	-0.138023
119.6	1	1	0.935275	29.7015	-0.133867
119.7	1	1	0.93623	29.7061	-0.129786
119.8	1	1	0.937151	29.7105	-0.125779
119.9	1	1	0.93804	29.7149	-0.121845
120	1	1	0.938897	29.7191	-0.117981
120.1	1	1	0.939723	29.7233	-0.114188
120.2	0	0	0.938615	29.7498	-0.0893089
120.3	0	0	0.937487	29.7764	-0.0644259
120.4	0	0	0.936339	29.8029	-0.0395583
120.5	0	0	0.93517	29.8294	-0.0147255
120.6	0	0	0.933981	29.8559	0.0100536
120.7	0	0	0.932773	29.8824	0.0347599
120.8	0	0	0.931544	29.9089	0.0593745
120.9	0	0	0.930296	29.9354	0.0838787
121	0	0	0.929029	29.9619	0.108254
121.1	0	0	0.927742	29.9884	0.132482
121.2	0	0	0.926435	30.0149	0.156544
121.3	0	0	0.925109	30.0414	0.180422
121.4	0	0	0.923765	30.0679	0.204099
121.5	0	0	0.922401	30.0944	0.227557
121.6	0	0	0.921018	30.1209	0.250777
121.7	0	0	0.919617	30.1474	0.273745
121.8	0	0	0.918197	30.1739	0.296441
121.9	0	0	0.916758	30.2004	0.31885
122	0	0	0.915302	30.2268	0.340956
122.1	0	0	0.913826	30.2533	0.362741
122.2	0	0	0.912333	30.2798	0.384192
122.3	0	0	0.910822	30.3063	0.405292
122.4	0	0	0.909292	30.3328	0.426026
122.5	0	0	0.907745	30.3592	0.44638
122.6	0	0	0.90618	30.3857	0.466339
122.7	0	0	0.904598	30.4122	0.485889
122.8	0	0	0.902998	30.4386	0.505017
122.9	0	0	0.901381	30.4651	0.52371
123	0	0	0.899747	30.4916	0.541955
123.1	0	0	0.898096	30.518	0.559739
123.2	0	0	0.896427	30.5445	0.57705
123.3	0	0	0.894742	30.5709	0.593878
123.4	0	0	0.893041	30.5974	0.61021
123.5	0	0	0.891322	30.6239	0.626037
123.6	0	0	0.889588	30.6503	0.641349
123.7	0	0	0.887836	30.6768	0.656134
123.8	0	0	0.886069	30.7032	0.670385
123.9	0	0	0.884286	30.7296	0.684093
124	0	0	0.882486	30.7561	0.697248
124.1	0	0	0.880671	30.7825	0.709844
124.2	0	0	0.878841	30.809	0.721873
124.3	0	0	0.876994	30.8354	0.733329
124.4	0	0	0.875132	30.8619	0.744204
124.5	0	0	0.873255	30.8883	0.754493
124.6	0	0	0.871363	30.9147	0.764191
124.7	0	0	0.869455	30.9412	0.773293
124.8	0	0	0.867533	30.9676	0.781794
124.9	0	0	0.865596	30.994	0.789691
125	0	0	0.863644	31.0204	0.796981
125.1	0	0	0.861678	31.0469	0.803659
125.2	0	0	0.859697	31.0733	0.809726
125.3	0	0	0.857702	31.0997	0.815177
125.4	0	0	0.855692	31.1261	0.820013
125.5	0	0	0.853669	31.1526	0.824232
125.6	0	0	0.851631	31.179	0.827835
125.7	0	0	0.84958	31.2054	0.83082
125.8	0	0	0.847516	31.2318	0.83319
125.9	0	0	0.845437	31.2582	0.834944
126	0	0	0.843346	31.2846	0.836086
126.1	0	0	0.841241	31.311	0.836616
126.2	0	0	0.839122	31.3374	0.836539
126.3	0	0	0.836991	31.3638	0.835856
126.4	0	0	0.834847	31.3902	0.834572
126.5	0	0	0.83269	31.4166	0.83269
126.6	0	0	0.830521	31.443	0.830216
126.7	0	0	0.828339	31.4694	0.827153
126.8	0	0	0.826144	31.4958	0.823508
126.9	0	0	0.823938	31.5222	0.819287
127	0	0	0.821719	31.5486	0.814495
127.1	0	0	0.819488	31.575	0.80914
127.2	0	0	0.817246	31.6014	0.803229
127.3	0	0	0.814991	31.6278	0.796769
127.4	0	0	0.812725	31.6542	0.789768
127.5	0	0	0.810448	31.6806	0.782235
127.6	0	0	0.808159	31.7069	0.774179
127.7	0	0	0.805859	31.7333	0.765608
127.8	0	0	0.803548	31.7597	0.756532
127.9	0	0	0.801226	31.7861	0.746961
128	0	0	0.798894	31.8125	0.736905
128.1	0	0	0.79655	31.8388	0.726375
128.2	0	0	0.794196	31.8652	0.715382
128.3	0	0	0.791832	31.8916	0.703936
128.4	0	0	0.789457	31.9179	0.692049
128.5	0	0	0.787072	31.9443	0.679734
128.6	0	0	0.784677	31.9707	0.667001
128.7	0	0	0.782272	31.997	0.653864
128.8	0	0	0.779857	32.0234	0.640334
128.9	0	0	0.777433	32.0498	0.626426
129	0	0	0.774999	32.0761	0.61215
129.1	0	0	0.772556	32.1025	0.597522
129.2	0	0	0.770104	32.1288	0.582554
129.3	0	0	0.767642	32.1552	0.567261
129.4	0	0	0.765172	32.1815	0.551655
129.5	0	0	0.762693	32.2079	0.53575
129.6	0	0	0.760205	32.2342	0.519562
129.7	0	0	0.757708	32.2606	0.503104
129.8	0	0	0.755203	32.2869	0.486391
129.9	0	0	0.75269	32.3133	0.469436
130	0	0	0.750168	32.3396	0.452256
130.1	0	0	0.747638	32.366	0.434864
130.2	0	0	0.745101	32.3923	0.417275
130.3	0	0	0.742556	32.4186	0.399504
130.4	0	0	0.740003	32.445	0.381566
130.5	0	0	0.737442	32.4713	0.363476
130.6	0	0	0.734875	32.4977	0.345249
130.7	0	0	0.732299	32.524	0.326899
130.8	0	0	0.729717	32.5503	0.308443
130.9	0	0	0.727128	32.5766	0.289893
131	0	0	0.724532	32.603	0.271267
131.1	0	0	0.721929	32.6293	0.252578
131.2	0	0	0.71932	32.6556	0.233841
131.3	0	0	0.716704	32.6819	0.215071
131.4	0	0	0.714082	32.7083	0.196283
131.5	0	0	0.711454	32.7346	0.177491
131.6	0	0	0.70882	32.7609	0.15871
131.7	0	0	0.70618	32.7872	0.139954
131.8	0	0	0.703534	32.8135	0.121237
131.9	0	0	0.700882	32.8398	0.102574
132	0	0	0.698225	32.8662	0.0839779
132.1	0	0	0.695563	32.8925	0.0654632
132.2	1	1	0.685203	32.9405	0.0316466
132.3	1	1	0.675014	32.9897	-0.00198775
132.4	1	1	0.665044	33.0399	-0.0353464
132.5	1	1	0.65534	33.0912	-0.0683373
132.6	1	1	0.645953	33.1435	-0.10087
132.7	1	1	0.63693	33.1969	-0.132857
132.8	1	1	0.628319	33.2511	-0.164215
132.9	1	1	0.620168	33.3063	-0.194862
133	1	1	0.612519	33.3624	-0.224723
133.1	1	1	0.605415	33.4192	-0.253727
133.2	1	1	0.598894	33.4766	-0.281809
133.3	1	1	0.592989	33.5347	-0.30891
133.4	1	1	0.58773	33.5932	-0.334977
133.5	1	1	0.583141	33.652	-0.359963
133.6	1	1	0.579242	33.7111	-0.383828
133.7	1	1	0.576043	33.7702	-0.406538
133.8	1	1	0.573554	33.8293	-0.428067
133.9	1	1	0.571773	33.8882	-0.448393
134	1	1	0.570697	33.9467	-0.467502
134.1	1	1	0.570312	34.0048	-0.485387
134.2	1	1	0.570604	34.0623	-0.502044
134.3	1	1	0.571551	34.119	-0.517478
134.4	1	1	0.573126	34.175	-0.531695
134.5	1	1	0.575299	34.23	-0.54471
134.6	1	1	0.578038	34.2839	-0.556541
134.7	1	1	0.581308	34.3368	-0.567208
134.8	1	1	0.585071	34.3885	-0.576737
134.9	1	1	0.589288	34.439	-0.585157
135	1	1	0.593922	34.4883	-0.592499
135.1	1	1	0.598932	34.5362	-0.598796
135.2	1	1	0.604281	34.5829	-0.604086
135.3	1	1	0.60993	34.6282	-0.608405
135.4	1	1	0.615843	34.6723	-0.611793
135.5	1	1	0.621985	34.715	-0.614289
135.6	1	1	0.628322	34.7564	-0.615933
135.7	1	1	0.634823	34.7966	-0.616768
135.8	1	1	0.641457	34.8355	-0.616834
135.9	1	1	0.648197	34.8732	-0.616172
136	1	1	0.655017	34.9097	-0.614824
136.1	1	1	0.661893	34.945	-0.612829
136.2	1	1	0.668803	34.9792	-0.610227
136.3	1	1	0.675726	35.0122	-0.607058
136.4	1	1	0.682644	35.0443	-0.60336
136.5	1	1	0.689541	35.0753	-0.599168
136.6	1	1	0.696402	35.1053	-0.59452
136.7	1	1	0.703212	35.1343	-0.589449
136.8	1	1	0.709961	35.1624	-0.58399
136.9	1	1	0.716637	35.1896	-0.578175
137	1	1	0.723231	35.216	-0.572034
137.1	1	1	0.729735	35.2415	-0.565597
137.2	1	1	0.736141	35.2662	-0.558892
137.3	1	1	0.742444	35.2902	-0.551945
137.4	1	1	0.748639	35.3134	-0.544783
137.5	1	1	0.75472	35.3358	-0.53743
137.6	1	1	0.760685	35.3576	-0.529908
137.7	1	1	0.76653	35.3788	-0.522239
137.8	1	1	0.772253	35.3993	-0.514443
137.9	1	1	0.777853	35.4191	-0.506539
138	1	1	0.783328	35.4384	-0.498546
138.1	1	1	0.788678	35.4571	-0.49048
138.2	1	1	0.793903	35.4753	-0.482356
138.3	1	1	0.799001	35.4929	-0.47419
138.4	1	1	0.803975	35.5101	-0.465995
138.5	1	1	0.808824	35.5267	-0.457784
138.6	1	1	0.813549	35.5428	-0.449568
138.7	1	1	0.818152	35.5585	-0.441359
138.8	1	1	0.822634	35.5738	-0.433166
138.9	1	1	0.826997	35.5886	-0.424999
139	1	1	0.831242	35.603	-0.416866
139.1	1	1	0.835371	35.617	-0.408775
139.2	1	1	0.839386	35.6306	-0.400733
139.3	1	1	0.843289	35.6439	-0.392746
139.4	1	1	0.847082	35.6567	-0.384821
139.5	1	1	0.850768	35.6693	-0.376963
139.6	1	1	0.854348	35.6815	-0.369176
139.7	1	1	0.857825	35.6934	-0.361466
139.8	1	1	0.861201	35.7049	-0.353835
139.9	1	1	0.864478	35.7162	-0.346287
140	1	1	0.867659	35.7271	-0.338826
140.1	1	1	0.870746	35.7378	-0.331453
140.2	1	1	0.87374	35.7482	-0.324172
140.3	1	1	0.876645	35.7583	-0.316984
140.4	1	1	0.879463	35.7682	-0.30989
140.5	1	1	0.882195	35.7778	-0.302894
140.6	1	1	0.884844	35.7872	-0.295994
140.7	1	1	0.887412	35.7964	-0.289193
140.8	1	1	0.889902	35.8053	-0.282492
140.9	1	1	0.892315	35.814	-0.27589
141	1	1	0.894653	35.8225	-0.269388
141.1	1	1	0.896919	35.8307	-0.262986
141.2	1	1	0.899114	35.8388	-0.256684
141.3	1	1	0.90124	35.8467	-0.250483
141.4	1	1	0.903301	35.8544	-0.244381
141.5	1	1	0.905296	35.8619	-0.238378
141.6	1	1	0.907228	35.8692	-0.232474
141.7	1	1	0.9091	35.8763	-0.226668
141.8	1	1	0.910911	35.8833	-0.220959
141.9	1	1	0.912666	35.8901	-0.215347
142	1	1	0.914364	35.8968	-0.209831
142.1	1	1	0.916008	35.9033	-0.204408
142.2	1	1	0.917599	35.9096	-0.199079
142.3	1	1	0.919139	35.9158	-0.193843
142.4	1	1	0.920629	35.9219	-0.188697
142.5	1	1	0.92207	35.9278	-0.183642
142.6	1	1	0.923465	35.9336	-0.178675
142.7	1	1	0.924813	35.9393	-0.173795
142.8	1	1	0.926117	35.9448	-0.169001
142.9	1	1	0.927377	35.9502	-0.164291
143	1	1	0.928595	35.9555	-0.159665
143.1	1	1	0.929772	35.9607	-0.155121
143.2	1	1	0.930909	35.9658	-0.150657
143.3	1	1	0.932006	35.9707	-0.146272
143.4	1	1	0.933066	35.9756	-0.141966
143.5	1	1	0.934088	35.9803	-0.137735
143.6	1	1	0.935074	35.985	-0.13358
143.7	1	1	0.936024	35.9895	-0.129499
143.8	1	1	0.93694	35.994	-0.125491
143.9	1	1	0.937822	35.9983	-0.121554
144	1	1	0.93867	36.0026	-0.117688
144.1	1	1	0.939487	36.0068	-0.113891
144.2	0	0	0.93838	36.0333	-0.0890214
144.3	0	0	0.937252	36.0598	-0.0641486
144.4	0	0	0.936104	36.0863	-0.0392916
144.5	0	0	0.934936	36.1128	-0.0144694
144.6	0	0	0.933749	36.1393	0.0102988
144.7	0	0	0.932541	36.1658	0.034994
144.8	0	0	0.931314	36.1924	0.0595974
144.9	0	0	0.930066	36.2189	0.0840903
145	0	0	0.9288	36.2454	0.108454
145.1	0	0	0.927514	36.2718	0.13267
145.2	0	0	0.926209	36.2983	0.156721
145.3	0	0	0.924884	36.3248	0.180588
145.4	0	0	0.923541	36.3513	0.204253
145.5	0	0	0.922178	36.3778	0.227699
145.6	0	0	0.920797	36.4043	0.250908
145.7	0	0	0.919397	36.4308	0.273863
145.8	0	0	0.917979	36.4573	0.296548
145.9	0	0	0.916542	36.4837	0.318946
146	0	0	0.915086	36.5102	0.34104
146.1	0	0	0.913613	36.5367	0.362815
146.2	0	0	0.912121	36.5632	0.384254
146.3	0	0	0.910612	36.5896	0.405343
146.4	0	0	0.909084	36.6161	0.426067
146.5	0	0	0.907539	36.6426	0.44641
146.6	0	0	0.905976	36.669	0.466358
146.7	0	0	0.904396	36.6955	0.485899
146.8	0	0	0.902798	36.722	0.505017
146.9	0	0	0.901183	36.7484	0.5237
147	0	0	0.899551	36.7749	0.541935
147.1	0	0	0.897902	36.8013	0.55971
147.2	0	0	0.896236	36.8278	0.577013
147.3	0	0	0.894553	36.8542	0.593832
147.4	0	0	0.892854	36.8807	0.610157
147.5	0	0	0.891138	36.9071	0.625976
147.6	0	0	0.889406	36.9336	0.64128
147.7	0	0	0.887657	36.96	0.656058
147.8	0	0	0.885892	36.9865	0.670303
147.9	0	0	0.884112	37.0129	0.684004
148	0	0	0.882315	37.0394	0.697154
148.1	0	0	0.880503	37.0658	0.709745
148.2	0	0	0.878675	37.0922	0.721769
148.3	0	0	0.876831	37.1187	0.73322
148.4	0	0	0.874972	37.1451	0.744091
148.5	0	0	0.873098	37.1715	0.754376
148.6	0	0	0.871208	37.1979	0.764071
148.7	0	0	0.869304	37.2244	0.77317
148.8	0	0	0.867385	37.2508	0.78167
148.9	0	0	0.865451	37.2772	0.789565
149	0	0	0.863502	37.3036	0.796853
149.1	0	0	0.861539	37.3301	0.803531
149.2	0	0	0.859561	37.3565	0.809597
149.3	0	0	0.857569	37.3829	0.815049
149.4	0	0	0.855563	37.4093	0.819886
149.5	0	0	0.853543	37.4357	0.824106
149.6	0	0	0.851509	37.4621	0.82771
149.7	0	0	0.849462	37.4885	0.830698
149.8	0	0	0.847401	37.5149	0.83307
149.9	0	0	0.845326	37.5413	0.834827
150	0	0	0.843238	37.5677	0.835972
150.1	0	0	0.841136	37.5941	0.836507
150.2	0	0	0.839022	37.6205	0.836434
150.3	0	0	0.836894	37.6469	0.835756
150.4	0	0	0.834754	37.6733	0.834477
150.5	0	0	0.832601	37.6997	0.832601
150.6	0	0	0.830435	37.7261	0.830132
150.7	0	0	0.828257	37.7525	0.827076
150.8	0	0	0.826067	37.7789	0.823438
150.9	0	0	0.823864	37.8053	0.819224
151	0	0	0.821649	37.8317	0.81444
151.1	0	0	0.819423	37.8581	0.809093
151.2	0	0	0.817184	37.8844	0.80319
151.3	0	0	0.814934	37.9108	0.796738
151.4	0	0	0.812672	37.9372	0.789746
151.5	0	0	0.810399	37.9636	0.782222
151.6	0	0	0.808114	37.99	0.774175
151.7	0	0	0.805818	38.0163	0.765614
151.8	0	0	0.803512	38.0427	0.756548
151.9	0	0	0.801194	38.0691	0.746987
152	0	0	0.798865	38.0954	0.736941
152.1	0	0	0.796526	38.1218	0.726421
152.2	0	0	0.794177	38.1482	0.715438
152.3	0	0	0.791817	38.1745	0.704003
152.4	0	0	0.789446	38.2009	0.692127
152.5	0	0	0.787066	38.2273	0.679822
152.6	0	0	0.784675	38.2536	0.6671
152.7	0	0	0.782275	38.28	0.653974
152.8	0	0	0.779865	38.3063	0.640455
152.9	0	0	0.777445	38.3327	0.626557
153	0	0	0.775016	38.359	0.612293
153.1	0	0	0.772577	38.3854	0.597675
153.2	0	0	0.770129	38.4117	0.582718
153.3	0	0	0.767673	38.4381	0.567435
153.4	0	0	0.765207	38.4644	0.551839
153.5	0	0	0.762732	38.4908	0.535945
153.6	0	0	0.760249	38.5171	0.519767
153.7	0	0	0.757757	38.5435	0.503319
153.8	0	0	0.755257	38.5698	0.486615
153.9	0	0	0.752748	38.5961	0.46967
154	0	0	0.750231	38.6225	0.452499
154.1	0	0	0.747706	38.6488	0.435116
154.2	0	0	0.745174	38.6751	0.417535
154.3	0	0	0.742633	38.7015	0.399773
154.4	0	0	0.740085	38.7278	0.381843
154.5	0	0	0.737529	38.7541	0.36376
154.6	0	0	0.734966	38.7805	0.34554
154.7	0	0	0.732396	38.8068	0.327198
154.8	0	0	0.729819	38.8331	0.308747
154.9	0	0	0.727234	38.8594	0.290204
155	0	0	0.724643	38.8857	0.271583
155.1	0	0	0.722045	38.9121	0.252899
155.2	0	0	0.719441	38.9384	0.234167
155.3	0	0	0.71683	38.9647	0.215402
155.4	0	0	0.714213	38.991	0.196617
155.5	0	0	0.711589	39.0173	0.177828
155.6	0	0	0.70896	39.0436	0.15905
155.7	0	0	0.706324	39.07	0.140296
155.8	0	0	0.703683	39.0963	0.121581
155.9	0	0	0.701036	39.1226	0.102918
156	0	0	0.698384	39.1489	0.084323
156.1	1	1	0.68782	39.1964	0.0505233
156.2	1	1	0.677402	39.245	0.0168651
156.3	1	1	0.667179	39.2947	-0.0165583
156.4	1	1	0.657199	39.3455	-0.0496542
156.5	1	1	0.647511	39.3974	-0.0823318
156.6	1	1	0.638165	39.4503	-0.114502
156.7	1	1	0.629211	39.5042	-0.146081
156.8	1	1	0.620694	39.5591	-0.176984
156.9	1	1	0.612663	39.6148	-0.207136
157	1	1	0.605159	39.6713	-0.236463
157.1	1	1	0.598224	39.7286	-0.264898
157.2	1	1	0.591895	39.7866	-0.29238
157.3	1	1	0.586203	39.845	-0.318852
157.4	1	1	0.581177	39.9039	-0.344266
157.5	1	1	0.576838	39.9631	-0.368579
157.6	1	1	0.573202	40.0224	-0.391756
157.7	1	1	0.57028	40.0817	-0.413765
157.8	1	1	0.568076	40.141	-0.434584
157.9	1	1	0.566587	40.1999	-0.454197
158	1	1	0.565806	40.2585	-0.472593
158.1	1	1	0.565718	40.3165	-0.489766
158.2	1	1	0.566304	40.3739	-0.505719
158.3	1	1	0.56754	40.4305	-0.520457
158.4	1	1	0.569397	40.4862	-0.533992
158.5	1	1	0.571845	40.5409	-0.546339
158.6	1	1	0.574847	40.5946	-0.557519
158.7	1	1	0.578368	40.647	-0.567556
158.8	1	1	0.582369	40.6983	-0.576476
158.9	1	1	0.586811	40.7484	-0.584311
159	1	1	0.591655	40.7971	-0.591092
159.1	1	1	0.59686	40.8445	-0.596855
159.2	1	1	0.602388	40.8906	-0.601638
159.3	1	1	0.608203	40.9354	-0.605477
159.4	1	1	0.614266	40.9789	-0.608413
159.5	1	1	0.620545	41.021	-0.610485
159.6	1	1	0.627005	41.0618	-0.611735
159.7	1	1	0.633615	41.1014	-0.612205
159.8	1	1	0.640348	41.1397	-0.611933
159.9	1	1	0.647174	41.1768	-0.610963
160	1	1	0.65407	41.2127	-0.609333
160.1	1	1	0.661012	41.2474	-0.607084
160.2	1	1	0.667979	41.2811	-0.604255
160.3	1	1	0.674951	41.3136	-0.600884
160.4	1	1	0.681911	41.345	-0.597008
160.5	1	1	0.688843	41.3755	-0.592664
160.6	1	1	0.695733	41.405	-0.587886
160.7	1	1	0.702567	41.4335	-0.582707
160.8	1	1	0.709335	41.4611	-0.577161
160.9	1	1	0.716026	41.4878	-0.571278
161	1	1	0.722632	41.5137	-0.565089
161.1	1	1	0.729144	41.5387	-0.55862
161.2	1	1	0.735557	41.563	-0.551901
161.3	1	1	0.741864	41.5865	-0.544956
161.4	1	1	0.748061	41.6092	-0.537809
161.5	1	1	0.754144	41.6313	-0.530484
161.6	1	1	0.760109	41.6527	-0.523003
161.7	1	1	0.765954	41.6734	-0.515387
161.8	1	1	0.771676	41.6935	-0.507653
161.9	1	1	0.777275	41.713	-0.499822
162	1	1	0.782749	41.732	-0.491909
162.1	1	1	0.788097	41.7503	-0.483931
162.2	1	1	0.79332	41.7681	-0.475902
162.3	1	1	0.798418	41.7854	-0.467837
162.4	1	1	0.803391	41.8022	-0.459748
162.5	1	1	0.80824	41.8186	-0.451647
162.6	1	1	0.812965	41.8344	-0.443546
162.7	1	1	0.817569	41.8498	-0.435455
162.8	1	1	0.822053	41.8648	-0.427382
162.9	1	1	0.826418	41.8793	-0.419338
163	1	1	0.830666	41.8935	-0.411329
163.1	1	1	0.834798	41.9072	-0.403363
163.2	1	1	0.838818	41.9206	-0.395447
163.3	1	1	0.842725	41.9336	-0.387587
163.4	1	1	0.846524	41.9463	-0.379787
163.5	1	1	0.850216	41.9586	-0.372055
163.6	1	1	0.853803	41.9706	-0.364393
163.7	1	1	0.857287	41.9822	-0.356805
163.8	1	1	0.86067	41.9936	-0.349296
163.9	1	1	0.863956	42.0047	-0.341868
164	1	1	0.867145	42.0155	-0.334525
164.1	1	1	0.87024	42.026	-0.327268
164.2	1	1	0.873244	42.0362	-0.3201
164.3	1	1	0.876159	42.0462	-0.313022
164.4	1	1	0.878986	42.0559	-0.306036
164.5	1	1	0.881727	42.0654	-0.299143
164.6	1	1	0.884386	42.0746	-0.292345
164.7	1	1	0.886964	42.0836	-0.285641
164.8	1	1	0.889462	42.0924	-0.279033
164.9	1	1	0.891884	42.101	-0.272521
165	1	1	0.89423	42.1093	-0.266106
165.1	1	1	0.896504	42.1175	-0.259787
165.2	1	1	0.898706	42.1255	-0.253564
165.3	1	1	0.900839	42.1332	-0.247437
165.4	1	1	0.902904	42.1408	-0.241407
165.5	1	1	0.904903	42.1483	-0.235471
165.6	1	1	0.906838	42.1555	-0.229631
165.7	1	1	0.908711	42.1626	-0.223886
165.8	1	1	0.910524	42.1695	-0.218234
165.9	1	1	0.912277	42.1762	-0.212675
166	1	1	0.913972	42.1828	-0.207209
166.1	1	1	0.915612	42.1892	-0.201834
166.2	1	1	0.917198	42.1955	-0.196551
166.3	1	1	0.91873	42.2017	-0.191356
166.4	1	1	0.920212	42.2077	-0.186251
166.5	1	1	0.921643	42.2136	-0.181233
166.6	1	1	0.923026	42.2193	-0.176302
166.7	1	1	0.924362	42.2249	-0.171457
166.8	1	1	0.925651	42.2304	-0.166696
166.9	1	1	0.926897	42.2358	-0.162019
167	1	1	0.928099	42.2411	-0.157423
167.1	1	1	0.929259	42.2462	-0.152909
167.2	1	1	0.930378	42.2512	-0.148475
167.3	1	1	0.931457	42.2562	-0.144119
167.4	1	1	0.932498	42.261	-0.139841
167.5	1	1	0.933502	42.2657	-0.13564
167.6	1	1	0.934468	42.2703	-0.131513
167.7	1	1	0.9354	42.2748	-0.12746
167.8	1	1	0.936297	42.2792	-0.12348
167.9	1	1	0.937161	42.2836	-0.119571
168	1	1	0.937992	42.2878	-0.115733
