# Supplementary material for: Application of time lags between light and temperature cycles for growth control based on the circadian clock of Lactuca sativa L. seedlings
Source: Front Plant Sci. 2022 Oct 13;13:994555. doi: 10.3389/fpls.2022.994555 (PMC9802636; doi:10.3389/fpls.2022.994555)
Supplement: Supplementary file 1 [file DataSheet_1.zip › Simulation/Cos (Figure S8)/L12D12_12h12C_Dt=18h_Cos.csv]

t	LD	Temperature	R	��	RCos��
0.1	0	1	0.999986	-0.531751	0.861909
0.2	0	1	0.999944	-0.517009	0.869253
0.3	0	1	0.999873	-0.502129	0.876449
0.4	0	1	0.999773	-0.487106	0.883491
0.5	0	1	0.999642	-0.471935	0.890371
0.6	0	1	0.999479	-0.456614	0.897084
0.7	0	1	0.999285	-0.441136	0.90362
0.8	0	1	0.999057	-0.425499	0.909974
0.9	0	1	0.998794	-0.409696	0.916136
1	0	1	0.998497	-0.393724	0.922098
1.1	0	1	0.998162	-0.377578	0.927852
1.2	0	1	0.997789	-0.361253	0.933387
1.3	0	1	0.997378	-0.344744	0.938694
1.4	0	1	0.996925	-0.328046	0.943763
1.5	0	1	0.996431	-0.311154	0.948583
1.6	0	1	0.995893	-0.294064	0.953143
1.7	0	1	0.995309	-0.276769	0.957431
1.8	0	1	0.994679	-0.259264	0.961436
1.9	0	1	0.994	-0.241545	0.965144
2	0	1	0.993271	-0.223605	0.968543
2.1	0	1	0.992489	-0.205439	0.971619
2.2	0	1	0.991654	-0.187043	0.974358
2.3	0	1	0.990761	-0.168409	0.976745
2.4	0	1	0.98981	-0.149533	0.978765
2.5	0	1	0.988799	-0.130408	0.980403
2.6	0	1	0.987725	-0.11103	0.981643
2.7	0	1	0.986585	-0.0913913	0.982468
2.8	0	1	0.985377	-0.0714875	0.982861
2.9	0	1	0.9841	-0.0513123	0.982805
3	0	1	0.98275	-0.0308599	0.982282
3.1	0	1	0.981324	-0.0101245	0.981274
3.2	0	1	0.979821	0.0108997	0.979763
3.3	0	1	0.978237	0.0322184	0.97773
3.4	0	1	0.97657	0.0538376	0.975155
3.5	0	1	0.974818	0.0757627	0.972021
3.6	0	1	0.972976	0.0979995	0.968308
3.7	0	1	0.971044	0.120554	0.963996
3.8	0	1	0.969017	0.14343	0.959067
3.9	0	1	0.966894	0.166635	0.953501
4	0	1	0.964672	0.190173	0.94728
4.1	0	1	0.962348	0.214049	0.940386
4.2	0	1	0.95992	0.238269	0.9328
4.3	0	1	0.957386	0.262837	0.924506
4.4	0	1	0.954743	0.287758	0.915487
4.5	0	1	0.95199	0.313035	0.905727
4.6	0	1	0.949125	0.338674	0.895211
4.7	0	1	0.946146	0.364678	0.883926
4.8	0	1	0.943051	0.391051	0.871859
4.9	0	1	0.93984	0.417796	0.859
5	0	1	0.936512	0.444917	0.845339
5.1	0	1	0.933067	0.472416	0.830869
5.2	0	1	0.929503	0.500295	0.815584
5.3	0	1	0.925822	0.528557	0.799481
5.4	0	1	0.922025	0.557204	0.782557
5.5	0	1	0.918111	0.586237	0.764813
5.6	0	1	0.914083	0.615657	0.746252
5.7	0	1	0.909943	0.645465	0.726881
5.8	0	1	0.905693	0.675661	0.706706
5.9	0	1	0.901335	0.706245	0.68574
6	0	1	0.896875	0.737217	0.663994
6.1	0	1	0.892314	0.768575	0.641487
6.2	0	0	0.890229	0.794932	0.623457
6.3	0	0	0.888128	0.821289	0.605062
6.4	0	0	0.886012	0.847646	0.586318
6.5	0	0	0.883881	0.874003	0.567241
6.6	0	0	0.881735	0.900361	0.547846
6.7	0	0	0.879574	0.926718	0.528151
6.8	0	0	0.877399	0.953075	0.508171
6.9	0	0	0.875208	0.979432	0.487924
7	0	0	0.873004	1.00579	0.467425
7.1	0	0	0.870785	1.03215	0.446693
7.2	0	0	0.868552	1.0585	0.425744
7.3	0	0	0.866304	1.08486	0.404595
7.4	0	0	0.864043	1.11122	0.383264
7.5	0	0	0.861768	1.13758	0.361768
7.6	0	0	0.85948	1.16393	0.340123
7.7	0	0	0.857178	1.19029	0.318348
7.8	0	0	0.854863	1.21665	0.296461
7.9	0	0	0.852535	1.243	0.274477
8	0	0	0.850193	1.26936	0.252415
8.1	0	0	0.847839	1.29572	0.230292
8.2	0	0	0.845472	1.32208	0.208125
8.3	0	0	0.843092	1.34843	0.185932
8.4	0	0	0.8407	1.37479	0.16373
8.5	0	0	0.838295	1.40115	0.141535
8.6	0	0	0.835879	1.4275	0.119365
8.7	0	0	0.83345	1.45386	0.0972374
8.8	0	0	0.831009	1.48022	0.075168
8.9	0	0	0.828556	1.50658	0.0531738
9	0	0	0.826092	1.53293	0.0312711
9.1	0	0	0.823616	1.55929	0.00947644
9.2	0	0	0.821129	1.58565	-0.0121942
9.3	0	0	0.818631	1.612	-0.0337248
9.4	0	0	0.816122	1.63836	-0.0550996
9.5	0	0	0.813601	1.66472	-0.0763032
9.6	0	0	0.81107	1.69108	-0.0973203
9.7	0	0	0.808528	1.71743	-0.118136
9.8	0	0	0.805976	1.74379	-0.138735
9.9	0	0	0.803413	1.77015	-0.159103
10	0	0	0.80084	1.7965	-0.179225
10.1	0	0	0.798257	1.82286	-0.199089
10.2	0	0	0.795664	1.84922	-0.21868
10.3	0	0	0.793061	1.87558	-0.237984
10.4	0	0	0.790448	1.90193	-0.256989
10.5	0	0	0.787826	1.92829	-0.275682
10.6	0	0	0.785194	1.95465	-0.294051
10.7	0	0	0.782554	1.981	-0.312083
10.8	0	0	0.779904	2.00736	-0.329766
10.9	0	0	0.777245	2.03372	-0.34709
11	0	0	0.774577	2.06008	-0.364043
11.1	0	0	0.771901	2.08643	-0.380615
11.2	0	0	0.769216	2.11279	-0.396796
11.3	0	0	0.766522	2.13915	-0.412575
11.4	0	0	0.76382	2.1655	-0.427943
11.5	0	0	0.761111	2.19186	-0.442891
11.6	0	0	0.758393	2.21822	-0.457411
11.7	0	0	0.755667	2.24457	-0.471493
11.8	0	0	0.752934	2.27093	-0.485131
11.9	0	0	0.750193	2.29729	-0.498317
12	0	0	0.747445	2.32365	-0.511043
12.1	1	0	0.744078	2.36562	-0.53108
12.2	1	0	0.740917	2.40769	-0.550178
12.3	1	0	0.737966	2.44981	-0.568315
12.4	1	0	0.735232	2.49196	-0.585469
12.5	1	0	0.732717	2.53411	-0.601625
12.6	1	0	0.730425	2.57623	-0.616767
12.7	1	0	0.728358	2.61829	-0.630885
12.8	1	0	0.726517	2.66027	-0.643971
12.9	1	0	0.724902	2.70212	-0.656019
13	1	0	0.723513	2.74382	-0.667027
13.1	1	0	0.722349	2.78535	-0.676996
13.2	1	0	0.721407	2.82668	-0.685929
13.3	1	0	0.720683	2.86777	-0.693833
13.4	1	0	0.720174	2.9086	-0.700716
13.5	1	0	0.719876	2.94916	-0.706588
13.6	1	0	0.719782	2.9894	-0.711463
13.7	1	0	0.719888	3.02932	-0.715356
13.8	1	0	0.720186	3.06889	-0.718284
13.9	1	0	0.72067	3.10809	-0.720266
14	1	0	0.721333	3.1469	-0.721322
14.1	1	0	0.722166	3.18531	-0.721476
14.2	1	0	0.723161	3.2233	-0.720749
14.3	1	0	0.724312	3.26085	-0.719167
14.4	1	0	0.725608	3.29796	-0.716756
14.5	1	0	0.727042	3.33461	-0.713541
14.6	1	0	0.728605	3.3708	-0.70955
14.7	1	0	0.730289	3.40652	-0.704811
14.8	1	0	0.732084	3.44175	-0.699353
14.9	1	0	0.733983	3.4765	-0.693204
15	1	0	0.735977	3.51076	-0.686392
15.1	1	0	0.738057	3.54453	-0.678949
15.2	1	0	0.740216	3.57781	-0.670901
15.3	1	0	0.742446	3.61059	-0.662279
15.4	1	0	0.744739	3.64288	-0.653111
15.5	1	0	0.747087	3.67467	-0.643426
15.6	1	0	0.749484	3.70598	-0.633253
15.7	1	0	0.751922	3.73679	-0.622619
15.8	1	0	0.754396	3.76713	-0.611552
15.9	1	0	0.756898	3.79698	-0.600078
16	1	0	0.759422	3.82636	-0.588225
16.1	1	0	0.761964	3.85526	-0.576017
16.2	1	0	0.764516	3.88371	-0.563481
16.3	1	0	0.767075	3.91169	-0.55064
16.4	1	0	0.769635	3.93922	-0.537518
16.5	1	0	0.772192	3.96631	-0.524138
16.6	1	0	0.774741	3.99295	-0.510524
16.7	1	0	0.777278	4.01917	-0.496695
16.8	1	0	0.7798	4.04496	-0.482673
16.9	1	0	0.782303	4.07033	-0.468478
17	1	0	0.784783	4.0953	-0.454129
17.1	1	0	0.787238	4.11986	-0.439644
17.2	1	0	0.789665	4.14402	-0.425041
17.3	1	0	0.79206	4.1678	-0.410337
17.4	1	0	0.794423	4.19121	-0.395548
17.5	1	0	0.796749	4.21424	-0.38069
17.6	1	0	0.799039	4.2369	-0.365776
17.7	1	0	0.801288	4.25921	-0.350822
17.8	1	0	0.803497	4.28118	-0.335839
17.9	1	0	0.805663	4.3028	-0.320842
18	1	0	0.807785	4.32409	-0.305841
18.1	1	1	0.81263	4.33459	-0.29976
18.2	1	1	0.817314	4.34487	-0.293663
18.3	1	1	0.821841	4.35493	-0.287557
18.4	1	1	0.826214	4.36478	-0.281449
18.5	1	1	0.830436	4.37442	-0.275348
18.6	1	1	0.834513	4.38386	-0.26926
18.7	1	1	0.838447	4.39309	-0.263191
18.8	1	1	0.842242	4.40212	-0.257147
18.9	1	1	0.845902	4.41096	-0.251134
19	1	1	0.84943	4.41961	-0.245156
19.1	1	1	0.852831	4.42807	-0.239219
19.2	1	1	0.856107	4.43635	-0.233327
19.3	1	1	0.859262	4.44445	-0.227483
19.4	1	1	0.862301	4.45237	-0.221692
19.5	1	1	0.865225	4.46012	-0.215958
19.6	1	1	0.868039	4.4677	-0.210283
19.7	1	1	0.870746	4.47512	-0.20467
19.8	1	1	0.873349	4.48237	-0.199122
19.9	1	1	0.875851	4.48946	-0.193641
20	1	1	0.878256	4.49639	-0.188229
20.1	1	1	0.880565	4.50317	-0.182889
20.2	1	1	0.882784	4.5098	-0.177622
20.3	1	1	0.884913	4.51628	-0.172429
20.4	1	1	0.886957	4.52262	-0.167312
20.5	1	1	0.888917	4.52881	-0.162272
20.6	1	1	0.890797	4.53486	-0.15731
20.7	1	1	0.892599	4.54078	-0.152427
20.8	1	1	0.894326	4.54656	-0.147623
20.9	1	1	0.895981	4.55222	-0.1429
21	1	1	0.897565	4.55774	-0.138257
21.1	1	1	0.899082	4.56313	-0.133695
21.2	1	1	0.900534	4.56841	-0.129214
21.3	1	1	0.901923	4.57356	-0.124814
21.4	1	1	0.903251	4.57859	-0.120495
21.5	1	1	0.904521	4.5835	-0.116257
21.6	1	1	0.905735	4.5883	-0.1121
21.7	1	1	0.906896	4.59299	-0.108024
21.8	1	1	0.908004	4.59757	-0.104027
21.9	1	1	0.909064	4.60204	-0.10011
22	1	1	0.910076	4.60641	-0.0962719
22.1	1	1	0.911042	4.61067	-0.092512
22.2	1	1	0.911966	4.61483	-0.0888293
22.3	1	1	0.912847	4.61889	-0.0852232
22.4	1	1	0.913689	4.62286	-0.0816925
22.5	1	1	0.914493	4.62673	-0.0782362
22.6	1	1	0.915261	4.63051	-0.0748533
22.7	1	1	0.915994	4.63421	-0.0715425
22.8	1	1	0.916693	4.63781	-0.0683027
22.9	1	1	0.917361	4.64133	-0.0651325
23	1	1	0.917999	4.64477	-0.0620308
23.1	1	1	0.918607	4.64812	-0.0589963
23.2	1	1	0.919187	4.6514	-0.0560277
23.3	1	1	0.919739	4.6546	-0.0531237
23.4	1	1	0.920266	4.65772	-0.0502831
23.5	1	1	0.920768	4.66077	-0.0475047
23.6	1	1	0.921246	4.66375	-0.0447874
23.7	1	1	0.9217	4.66666	-0.0421298
23.8	1	1	0.922132	4.66951	-0.039531
23.9	1	1	0.922542	4.67228	-0.0369897
24	1	1	0.922932	4.67499	-0.0345049
24.1	0	1	0.921884	4.6881	-0.0223939
24.2	0	1	0.920812	4.70112	-0.0103727
24.3	0	1	0.919713	4.71408	0.00155811
24.4	0	1	0.918588	4.72698	0.0133981
24.5	0	1	0.917436	4.7398	0.0251468
24.6	0	1	0.916257	4.75257	0.0368036
24.7	0	1	0.915049	4.76527	0.0483682
24.8	0	1	0.913813	4.77792	0.0598399
24.9	0	1	0.912547	4.79051	0.0712182
25	0	1	0.911251	4.80305	0.0825025
25.1	0	1	0.909925	4.81554	0.0936923
25.2	0	1	0.908567	4.82798	0.104787
25.3	0	1	0.907177	4.84037	0.115786
25.4	0	1	0.905754	4.85272	0.126688
25.5	0	1	0.904298	4.86502	0.137493
25.6	0	1	0.902807	4.87729	0.1482
25.7	0	1	0.901282	4.88952	0.158808
25.8	0	1	0.899721	4.90171	0.169317
25.9	0	1	0.898124	4.91386	0.179725
26	0	1	0.89649	4.92598	0.190031
26.1	0	1	0.894817	4.93807	0.200235
26.2	0	1	0.893106	4.95013	0.210336
26.3	0	1	0.891356	4.96217	0.220332
26.4	0	1	0.889565	4.97417	0.230222
26.5	0	1	0.887733	4.98615	0.240006
26.6	0	1	0.885859	4.99811	0.249681
26.7	0	1	0.883942	5.01005	0.259247
26.8	0	1	0.881982	5.02197	0.268702
26.9	0	1	0.879977	5.03387	0.278045
27	0	1	0.877927	5.04575	0.287274
27.1	0	1	0.875831	5.05761	0.296388
27.2	0	1	0.873687	5.06947	0.305385
27.3	0	1	0.871496	5.0813	0.314264
27.4	0	1	0.869255	5.09313	0.323023
27.5	0	1	0.866965	5.10495	0.33166
27.6	0	1	0.864624	5.11675	0.340173
27.7	0	1	0.862231	5.12855	0.348561
27.8	0	1	0.859786	5.14034	0.356821
27.9	0	1	0.857287	5.15213	0.364951
28	0	1	0.854734	5.16391	0.37295
28.1	0	1	0.852125	5.17569	0.380816
28.2	0	1	0.84946	5.18746	0.388545
28.3	0	1	0.846738	5.19923	0.396137
28.4	0	1	0.843958	5.211	0.403588
28.5	0	1	0.841118	5.22277	0.410897
28.6	0	1	0.838219	5.23454	0.41806
28.7	0	1	0.835258	5.24631	0.425077
28.8	0	1	0.832235	5.25809	0.431943
28.9	0	1	0.82915	5.26986	0.438658
29	0	1	0.826001	5.28164	0.445217
29.1	0	1	0.822787	5.29342	0.45162
29.2	0	1	0.819508	5.30521	0.457862
29.3	0	1	0.816163	5.317	0.463942
29.4	0	1	0.81275	5.3288	0.469857
29.5	0	1	0.809269	5.3406	0.475604
29.6	0	1	0.805719	5.3524	0.481181
29.7	0	1	0.802099	5.36422	0.486585
29.8	0	1	0.798409	5.37603	0.491814
29.9	0	1	0.794648	5.38786	0.496864
30	0	1	0.790814	5.39969	0.501733
30.1	0	0	0.788721	5.42518	0.515785
30.2	0	0	0.78662	5.45068	0.529414
30.3	0	0	0.78451	5.47617	0.542613
30.4	0	0	0.782393	5.50166	0.555374
30.5	0	0	0.780267	5.52715	0.567692
30.6	0	0	0.778134	5.55264	0.579561
30.7	0	0	0.775992	5.57812	0.590973
30.8	0	0	0.773843	5.6036	0.601923
30.9	0	0	0.771687	5.62909	0.612407
31	0	0	0.769522	5.65456	0.62242
31.1	0	0	0.767351	5.68004	0.631957
31.2	0	0	0.765172	5.70552	0.641014
31.3	0	0	0.762986	5.73099	0.649588
31.4	0	0	0.760792	5.75646	0.657674
31.5	0	0	0.758592	5.78193	0.665271
31.6	0	0	0.756384	5.8074	0.672376
31.7	0	0	0.75417	5.83287	0.678987
31.8	0	0	0.751949	5.85834	0.685101
31.9	0	0	0.749721	5.8838	0.690718
32	0	0	0.747486	5.90926	0.695836
32.1	0	0	0.745245	5.93472	0.700455
32.2	0	0	0.742998	5.96018	0.704574
32.3	0	0	0.740744	5.98564	0.708194
32.4	0	0	0.738484	6.01109	0.711316
32.5	0	0	0.736218	6.03655	0.713939
32.6	0	0	0.733945	6.062	0.716065
32.7	0	0	0.731667	6.08745	0.717696
32.8	0	0	0.729383	6.1129	0.718833
32.9	0	0	0.727093	6.13835	0.71948
33	0	0	0.724797	6.1638	0.719637
33.1	0	0	0.722495	6.18924	0.71931
33.2	0	0	0.720189	6.21469	0.7185
33.3	0	0	0.717876	6.24013	0.717211
33.4	0	0	0.715558	6.26557	0.715447
33.5	0	0	0.713235	6.29101	0.713214
33.6	0	0	0.710907	6.31645	0.710514
33.7	0	0	0.708574	6.34188	0.707354
33.8	0	0	0.706236	6.36732	0.703738
33.9	0	0	0.703892	6.39275	0.699671
34	0	0	0.701544	6.41819	0.695161
34.1	0	0	0.699191	6.44362	0.690213
34.2	0	0	0.696834	6.46905	0.684833
34.3	0	0	0.694472	6.49448	0.679027
34.4	0	0	0.692106	6.51991	0.672804
34.5	0	0	0.689735	6.54533	0.66617
34.6	0	0	0.687359	6.57076	0.659133
34.7	0	0	0.68498	6.59618	0.6517
34.8	0	0	0.682597	6.62161	0.64388
34.9	0	0	0.680209	6.64703	0.63568
35	0	0	0.677817	6.67245	0.627109
35.1	0	0	0.675422	6.69787	0.618176
35.2	0	0	0.673023	6.72329	0.608889
35.3	0	0	0.67062	6.74871	0.599258
35.4	0	0	0.668214	6.77412	0.589292
35.5	0	0	0.665804	6.79954	0.579
35.6	0	0	0.66339	6.82495	0.568392
35.7	0	0	0.660974	6.85037	0.557478
35.8	0	0	0.658554	6.87578	0.546267
35.9	0	0	0.656131	6.90119	0.53477
36	0	0	0.653704	6.9266	0.522997
36.1	1	0	0.644559	6.94737	0.507539
36.2	1	0	0.635264	6.96842	0.491864
36.3	1	0	0.625823	6.98978	0.475986
36.4	1	0	0.616239	7.01145	0.45992
36.5	1	0	0.606517	7.03343	0.44368
36.6	1	0	0.596661	7.05575	0.427285
36.7	1	0	0.586677	7.0784	0.41075
36.8	1	0	0.576568	7.10141	0.394093
36.9	1	0	0.566341	7.12479	0.377333
37	1	0	0.556001	7.14855	0.360488
37.1	1	0	0.545556	7.17272	0.343577
37.2	1	0	0.535011	7.1973	0.32662
37.3	1	0	0.524375	7.22232	0.309636
37.4	1	0	0.513654	7.2478	0.292646
37.5	1	0	0.502858	7.27376	0.27567
37.6	1	0	0.491995	7.30024	0.258727
37.7	1	0	0.481074	7.32725	0.241839
37.8	1	0	0.470104	7.35484	0.225026
37.9	1	0	0.459097	7.38303	0.208308
38	1	0	0.448062	7.41186	0.191705
38.1	1	0	0.437011	7.44138	0.175238
38.2	1	0	0.425956	7.47163	0.158926
38.3	1	0	0.414911	7.50266	0.142789
38.4	1	0	0.403887	7.53452	0.126845
38.5	1	0	0.3929	7.56727	0.111113
38.6	1	0	0.381965	7.60098	0.0956114
38.7	1	0	0.371098	7.63571	0.0803575
38.8	1	0	0.360315	7.67155	0.0653681
38.9	1	0	0.349635	7.70858	0.0506597
39	1	0	0.339078	7.74688	0.0362477
39.1	1	0	0.328664	7.78655	0.0221471
39.2	1	0	0.318415	7.82769	0.00837194
39.3	1	0	0.308356	7.87041	-0.00506432
39.4	1	0	0.298511	7.91482	-0.0181492
39.5	1	0	0.288909	7.96104	-0.0308709
39.6	1	0	0.279578	8.00919	-0.0432185
39.7	1	0	0.27055	8.05939	-0.0551821
39.8	1	0	0.261859	8.11174	-0.0667524
39.9	1	0	0.253539	8.16637	-0.077921
40	1	0	0.24563	8.22336	-0.0886805
40.1	1	0	0.238169	8.28277	-0.0990242
40.2	1	0	0.231197	8.34466	-0.108946
40.3	1	0	0.224756	8.40903	-0.118442
40.4	1	0	0.218886	8.47582	-0.127508
40.5	1	0	0.213627	8.54494	-0.136139
40.6	1	0	0.209018	8.61621	-0.144334
40.7	1	0	0.205091	8.68941	-0.152092
40.8	1	0	0.201876	8.76421	-0.15941
40.9	1	0	0.199394	8.84025	-0.16629
41	1	0	0.19766	8.9171	-0.172731
41.1	1	0	0.196679	8.99429	-0.178735
41.2	1	0	0.196446	9.07133	-0.184303
41.3	1	0	0.196948	9.14774	-0.189438
41.4	1	0	0.198162	9.22306	-0.194144
41.5	1	0	0.200058	9.29687	-0.198424
41.6	1	0	0.202598	9.36882	-0.202281
41.7	1	0	0.205742	9.43863	-0.205722
41.8	1	0	0.209442	9.50607	-0.208751
41.9	1	0	0.213653	9.57099	-0.211373
42	1	0	0.218326	9.63332	-0.213596
42.1	1	0	0.223415	9.69302	-0.215425
42.2	1	1	0.235456	9.75055	-0.223072
42.3	1	1	0.247799	9.80316	-0.23027
42.4	1	1	0.260365	9.85145	-0.237022
42.5	1	1	0.273092	9.89596	-0.243333
42.6	1	1	0.285925	9.93714	-0.249209
42.7	1	1	0.298818	9.97539	-0.254655
42.8	1	1	0.311735	10.011	-0.259679
42.9	1	1	0.324642	10.0444	-0.264289
43	1	1	0.33751	10.0757	-0.268492
43.1	1	1	0.350318	10.1052	-0.272299
43.2	1	1	0.363043	10.1331	-0.275718
43.3	1	1	0.375669	10.1595	-0.278759
43.4	1	1	0.38818	10.1845	-0.281433
43.5	1	1	0.400563	10.2084	-0.283749
43.6	1	1	0.412808	10.2311	-0.28572
43.7	1	1	0.424903	10.2529	-0.287356
43.8	1	1	0.436842	10.2737	-0.288668
43.9	1	1	0.448616	10.2936	-0.289669
44	1	1	0.46022	10.3128	-0.290369
44.1	1	1	0.471648	10.3313	-0.290779
44.2	1	1	0.482896	10.349	-0.290913
44.3	1	1	0.493961	10.3662	-0.290781
44.4	1	1	0.504838	10.3827	-0.290394
44.5	1	1	0.515527	10.3987	-0.289765
44.6	1	1	0.526025	10.4141	-0.288904
44.7	1	1	0.536331	10.4291	-0.287823
44.8	1	1	0.546444	10.4436	-0.286533
44.9	1	1	0.556363	10.4577	-0.285045
45	1	1	0.566089	10.4713	-0.283368
45.1	1	1	0.575622	10.4846	-0.281514
45.2	1	1	0.584961	10.4974	-0.279493
45.3	1	1	0.594109	10.5099	-0.277315
45.4	1	1	0.603066	10.5221	-0.274988
45.5	1	1	0.611833	10.5339	-0.272524
45.6	1	1	0.620412	10.5454	-0.26993
45.7	1	1	0.628804	10.5567	-0.267215
45.8	1	1	0.637012	10.5676	-0.264389
45.9	1	1	0.645038	10.5782	-0.261459
46	1	1	0.652882	10.5886	-0.258433
46.1	1	1	0.660549	10.5987	-0.255319
46.2	1	1	0.66804	10.6086	-0.252124
46.3	1	1	0.675358	10.6182	-0.248855
46.4	1	1	0.682504	10.6276	-0.24552
46.5	1	1	0.689483	10.6368	-0.242124
46.6	1	1	0.696296	10.6457	-0.238673
46.7	1	1	0.702946	10.6544	-0.235174
46.8	1	1	0.709436	10.663	-0.231633
46.9	1	1	0.715769	10.6713	-0.228054
47	1	1	0.721948	10.6795	-0.224443
47.1	1	1	0.727975	10.6874	-0.220804
47.2	1	1	0.733853	10.6952	-0.217143
47.3	1	1	0.739585	10.7028	-0.213463
47.4	1	1	0.745174	10.7102	-0.20977
47.5	1	1	0.750623	10.7175	-0.206066
47.6	1	1	0.755935	10.7246	-0.202356
47.7	1	1	0.761112	10.7315	-0.198642
47.8	1	1	0.766157	10.7383	-0.194929
47.9	1	1	0.771074	10.745	-0.191219
48	1	1	0.775864	10.7515	-0.187516
48.1	1	1	0.780531	10.7578	-0.183822
48.2	0	1	0.781695	10.7724	-0.172997
48.3	0	1	0.782804	10.7869	-0.162186
48.4	0	1	0.783858	10.8012	-0.151391
48.5	0	1	0.784857	10.8154	-0.140616
48.6	0	1	0.785802	10.8296	-0.129861
48.7	0	1	0.786693	10.8436	-0.119131
48.8	0	1	0.78753	10.8575	-0.108426
48.9	0	1	0.788313	10.8713	-0.0977505
49	0	1	0.789043	10.885	-0.0871053
49.1	0	1	0.789718	10.8986	-0.0764927
49.2	0	1	0.79034	10.9121	-0.0659149
49.3	0	1	0.790908	10.9255	-0.0553737
49.4	0	1	0.791423	10.9388	-0.0448711
49.5	0	1	0.791884	10.9521	-0.0344091
49.6	0	1	0.792292	10.9653	-0.0239893
49.7	0	1	0.792646	10.9784	-0.0136136
49.8	0	1	0.792946	10.9914	-0.00328369
49.9	0	1	0.793192	11.0044	0.00699862
50	0	1	0.793385	11.0173	0.0172316
50.1	0	1	0.793523	11.0301	0.0274137
50.2	0	1	0.793607	11.0429	0.0375431
50.3	0	1	0.793636	11.0556	0.0476183
50.4	0	1	0.793611	11.0683	0.0576374
50.5	0	1	0.79353	11.0809	0.0675989
50.6	0	1	0.793395	11.0934	0.077501
50.7	0	1	0.793203	11.1059	0.0873422
50.8	0	1	0.792956	11.1184	0.0971207
50.9	0	1	0.792653	11.1308	0.106835
51	0	1	0.792292	11.1431	0.116483
51.1	0	1	0.791875	11.1554	0.126063
51.2	0	1	0.7914	11.1677	0.135573
51.3	0	1	0.790868	11.18	0.145012
51.4	0	1	0.790276	11.1922	0.154377
51.5	0	1	0.789626	11.2044	0.163668
51.6	0	1	0.788917	11.2165	0.172881
51.7	0	1	0.788147	11.2286	0.182015
51.8	0	1	0.787316	11.2407	0.191068
51.9	0	1	0.786425	11.2528	0.200038
52	0	1	0.785472	11.2648	0.208923
52.1	0	1	0.784456	11.2768	0.21772
52.2	0	1	0.783377	11.2888	0.226428
52.3	0	1	0.782234	11.3008	0.235044
52.4	0	1	0.781027	11.3127	0.243566
52.5	0	1	0.779755	11.3246	0.251991
52.6	0	1	0.778417	11.3366	0.260318
52.7	0	1	0.777012	11.3485	0.268543
52.8	0	1	0.77554	11.3603	0.276665
52.9	0	1	0.774	11.3722	0.28468
53	0	1	0.772391	11.3841	0.292586
53.1	0	1	0.770713	11.3959	0.300381
53.2	0	1	0.768965	11.4078	0.308062
53.3	0	1	0.767145	11.4196	0.315625
53.4	0	1	0.765254	11.4314	0.323068
53.5	0	1	0.76329	11.4432	0.330389
53.6	0	1	0.761253	11.455	0.337585
53.7	0	1	0.759142	11.4668	0.344651
53.8	0	1	0.756956	11.4786	0.351587
53.9	0	1	0.754695	11.4904	0.358388
54	0	1	0.752358	11.5022	0.365052
54.1	0	1	0.749944	11.514	0.371576
54.2	0	0	0.748302	11.5401	0.387642
54.3	0	0	0.746649	11.5663	0.403361
54.4	0	0	0.744984	11.5924	0.418721
54.5	0	0	0.743307	11.6186	0.433713
54.6	0	0	0.741619	11.6447	0.448328
54.7	0	0	0.739919	11.6709	0.462556
54.8	0	0	0.738208	11.697	0.476388
54.9	0	0	0.736486	11.7232	0.489817
55	0	0	0.734753	11.7493	0.502833
55.1	0	0	0.733008	11.7754	0.515431
55.2	0	0	0.731253	11.8015	0.527601
55.3	0	0	0.729487	11.8277	0.539338
55.4	0	0	0.727711	11.8538	0.550634
55.5	0	0	0.725923	11.8799	0.561485
55.6	0	0	0.724125	11.906	0.571883
55.7	0	0	0.722317	11.9321	0.581823
55.8	0	0	0.720499	11.9582	0.591301
55.9	0	0	0.71867	11.9843	0.600312
56	0	0	0.716831	12.0104	0.608851
56.1	0	0	0.714982	12.0364	0.616916
56.2	0	0	0.713123	12.0625	0.624502
56.3	0	0	0.711254	12.0886	0.631606
56.4	0	0	0.709376	12.1147	0.638226
56.5	0	0	0.707488	12.1407	0.644359
56.6	0	0	0.70559	12.1668	0.650004
56.7	0	0	0.703683	12.1928	0.65516
56.8	0	0	0.701767	12.2189	0.659825
56.9	0	0	0.699842	12.2449	0.663998
57	0	0	0.697907	12.271	0.667679
57.1	0	0	0.695963	12.297	0.670869
57.2	0	0	0.694011	12.3231	0.673568
57.3	0	0	0.69205	12.3491	0.675777
57.4	0	0	0.69008	12.3751	0.677496
57.5	0	0	0.688101	12.4011	0.678728
57.6	0	0	0.686114	12.4271	0.679475
57.7	0	0	0.684118	12.4532	0.679739
57.8	0	0	0.682115	12.4792	0.679523
57.9	0	0	0.680103	12.5052	0.67883
58	0	0	0.678083	12.5312	0.677663
58.1	0	0	0.676055	12.5572	0.676026
58.2	0	0	0.674019	12.5832	0.673924
58.3	0	0	0.671975	12.6092	0.67136
58.4	0	0	0.669924	12.6351	0.66834
58.5	0	0	0.667865	12.6611	0.664869
58.6	0	0	0.665799	12.6871	0.660952
58.7	0	0	0.663725	12.7131	0.656595
58.8	0	0	0.661644	12.7391	0.651804
58.9	0	0	0.659556	12.765	0.646585
59	0	0	0.657461	12.791	0.640946
59.1	0	0	0.655359	12.8169	0.634893
59.2	0	0	0.65325	12.8429	0.628433
59.3	0	0	0.651135	12.8688	0.621575
59.4	0	0	0.649013	12.8948	0.614324
59.5	0	0	0.646884	12.9207	0.606691
59.6	0	0	0.644749	12.9467	0.598683
59.7	0	0	0.642608	12.9726	0.590308
59.8	0	0	0.640461	12.9985	0.581575
59.9	0	0	0.638307	13.0245	0.572493
60	0	0	0.636148	13.0504	0.563072
60.1	0	0	0.633982	13.0763	0.55332
60.2	1	0	0.625342	13.0956	0.539798
60.3	1	0	0.616539	13.1151	0.526025
60.4	1	0	0.607575	13.1349	0.512013
60.5	1	0	0.598453	13.1549	0.497776
60.6	1	0	0.589176	13.1752	0.483324
60.7	1	0	0.579746	13.1957	0.468674
60.8	1	0	0.570168	13.2166	0.453838
60.9	1	0	0.560446	13.2377	0.438833
61	1	0	0.550584	13.2591	0.423673
61.1	1	0	0.540586	13.2809	0.408377
61.2	1	0	0.530457	13.3029	0.39296
61.3	1	0	0.520203	13.3253	0.377439
61.4	1	0	0.50983	13.3481	0.361834
61.5	1	0	0.499343	13.3712	0.346162
61.6	1	0	0.488749	13.3947	0.330442
61.7	1	0	0.478056	13.4186	0.314693
61.8	1	0	0.467269	13.443	0.298934
61.9	1	0	0.456398	13.4678	0.283184
62	1	0	0.44545	13.4931	0.267463
62.1	1	0	0.434433	13.519	0.251789
62.2	1	0	0.423357	13.5453	0.236184
62.3	1	0	0.412231	13.5723	0.220664
62.4	1	0	0.401065	13.5999	0.205251
62.5	1	0	0.38987	13.6282	0.189962
62.6	1	0	0.378657	13.6573	0.174816
62.7	1	0	0.367437	13.6871	0.159831
62.8	1	0	0.356223	13.7179	0.145025
62.9	1	0	0.345029	13.7495	0.130416
63	1	0	0.333868	13.7823	0.11602
63.1	1	0	0.322757	13.8161	0.101854
63.2	1	0	0.31171	13.8512	0.0879327
63.3	1	0	0.300747	13.8876	0.074272
63.4	1	0	0.289885	13.9256	0.0608861
63.5	1	0	0.279147	13.9651	0.0477889
63.6	1	0	0.268554	14.0065	0.0349932
63.7	1	0	0.258133	14.0498	0.0225114
63.8	1	0	0.247911	14.0954	0.0103551
63.9	1	0	0.237918	14.1433	-0.00146508
64	1	0	0.228188	14.1939	-0.0129391
64.1	1	0	0.21876	14.2474	-0.0240578
64.2	1	0	0.209675	14.304	-0.0348127
64.3	1	0	0.200979	14.364	-0.0451964
64.4	1	0	0.192723	14.4277	-0.0552021
64.5	1	0	0.184963	14.4952	-0.0648237
64.6	1	0	0.177759	14.5669	-0.074056
64.7	1	0	0.171173	14.6427	-0.0828947
64.8	1	0	0.165272	14.7227	-0.0913361
64.9	1	0	0.160121	14.8067	-0.0993772
65	1	0	0.155781	14.8945	-0.107016
65.1	1	0	0.152309	14.9854	-0.114251
65.2	1	0	0.14975	15.0789	-0.121081
65.3	1	0	0.148133	15.1739	-0.127506
65.4	1	0	0.147471	15.2696	-0.133527
65.5	1	0	0.147758	15.3648	-0.139145
65.6	1	0	0.148969	15.4586	-0.144361
65.7	1	0	0.15106	15.55	-0.149179
65.8	1	0	0.153974	15.6382	-0.1536
65.9	1	0	0.157645	15.7227	-0.157628
66	1	0	0.161998	15.803	-0.161266
66.1	1	0	0.16696	15.8791	-0.16452
66.2	1	1	0.179093	15.9557	-0.173626
66.3	1	1	0.191748	16.0234	-0.182285
66.4	1	1	0.204788	16.0837	-0.190498
66.5	1	1	0.218104	16.1378	-0.198267
66.6	1	1	0.231611	16.1865	-0.205596
66.7	1	1	0.245239	16.2307	-0.212488
66.8	1	1	0.258932	16.2711	-0.218947
66.9	1	1	0.272645	16.3083	-0.224979
67	1	1	0.286342	16.3426	-0.23059
67.1	1	1	0.29999	16.3745	-0.235788
67.2	1	1	0.313565	16.4042	-0.240579
67.3	1	1	0.327045	16.4321	-0.244973
67.4	1	1	0.340412	16.4584	-0.248978
67.5	1	1	0.353649	16.4832	-0.252603
67.6	1	1	0.366745	16.5067	-0.255858
67.7	1	1	0.379688	16.529	-0.258752
67.8	1	1	0.392469	16.5502	-0.261298
67.9	1	1	0.405079	16.5705	-0.263504
68	1	1	0.417511	16.5899	-0.265382
68.1	1	1	0.42976	16.6086	-0.266943
68.2	1	1	0.441821	16.6264	-0.268199
68.3	1	1	0.45369	16.6436	-0.269159
68.4	1	1	0.465363	16.6602	-0.269836
68.5	1	1	0.476838	16.6762	-0.270241
68.6	1	1	0.488113	16.6917	-0.270384
68.7	1	1	0.499186	16.7066	-0.270278
68.8	1	1	0.510056	16.7211	-0.269933
68.9	1	1	0.520722	16.7351	-0.26936
69	1	1	0.531184	16.7487	-0.26857
69.1	1	1	0.541443	16.7619	-0.267573
69.2	1	1	0.551498	16.7747	-0.266381
69.3	1	1	0.56135	16.7871	-0.265003
69.4	1	1	0.571	16.7992	-0.263449
69.5	1	1	0.580451	16.811	-0.261729
69.6	1	1	0.589702	16.8224	-0.259853
69.7	1	1	0.598755	16.8336	-0.257829
69.8	1	1	0.607613	16.8445	-0.255668
69.9	1	1	0.616278	16.8551	-0.253378
70	1	1	0.624751	16.8654	-0.250967
70.1	1	1	0.633034	16.8755	-0.248443
70.2	1	1	0.641131	16.8853	-0.245815
70.3	1	1	0.649043	16.8949	-0.24309
70.4	1	1	0.656773	16.9042	-0.240275
70.5	1	1	0.664324	16.9134	-0.237378
70.6	1	1	0.671699	16.9223	-0.234405
70.7	1	1	0.678899	16.931	-0.231363
70.8	1	1	0.685928	16.9395	-0.228259
70.9	1	1	0.692789	16.9478	-0.225098
71	1	1	0.699484	16.956	-0.221887
71.1	1	1	0.706017	16.9639	-0.218631
71.2	1	1	0.71239	16.9717	-0.215334
71.3	1	1	0.718607	16.9793	-0.212004
71.4	1	1	0.724671	16.9867	-0.208643
71.5	1	1	0.730583	16.994	-0.205258
71.6	1	1	0.736349	17.0011	-0.201852
71.7	1	1	0.74197	17.008	-0.198429
71.8	1	1	0.74745	17.0148	-0.194994
71.9	1	1	0.752791	17.0215	-0.19155
72	1	1	0.757997	17.028	-0.1881
72.1	1	1	0.763071	17.0344	-0.184649
72.2	0	1	0.764471	17.0489	-0.174174
72.3	0	1	0.765811	17.0633	-0.163704
72.4	0	1	0.767092	17.0776	-0.153243
72.5	0	1	0.768315	17.0918	-0.142793
72.6	0	1	0.769479	17.1059	-0.132357
72.7	0	1	0.770586	17.1199	-0.121937
72.8	0	1	0.771636	17.1337	-0.111537
72.9	0	1	0.772629	17.1475	-0.101158
73	0	1	0.773565	17.1611	-0.0908028
73.1	0	1	0.774445	17.1747	-0.0804736
73.2	0	1	0.775268	17.1881	-0.0701724
73.3	0	1	0.776036	17.2015	-0.0599014
73.4	0	1	0.776747	17.2148	-0.0496624
73.5	0	1	0.777404	17.228	-0.0394575
73.6	0	1	0.778004	17.2411	-0.0292883
73.7	0	1	0.778549	17.2542	-0.0191568
73.8	0	1	0.779039	17.2671	-0.00906463
73.9	0	1	0.779473	17.28	0.000986434
74	0	1	0.779852	17.2929	0.0109947
74.1	0	1	0.780175	17.3056	0.0209586
74.2	0	1	0.780443	17.3183	0.0308764
74.3	0	1	0.780655	17.331	0.0407465
74.4	0	1	0.780811	17.3436	0.0505672
74.5	0	1	0.78091	17.3561	0.060337
74.6	0	1	0.780954	17.3686	0.0700541
74.7	0	1	0.78094	17.381	0.0797168
74.8	0	1	0.780869	17.3934	0.0893236
74.9	0	1	0.780741	17.4057	0.0988727
75	0	1	0.780556	17.418	0.108362
75.1	0	1	0.780312	17.4303	0.117791
75.2	0	1	0.780009	17.4425	0.127156
75.3	0	1	0.779647	17.4547	0.136456
75.4	0	1	0.779225	17.4668	0.14569
75.5	0	1	0.778744	17.4789	0.154854
75.6	0	1	0.778201	17.491	0.163948
75.7	0	1	0.777598	17.5031	0.172969
75.8	0	1	0.776933	17.5151	0.181916
75.9	0	1	0.776205	17.5271	0.190785
76	0	1	0.775415	17.5391	0.199575
76.1	0	1	0.774561	17.551	0.208284
76.2	0	1	0.773643	17.5629	0.216909
76.3	0	1	0.77266	17.5748	0.225448
76.4	0	1	0.771612	17.5867	0.233899
76.5	0	1	0.770497	17.5986	0.242259
76.6	0	1	0.769317	17.6105	0.250526
76.7	0	1	0.768069	17.6223	0.258697
76.8	0	1	0.766753	17.6341	0.266771
76.9	0	1	0.765368	17.6459	0.274744
77	0	1	0.763914	17.6577	0.282613
77.1	0	1	0.76239	17.6695	0.290377
77.2	0	1	0.760796	17.6813	0.298032
77.3	0	1	0.75913	17.693	0.305576
77.4	0	1	0.757392	17.7048	0.313006
77.5	0	1	0.755581	17.7165	0.320318
77.6	0	1	0.753697	17.7283	0.327512
77.7	0	1	0.751739	17.74	0.334582
77.8	0	1	0.749705	17.7517	0.341528
77.9	0	1	0.747597	17.7635	0.348344
78	0	1	0.745411	17.7752	0.35503
78.1	0	1	0.743149	17.7869	0.361581
78.2	0	0	0.74159	17.8131	0.377672
78.3	0	0	0.740019	17.8393	0.393424
78.4	0	0	0.738435	17.8655	0.408826
78.5	0	0	0.736839	17.8917	0.42387
78.6	0	0	0.735231	17.9179	0.438544
78.7	0	0	0.733611	17.944	0.45284
78.8	0	0	0.73198	17.9702	0.466748
78.9	0	0	0.730336	17.9964	0.480261
79	0	0	0.728682	18.0225	0.49337
79.1	0	0	0.727015	18.0487	0.506067
79.2	0	0	0.725337	18.0748	0.518345
79.3	0	0	0.723648	18.101	0.530196
79.4	0	0	0.721947	18.1271	0.541614
79.5	0	0	0.720236	18.1533	0.552592
79.6	0	0	0.718513	18.1794	0.563125
79.7	0	0	0.71678	18.2055	0.573206
79.8	0	0	0.715035	18.2317	0.582831
79.9	0	0	0.71328	18.2578	0.591995
80	0	0	0.711514	18.2839	0.600693
80.1	0	0	0.709738	18.31	0.608921
80.2	0	0	0.707951	18.3361	0.616676
80.3	0	0	0.706154	18.3622	0.623954
80.4	0	0	0.704347	18.3883	0.630753
80.5	0	0	0.70253	18.4144	0.637069
80.6	0	0	0.700702	18.4405	0.642901
80.7	0	0	0.698865	18.4666	0.648248
80.8	0	0	0.697018	18.4927	0.653107
80.9	0	0	0.695161	18.5188	0.657478
81	0	0	0.693295	18.5449	0.66136
81.1	0	0	0.691419	18.5709	0.664754
81.2	0	0	0.689534	18.597	0.667659
81.3	0	0	0.687639	18.6231	0.670076
81.4	0	0	0.685735	18.6491	0.672007
81.5	0	0	0.683823	18.6752	0.673452
81.6	0	0	0.681901	18.7012	0.674413
81.7	0	0	0.67997	18.7273	0.674893
81.8	0	0	0.678031	18.7533	0.674893
81.9	0	0	0.676082	18.7794	0.674417
82	0	0	0.674126	18.8054	0.673468
82.1	0	0	0.672161	18.8314	0.67205
82.2	0	0	0.670187	18.8574	0.670166
82.3	0	0	0.668205	18.8835	0.667821
82.4	0	0	0.666215	18.9095	0.665019
82.5	0	0	0.664217	18.9355	0.661765
82.6	0	0	0.662211	18.9615	0.658065
82.7	0	0	0.660198	18.9875	0.653924
82.8	0	0	0.658176	19.0135	0.649347
82.9	0	0	0.656147	19.0395	0.644342
83	0	0	0.65411	19.0655	0.638914
83.1	0	0	0.652066	19.0915	0.63307
83.2	0	0	0.650015	19.1175	0.626818
83.3	0	0	0.647957	19.1435	0.620164
83.4	0	0	0.645891	19.1695	0.613117
83.5	0	0	0.643818	19.1955	0.605683
83.6	0	0	0.641739	19.2214	0.597872
83.7	0	0	0.639653	19.2474	0.589691
83.8	0	0	0.63756	19.2734	0.58115
83.9	0	0	0.63546	19.2993	0.572256
84	0	0	0.633354	19.3253	0.563019
84.1	0	0	0.631242	19.3513	0.553448
84.2	1	0	0.622675	19.3704	0.540097
84.3	1	0	0.613945	19.3898	0.526494
84.4	1	0	0.605053	19.4095	0.512649
84.5	1	0	0.596002	19.4294	0.498576
84.6	1	0	0.586794	19.4496	0.484287
84.7	1	0	0.577434	19.4701	0.469795
84.8	1	0	0.567924	19.4908	0.455115
84.9	1	0	0.558268	19.5118	0.440261
85	1	0	0.548471	19.5331	0.42525
85.1	1	0	0.538537	19.5547	0.410097
85.2	1	0	0.528471	19.5767	0.39482
85.3	1	0	0.518277	19.5989	0.379435
85.4	1	0	0.507963	19.6216	0.36396
85.5	1	0	0.497533	19.6446	0.348414
85.6	1	0	0.486995	19.6679	0.332815
85.7	1	0	0.476354	19.6917	0.317181
85.8	1	0	0.465619	19.7159	0.301532
85.9	1	0	0.454796	19.7406	0.285887
86	1	0	0.443893	19.7657	0.270264
86.1	1	0	0.43292	19.7914	0.254684
86.2	1	0	0.421884	19.8176	0.239165
86.3	1	0	0.410795	19.8444	0.223726
86.4	1	0	0.399664	19.8719	0.208387
86.5	1	0	0.388499	19.9	0.193166
86.6	1	0	0.377313	19.9288	0.178082
86.7	1	0	0.366116	19.9585	0.163154
86.8	1	0	0.354921	19.989	0.148397
86.9	1	0	0.343742	20.0204	0.133832
87	1	0	0.332591	20.0529	0.119473
87.1	1	0	0.321485	20.0865	0.105337
87.2	1	0	0.310439	20.1214	0.0914414
87.3	1	0	0.29947	20.1575	0.0777999
87.4	1	0	0.288597	20.1952	0.0644276
87.5	1	0	0.277842	20.2345	0.0513383
87.6	1	0	0.267226	20.2756	0.0385453
87.7	1	0	0.256775	20.3187	0.0260611
87.8	1	0	0.246515	20.3639	0.0138975
87.9	1	0	0.236477	20.4116	0.00206559
88	1	0	0.226695	20.4619	-0.00942449
88.1	1	0	0.217207	20.5152	-0.0205632
88.2	1	0	0.208053	20.5716	-0.0313419
88.3	1	0	0.199282	20.6314	-0.0417527
88.4	1	0	0.190942	20.695	-0.0517884
88.5	1	0	0.183092	20.7626	-0.0614429
88.6	1	0	0.175791	20.8343	-0.0707105
88.7	1	0	0.169104	20.9104	-0.0795866
88.8	1	0	0.163099	20.9907	-0.0880672
88.9	1	0	0.157843	21.0753	-0.0961492
89	1	0	0.153402	21.1638	-0.10383
89.1	1	0	0.149833	21.2557	-0.111108
89.2	1	0	0.147185	21.3503	-0.117982
89.3	1	0	0.145492	21.4467	-0.124453
89.4	1	0	0.144769	21.5437	-0.130519
89.5	1	0	0.14501	21.6404	-0.136183
89.6	1	0	0.14619	21.7357	-0.141445
89.7	1	0	0.148267	21.8285	-0.146309
89.8	1	0	0.151181	21.918	-0.150777
89.9	1	0	0.154864	22.0037	-0.154852
90	1	0	0.159241	22.0851	-0.158538
90.1	1	0	0.164234	22.1621	-0.16184
90.2	1	1	0.176401	22.2395	-0.170987
90.3	1	1	0.189096	22.3079	-0.179689
90.4	1	1	0.202177	22.3686	-0.187945
90.5	1	1	0.215536	22.4229	-0.195759
90.6	1	1	0.229083	22.4718	-0.203131
90.7	1	1	0.242751	22.5161	-0.210067
90.8	1	1	0.256481	22.5565	-0.216571
90.9	1	1	0.27023	22.5936	-0.222649
91	1	1	0.283959	22.6279	-0.228307
91.1	1	1	0.297639	22.6598	-0.233551
91.2	1	1	0.311242	22.6895	-0.23839
91.3	1	1	0.324748	22.7173	-0.242832
91.4	1	1	0.338139	22.7434	-0.246885
91.5	1	1	0.3514	22.7681	-0.25056
91.6	1	1	0.364517	22.7915	-0.253866
91.7	1	1	0.377479	22.8137	-0.256814
91.8	1	1	0.390278	22.8349	-0.259414
91.9	1	1	0.402906	22.8551	-0.261677
92	1	1	0.415356	22.8744	-0.263614
92.1	1	1	0.427622	22.8929	-0.265237
92.2	1	1	0.439701	22.9106	-0.266557
92.3	1	1	0.451588	22.9277	-0.267585
92.4	1	1	0.463281	22.9442	-0.268332
92.5	1	1	0.474777	22.9601	-0.268811
92.6	1	1	0.486075	22.9754	-0.269032
92.7	1	1	0.497174	22.9902	-0.269006
92.8	1	1	0.508072	23.0046	-0.268744
92.9	1	1	0.51877	23.0185	-0.268258
93	1	1	0.529268	23.032	-0.267556
93.1	1	1	0.539566	23.045	-0.266649
93.2	1	1	0.549665	23.0577	-0.265548
93.3	1	1	0.559564	23.0701	-0.264262
93.4	1	1	0.569266	23.0821	-0.2628
93.5	1	1	0.578772	23.0938	-0.26117
93.6	1	1	0.588082	23.1052	-0.259383
93.7	1	1	0.597198	23.1162	-0.257446
93.8	1	1	0.606121	23.1271	-0.255368
93.9	1	1	0.614854	23.1376	-0.253156
94	1	1	0.623396	23.1479	-0.25082
94.1	1	1	0.631751	23.1579	-0.248365
94.2	1	1	0.639919	23.1677	-0.2458
94.3	1	1	0.647903	23.1773	-0.243133
94.4	1	1	0.655704	23.1866	-0.240369
94.5	1	1	0.663325	23.1957	-0.237517
94.6	1	1	0.670768	23.2047	-0.234584
94.7	1	1	0.678035	23.2134	-0.231575
94.8	1	1	0.685128	23.2219	-0.228498
94.9	1	1	0.692049	23.2303	-0.225359
95	1	1	0.698802	23.2384	-0.222164
95.1	1	1	0.70539	23.2464	-0.21892
95.2	1	1	0.711814	23.2542	-0.215631
95.3	1	1	0.718078	23.2618	-0.212305
95.4	1	1	0.724185	23.2693	-0.208946
95.5	1	1	0.730137	23.2766	-0.20556
95.6	1	1	0.735939	23.2837	-0.202151
95.7	1	1	0.741594	23.2907	-0.198724
95.8	1	1	0.747104	23.2975	-0.195284
95.9	1	1	0.752473	23.3042	-0.191834
96	1	1	0.757705	23.3107	-0.18838
96.1	1	1	0.762803	23.3171	-0.184924
96.2	0	1	0.764222	23.3316	-0.174449
96.3	0	1	0.765581	23.3461	-0.163979
96.4	0	1	0.766881	23.3604	-0.153518
96.5	0	1	0.768122	23.3746	-0.143066
96.6	0	1	0.769305	23.3887	-0.132628
96.7	0	1	0.770431	23.4027	-0.122206
96.8	0	1	0.771498	23.4165	-0.111802
96.9	0	1	0.772509	23.4303	-0.101419
97	0	1	0.773463	23.4439	-0.091059
97.1	0	1	0.77436	23.4575	-0.0807239
97.2	0	1	0.775201	23.471	-0.0704159
97.3	0	1	0.775986	23.4844	-0.0601371
97.4	0	1	0.776715	23.4977	-0.0498893
97.5	0	1	0.777388	23.5109	-0.0396745
97.6	0	1	0.778005	23.524	-0.0294945
97.7	0	1	0.778566	23.5371	-0.0193511
97.8	0	1	0.779071	23.5501	-0.00924607
97.9	0	1	0.77952	23.563	0.000818832
98	0	1	0.779914	23.5758	0.0108419
98.1	0	1	0.780251	23.5886	0.0208214
98.2	0	1	0.780532	23.6014	0.0307556
98.3	0	1	0.780756	23.614	0.0406428
98.4	0	1	0.780924	23.6266	0.0504813
98.5	0	1	0.781035	23.6392	0.0602694
98.6	0	1	0.781088	23.6517	0.0700053
98.7	0	1	0.781084	23.6641	0.0796872
98.8	0	1	0.781023	23.6766	0.0893134
98.9	0	1	0.780903	23.6889	0.098882
99	0	1	0.780724	23.7012	0.108391
99.1	0	1	0.780486	23.7135	0.117839
99.2	0	1	0.78019	23.7257	0.127224
99.3	0	1	0.779833	23.7379	0.136544
99.4	0	1	0.779416	23.7501	0.145797
99.5	0	1	0.778938	23.7622	0.154981
99.6	0	1	0.778399	23.7743	0.164094
99.7	0	1	0.777798	23.7864	0.173134
99.8	0	1	0.777135	23.7985	0.182099
99.9	0	1	0.776409	23.8105	0.190986
100	0	1	0.77562	23.8225	0.199795
100.1	0	1	0.774767	23.8344	0.208521
100.2	0	1	0.773849	23.8464	0.217163
100.3	0	1	0.772866	23.8583	0.22572
100.4	0	1	0.771818	23.8702	0.234187
100.5	0	1	0.770702	23.8821	0.242564
100.6	0	1	0.76952	23.894	0.250847
100.7	0	1	0.76827	23.9059	0.259035
100.8	0	1	0.766952	23.9177	0.267124
100.9	0	1	0.765564	23.9295	0.275112
101	0	1	0.764107	23.9413	0.282996
101.1	0	1	0.762579	23.9532	0.290774
101.2	0	1	0.76098	23.9649	0.298443
101.3	0	1	0.759308	23.9767	0.306
101.4	0	1	0.757564	23.9885	0.313442
101.5	0	1	0.755747	24.0003	0.320767
101.6	0	1	0.753855	24.012	0.327972
101.7	0	1	0.751889	24.0238	0.335053
101.8	0	1	0.749847	24.0356	0.342008
101.9	0	1	0.747728	24.0473	0.348833
102	0	1	0.745533	24.059	0.355526
102.1	0	1	0.743259	24.0708	0.362083
102.2	0	0	0.741693	24.097	0.378176
102.3	0	0	0.740115	24.1232	0.393928
102.4	0	0	0.738524	24.1494	0.409329
102.5	0	0	0.736921	24.1756	0.42437
102.6	0	0	0.735306	24.2018	0.439041
102.7	0	0	0.733678	24.228	0.453332
102.8	0	0	0.732039	24.2542	0.467235
102.9	0	0	0.730387	24.2804	0.48074
103	0	0	0.728724	24.3065	0.493841
103.1	0	0	0.727049	24.3327	0.506528
103.2	0	0	0.725363	24.3589	0.518795
103.3	0	0	0.723665	24.385	0.530634
103.4	0	0	0.721956	24.4112	0.542039
103.5	0	0	0.720235	24.4374	0.553002
103.6	0	0	0.718503	24.4635	0.56352
103.7	0	0	0.716761	24.4896	0.573584
103.8	0	0	0.715007	24.5158	0.583192
103.9	0	0	0.713242	24.5419	0.592337
104	0	0	0.711467	24.5681	0.601015
104.1	0	0	0.709681	24.5942	0.609222
104.2	0	0	0.707884	24.6203	0.616955
104.3	0	0	0.706077	24.6464	0.624211
104.4	0	0	0.70426	24.6725	0.630985
104.5	0	0	0.702432	24.6986	0.637277
104.6	0	0	0.700594	24.7247	0.643084
104.7	0	0	0.698747	24.7508	0.648404
104.8	0	0	0.696889	24.7769	0.653237
104.9	0	0	0.695021	24.803	0.65758
105	0	0	0.693144	24.8291	0.661435
105.1	0	0	0.691258	24.8552	0.6648
105.2	0	0	0.689361	24.8812	0.667676
105.3	0	0	0.687456	24.9073	0.670063
105.4	0	0	0.685541	24.9334	0.671964
105.5	0	0	0.683617	24.9594	0.673378
105.6	0	0	0.681684	24.9855	0.674309
105.7	0	0	0.679742	25.0116	0.674757
105.8	0	0	0.677791	25.0376	0.674727
105.9	0	0	0.675832	25.0637	0.67422
106	0	0	0.673864	25.0897	0.67324
106.1	0	0	0.671887	25.1157	0.67179
106.2	0	0	0.669902	25.1418	0.669875
106.3	0	0	0.667909	25.1678	0.667499
106.4	0	0	0.665908	25.1938	0.664666
106.5	0	0	0.663898	25.2198	0.661382
106.6	0	0	0.661881	25.2459	0.657651
106.7	0	0	0.659855	25.2719	0.65348
106.8	0	0	0.657822	25.2979	0.648874
106.9	0	0	0.655782	25.3239	0.64384
107	0	0	0.653734	25.3499	0.638383
107.1	0	0	0.651678	25.3759	0.632512
107.2	0	0	0.649615	25.4019	0.626232
107.3	0	0	0.647545	25.4278	0.619552
107.4	0	0	0.645468	25.4538	0.612479
107.5	0	0	0.643384	25.4798	0.605021
107.6	0	0	0.641293	25.5058	0.597186
107.7	0	0	0.639196	25.5318	0.588982
107.8	0	0	0.637091	25.5577	0.580418
107.9	0	0	0.63498	25.5837	0.571503
108	0	0	0.632863	25.6097	0.562247
108.1	0	0	0.63074	25.6356	0.552657
108.2	1	0	0.622152	25.6548	0.539285
108.3	1	0	0.613402	25.6742	0.525662
108.4	1	0	0.60449	25.6939	0.5118
108.5	1	0	0.59542	25.7138	0.49771
108.6	1	0	0.586194	25.734	0.483406
108.7	1	0	0.576815	25.7544	0.468901
108.8	1	0	0.567287	25.7751	0.45421
108.9	1	0	0.557614	25.7961	0.439347
109	1	0	0.5478	25.8174	0.424329
109.1	1	0	0.537849	25.8391	0.409171
109.2	1	0	0.527766	25.861	0.39389
109.3	1	0	0.517557	25.8833	0.378504
109.4	1	0	0.507228	25.9059	0.363031
109.5	1	0	0.496784	25.9289	0.347488
109.6	1	0	0.486231	25.9522	0.331894
109.7	1	0	0.475577	25.976	0.316268
109.8	1	0	0.464829	26.0002	0.300629
109.9	1	0	0.453994	26.0249	0.284996
110	1	0	0.443081	26.05	0.269389
110.1	1	0	0.432097	26.0757	0.253825
110.2	1	0	0.421052	26.1019	0.238326
110.3	1	0	0.409954	26.1286	0.22291
110.4	1	0	0.398815	26.1561	0.207595
110.5	1	0	0.387643	26.1842	0.192401
110.6	1	0	0.376451	26.213	0.177347
110.7	1	0	0.365249	26.2426	0.162449
110.8	1	0	0.354051	26.2731	0.147726
110.9	1	0	0.342868	26.3046	0.133196
111	1	0	0.331716	26.337	0.118874
111.1	1	0	0.320609	26.3706	0.104778
111.2	1	0	0.309563	26.4054	0.0909222
111.3	1	0	0.298595	26.4416	0.0773228
111.4	1	0	0.287725	26.4792	0.0639938
111.5	1	0	0.276973	26.5185	0.050949
111.6	1	0	0.266362	26.5596	0.0382014
111.7	1	0	0.255916	26.6027	0.0257634
111.8	1	0	0.245663	26.648	0.0136464
111.9	1	0	0.235633	26.6956	0.00186138
112	1	0	0.22586	26.746	-0.00958179
112.1	1	0	0.216382	26.7992	-0.0206739
112.2	1	0	0.20724	26.8557	-0.0314064
112.3	1	0	0.198481	26.9156	-0.0417718
112.4	1	0	0.190155	26.9792	-0.0517633
112.5	1	0	0.182321	27.0469	-0.0613748
112.6	1	0	0.175037	27.1187	-0.0706011
112.7	1	0	0.168369	27.1949	-0.0794377
112.8	1	0	0.162385	27.2754	-0.087881
112.9	1	0	0.157152	27.3601	-0.095928
113	1	0	0.152735	27.4488	-0.103577
113.1	1	0	0.149193	27.5408	-0.110825
113.2	1	0	0.146574	27.6356	-0.117673
113.3	1	0	0.144911	27.732	-0.12412
113.4	1	0	0.144218	27.8292	-0.130166
113.5	1	0	0.144491	27.926	-0.135813
113.6	1	0	0.145703	28.0213	-0.141063
113.7	1	0	0.147811	28.1141	-0.145917
113.8	1	0	0.150756	28.2036	-0.150378
113.9	1	0	0.154467	28.2892	-0.15445
114	1	0	0.158871	28.3705	-0.158137
114.1	1	0	0.16389	28.4474	-0.161442
114.2	1	1	0.176102	28.5246	-0.170616
114.3	1	1	0.188838	28.5927	-0.179349
114.4	1	1	0.201959	28.6532	-0.187639
114.5	1	1	0.215357	28.7073	-0.195489
114.6	1	1	0.228944	28.7559	-0.202902
114.7	1	1	0.242651	28.8001	-0.209879
114.8	1	1	0.256422	28.8404	-0.216426
114.9	1	1	0.270212	28.8774	-0.222546
115	1	1	0.283985	28.9116	-0.228246
115.1	1	1	0.297708	28.9433	-0.233532
115.2	1	1	0.311357	28.973	-0.238411
115.3	1	1	0.324911	29.0007	-0.242891
115.4	1	1	0.338349	29.0269	-0.246979
115.5	1	1	0.351658	29.0516	-0.250684
115.6	1	1	0.364824	29.0749	-0.254016
115.7	1	1	0.377836	29.0972	-0.256984
115.8	1	1	0.390683	29.1183	-0.259598
115.9	1	1	0.403357	29.1386	-0.261869
116	1	1	0.415852	29.1579	-0.263806
116.1	1	1	0.42816	29.1765	-0.265422
116.2	1	1	0.440278	29.1943	-0.266727
116.3	1	1	0.452201	29.2115	-0.267733
116.4	1	1	0.463924	29.2281	-0.26845
116.5	1	1	0.475446	29.244	-0.268891
116.6	1	1	0.486764	29.2595	-0.269066
116.7	1	1	0.497877	29.2744	-0.268988
116.8	1	1	0.508783	29.2888	-0.268667
116.9	1	1	0.519482	29.3028	-0.268116
117	1	1	0.529973	29.3164	-0.267345
117.1	1	1	0.540257	29.3296	-0.266366
117.2	1	1	0.550335	29.3423	-0.265189
117.3	1	1	0.560207	29.3548	-0.263826
117.4	1	1	0.569874	29.3669	-0.262286
117.5	1	1	0.579339	29.3786	-0.260581
117.6	1	1	0.588603	29.39	-0.258719
117.7	1	1	0.597667	29.4012	-0.256711
117.8	1	1	0.606535	29.412	-0.254566
117.9	1	1	0.615207	29.4226	-0.252293
118	1	1	0.623688	29.4329	-0.249901
118.1	1	1	0.631978	29.4429	-0.247397
118.2	1	1	0.640082	29.4527	-0.244791
118.3	1	1	0.648001	29.4623	-0.242089
118.4	1	1	0.655739	29.4716	-0.239299
118.5	1	1	0.663299	29.4807	-0.236428
118.6	1	1	0.670682	29.4896	-0.233483
118.7	1	1	0.677892	29.4982	-0.230469
118.8	1	1	0.684933	29.5067	-0.227394
118.9	1	1	0.691806	29.515	-0.224262
119	1	1	0.698514	29.5231	-0.22108
119.1	1	1	0.705061	29.531	-0.217853
119.2	1	1	0.71145	29.5387	-0.214586
119.3	1	1	0.717682	29.5463	-0.211283
119.4	1	1	0.723762	29.5537	-0.20795
119.5	1	1	0.729691	29.5609	-0.204591
119.6	1	1	0.735473	29.568	-0.20121
119.7	1	1	0.741111	29.5749	-0.197812
119.8	1	1	0.746607	29.5817	-0.194401
119.9	1	1	0.751965	29.5883	-0.19098
120	1	1	0.757188	29.5948	-0.187552
120.1	1	1	0.762277	29.6012	-0.184123
120.2	0	1	0.763686	29.6157	-0.173665
120.3	0	1	0.765036	29.6301	-0.163213
120.4	0	1	0.766326	29.6444	-0.152769
120.5	0	1	0.767558	29.6586	-0.142335
120.6	0	1	0.768732	29.6727	-0.131915
120.7	0	1	0.769847	29.6866	-0.121511
120.8	0	1	0.770905	29.7005	-0.111126
120.9	0	1	0.771906	29.7142	-0.100762
121	0	1	0.77285	29.7279	-0.0904213
121.1	0	1	0.773738	29.7414	-0.080106
121.2	0	1	0.774569	29.7549	-0.0698184
121.3	0	1	0.775343	29.7682	-0.0595604
121.4	0	1	0.776062	29.7815	-0.0493341
121.5	0	1	0.776725	29.7947	-0.0391412
121.6	0	1	0.777332	29.8078	-0.0289838
121.7	0	1	0.777883	29.8209	-0.0188635
121.8	0	1	0.778378	29.8338	-0.00878218
121.9	0	1	0.778818	29.8467	0.00125841
122	0	1	0.779201	29.8596	0.0112566
122.1	0	1	0.779529	29.8723	0.0212106
122.2	0	1	0.7798	29.885	0.0311187
122.3	0	1	0.780016	29.8977	0.0409793
122.4	0	1	0.780174	29.9103	0.0507905
122.5	0	1	0.780276	29.9228	0.0605508
122.6	0	1	0.780321	29.9353	0.0702584
122.7	0	1	0.780309	29.9477	0.0799115
122.8	0	1	0.780239	29.9601	0.0895084
122.9	0	1	0.780111	29.9724	0.0990473
123	0	1	0.779925	29.9847	0.108526
123.1	0	1	0.77968	29.997	0.117944
123.2	0	1	0.779376	30.0092	0.127298
123.3	0	1	0.779013	30.0214	0.136586
123.4	0	1	0.77859	30.0335	0.145807
123.5	0	1	0.778107	30.0456	0.154959
123.6	0	1	0.777563	30.0577	0.164039
123.7	0	1	0.776957	30.0697	0.173047
123.8	0	1	0.77629	30.0818	0.181979
123.9	0	1	0.775561	30.0937	0.190833
124	0	1	0.774769	30.1057	0.199608
124.1	0	1	0.773914	30.1176	0.208301
124.2	0	1	0.772994	30.1296	0.216911
124.3	0	1	0.772011	30.1415	0.225434
124.4	0	1	0.770962	30.1533	0.233869
124.5	0	1	0.769848	30.1652	0.242213
124.6	0	1	0.768667	30.177	0.250464
124.7	0	1	0.767419	30.1889	0.25862
124.8	0	1	0.766104	30.2007	0.266678
124.9	0	1	0.764721	30.2125	0.274635
125	0	1	0.763268	30.2243	0.28249
125.1	0	1	0.761746	30.236	0.290239
125.2	0	1	0.760154	30.2478	0.29788
125.3	0	1	0.75849	30.2595	0.305409
125.4	0	1	0.756754	30.2713	0.312826
125.5	0	1	0.754946	30.283	0.320125
125.6	0	1	0.753065	30.2948	0.327306
125.7	0	1	0.751109	30.3065	0.334364
125.8	0	1	0.749079	30.3182	0.341298
125.9	0	1	0.746973	30.3299	0.348103
126	0	1	0.744791	30.3416	0.354777
126.1	0	1	0.742532	30.3533	0.361317
126.2	0	0	0.740975	30.3795	0.377394
126.3	0	0	0.739406	30.4057	0.393132
126.4	0	0	0.737825	30.4319	0.40852
126.5	0	0	0.736232	30.4581	0.42355
126.6	0	0	0.734627	30.4843	0.438211
126.7	0	0	0.73301	30.5104	0.452494
126.8	0	0	0.731381	30.5366	0.46639
126.9	0	0	0.729741	30.5628	0.479891
127	0	0	0.728089	30.5889	0.492988
127.1	0	0	0.726425	30.6151	0.505674
127.2	0	0	0.72475	30.6412	0.517941
127.3	0	0	0.723064	30.6674	0.529782
127.4	0	0	0.721367	30.6935	0.54119
127.5	0	0	0.719658	30.7197	0.552159
127.6	0	0	0.717939	30.7458	0.562683
127.7	0	0	0.716208	30.7719	0.572756
127.8	0	0	0.714467	30.7981	0.582373
127.9	0	0	0.712715	30.8242	0.59153
128	0	0	0.710953	30.8503	0.600221
128.1	0	0	0.70918	30.8764	0.608444
128.2	0	0	0.707397	30.9025	0.616193
128.3	0	0	0.705603	30.9286	0.623466
128.4	0	0	0.703799	30.9547	0.63026
128.5	0	0	0.701986	30.9808	0.636572
128.6	0	0	0.700162	31.0069	0.642401
128.7	0	0	0.698328	31.033	0.647745
128.8	0	0	0.696485	31.0591	0.652602
128.9	0	0	0.694632	31.0851	0.656971
129	0	0	0.692769	31.1112	0.660853
129.1	0	0	0.690897	31.1373	0.664246
129.2	0	0	0.689016	31.1633	0.667151
129.3	0	0	0.687125	31.1894	0.669569
129.4	0	0	0.685226	31.2154	0.671501
129.5	0	0	0.683317	31.2415	0.672948
129.6	0	0	0.681399	31.2675	0.673911
129.7	0	0	0.679473	31.2936	0.674394
129.8	0	0	0.677537	31.3196	0.674398
129.9	0	0	0.675593	31.3457	0.673926
130	0	0	0.673641	31.3717	0.672982
130.1	0	0	0.67168	31.3977	0.671569
130.2	0	0	0.669711	31.4237	0.669691
130.3	0	0	0.667734	31.4498	0.667351
130.4	0	0	0.665748	31.4758	0.664556
130.5	0	0	0.663755	31.5018	0.66131
130.6	0	0	0.661753	31.5278	0.657617
130.7	0	0	0.659744	31.5538	0.653484
130.8	0	0	0.657728	31.5798	0.648916
130.9	0	0	0.655703	31.6058	0.643919
131	0	0	0.653671	31.6318	0.638501
131.1	0	0	0.651632	31.6578	0.632667
131.2	0	0	0.649586	31.6838	0.626424
131.3	0	0	0.647532	31.7097	0.619781
131.4	0	0	0.645471	31.7357	0.612745
131.5	0	0	0.643404	31.7617	0.605322
131.6	0	0	0.641329	31.7877	0.597523
131.7	0	0	0.639248	31.8136	0.589354
131.8	0	0	0.63716	31.8396	0.580824
131.9	0	0	0.635066	31.8656	0.571942
132	0	0	0.632965	31.8915	0.562718
132.1	0	0	0.630858	31.9175	0.55316
132.2	1	0	0.622281	31.9366	0.539811
132.3	1	0	0.61354	31.956	0.526212
132.4	1	0	0.604639	31.9756	0.512373
132.5	1	0	0.595578	31.9955	0.498306
132.6	1	0	0.586362	32.0157	0.484026
132.7	1	0	0.576994	32.0361	0.469545
132.8	1	0	0.567476	32.0568	0.454877
132.9	1	0	0.557813	32.0778	0.440038
133	1	0	0.54801	32.099	0.425044
133.1	1	0	0.53807	32.1206	0.40991
133.2	1	0	0.527998	32.1425	0.394654
133.3	1	0	0.517801	32.1647	0.379292
133.4	1	0	0.507483	32.1873	0.363843
133.5	1	0	0.497051	32.2102	0.348324
133.6	1	0	0.486511	32.2335	0.332755
133.7	1	0	0.475869	32.2573	0.317153
133.8	1	0	0.465134	32.2814	0.301538
133.9	1	0	0.454312	32.306	0.285929
134	1	0	0.443412	32.3311	0.270344
134.1	1	0	0.432442	32.3566	0.254804
134.2	1	0	0.42141	32.3827	0.239327
134.3	1	0	0.410327	32.4095	0.223932
134.4	1	0	0.399202	32.4368	0.208638
134.5	1	0	0.388044	32.4648	0.193464
134.6	1	0	0.376866	32.4935	0.178428
134.7	1	0	0.365679	32.523	0.163547
134.8	1	0	0.354494	32.5534	0.148841
134.9	1	0	0.343326	32.5847	0.134325
135	1	0	0.332187	32.6171	0.120016
135.1	1	0	0.321093	32.6505	0.105931
135.2	1	0	0.31006	32.6852	0.0920853
135.3	1	0	0.299104	32.7212	0.078493
135.4	1	0	0.288245	32.7587	0.0651688
135.5	1	0	0.277503	32.7978	0.0521263
135.6	1	0	0.2669	32.8386	0.0393782
135.7	1	0	0.256461	32.8815	0.0269368
135.8	1	0	0.246213	32.9265	0.0148133
135.9	1	0	0.236186	32.9739	0.00301853
136	1	0	0.226413	33.024	-0.0084378
136.1	1	0	0.216931	33.077	-0.0195465
136.2	1	0	0.207782	33.1331	-0.0302994
136.3	1	0	0.199011	33.1926	-0.0406888
136.4	1	0	0.19067	33.2559	-0.050708
136.5	1	0	0.182814	33.3232	-0.0603509
136.6	1	0	0.175502	33.3946	-0.0696123
136.7	1	0	0.168801	33.4703	-0.0784877
136.8	1	0	0.162776	33.5504	-0.0869732
136.9	1	0	0.157496	33.6347	-0.0950658
137	1	0	0.153025	33.723	-0.102763
137.1	1	0	0.149424	33.8147	-0.110063
137.2	1	0	0.14674	33.9092	-0.116965
137.3	1	0	0.145009	34.0055	-0.123469
137.4	1	0	0.144246	34.1026	-0.129574
137.5	1	0	0.144449	34.1993	-0.135282
137.6	1	0	0.145593	34.2947	-0.140594
137.7	1	0	0.147635	34.3877	-0.145511
137.8	1	0	0.150519	34.4774	-0.150036
137.9	1	0	0.154175	34.5633	-0.154173
138	1	0	0.15853	34.645	-0.157924
138.1	1	0	0.163505	34.7222	-0.161293
138.2	1	1	0.175677	34.8001	-0.170534
138.3	1	1	0.188384	34.8688	-0.17933
138.4	1	1	0.201485	34.9298	-0.187681
138.5	1	1	0.214868	34.9844	-0.195589
138.6	1	1	0.228446	35.0335	-0.203057
138.7	1	1	0.242148	35.078	-0.210087
138.8	1	1	0.255917	35.1186	-0.216684
138.9	1	1	0.269707	35.1558	-0.222853
139	1	1	0.283482	35.1903	-0.228601
139.1	1	1	0.297209	35.2222	-0.233934
139.2	1	1	0.310863	35.252	-0.23886
139.3	1	1	0.324424	35.2799	-0.243386
139.4	1	1	0.337872	35.3062	-0.247523
139.5	1	1	0.351192	35.331	-0.251278
139.6	1	1	0.364372	35.3544	-0.254662
139.7	1	1	0.377401	35.3767	-0.257684
139.8	1	1	0.390268	35.398	-0.260354
139.9	1	1	0.402966	35.4183	-0.262682
140	1	1	0.415488	35.4377	-0.26468
140.1	1	1	0.427829	35.4563	-0.266358
140.2	1	1	0.439983	35.4742	-0.267726
140.3	1	1	0.451946	35.4914	-0.268795
140.4	1	1	0.463715	35.5079	-0.269575
140.5	1	1	0.475286	35.5239	-0.270079
140.6	1	1	0.486657	35.5394	-0.270316
140.7	1	1	0.497827	35.5544	-0.270297
140.8	1	1	0.508793	35.5689	-0.270032
140.9	1	1	0.519555	35.5829	-0.269534
141	1	1	0.530113	35.5965	-0.268811
141.1	1	1	0.540465	35.6097	-0.267874
141.2	1	1	0.550612	35.6226	-0.266735
141.3	1	1	0.560553	35.6351	-0.265402
141.4	1	1	0.570291	35.6472	-0.263887
141.5	1	1	0.579825	35.6591	-0.2622
141.6	1	1	0.589157	35.6706	-0.260349
141.7	1	1	0.598288	35.6818	-0.258345
141.8	1	1	0.60722	35.6928	-0.256197
141.9	1	1	0.615955	35.7034	-0.253915
142	1	1	0.624495	35.7138	-0.251507
142.1	1	1	0.632842	35.724	-0.248982
142.2	1	1	0.640998	35.7338	-0.246349
142.3	1	1	0.648967	35.7435	-0.243615
142.4	1	1	0.65675	35.7529	-0.240789
142.5	1	1	0.664351	35.7621	-0.237878
142.6	1	1	0.671773	35.7711	-0.234888
142.7	1	1	0.679019	35.7799	-0.231828
142.8	1	1	0.686091	35.7885	-0.228704
142.9	1	1	0.692993	35.7968	-0.225522
143	1	1	0.699728	35.805	-0.222287
143.1	1	1	0.706299	35.813	-0.219006
143.2	1	1	0.71271	35.8209	-0.215684
143.3	1	1	0.718963	35.8285	-0.212326
143.4	1	1	0.725061	35.836	-0.208937
143.5	1	1	0.731009	35.8433	-0.20552
143.6	1	1	0.736807	35.8505	-0.202081
143.7	1	1	0.742461	35.8575	-0.198623
143.8	1	1	0.747972	35.8644	-0.19515
143.9	1	1	0.753344	35.8711	-0.191666
144	1	1	0.758579	35.8776	-0.188173
144.1	1	1	0.76368	35.8841	-0.184675
144.2	0	1	0.765095	35.8987	-0.174159
144.3	0	1	0.766448	35.9131	-0.163646
144.4	0	1	0.767741	35.9275	-0.153141
144.5	0	1	0.768974	35.9417	-0.142645
144.6	0	1	0.770147	35.9559	-0.132162
144.7	0	1	0.77126	35.9699	-0.121694
144.8	0	1	0.772315	35.9838	-0.111244
144.9	0	1	0.77331	35.9976	-0.100815
145	0	1	0.774246	36.0113	-0.0904092
145.1	0	1	0.775124	36.0249	-0.0800289
145.2	0	1	0.775943	36.0384	-0.0696767
145.3	0	1	0.776704	36.0518	-0.0593547
145.4	0	1	0.777407	36.0652	-0.0490653
145.5	0	1	0.778051	36.0784	-0.0388105
145.6	0	1	0.778639	36.0916	-0.0285926
145.7	0	1	0.779168	36.1047	-0.0184137
145.8	0	1	0.77964	36.1177	-0.00827562
145.9	0	1	0.780054	36.1306	0.00181951
146	0	1	0.780411	36.1435	0.0118698
146.1	0	1	0.780711	36.1563	0.0218733
146.2	0	1	0.780953	36.1691	0.0318283
146.3	0	1	0.781138	36.1818	0.0417328
146.4	0	1	0.781266	36.1944	0.0515851
146.5	0	1	0.781336	36.207	0.0613834
146.6	0	1	0.781348	36.2195	0.0711259
146.7	0	1	0.781303	36.2319	0.080811
146.8	0	1	0.7812	36.2443	0.0904369
146.9	0	1	0.78104	36.2567	0.100002
147	0	1	0.780821	36.269	0.109504
147.1	0	1	0.780544	36.2813	0.118942
147.2	0	1	0.780208	36.2935	0.128314
147.3	0	1	0.779813	36.3057	0.137618
147.4	0	1	0.779359	36.3179	0.146852
147.5	0	1	0.778846	36.33	0.156016
147.6	0	1	0.778273	36.3421	0.165105
147.7	0	1	0.777639	36.3541	0.17412
147.8	0	1	0.776944	36.3662	0.183058
147.9	0	1	0.776188	36.3782	0.191918
148	0	1	0.77537	36.3901	0.200696
148.1	0	1	0.77449	36.4021	0.209392
148.2	0	1	0.773546	36.414	0.218003
148.3	0	1	0.772539	36.4259	0.226527
148.4	0	1	0.771467	36.4378	0.234962
148.5	0	1	0.770331	36.4497	0.243305
148.6	0	1	0.769129	36.4615	0.251555
148.7	0	1	0.767861	36.4733	0.259709
148.8	0	1	0.766525	36.4852	0.267764
148.9	0	1	0.765122	36.497	0.275719
149	0	1	0.763651	36.5088	0.283571
149.1	0	1	0.76211	36.5205	0.291316
149.2	0	1	0.760499	36.5323	0.298953
149.3	0	1	0.758817	36.5441	0.306479
149.4	0	1	0.757064	36.5558	0.31389
149.5	0	1	0.755238	36.5676	0.321185
149.6	0	1	0.753339	36.5793	0.328361
149.7	0	1	0.751367	36.5911	0.335414
149.8	0	1	0.749319	36.6028	0.342342
149.9	0	1	0.747196	36.6145	0.349141
150	0	1	0.744997	36.6262	0.355809
150.1	0	1	0.742721	36.638	0.362343
150.2	0	0	0.741154	36.6642	0.378414
150.3	0	0	0.739576	36.6904	0.394146
150.4	0	0	0.737984	36.7166	0.409526
150.5	0	0	0.736381	36.7428	0.424546
150.6	0	0	0.734765	36.769	0.439195
150.7	0	0	0.733138	36.7952	0.453465
150.8	0	0	0.731498	36.8214	0.467346
150.9	0	0	0.729847	36.8476	0.48083
151	0	0	0.728184	36.8737	0.493909
151.1	0	0	0.726509	36.8999	0.506575
151.2	0	0	0.724823	36.9261	0.51882
151.3	0	0	0.723126	36.9522	0.530638
151.4	0	0	0.721417	36.9784	0.542022
151.5	0	0	0.719697	37.0045	0.552965
151.6	0	0	0.717966	37.0307	0.563461
151.7	0	0	0.716224	37.0568	0.573505
151.8	0	0	0.714471	37.083	0.583092
151.9	0	0	0.712707	37.1091	0.592216
152	0	0	0.710933	37.1352	0.600874
152.1	0	0	0.709148	37.1614	0.609062
152.2	0	0	0.707353	37.1875	0.616775
152.3	0	0	0.705547	37.2136	0.624011
152.4	0	0	0.703731	37.2397	0.630767
152.5	0	0	0.701905	37.2658	0.63704
152.6	0	0	0.700069	37.2919	0.642828
152.7	0	0	0.698223	37.318	0.648131
152.8	0	0	0.696368	37.3441	0.652945
152.9	0	0	0.694502	37.3702	0.657272
153	0	0	0.692627	37.3963	0.661109
153.1	0	0	0.690742	37.4224	0.664458
153.2	0	0	0.688848	37.4484	0.667318
153.3	0	0	0.686945	37.4745	0.66969
153.4	0	0	0.685033	37.5006	0.671575
153.5	0	0	0.683111	37.5266	0.672975
153.6	0	0	0.681181	37.5527	0.673891
153.7	0	0	0.679241	37.5787	0.674326
153.8	0	0	0.677293	37.6048	0.674283
153.9	0	0	0.675337	37.6308	0.673763
154	0	0	0.673371	37.6569	0.672771
154.1	0	0	0.671398	37.6829	0.67131
154.2	0	0	0.669416	37.7089	0.669383
154.3	0	0	0.667425	37.735	0.666996
154.4	0	0	0.665427	37.761	0.664154
154.5	0	0	0.663421	37.787	0.66086
154.6	0	0	0.661407	37.813	0.65712
154.7	0	0	0.659385	37.839	0.65294
154.8	0	0	0.657355	37.865	0.648327
154.9	0	0	0.655318	37.891	0.643285
155	0	0	0.653273	37.917	0.637822
155.1	0	0	0.651221	37.943	0.631944
155.2	0	0	0.649162	37.969	0.625659
155.3	0	0	0.647096	37.995	0.618973
155.4	0	0	0.645022	38.021	0.611895
155.5	0	0	0.642942	38.047	0.604433
155.6	0	0	0.640855	38.0729	0.596594
155.7	0	0	0.638761	38.0989	0.588387
155.8	0	0	0.636661	38.1249	0.579821
155.9	0	0	0.634554	38.1508	0.570904
156	0	0	0.632441	38.1768	0.561646
156.1	1	0	0.623914	38.1956	0.548595
156.2	1	0	0.615222	38.2145	0.535291
156.3	1	0	0.606367	38.2338	0.521745
156.4	1	0	0.597352	38.2532	0.50797
156.5	1	0	0.58818	38.2729	0.493976
156.6	1	0	0.578853	38.2929	0.479779
156.7	1	0	0.569376	38.3131	0.465391
156.8	1	0	0.55975	38.3335	0.450827
156.9	1	0	0.549982	38.3543	0.436103
157	1	0	0.540074	38.3753	0.421234
157.1	1	0	0.530033	38.3966	0.406236
157.2	1	0	0.519861	38.4183	0.391127
157.3	1	0	0.509566	38.4402	0.375923
157.4	1	0	0.499153	38.4625	0.360643
157.5	1	0	0.488628	38.4851	0.345303
157.6	1	0	0.477996	38.5081	0.329924
157.7	1	0	0.467266	38.5315	0.314521
157.8	1	0	0.456444	38.5553	0.299116
157.9	1	0	0.445537	38.5795	0.283725
158	1	0	0.434553	38.6043	0.268369
158.1	1	0	0.4235	38.6295	0.253065
158.2	1	0	0.412388	38.6552	0.237832
158.3	1	0	0.401225	38.6815	0.222689
158.4	1	0	0.39002	38.7085	0.207654
158.5	1	0	0.378784	38.7361	0.192746
158.6	1	0	0.367527	38.7644	0.177981
158.7	1	0	0.35626	38.7935	0.163377
158.8	1	0	0.344996	38.8235	0.148952
158.9	1	0	0.333746	38.8544	0.134722
159	1	0	0.322524	38.8863	0.120703
159.1	1	0	0.311346	38.9194	0.10691
159.2	1	0	0.300225	38.9537	0.0933591
159.3	1	0	0.28918	38.9894	0.0800638
159.4	1	0	0.278227	39.0266	0.0670381
159.5	1	0	0.267389	39.0654	0.0542951
159.6	1	0	0.256686	39.1061	0.0418472
159.7	1	0	0.246143	39.1489	0.0297059
159.8	1	0	0.235788	39.194	0.0178822
159.9	1	0	0.22565	39.2416	0.00638638
160	1	0	0.215764	39.292	-0.0047723
160.1	1	0	0.206168	39.3456	-0.0155852
160.2	1	0	0.196906	39.4026	-0.0260443
160.3	1	0	0.188025	39.4633	-0.0361427
160.4	1	0	0.17958	39.5282	-0.045874
160.5	1	0	0.171631	39.5975	-0.0552327
160.6	1	0	0.164244	39.6716	-0.0642139
160.7	1	0	0.157491	39.7505	-0.0728137
160.8	1	0	0.151447	39.8345	-0.0810287
160.9	1	0	0.146187	39.9232	-0.0888564
161	1	0	0.141787	40.0165	-0.0962949
161.1	1	0	0.138312	40.1137	-0.103343
161.2	1	0	0.135818	40.2139	-0.11
161.3	1	0	0.134339	40.316	-0.116266
161.4	1	0	0.13389	40.4187	-0.122142
161.5	1	0	0.134461	40.5206	-0.127629
161.6	1	0	0.136016	40.6204	-0.132729
161.7	1	0	0.138501	40.717	-0.137444
161.8	1	0	0.141845	40.8096	-0.141776
161.9	1	0	0.145966	40.8975	-0.14573
162	1	0	0.150777	40.9804	-0.149309
162.1	1	1	0.162835	41.0647	-0.158768
162.2	1	1	0.175507	41.1383	-0.167792
162.3	1	1	0.188629	41.2031	-0.176381
162.4	1	1	0.202073	41.2604	-0.184535
162.5	1	1	0.215741	41.3117	-0.192255
162.6	1	1	0.229554	41.3578	-0.199545
162.7	1	1	0.243451	41.3996	-0.206407
162.8	1	1	0.25738	41.4378	-0.212845
162.9	1	1	0.271303	41.4729	-0.218863
163	1	1	0.285186	41.5054	-0.224467
163.1	1	1	0.299001	41.5356	-0.229663
163.2	1	1	0.312725	41.5639	-0.234458
163.3	1	1	0.326339	41.5903	-0.238859
163.4	1	1	0.339826	41.6153	-0.242873
163.5	1	1	0.353172	41.6389	-0.246511
163.6	1	1	0.366366	41.6613	-0.24978
163.7	1	1	0.379397	41.6826	-0.25269
163.8	1	1	0.392255	41.703	-0.255251
163.9	1	1	0.404934	41.7224	-0.257473
164	1	1	0.417427	41.741	-0.259368
164.1	1	1	0.429728	41.7589	-0.260946
164.2	1	1	0.441834	41.7761	-0.262218
164.3	1	1	0.45374	41.7927	-0.263196
164.4	1	1	0.465444	41.8087	-0.263891
164.5	1	1	0.476942	41.8241	-0.264314
164.6	1	1	0.488235	41.839	-0.264478
164.7	1	1	0.499319	41.8535	-0.264394
164.8	1	1	0.510196	41.8675	-0.264072
164.9	1	1	0.520864	41.881	-0.263525
165	1	1	0.531324	41.8942	-0.262764
165.1	1	1	0.541576	41.907	-0.261798
165.2	1	1	0.551621	41.9194	-0.260641
165.3	1	1	0.561461	41.9314	-0.2593
165.4	1	1	0.571097	41.9432	-0.257788
165.5	1	1	0.58053	41.9546	-0.256114
165.6	1	1	0.589763	41.9657	-0.254287
165.7	1	1	0.598797	41.9765	-0.252317
165.8	1	1	0.607635	41.9871	-0.250212
165.9	1	1	0.61628	41.9974	-0.247983
166	1	1	0.624733	42.0074	-0.245636
166.1	1	1	0.632997	42.0172	-0.24318
166.2	1	1	0.641075	42.0267	-0.240623
166.3	1	1	0.64897	42.036	-0.237973
166.4	1	1	0.656685	42.0451	-0.235235
166.5	1	1	0.664222	42.054	-0.232417
166.6	1	1	0.671584	42.0627	-0.229526
166.7	1	1	0.678774	42.0712	-0.226568
166.8	1	1	0.685794	42.0795	-0.223548
166.9	1	1	0.692649	42.0876	-0.220473
167	1	1	0.69934	42.0955	-0.217347
167.1	1	1	0.705871	42.1032	-0.214175
167.2	1	1	0.712243	42.1108	-0.210964
167.3	1	1	0.718461	42.1182	-0.207717
167.4	1	1	0.724526	42.1254	-0.204438
167.5	1	1	0.730442	42.1325	-0.201133
167.6	1	1	0.736211	42.1395	-0.197806
167.7	1	1	0.741836	42.1463	-0.19446
167.8	1	1	0.74732	42.1529	-0.191099
167.9	1	1	0.752665	42.1594	-0.187727
168	1	1	0.757875	42.1658	-0.184348
