# Supplementary material for: Application of time lags between light and temperature cycles for growth control based on the circadian clock of Lactuca sativa L. seedlings
Source: Front Plant Sci. 2022 Oct 13;13:994555. doi: 10.3389/fpls.2022.994555 (PMC9802636; doi:10.3389/fpls.2022.994555)
Supplement: Supplementary file 1 [file DataSheet_1.zip › Simulation/Cos (Figure S8)/L12D12_12h12C_Dt=6h_Cos.csv]

t	LD	Temperature	R	��	RCos��
0.1	0	0	0.999986	-0.519997	0.867809
0.2	0	0	0.999945	-0.49364	0.880566
0.3	0	0	0.999877	-0.467283	0.892686
0.4	0	0	0.999781	-0.440926	0.904159
0.5	0	0	0.999659	-0.414568	0.914978
0.6	0	0	0.999509	-0.388211	0.925133
0.7	0	0	0.999332	-0.361854	0.934618
0.8	0	0	0.999129	-0.335497	0.943424
0.9	0	0	0.998899	-0.30914	0.951546
1	0	0	0.998642	-0.282783	0.958978
1.1	0	0	0.998358	-0.256425	0.965715
1.2	0	0	0.998049	-0.230068	0.971751
1.3	0	0	0.997712	-0.203711	0.977082
1.4	0	0	0.99735	-0.177354	0.981706
1.5	0	0	0.996962	-0.150996	0.985618
1.6	0	0	0.996547	-0.124639	0.988817
1.7	0	0	0.996107	-0.0982819	0.9913
1.8	0	0	0.995641	-0.0719246	0.993066
1.9	0	0	0.995149	-0.0455674	0.994116
2	0	0	0.994631	-0.0192101	0.994448
2.1	0	0	0.994088	0.0071472	0.994063
2.2	0	0	0.99352	0.0335045	0.992962
2.3	0	0	0.992926	0.0598618	0.991148
2.4	0	0	0.992308	0.0862191	0.988622
2.5	0	0	0.991664	0.112576	0.985387
2.6	0	0	0.990996	0.138934	0.981447
2.7	0	0	0.990302	0.165291	0.976805
2.8	0	0	0.989584	0.191649	0.971467
2.9	0	0	0.988842	0.218006	0.965437
3	0	0	0.988075	0.244363	0.958721
3.1	0	0	0.987284	0.270721	0.951326
3.2	0	0	0.986469	0.297078	0.943258
3.3	0	0	0.98563	0.323436	0.934524
3.4	0	0	0.984767	0.349793	0.925133
3.5	0	0	0.98388	0.37615	0.915092
3.6	0	0	0.982969	0.402508	0.904412
3.7	0	0	0.982035	0.428865	0.8931
3.8	0	0	0.981078	0.455223	0.881168
3.9	0	0	0.980097	0.481581	0.868625
4	0	0	0.979093	0.507938	0.855482
4.1	0	0	0.978066	0.534296	0.841751
4.2	0	0	0.977017	0.560653	0.827443
4.3	0	0	0.975944	0.587011	0.812571
4.4	0	0	0.974849	0.613368	0.797147
4.5	0	0	0.973732	0.639726	0.781185
4.6	0	0	0.972592	0.666084	0.764698
4.7	0	0	0.97143	0.692441	0.747699
4.8	0	0	0.970246	0.718799	0.730204
4.9	0	0	0.96904	0.745157	0.712226
5	0	0	0.967812	0.771515	0.693781
5.1	0	0	0.966562	0.797872	0.674884
5.2	0	0	0.965291	0.82423	0.655551
5.3	0	0	0.963999	0.850588	0.635797
5.4	0	0	0.962685	0.876946	0.615639
5.5	0	0	0.961351	0.903304	0.595094
5.6	0	0	0.959995	0.929661	0.574178
5.7	0	0	0.958618	0.956019	0.552908
5.8	0	0	0.957221	0.982377	0.531302
5.9	0	0	0.955803	1.00874	0.509378
6	0	0	0.954365	1.03509	0.487152
6.1	0	0	0.952907	1.06145	0.464643
6.2	0	1	0.950402	1.09699	0.433644
6.3	0	1	0.947846	1.1329	0.401924
6.4	0	1	0.945243	1.16915	0.369526
6.5	0	1	0.942599	1.20575	0.336501
6.6	0	1	0.939917	1.24268	0.302899
6.7	0	1	0.937205	1.27992	0.268779
6.8	0	1	0.934467	1.31748	0.234197
6.9	0	1	0.93171	1.35532	0.199215
7	0	1	0.92894	1.39343	0.163898
7.1	0	1	0.926163	1.43181	0.128312
7.2	0	1	0.923387	1.47043	0.0925245
7.3	0	1	0.920618	1.50927	0.0566047
7.4	0	1	0.917863	1.54833	0.0206234
7.5	0	1	0.915128	1.58757	-0.0153486
7.6	0	1	0.912421	1.62698	-0.0512397
7.7	0	1	0.909749	1.66655	-0.086979
7.8	0	1	0.907119	1.70625	-0.122496
7.9	0	1	0.904536	1.74606	-0.15772
8	0	1	0.902007	1.78596	-0.192583
8.1	0	1	0.899538	1.82593	-0.227019
8.2	0	1	0.897136	1.86595	-0.260962
8.3	0	1	0.894805	1.90599	-0.29435
8.4	0	1	0.892551	1.94604	-0.327123
8.5	0	1	0.890378	1.98608	-0.359223
8.6	0	1	0.88829	2.02608	-0.390597
8.7	0	1	0.886292	2.06602	-0.421193
8.8	0	1	0.884388	2.10589	-0.450965
8.9	0	1	0.882578	2.14565	-0.479868
9	0	1	0.880868	2.18529	-0.507862
9.1	0	1	0.879257	2.2248	-0.534911
9.2	0	1	0.877748	2.26414	-0.560982
9.3	0	1	0.876342	2.30331	-0.586046
9.4	0	1	0.875039	2.34228	-0.610078
9.5	0	1	0.87384	2.38104	-0.633058
9.6	0	1	0.872744	2.41957	-0.654967
9.7	0	1	0.871751	2.45785	-0.675792
9.8	0	1	0.870859	2.49587	-0.695522
9.9	0	1	0.870067	2.53361	-0.714151
10	0	1	0.869372	2.57106	-0.731675
10.1	0	1	0.868774	2.60821	-0.748093
10.2	0	1	0.868269	2.64504	-0.763408
10.3	0	1	0.867855	2.68155	-0.777626
10.4	0	1	0.867529	2.71772	-0.790753
10.5	0	1	0.867287	2.75354	-0.802802
10.6	0	1	0.867127	2.78901	-0.813784
10.7	0	1	0.867045	2.82411	-0.823715
10.8	0	1	0.867037	2.85885	-0.832611
10.9	0	1	0.8671	2.89321	-0.84049
11	0	1	0.86723	2.92719	-0.847374
11.1	0	1	0.867423	2.96079	-0.853284
11.2	0	1	0.867675	2.994	-0.858242
11.3	0	1	0.867983	3.02682	-0.862272
11.4	0	1	0.868342	3.05924	-0.8654
11.5	0	1	0.86875	3.09127	-0.86765
11.6	0	1	0.869201	3.12291	-0.86905
11.7	0	1	0.869694	3.15415	-0.869625
11.8	0	1	0.870223	3.18499	-0.869403
11.9	0	1	0.870785	3.21544	-0.868412
12	0	1	0.871377	3.24549	-0.866678
12.1	1	1	0.874252	3.28582	-0.865175
12.2	1	1	0.877176	3.32515	-0.862439
12.3	1	1	0.880132	3.36348	-0.858555
12.4	1	1	0.883106	3.40081	-0.853602
12.5	1	1	0.886087	3.43716	-0.847664
12.6	1	1	0.889061	3.47253	-0.840818
12.7	1	1	0.892018	3.50695	-0.833142
12.8	1	1	0.894949	3.54042	-0.82471
12.9	1	1	0.897844	3.57297	-0.815594
13	1	1	0.900697	3.60461	-0.805864
13.1	1	1	0.903501	3.63535	-0.795585
13.2	1	1	0.90625	3.66523	-0.784819
13.3	1	1	0.90894	3.69425	-0.773627
13.4	1	1	0.911566	3.72245	-0.762064
13.5	1	1	0.914126	3.74983	-0.750183
13.6	1	1	0.916616	3.77643	-0.738032
13.7	1	1	0.919035	3.80226	-0.725657
13.8	1	1	0.921382	3.82734	-0.713102
13.9	1	1	0.923655	3.85169	-0.700406
14	1	1	0.925854	3.87534	-0.687605
14.1	1	1	0.927978	3.8983	-0.674732
14.2	1	1	0.930029	3.9206	-0.661819
14.3	1	1	0.932007	3.94225	-0.648894
14.4	1	1	0.933912	3.96328	-0.635982
14.5	1	1	0.935746	3.9837	-0.623106
14.6	1	1	0.937509	4.00353	-0.610288
14.7	1	1	0.939204	4.02279	-0.597547
14.8	1	1	0.940832	4.0415	-0.584899
14.9	1	1	0.942393	4.05967	-0.572359
15	1	1	0.943891	4.07733	-0.559942
15.1	1	1	0.945327	4.09448	-0.547658
15.2	1	1	0.946703	4.11115	-0.535518
15.3	1	1	0.94802	4.12734	-0.523531
15.4	1	1	0.94928	4.14309	-0.511705
15.5	1	1	0.950486	4.15839	-0.500047
15.6	1	1	0.951639	4.17326	-0.488562
15.7	1	1	0.952741	4.18772	-0.477254
15.8	1	1	0.953794	4.20178	-0.466128
15.9	1	1	0.954799	4.21545	-0.455187
16	1	1	0.955759	4.22875	-0.444432
16.1	1	1	0.956675	4.24169	-0.433865
16.2	1	1	0.957549	4.25427	-0.423488
16.3	1	1	0.958383	4.26651	-0.4133
16.4	1	1	0.959178	4.27843	-0.403302
16.5	1	1	0.959935	4.29003	-0.393493
16.6	1	1	0.960657	4.30132	-0.383872
16.7	1	1	0.961344	4.31231	-0.374438
16.8	1	1	0.961998	4.32301	-0.36519
16.9	1	1	0.962621	4.33343	-0.356126
17	1	1	0.963213	4.34358	-0.347244
17.1	1	1	0.963776	4.35347	-0.338542
17.2	1	1	0.964311	4.3631	-0.330017
17.3	1	1	0.964819	4.37249	-0.321667
17.4	1	1	0.965302	4.38163	-0.313489
17.5	1	1	0.965759	4.39055	-0.30548
17.6	1	1	0.966193	4.39924	-0.297639
17.7	1	1	0.966604	4.40772	-0.289961
17.8	1	1	0.966992	4.41598	-0.282445
17.9	1	1	0.96736	4.42404	-0.275086
18	1	1	0.967707	4.4319	-0.267882
18.1	1	0	0.967477	4.45098	-0.25004
18.2	1	0	0.967242	4.46975	-0.232392
18.3	1	0	0.967	4.48824	-0.214941
18.4	1	0	0.966752	4.50645	-0.19769
18.5	1	0	0.966497	4.52438	-0.180642
18.6	1	0	0.966236	4.54205	-0.163797
18.7	1	0	0.965967	4.55945	-0.147158
18.8	1	0	0.965691	4.5766	-0.130724
18.9	1	0	0.965407	4.59351	-0.114498
19	1	0	0.965115	4.61017	-0.0984776
19.1	1	0	0.964814	4.6266	-0.0826643
19.2	1	0	0.964505	4.64281	-0.0670573
19.3	1	0	0.964187	4.65879	-0.0516557
19.4	1	0	0.96386	4.67455	-0.0364589
19.5	1	0	0.963524	4.69011	-0.0214656
19.6	1	0	0.963178	4.70546	-0.00667466
19.7	1	0	0.962822	4.72061	0.00791541
19.8	1	0	0.962455	4.73557	0.0223062
19.9	1	0	0.962078	4.75034	0.0364993
20	1	0	0.961691	4.76492	0.0504966
20.1	1	0	0.961292	4.77933	0.0642999
20.2	1	0	0.960882	4.79356	0.0779113
20.3	1	0	0.960461	4.80763	0.0913328
20.4	1	0	0.960028	4.82153	0.104566
20.5	1	0	0.959582	4.83527	0.117614
20.6	1	0	0.959124	4.84885	0.130479
20.7	1	0	0.958654	4.86229	0.143162
20.8	1	0	0.95817	4.87557	0.155666
20.9	1	0	0.957673	4.88872	0.167993
21	1	0	0.957162	4.90173	0.180146
21.1	1	0	0.956638	4.9146	0.192126
21.2	1	0	0.956099	4.92734	0.203936
21.3	1	0	0.955545	4.93996	0.215578
21.4	1	0	0.954976	4.95245	0.227054
21.5	1	0	0.954392	4.96482	0.238366
21.6	1	0	0.953792	4.97707	0.249517
21.7	1	0	0.953176	4.98922	0.260509
21.8	1	0	0.952544	5.00125	0.271343
21.9	1	0	0.951894	5.01318	0.282021
22	1	0	0.951228	5.025	0.292546
22.1	1	0	0.950543	5.03673	0.30292
22.2	1	0	0.94984	5.04835	0.313144
22.3	1	0	0.949119	5.05989	0.32322
22.4	1	0	0.948378	5.07133	0.33315
22.5	1	0	0.947618	5.08269	0.342936
22.6	1	0	0.946837	5.09396	0.352579
22.7	1	0	0.946036	5.10514	0.362081
22.8	1	0	0.945213	5.11625	0.371443
22.9	1	0	0.944369	5.12728	0.380667
23	1	0	0.943503	5.13824	0.389754
23.1	1	0	0.942613	5.14912	0.398705
23.2	1	0	0.9417	5.15993	0.407523
23.3	1	0	0.940763	5.17068	0.416207
23.4	1	0	0.939801	5.18136	0.424759
23.5	1	0	0.938813	5.19198	0.43318
23.6	1	0	0.937799	5.20253	0.441471
23.7	1	0	0.936759	5.21303	0.449632
23.8	1	0	0.93569	5.22347	0.457666
23.9	1	0	0.934594	5.23386	0.465571
24	1	0	0.933468	5.24419	0.47335
24.1	0	0	0.931784	5.27044	0.493415
24.2	0	0	0.930082	5.2967	0.513054
24.3	0	0	0.928363	5.32295	0.532254
24.4	0	0	0.926625	5.3492	0.551002
24.5	0	0	0.92487	5.37545	0.569285
24.6	0	0	0.923098	5.40169	0.587091
24.7	0	0	0.921308	5.42794	0.60441
24.8	0	0	0.919501	5.45419	0.621228
24.9	0	0	0.917678	5.48043	0.637536
25	0	0	0.915837	5.50667	0.653324
25.1	0	0	0.91398	5.53292	0.668581
25.2	0	0	0.912106	5.55916	0.683298
25.3	0	0	0.910216	5.5854	0.697466
25.4	0	0	0.90831	5.61163	0.711077
25.5	0	0	0.906387	5.63787	0.724123
25.6	0	0	0.904449	5.66411	0.736596
25.7	0	0	0.902494	5.69034	0.748489
25.8	0	0	0.900524	5.71658	0.759796
25.9	0	0	0.898539	5.74281	0.770511
26	0	0	0.896538	5.76904	0.780628
26.1	0	0	0.894521	5.79527	0.790142
26.2	0	0	0.89249	5.8215	0.799049
26.3	0	0	0.890444	5.84773	0.807345
26.4	0	0	0.888382	5.87395	0.815026
26.5	0	0	0.886306	5.90018	0.82209
26.6	0	0	0.884216	5.9264	0.828533
26.7	0	0	0.882111	5.95263	0.834355
26.8	0	0	0.879992	5.97885	0.839553
26.9	0	0	0.877858	6.00507	0.844126
27	0	0	0.875711	6.03129	0.848075
27.1	0	0	0.873549	6.05751	0.851399
27.2	0	0	0.871374	6.08373	0.854098
27.3	0	0	0.869186	6.10994	0.856175
27.4	0	0	0.866984	6.13616	0.85763
27.5	0	0	0.864768	6.16237	0.858465
27.6	0	0	0.86254	6.18858	0.858683
27.7	0	0	0.860298	6.21479	0.858287
27.8	0	0	0.858044	6.241	0.857281
27.9	0	0	0.855777	6.26721	0.855667
28	0	0	0.853497	6.29342	0.853452
28.1	0	0	0.851204	6.31963	0.850639
28.2	0	0	0.8489	6.34583	0.847235
28.3	0	0	0.846583	6.37204	0.843244
28.4	0	0	0.844254	6.39824	0.838673
28.5	0	0	0.841914	6.42444	0.833528
28.6	0	0	0.839561	6.45064	0.827817
28.7	0	0	0.837197	6.47684	0.821548
28.8	0	0	0.834821	6.50304	0.814727
28.9	0	0	0.832435	6.52923	0.807364
29	0	0	0.830036	6.55543	0.799466
29.1	0	0	0.827627	6.58162	0.791044
29.2	0	0	0.825207	6.60781	0.782106
29.3	0	0	0.822776	6.63401	0.772662
29.4	0	0	0.820335	6.6602	0.762722
29.5	0	0	0.817883	6.68639	0.752297
29.6	0	0	0.81542	6.71257	0.741397
29.7	0	0	0.812948	6.73876	0.730034
29.8	0	0	0.810465	6.76494	0.718219
29.9	0	0	0.807972	6.79113	0.705963
30	0	0	0.80547	6.81731	0.693279
30.1	0	1	0.798825	6.8455	0.675823
30.2	0	1	0.792077	6.87406	0.657782
30.3	0	1	0.78523	6.90299	0.63917
30.4	0	1	0.778291	6.93229	0.620004
30.5	0	1	0.771265	6.96197	0.600302
30.6	0	1	0.76416	6.99203	0.580084
30.7	0	1	0.756984	7.02248	0.559371
30.8	0	1	0.749743	7.05331	0.538185
30.9	0	1	0.742447	7.08453	0.51655
31	0	1	0.735103	7.11615	0.494493
31.1	0	1	0.727721	7.14817	0.47204
31.2	0	1	0.720311	7.18058	0.449218
31.3	0	1	0.712881	7.21341	0.426058
31.4	0	1	0.705443	7.24664	0.402588
31.5	0	1	0.698007	7.28028	0.378842
31.6	0	1	0.690584	7.31433	0.354849
31.7	0	1	0.683184	7.34879	0.330643
31.8	0	1	0.67582	7.38367	0.306258
31.9	0	1	0.668502	7.41896	0.281726
32	0	1	0.661243	7.45467	0.257083
32.1	0	1	0.654055	7.49079	0.232361
32.2	0	1	0.646949	7.52732	0.207596
32.3	0	1	0.639939	7.56426	0.182822
32.4	0	1	0.633035	7.60161	0.158072
32.5	0	1	0.62625	7.63935	0.133382
32.6	0	1	0.619596	7.67749	0.108784
32.7	0	1	0.613085	7.71602	0.0843123
32.8	0	1	0.60673	7.75493	0.0599984
32.9	0	1	0.60054	7.79421	0.0358746
33	0	1	0.594528	7.83384	0.011972
33.1	0	1	0.588705	7.87382	-0.0116792
33.2	0	1	0.583081	7.91413	-0.0350496
33.3	0	1	0.577666	7.95475	-0.0581109
33.4	0	1	0.572469	7.99566	-0.080836
33.5	0	1	0.5675	8.03685	-0.103199
33.6	0	1	0.562768	8.07828	-0.125174
33.7	0	1	0.558278	8.11995	-0.146739
33.8	0	1	0.554039	8.16181	-0.16787
33.9	0	1	0.550057	8.20385	-0.188547
34	0	1	0.546336	8.24604	-0.208749
34.1	0	1	0.542882	8.28834	-0.228459
34.2	0	1	0.539698	8.33072	-0.24766
34.3	0	1	0.536787	8.37316	-0.266335
34.4	0	1	0.53415	8.41561	-0.284471
34.5	0	1	0.531788	8.45805	-0.302054
34.6	0	1	0.529702	8.50044	-0.319073
34.7	0	1	0.527889	8.54275	-0.335518
34.8	0	1	0.526349	8.58493	-0.351379
34.9	0	1	0.525079	8.62697	-0.36665
35	0	1	0.524074	8.66882	-0.381324
35.1	0	1	0.523331	8.71045	-0.395395
35.2	0	1	0.522844	8.75184	-0.40886
35.3	0	1	0.522608	8.79294	-0.421715
35.4	0	1	0.522616	8.83374	-0.43396
35.5	0	1	0.52286	8.8742	-0.445593
35.6	0	1	0.523334	8.9143	-0.456616
35.7	0	1	0.524029	8.95402	-0.467028
35.8	0	1	0.524937	8.99334	-0.476834
35.9	0	1	0.526048	9.03223	-0.486035
36	0	1	0.527354	9.07068	-0.494636
36.1	1	1	0.530358	9.12622	-0.506896
36.2	1	1	0.533941	9.18063	-0.518106
36.3	1	1	0.538061	9.23384	-0.528283
36.4	1	1	0.54268	9.28579	-0.537447
36.5	1	1	0.547755	9.33641	-0.545618
36.6	1	1	0.553245	9.38569	-0.552822
36.7	1	1	0.559107	9.43359	-0.559086
36.8	1	1	0.565302	9.4801	-0.564437
36.9	1	1	0.571789	9.52522	-0.568907
37	1	1	0.578529	9.56895	-0.572527
37.1	1	1	0.585488	9.61132	-0.57533
37.2	1	1	0.592629	9.65234	-0.57735
37.3	1	1	0.599921	9.69205	-0.578621
37.4	1	1	0.607333	9.73045	-0.579179
37.5	1	1	0.614836	9.76761	-0.579057
37.6	1	1	0.622404	9.80353	-0.578291
37.7	1	1	0.630014	9.83828	-0.576917
37.8	1	1	0.637643	9.87187	-0.574967
37.9	1	1	0.64527	9.90436	-0.572477
38	1	1	0.652878	9.93577	-0.56948
38.1	1	1	0.660451	9.96615	-0.566008
38.2	1	1	0.667972	9.99553	-0.562093
38.3	1	1	0.675429	10.024	-0.557767
38.4	1	1	0.68281	10.0515	-0.55306
38.5	1	1	0.690105	10.0781	-0.548
38.6	1	1	0.697305	10.1038	-0.542615
38.7	1	1	0.704401	10.1288	-0.536934
38.8	1	1	0.711386	10.1529	-0.530981
38.9	1	1	0.718256	10.1763	-0.524781
39	1	1	0.725004	10.199	-0.518359
39.1	1	1	0.731627	10.2209	-0.511736
39.2	1	1	0.738121	10.2422	-0.504934
39.3	1	1	0.744484	10.2629	-0.497974
39.4	1	1	0.750713	10.2829	-0.490874
39.5	1	1	0.756807	10.3023	-0.483653
39.6	1	1	0.762765	10.3211	-0.476328
39.7	1	1	0.768587	10.3394	-0.468916
39.8	1	1	0.774272	10.3571	-0.46143
39.9	1	1	0.77982	10.3743	-0.453887
40	1	1	0.785233	10.3911	-0.446299
40.1	1	1	0.790511	10.4073	-0.438678
40.2	1	1	0.795655	10.4231	-0.431036
40.3	1	1	0.800667	10.4384	-0.423384
40.4	1	1	0.805547	10.4533	-0.415733
40.5	1	1	0.810299	10.4678	-0.408091
40.6	1	1	0.814923	10.4819	-0.400467
40.7	1	1	0.819422	10.4956	-0.392868
40.8	1	1	0.823797	10.5089	-0.385304
40.9	1	1	0.828051	10.5218	-0.377779
41	1	1	0.832187	10.5344	-0.3703
41.1	1	1	0.836205	10.5467	-0.362873
41.2	1	1	0.84011	10.5586	-0.355504
41.3	1	1	0.843903	10.5703	-0.348195
41.4	1	1	0.847586	10.5816	-0.340953
41.5	1	1	0.851163	10.5926	-0.33378
41.6	1	1	0.854635	10.6033	-0.32668
41.7	1	1	0.858004	10.6138	-0.319657
41.8	1	1	0.861274	10.624	-0.312712
41.9	1	1	0.864447	10.6339	-0.305848
42	1	1	0.867525	10.6436	-0.299067
42.1	1	1	0.87051	10.6531	-0.292371
42.2	1	0	0.871886	10.6734	-0.276068
42.3	1	0	0.873228	10.6934	-0.259866
42.4	1	0	0.874536	10.7131	-0.243773
42.5	1	0	0.875808	10.7325	-0.227796
42.6	1	0	0.877046	10.7515	-0.21194
42.7	1	0	0.878249	10.7703	-0.196212
42.8	1	0	0.879416	10.7887	-0.180615
42.9	1	0	0.880548	10.8069	-0.165154
43	1	0	0.881644	10.8248	-0.149834
43.1	1	0	0.882704	10.8424	-0.134657
43.2	1	0	0.883729	10.8598	-0.119627
43.3	1	0	0.884719	10.8769	-0.104746
43.4	1	0	0.885672	10.8938	-0.0900168
43.5	1	0	0.886591	10.9104	-0.0754406
43.6	1	0	0.887473	10.9268	-0.0610194
43.7	1	0	0.888321	10.9429	-0.0467545
43.8	1	0	0.889133	10.9588	-0.0326469
43.9	1	0	0.889909	10.9746	-0.0186973
44	1	0	0.890651	10.9901	-0.00490649
44.1	1	0	0.891358	11.0054	0.0087253
44.2	1	0	0.89203	11.0205	0.0221978
44.3	1	0	0.892667	11.0354	0.0355111
44.4	1	0	0.893269	11.0501	0.0486652
44.5	1	0	0.893837	11.0646	0.0616605
44.6	1	0	0.894371	11.079	0.0744973
44.7	1	0	0.89487	11.0931	0.0871761
44.8	1	0	0.895334	11.1072	0.0996976
44.9	1	0	0.895765	11.121	0.112062
45	1	0	0.896161	11.1347	0.124271
45.1	1	0	0.896524	11.1482	0.136325
45.2	1	0	0.896852	11.1616	0.148225
45.3	1	0	0.897146	11.1748	0.159971
45.4	1	0	0.897407	11.1879	0.171565
45.5	1	0	0.897633	11.2009	0.183008
45.6	1	0	0.897826	11.2137	0.194301
45.7	1	0	0.897985	11.2264	0.205445
45.8	1	0	0.89811	11.239	0.216441
45.9	1	0	0.898201	11.2514	0.227289
46	1	0	0.898258	11.2637	0.237992
46.1	1	0	0.898281	11.2759	0.248551
46.2	1	0	0.89827	11.288	0.258965
46.3	1	0	0.898225	11.3	0.269237
46.4	1	0	0.898146	11.3119	0.279368
46.5	1	0	0.898033	11.3236	0.289358
46.6	1	0	0.897885	11.3353	0.299209
46.7	1	0	0.897702	11.3469	0.308921
46.8	1	0	0.897485	11.3584	0.318497
46.9	1	0	0.897234	11.3697	0.327935
47	1	0	0.896947	11.381	0.337239
47.1	1	0	0.896625	11.3922	0.346408
47.2	1	0	0.896268	11.4034	0.355443
47.3	1	0	0.895875	11.4144	0.364346
47.4	1	0	0.895447	11.4254	0.373117
47.5	1	0	0.894983	11.4363	0.381757
47.6	1	0	0.894483	11.4471	0.390267
47.7	1	0	0.893946	11.4578	0.398647
47.8	1	0	0.893372	11.4685	0.406899
47.9	1	0	0.892762	11.4791	0.415022
48	1	0	0.892114	11.4896	0.423018
48.1	1	0	0.891429	11.5001	0.430887
48.2	0	0	0.88984	11.5265	0.450534
48.3	0	0	0.888235	11.5529	0.469784
48.4	0	0	0.886613	11.5793	0.488623
48.5	0	0	0.884976	11.6057	0.50704
48.6	0	0	0.883323	11.6321	0.525021
48.7	0	0	0.881654	11.6584	0.542554
48.8	0	0	0.879969	11.6848	0.559629
48.9	0	0	0.878269	11.7112	0.576233
49	0	0	0.876554	11.7376	0.592356
49.1	0	0	0.874824	11.764	0.607988
49.2	0	0	0.873078	11.7903	0.623119
49.3	0	0	0.871317	11.8167	0.637739
49.4	0	0	0.869542	11.8431	0.65184
49.5	0	0	0.867752	11.8695	0.665412
49.6	0	0	0.865947	11.8958	0.678449
49.7	0	0	0.864127	11.9222	0.690942
49.8	0	0	0.862294	11.9485	0.702884
49.9	0	0	0.860446	11.9749	0.714269
50	0	0	0.858583	12.0012	0.72509
50.1	0	0	0.856707	12.0276	0.735341
50.2	0	0	0.854817	12.0539	0.745019
50.3	0	0	0.852913	12.0803	0.754117
50.4	0	0	0.850995	12.1066	0.762631
50.5	0	0	0.849064	12.133	0.770558
50.6	0	0	0.84712	12.1593	0.777895
50.7	0	0	0.845162	12.1856	0.784639
50.8	0	0	0.843191	12.212	0.790787
50.9	0	0	0.841206	12.2383	0.796338
51	0	0	0.839209	12.2646	0.80129
51.1	0	0	0.837199	12.2909	0.805643
51.2	0	0	0.835177	12.3173	0.809396
51.3	0	0	0.833141	12.3436	0.812549
51.4	0	0	0.831094	12.3699	0.815103
51.5	0	0	0.829033	12.3962	0.817059
51.6	0	0	0.826961	12.4225	0.818419
51.7	0	0	0.824877	12.4488	0.819184
51.8	0	0	0.82278	12.4751	0.819358
51.9	0	0	0.820672	12.5014	0.818942
52	0	0	0.818552	12.5277	0.817941
52.1	0	0	0.816421	12.554	0.816358
52.2	0	0	0.814278	12.5803	0.814198
52.3	0	0	0.812123	12.6066	0.811466
52.4	0	0	0.809957	12.6329	0.808166
52.5	0	0	0.807781	12.6592	0.804304
52.6	0	0	0.805593	12.6855	0.799886
52.7	0	0	0.803394	12.7118	0.794919
52.8	0	0	0.801185	12.738	0.789409
52.9	0	0	0.798964	12.7643	0.783364
53	0	0	0.796734	12.7906	0.776791
53.1	0	0	0.794493	12.8169	0.769698
53.2	0	0	0.792241	12.8431	0.762093
53.3	0	0	0.78998	12.8694	0.753986
53.4	0	0	0.787708	12.8957	0.745386
53.5	0	0	0.785427	12.9219	0.736301
53.6	0	0	0.783136	12.9482	0.726741
53.7	0	0	0.780835	12.9744	0.716718
53.8	0	0	0.778524	13.0007	0.70624
53.9	0	0	0.776205	13.027	0.695318
54	0	0	0.773875	13.0532	0.683964
54.1	0	0	0.771537	13.0795	0.672189
54.2	0	1	0.764825	13.1076	0.655531
54.3	0	1	0.758012	13.136	0.638313
54.4	0	1	0.751105	13.1649	0.620548
54.5	0	1	0.744109	13.1941	0.602251
54.6	0	1	0.737031	13.2237	0.58344
54.7	0	1	0.729878	13.2537	0.564132
54.8	0	1	0.722656	13.2842	0.544348
54.9	0	1	0.715375	13.315	0.524108
55	0	1	0.708041	13.3462	0.503436
55.1	0	1	0.700664	13.3779	0.482355
55.2	0	1	0.693253	13.4099	0.460891
55.3	0	1	0.685818	13.4424	0.439071
55.4	0	1	0.678368	13.4753	0.416921
55.5	0	1	0.670913	13.5086	0.39447
55.6	0	1	0.663465	13.5424	0.371748
55.7	0	1	0.656034	13.5766	0.348784
55.8	0	1	0.648631	13.6113	0.32561
55.9	0	1	0.641269	13.6464	0.302258
56	0	1	0.633958	13.6819	0.278758
56.1	0	1	0.626711	13.7179	0.255144
56.2	0	1	0.61954	13.7543	0.231448
56.3	0	1	0.612457	13.7912	0.207703
56.4	0	1	0.605475	13.8285	0.18394
56.5	0	1	0.598606	13.8663	0.160194
56.6	0	1	0.591863	13.9045	0.136495
56.7	0	1	0.585257	13.9431	0.112877
56.8	0	1	0.578802	13.9821	0.0893712
56.9	0	1	0.57251	14.0216	0.0660079
57	0	1	0.566392	14.0615	0.0428182
57.1	0	1	0.56046	14.1018	0.0198318
57.2	0	1	0.554726	14.1424	-0.00292232
57.3	0	1	0.5492	14.1835	-0.025416
57.4	0	1	0.543892	14.2248	-0.0476219
57.5	0	1	0.538814	14.2665	-0.0695139
57.6	0	1	0.533973	14.3086	-0.0910668
57.7	0	1	0.529379	14.3508	-0.112257
57.8	0	1	0.525039	14.3934	-0.13306
57.9	0	1	0.520962	14.4362	-0.153456
58	0	1	0.517152	14.4791	-0.173424
58.1	0	1	0.513616	14.5223	-0.192945
58.2	0	1	0.510357	14.5655	-0.212
58.3	0	1	0.507381	14.6089	-0.230573
58.4	0	1	0.504688	14.6523	-0.248649
58.5	0	1	0.502281	14.6958	-0.266213
58.6	0	1	0.500161	14.7392	-0.283253
58.7	0	1	0.498327	14.7826	-0.299758
58.8	0	1	0.496777	14.8259	-0.315717
58.9	0	1	0.49551	14.869	-0.33112
59	0	1	0.494521	14.912	-0.345962
59.1	0	1	0.493808	14.9548	-0.360234
59.2	0	1	0.493364	14.9973	-0.373932
59.3	0	1	0.493184	15.0395	-0.387052
59.4	0	1	0.493262	15.0815	-0.39959
59.5	0	1	0.49359	15.1231	-0.411544
59.6	0	1	0.494159	15.1643	-0.422914
59.7	0	1	0.494963	15.2051	-0.433699
59.8	0	1	0.495992	15.2455	-0.443901
59.9	0	1	0.497237	15.2855	-0.45352
60	0	1	0.498687	15.325	-0.462561
60.1	0	1	0.500334	15.364	-0.471027
60.2	1	1	0.503869	15.4208	-0.483238
60.3	1	1	0.508	15.4764	-0.494438
60.4	1	1	0.512683	15.5306	-0.504641
60.5	1	1	0.517874	15.5834	-0.513864
60.6	1	1	0.523527	15.6348	-0.522127
60.7	1	1	0.529596	15.6847	-0.529453
60.8	1	1	0.536038	15.7331	-0.535868
60.9	1	1	0.542807	15.78	-0.541398
61	1	1	0.549862	15.8254	-0.546072
61.1	1	1	0.557162	15.8694	-0.549921
61.2	1	1	0.564671	15.9118	-0.552975
61.3	1	1	0.57235	15.9529	-0.555266
61.4	1	1	0.580168	15.9926	-0.556827
61.5	1	1	0.588092	16.0309	-0.557692
61.6	1	1	0.596093	16.0679	-0.557894
61.7	1	1	0.604146	16.1036	-0.557467
61.8	1	1	0.612225	16.1382	-0.556443
61.9	1	1	0.620309	16.1715	-0.554856
62	1	1	0.628377	16.2037	-0.552739
62.1	1	1	0.636412	16.2348	-0.550125
62.2	1	1	0.644397	16.2648	-0.547044
62.3	1	1	0.652318	16.2938	-0.543527
62.4	1	1	0.660162	16.3219	-0.539605
62.5	1	1	0.667917	16.349	-0.535307
62.6	1	1	0.675574	16.3753	-0.530661
62.7	1	1	0.683125	16.4006	-0.525695
62.8	1	1	0.690561	16.4252	-0.520434
62.9	1	1	0.697877	16.4489	-0.514903
63	1	1	0.705067	16.4719	-0.509128
63.1	1	1	0.712127	16.4942	-0.50313
63.2	1	1	0.719054	16.5158	-0.496932
63.3	1	1	0.725844	16.5367	-0.490555
63.4	1	1	0.732496	16.5569	-0.484018
63.5	1	1	0.739007	16.5765	-0.47734
63.6	1	1	0.745378	16.5956	-0.47054
63.7	1	1	0.751608	16.614	-0.463632
63.8	1	1	0.757696	16.6319	-0.456633
63.9	1	1	0.763644	16.6493	-0.449558
64	1	1	0.769451	16.6662	-0.44242
64.1	1	1	0.775118	16.6826	-0.435232
64.2	1	1	0.780647	16.6985	-0.428005
64.3	1	1	0.786039	16.7139	-0.420751
64.4	1	1	0.791295	16.7289	-0.413479
64.5	1	1	0.796417	16.7435	-0.406199
64.6	1	1	0.801407	16.7577	-0.39892
64.7	1	1	0.806266	16.7715	-0.39165
64.8	1	1	0.810997	16.785	-0.384396
64.9	1	1	0.8156	16.798	-0.377165
65	1	1	0.820079	16.8107	-0.369964
65.1	1	1	0.824435	16.8231	-0.362798
65.2	1	1	0.82867	16.8351	-0.355672
65.3	1	1	0.832787	16.8469	-0.348592
65.4	1	1	0.836787	16.8583	-0.341562
65.5	1	1	0.840673	16.8694	-0.334587
65.6	1	1	0.844447	16.8803	-0.327671
65.7	1	1	0.848111	16.8908	-0.320816
65.8	1	1	0.851667	16.9011	-0.314027
65.9	1	1	0.855118	16.9112	-0.307306
66	1	1	0.858467	16.9209	-0.300656
66.1	1	1	0.861715	16.9305	-0.294079
66.2	1	0	0.863275	16.9509	-0.277985
66.3	1	0	0.864797	16.971	-0.261979
66.4	1	0	0.866281	16.9907	-0.246071
66.5	1	0	0.867726	17.0102	-0.230267
66.6	1	0	0.869131	17.0293	-0.214574
66.7	1	0	0.870498	17.0481	-0.198998
66.8	1	0	0.871824	17.0666	-0.183544
66.9	1	0	0.873112	17.0849	-0.168217
67	1	0	0.87436	17.1028	-0.153021
67.1	1	0	0.875569	17.1205	-0.137961
67.2	1	0	0.876738	17.138	-0.123039
67.3	1	0	0.877868	17.1551	-0.108259
67.4	1	0	0.878959	17.172	-0.0936231
67.5	1	0	0.88001	17.1887	-0.0791342
67.6	1	0	0.881023	17.2051	-0.0647938
67.7	1	0	0.881997	17.2214	-0.0506038
67.8	1	0	0.882933	17.2373	-0.0365655
67.9	1	0	0.88383	17.2531	-0.02268
68	1	0	0.884689	17.2686	-0.00894821
68.1	1	0	0.88551	17.284	0.00462918
68.2	1	0	0.886294	17.2991	0.0180517
68.3	1	0	0.88704	17.3141	0.0313191
68.4	1	0	0.887748	17.3288	0.0444313
68.5	1	0	0.88842	17.3434	0.0573882
68.6	1	0	0.889054	17.3578	0.0701901
68.7	1	0	0.889652	17.372	0.0828373
68.8	1	0	0.890213	17.3861	0.0953302
68.9	1	0	0.890738	17.3999	0.107669
69	1	0	0.891226	17.4137	0.119855
69.1	1	0	0.891679	17.4272	0.131889
69.2	1	0	0.892095	17.4406	0.14377
69.3	1	0	0.892476	17.4539	0.155501
69.4	1	0	0.892821	17.467	0.167082
69.5	1	0	0.89313	17.48	0.178513
69.6	1	0	0.893404	17.4928	0.189796
69.7	1	0	0.893643	17.5055	0.200932
69.8	1	0	0.893846	17.5181	0.211922
69.9	1	0	0.894014	17.5306	0.222767
70	1	0	0.894146	17.5429	0.233467
70.1	1	0	0.894244	17.5551	0.244024
70.2	1	0	0.894306	17.5673	0.25444
70.3	1	0	0.894333	17.5793	0.264714
70.4	1	0	0.894325	17.5911	0.274848
70.5	1	0	0.894282	17.6029	0.284843
70.6	1	0	0.894204	17.6146	0.2947
70.7	1	0	0.89409	17.6262	0.304421
70.8	1	0	0.893941	17.6377	0.314005
70.9	1	0	0.893756	17.6491	0.323455
71	1	0	0.893536	17.6604	0.33277
71.1	1	0	0.89328	17.6716	0.341953
71.2	1	0	0.892989	17.6827	0.351003
71.3	1	0	0.892661	17.6938	0.359922
71.4	1	0	0.892297	17.7047	0.368711
71.5	1	0	0.891897	17.7156	0.37737
71.6	1	0	0.891461	17.7265	0.385901
71.7	1	0	0.890988	17.7372	0.394303
71.8	1	0	0.890478	17.7479	0.402579
71.9	1	0	0.88993	17.7585	0.410728
72	1	0	0.889346	17.769	0.418751
72.1	1	0	0.888723	17.7795	0.426648
72.2	0	0	0.887167	17.8059	0.446309
72.3	0	0	0.885594	17.8323	0.465575
72.4	0	0	0.884005	17.8587	0.484436
72.5	0	0	0.882399	17.8851	0.502877
72.6	0	0	0.880778	17.9115	0.520886
72.7	0	0	0.87914	17.9379	0.538451
72.8	0	0	0.877486	17.9643	0.555561
72.9	0	0	0.875817	17.9907	0.572204
73	0	0	0.874132	18.0171	0.588369
73.1	0	0	0.872431	18.0435	0.604046
73.2	0	0	0.870715	18.0699	0.619224
73.3	0	0	0.868983	18.0963	0.633896
73.4	0	0	0.867236	18.1227	0.64805
73.5	0	0	0.865474	18.1491	0.661679
73.6	0	0	0.863697	18.1754	0.674775
73.7	0	0	0.861906	18.2018	0.687329
73.8	0	0	0.860099	18.2282	0.699335
73.9	0	0	0.858278	18.2546	0.710786
74	0	0	0.856442	18.2809	0.721675
74.1	0	0	0.854592	18.3073	0.731997
74.2	0	0	0.852728	18.3337	0.741746
74.3	0	0	0.850849	18.36	0.750918
74.4	0	0	0.848956	18.3864	0.759508
74.5	0	0	0.84705	18.4127	0.767512
74.6	0	0	0.84513	18.4391	0.774927
74.7	0	0	0.843196	18.4654	0.78175
74.8	0	0	0.841248	18.4918	0.787979
74.9	0	0	0.839287	18.5181	0.793611
75	0	0	0.837313	18.5445	0.798646
75.1	0	0	0.835325	18.5708	0.803082
75.2	0	0	0.833325	18.5971	0.806919
75.3	0	0	0.831311	18.6235	0.810157
75.4	0	0	0.829285	18.6498	0.812796
75.5	0	0	0.827246	18.6761	0.814838
75.6	0	0	0.825194	18.7025	0.816284
75.7	0	0	0.82313	18.7288	0.817135
75.8	0	0	0.821053	18.7551	0.817395
75.9	0	0	0.818965	18.7814	0.817065
76	0	0	0.816864	18.8078	0.81615
76.1	0	0	0.814751	18.8341	0.814654
76.2	0	0	0.812627	18.8604	0.812579
76.3	0	0	0.81049	18.8867	0.809932
76.4	0	0	0.808343	18.913	0.806716
76.5	0	0	0.806183	18.9393	0.802938
76.6	0	0	0.804012	18.9656	0.798604
76.7	0	0	0.80183	18.9919	0.79372
76.8	0	0	0.799637	19.0182	0.788292
76.9	0	0	0.797433	19.0445	0.782328
77	0	0	0.795218	19.0708	0.775835
77.1	0	0	0.792992	19.0971	0.768822
77.2	0	0	0.790756	19.1234	0.761296
77.3	0	0	0.788509	19.1497	0.753266
77.4	0	0	0.786252	19.1759	0.744742
77.5	0	0	0.783984	19.2022	0.735732
77.6	0	0	0.781707	19.2285	0.726246
77.7	0	0	0.779419	19.2548	0.716295
77.8	0	0	0.777122	19.2811	0.705888
77.9	0	0	0.774814	19.3073	0.695037
78	0	0	0.772498	19.3336	0.683751
78.1	0	0	0.770171	19.3599	0.672043
78.2	0	1	0.763453	19.388	0.655446
78.3	0	1	0.756635	19.4164	0.638289
78.4	0	1	0.74972	19.4453	0.620584
78.5	0	1	0.742717	19.4745	0.602347
78.6	0	1	0.73563	19.5041	0.583596
78.7	0	1	0.728467	19.5341	0.564348
78.8	0	1	0.721236	19.5645	0.544624
78.9	0	1	0.713944	19.5953	0.524444
79	0	1	0.7066	19.6265	0.503832
79.1	0	1	0.699212	19.6582	0.482811
79.2	0	1	0.691789	19.6902	0.461407
79.3	0	1	0.684342	19.7227	0.439646
79.4	0	1	0.676879	19.7556	0.417556
79.5	0	1	0.669411	19.7889	0.395164
79.6	0	1	0.66195	19.8227	0.372501
79.7	0	1	0.654505	19.8569	0.349597
79.8	0	1	0.647089	19.8915	0.326482
79.9	0	1	0.639713	19.9266	0.303188
80	0	1	0.632388	19.9621	0.279746
80.1	0	1	0.625127	19.9981	0.256189
80.2	0	1	0.617942	20.0345	0.23255
80.3	0	1	0.610845	20.0714	0.20886
80.4	0	1	0.603849	20.1087	0.185152
80.5	0	1	0.596966	20.1465	0.161459
80.6	0	1	0.590209	20.1847	0.137814
80.7	0	1	0.583589	20.2233	0.114247
80.8	0	1	0.577121	20.2624	0.0907902
80.9	0	1	0.570815	20.3019	0.0674752
81	0	1	0.564684	20.3418	0.044332
81.1	0	1	0.558739	20.3821	0.0213904
81.2	0	1	0.552991	20.4227	-0.0013208
81.3	0	1	0.547453	20.4638	-0.0237734
81.4	0	1	0.542134	20.5052	-0.0459404
81.5	0	1	0.537043	20.5469	-0.0677956
81.6	0	1	0.532192	20.589	-0.0893139
81.7	0	1	0.527587	20.6313	-0.110471
81.8	0	1	0.523237	20.6739	-0.131245
81.9	0	1	0.51915	20.7167	-0.151613
82	0	1	0.515332	20.7597	-0.171556
82.1	0	1	0.511788	20.8029	-0.191053
82.2	0	1	0.508523	20.8462	-0.210088
82.3	0	1	0.50554	20.8897	-0.228643
82.4	0	1	0.502842	20.9332	-0.246703
82.5	0	1	0.500431	20.9767	-0.264254
82.6	0	1	0.498307	21.0202	-0.281283
82.7	0	1	0.49647	21.0636	-0.297779
82.8	0	1	0.494919	21.1069	-0.313732
82.9	0	1	0.493651	21.1502	-0.329132
83	0	1	0.492664	21.1932	-0.343971
83.1	0	1	0.491952	21.2361	-0.358244
83.2	0	1	0.491511	21.2787	-0.371945
83.3	0	1	0.491335	21.321	-0.385069
83.4	0	1	0.491417	21.363	-0.397613
83.5	0	1	0.491751	21.4047	-0.409576
83.6	0	1	0.492328	21.446	-0.420956
83.7	0	1	0.493139	21.4869	-0.431754
83.8	0	1	0.494177	21.5273	-0.441969
83.9	0	1	0.495431	21.5674	-0.451604
84	0	1	0.496892	21.6069	-0.460662
84.1	0	1	0.49855	21.646	-0.469146
84.2	1	1	0.502096	21.7029	-0.481385
84.3	1	1	0.506241	21.7586	-0.492614
84.4	1	1	0.510941	21.8129	-0.502848
84.5	1	1	0.516151	21.8659	-0.512105
84.6	1	1	0.521824	21.9173	-0.520403
84.7	1	1	0.527917	21.9673	-0.527767
84.8	1	1	0.534382	22.0158	-0.53422
84.9	1	1	0.541177	22.0628	-0.53979
85	1	1	0.548259	22.1082	-0.544505
85.1	1	1	0.555588	22.1522	-0.548395
85.2	1	1	0.563125	22.1948	-0.55149
85.3	1	1	0.570834	22.2359	-0.553824
85.4	1	1	0.578682	22.2756	-0.555428
85.5	1	1	0.586636	22.3139	-0.556336
85.6	1	1	0.594668	22.351	-0.556581
85.7	1	1	0.602751	22.3868	-0.556197
85.8	1	1	0.610862	22.4213	-0.555215
85.9	1	1	0.618976	22.4546	-0.553671
86	1	1	0.627075	22.4869	-0.551596
86.1	1	1	0.63514	22.518	-0.549023
86.2	1	1	0.643156	22.548	-0.545982
86.3	1	1	0.651106	22.5771	-0.542506
86.4	1	1	0.65898	22.6051	-0.538623
86.5	1	1	0.666764	22.6323	-0.534363
86.6	1	1	0.67445	22.6585	-0.529754
86.7	1	1	0.682029	22.6839	-0.524824
86.8	1	1	0.689493	22.7084	-0.519598
86.9	1	1	0.696836	22.7322	-0.514102
87	1	1	0.704053	22.7552	-0.50836
87.1	1	1	0.711139	22.7775	-0.502395
87.2	1	1	0.718091	22.799	-0.496229
87.3	1	1	0.724906	22.8199	-0.489882
87.4	1	1	0.731583	22.8402	-0.483375
87.5	1	1	0.738118	22.8598	-0.476726
87.6	1	1	0.744513	22.8788	-0.469953
87.7	1	1	0.750765	22.8973	-0.463072
87.8	1	1	0.756875	22.9152	-0.4561
87.9	1	1	0.762844	22.9326	-0.44905
88	1	1	0.768672	22.9494	-0.441936
88.1	1	1	0.77436	22.9658	-0.434772
88.2	1	1	0.779909	22.9817	-0.427569
88.3	1	1	0.785321	22.9971	-0.420337
88.4	1	1	0.790596	23.0122	-0.413088
88.5	1	1	0.795738	23.0268	-0.40583
88.6	1	1	0.800746	23.0409	-0.398573
88.7	1	1	0.805624	23.0547	-0.391324
88.8	1	1	0.810373	23.0682	-0.384091
88.9	1	1	0.814995	23.0812	-0.37688
89	1	1	0.819493	23.0939	-0.369699
89.1	1	1	0.823867	23.1063	-0.362552
89.2	1	1	0.828121	23.1183	-0.355446
89.3	1	1	0.832256	23.13	-0.348385
89.4	1	1	0.836275	23.1415	-0.341373
89.5	1	1	0.840179	23.1526	-0.334416
89.6	1	1	0.843971	23.1634	-0.327516
89.7	1	1	0.847654	23.174	-0.320678
89.8	1	1	0.851229	23.1843	-0.313904
89.9	1	1	0.854699	23.1943	-0.307199
90	1	1	0.858066	23.2041	-0.300563
90.1	1	1	0.861332	23.2136	-0.294001
90.2	1	0	0.862904	23.234	-0.277918
90.3	1	0	0.864437	23.2541	-0.261924
90.4	1	0	0.865932	23.2739	-0.246027
90.5	1	0	0.867388	23.2933	-0.230234
90.6	1	0	0.868805	23.3124	-0.21455
90.7	1	0	0.870182	23.3312	-0.198983
90.8	1	0	0.87152	23.3498	-0.183538
90.9	1	0	0.872819	23.368	-0.168218
91	1	0	0.874078	23.386	-0.15303
91.1	1	0	0.875298	23.4037	-0.137976
91.2	1	0	0.876478	23.4211	-0.123061
91.3	1	0	0.877618	23.4382	-0.108286
91.4	1	0	0.87872	23.4552	-0.0936558
91.5	1	0	0.879782	23.4718	-0.0791714
91.6	1	0	0.880805	23.4883	-0.064835
91.7	1	0	0.88179	23.5045	-0.0506484
91.8	1	0	0.882736	23.5205	-0.036613
91.9	1	0	0.883644	23.5362	-0.0227299
92	1	0	0.884513	23.5518	-0.00900002
92.1	1	0	0.885345	23.5671	0.00457599
92.2	1	0	0.886138	23.5823	0.0179977
92.3	1	0	0.886895	23.5972	0.0312647
92.4	1	0	0.887614	23.612	0.044377
92.5	1	0	0.888295	23.6265	0.0573346
92.6	1	0	0.88894	23.6409	0.0701377
92.7	1	0	0.889548	23.6551	0.0827866
92.8	1	0	0.89012	23.6692	0.0952817
92.9	1	0	0.890655	23.6831	0.107624
93	1	0	0.891154	23.6968	0.119813
93.1	1	0	0.891617	23.7104	0.13185
93.2	1	0	0.892044	23.7238	0.143736
93.3	1	0	0.892435	23.737	0.155472
93.4	1	0	0.89279	23.7502	0.167059
93.5	1	0	0.89311	23.7632	0.178496
93.6	1	0	0.893395	23.776	0.189787
93.7	1	0	0.893644	23.7887	0.200931
93.8	1	0	0.893858	23.8013	0.211929
93.9	1	0	0.894036	23.8138	0.222783
94	1	0	0.894179	23.8261	0.233493
94.1	1	0	0.894287	23.8384	0.244061
94.2	1	0	0.894359	23.8505	0.254487
94.3	1	0	0.894396	23.8625	0.264773
94.4	1	0	0.894398	23.8744	0.27492
94.5	1	0	0.894364	23.8862	0.284929
94.6	1	0	0.894294	23.8979	0.2948
94.7	1	0	0.894189	23.9095	0.304535
94.8	1	0	0.894048	23.921	0.314134
94.9	1	0	0.893871	23.9324	0.323599
95	1	0	0.893657	23.9437	0.332931
95.1	1	0	0.893407	23.9549	0.342129
95.2	1	0	0.893121	23.9661	0.351196
95.3	1	0	0.892797	23.9771	0.360132
95.4	1	0	0.892437	23.9881	0.368937
95.5	1	0	0.892039	23.999	0.377613
95.6	1	0	0.891604	24.0099	0.386159
95.7	1	0	0.891131	24.0206	0.394577
95.8	1	0	0.89062	24.0313	0.402868
95.9	1	0	0.89007	24.042	0.411031
96	1	0	0.889482	24.0525	0.419067
96.1	1	0	0.888854	24.063	0.426977
96.2	0	0	0.887291	24.0894	0.446635
96.3	0	0	0.885711	24.1159	0.465898
96.4	0	0	0.884115	24.1423	0.484755
96.5	0	0	0.882502	24.1687	0.503191
96.6	0	0	0.880873	24.1951	0.521194
96.7	0	0	0.879228	24.2215	0.538753
96.8	0	0	0.877567	24.2479	0.555856
96.9	0	0	0.87589	24.2743	0.572491
97	0	0	0.874198	24.3007	0.588647
97.1	0	0	0.872489	24.3271	0.604315
97.2	0	0	0.870765	24.3535	0.619484
97.3	0	0	0.869026	24.3799	0.634145
97.4	0	0	0.867271	24.4062	0.648289
97.5	0	0	0.865501	24.4326	0.661906
97.6	0	0	0.863716	24.459	0.674989
97.7	0	0	0.861916	24.4854	0.687531
97.8	0	0	0.860101	24.5118	0.699524
97.9	0	0	0.858272	24.5381	0.710961
98	0	0	0.856428	24.5645	0.721836
98.1	0	0	0.854569	24.5909	0.732143
98.2	0	0	0.852697	24.6172	0.741877
98.3	0	0	0.850809	24.6436	0.751033
98.4	0	0	0.848908	24.6699	0.759607
98.5	0	0	0.846993	24.6963	0.767595
98.6	0	0	0.845064	24.7226	0.774994
98.7	0	0	0.843121	24.749	0.7818
98.8	0	0	0.841165	24.7753	0.788012
98.9	0	0	0.839195	24.8017	0.793627
99	0	0	0.837212	24.828	0.798644
99.1	0	0	0.835216	24.8544	0.803063
99.2	0	0	0.833206	24.8807	0.806882
99.3	0	0	0.831184	24.907	0.810102
99.4	0	0	0.829149	24.9334	0.812724
99.5	0	0	0.8271	24.9597	0.814748
99.6	0	0	0.82504	24.986	0.816175
99.7	0	0	0.822967	25.0123	0.817009
99.8	0	0	0.820881	25.0387	0.817251
99.9	0	0	0.818783	25.065	0.816904
100	0	0	0.816674	25.0913	0.815972
100.1	0	0	0.814552	25.1176	0.814458
100.2	0	0	0.812418	25.1439	0.812367
100.3	0	0	0.810273	25.1702	0.809703
100.4	0	0	0.808115	25.1965	0.806472
100.5	0	0	0.805947	25.2228	0.802678
100.6	0	0	0.803767	25.2491	0.798329
100.7	0	0	0.801576	25.2754	0.793429
100.8	0	0	0.799374	25.3017	0.787987
100.9	0	0	0.797161	25.328	0.782009
101	0	0	0.794937	25.3543	0.775503
101.1	0	0	0.792702	25.3806	0.768477
101.2	0	0	0.790456	25.4069	0.760939
101.3	0	0	0.788201	25.4332	0.752898
101.4	0	0	0.785934	25.4594	0.744363
101.5	0	0	0.783658	25.4857	0.735343
101.6	0	0	0.781371	25.512	0.725847
101.7	0	0	0.779075	25.5383	0.715887
101.8	0	0	0.776769	25.5645	0.705473
101.9	0	0	0.774453	25.5908	0.694614
102	0	0	0.772127	25.6171	0.683322
102.1	0	0	0.769792	25.6433	0.671609
102.2	0	1	0.76308	25.6714	0.655018
102.3	0	1	0.756267	25.6999	0.637867
102.4	0	1	0.749359	25.7287	0.620169
102.5	0	1	0.742362	25.7579	0.60194
102.6	0	1	0.735282	25.7876	0.583195
102.7	0	1	0.728126	25.8176	0.563953
102.8	0	1	0.720902	25.848	0.544235
102.9	0	1	0.713616	25.8788	0.524061
103	0	1	0.706279	25.91	0.503455
103.1	0	1	0.698897	25.9417	0.482439
103.2	0	1	0.691481	25.9737	0.461039
103.3	0	1	0.68404	26.0062	0.439282
103.4	0	1	0.676584	26.0391	0.417196
103.5	0	1	0.669123	26.0724	0.394807
103.6	0	1	0.661668	26.1062	0.372147
103.7	0	1	0.65423	26.1404	0.349245
103.8	0	1	0.646819	26.1751	0.326131
103.9	0	1	0.639449	26.2102	0.302838
104	0	1	0.63213	26.2457	0.279397
104.1	0	1	0.624875	26.2817	0.255841
104.2	0	1	0.617695	26.3182	0.232201
104.3	0	1	0.610604	26.355	0.208511
104.4	0	1	0.603613	26.3924	0.184803
104.5	0	1	0.596736	26.4302	0.161109
104.6	0	1	0.589984	26.4684	0.137462
104.7	0	1	0.583371	26.507	0.113894
104.8	0	1	0.576907	26.5461	0.0904367
104.9	0	1	0.570607	26.5856	0.0671206
105	0	1	0.564481	26.6256	0.0439764
105.1	0	1	0.558542	26.6659	0.0210338
105.2	0	1	0.5528	26.7066	-0.00167823
105.3	0	1	0.547267	26.7476	-0.0241316
105.4	0	1	0.541953	26.7891	-0.046299
105.5	0	1	0.536869	26.8308	-0.0681544
105.6	0	1	0.532023	26.8729	-0.0896727
105.7	0	1	0.527424	26.9152	-0.11083
105.8	0	1	0.52308	26.9579	-0.131603
105.9	0	1	0.518999	27.0007	-0.15197
106	0	1	0.515187	27.0437	-0.171911
106.1	0	1	0.511649	27.087	-0.191406
106.2	0	1	0.50839	27.1303	-0.210438
106.3	0	1	0.505413	27.1737	-0.22899
106.4	0	1	0.502722	27.2173	-0.247046
106.5	0	1	0.500317	27.2608	-0.264593
106.6	0	1	0.498199	27.3043	-0.281617
106.7	0	1	0.496369	27.3478	-0.298108
106.8	0	1	0.494824	27.3911	-0.314054
106.9	0	1	0.493562	27.4344	-0.329447
107	0	1	0.49258	27.4774	-0.34428
107.1	0	1	0.491874	27.5203	-0.358544
107.2	0	1	0.491439	27.5629	-0.372236
107.3	0	1	0.491268	27.6053	-0.38535
107.4	0	1	0.491356	27.6473	-0.397884
107.5	0	1	0.491695	27.689	-0.409836
107.6	0	1	0.492276	27.7303	-0.421204
107.7	0	1	0.493092	27.7712	-0.431988
107.8	0	1	0.494134	27.8117	-0.442189
107.9	0	1	0.495392	27.8517	-0.45181
108	0	1	0.496856	27.8913	-0.460852
108.1	0	1	0.498517	27.9304	-0.46932
108.2	1	1	0.502086	27.9873	-0.481551
108.3	1	1	0.506253	28.043	-0.492771
108.4	1	1	0.510975	28.0974	-0.502996
108.5	1	1	0.516206	28.1503	-0.512241
108.6	1	1	0.5219	28.2018	-0.520528
108.7	1	1	0.528013	28.2518	-0.527879
108.8	1	1	0.534498	28.3003	-0.534318
108.9	1	1	0.541313	28.3473	-0.539874
109	1	1	0.548413	28.3927	-0.544573
109.1	1	1	0.55576	28.4367	-0.548447
109.2	1	1	0.563315	28.4793	-0.551525
109.3	1	1	0.571041	28.5204	-0.553841
109.4	1	1	0.578905	28.5601	-0.555426
109.5	1	1	0.586875	28.5985	-0.556315
109.6	1	1	0.594922	28.6355	-0.556539
109.7	1	1	0.60302	28.6713	-0.556133
109.8	1	1	0.611144	28.7058	-0.555129
109.9	1	1	0.619272	28.7392	-0.553561
110	1	1	0.627384	28.7714	-0.551461
110.1	1	1	0.635461	28.8025	-0.548861
110.2	1	1	0.643487	28.8326	-0.545792
110.3	1	1	0.651448	28.8616	-0.542286
110.4	1	1	0.659331	28.8897	-0.538372
110.5	1	1	0.667123	28.9169	-0.534078
110.6	1	1	0.674816	28.9431	-0.529433
110.7	1	1	0.6824	28.9685	-0.524465
110.8	1	1	0.689867	28.9931	-0.519198
110.9	1	1	0.697212	29.0169	-0.513659
111	1	1	0.704428	29.0399	-0.50787
111.1	1	1	0.711511	29.0622	-0.501856
111.2	1	1	0.718458	29.0838	-0.495637
111.3	1	1	0.725264	29.1048	-0.489235
111.4	1	1	0.731929	29.125	-0.482669
111.5	1	1	0.738449	29.1447	-0.475959
111.6	1	1	0.744825	29.1638	-0.469122
111.7	1	1	0.751054	29.1823	-0.462175
111.8	1	1	0.757137	29.2002	-0.455134
111.9	1	1	0.763075	29.2176	-0.448013
112	1	1	0.768867	29.2345	-0.440828
112.1	1	1	0.774514	29.251	-0.433591
112.2	1	1	0.780018	29.2669	-0.426314
112.3	1	1	0.785379	29.2824	-0.41901
112.4	1	1	0.7906	29.2974	-0.411689
112.5	1	1	0.795683	29.312	-0.404361
112.6	1	1	0.800628	29.3263	-0.397035
112.7	1	1	0.805438	29.3401	-0.389721
112.8	1	1	0.810116	29.3535	-0.382427
112.9	1	1	0.814664	29.3666	-0.37516
113	1	1	0.819084	29.3793	-0.367927
113.1	1	1	0.823379	29.3916	-0.360734
113.2	1	1	0.827551	29.4037	-0.353588
113.3	1	1	0.831603	29.4154	-0.346493
113.4	1	1	0.835537	29.4268	-0.339456
113.5	1	1	0.839356	29.4379	-0.332479
113.6	1	1	0.843064	29.4487	-0.325568
113.7	1	1	0.846661	29.4592	-0.318726
113.8	1	1	0.850152	29.4694	-0.311956
113.9	1	1	0.85354	29.4794	-0.305261
114	1	1	0.856825	29.4891	-0.298645
114.1	1	1	0.860013	29.4986	-0.292108
114.2	1	0	0.861535	29.519	-0.276052
114.3	1	0	0.863019	29.539	-0.26009
114.4	1	0	0.864465	29.5587	-0.24423
114.5	1	0	0.865872	29.5781	-0.228478
114.6	1	0	0.867242	29.5972	-0.212841
114.7	1	0	0.868573	29.6159	-0.197325
114.8	1	0	0.869865	29.6344	-0.181936
114.9	1	0	0.871119	29.6526	-0.166677
115	1	0	0.872334	29.6705	-0.151553
115.1	1	0	0.873511	29.6881	-0.136568
115.2	1	0	0.87465	29.7055	-0.121726
115.3	1	0	0.875752	29.7226	-0.107028
115.4	1	0	0.876815	29.7395	-0.0924772
115.5	1	0	0.877841	29.7561	-0.0780761
115.6	1	0	0.87883	29.7724	-0.0638263
115.7	1	0	0.879782	29.7886	-0.0497291
115.8	1	0	0.880698	29.8045	-0.0357858
115.9	1	0	0.881577	29.8202	-0.0219972
116	1	0	0.88242	29.8357	-0.00836392
116.1	1	0	0.883227	29.8509	0.00511356
116.2	1	0	0.883999	29.866	0.0184351
116.3	1	0	0.884736	29.8809	0.0316006
116.4	1	0	0.885438	29.8955	0.0446104
116.5	1	0	0.886105	29.91	0.0574648
116.6	1	0	0.886739	29.9243	0.0701642
116.7	1	0	0.887338	29.9385	0.0827093
116.8	1	0	0.887903	29.9524	0.0951009
116.9	1	0	0.888435	29.9662	0.10734
117	1	0	0.888933	29.9799	0.119427
117.1	1	0	0.889398	29.9934	0.131363
117.2	1	0	0.88983	30.0067	0.14315
117.3	1	0	0.890229	30.0199	0.154788
117.4	1	0	0.890596	30.0329	0.166279
117.5	1	0	0.890929	30.0458	0.177624
117.6	1	0	0.891229	30.0586	0.188824
117.7	1	0	0.891497	30.0713	0.19988
117.8	1	0	0.891732	30.0838	0.210793
117.9	1	0	0.891933	30.0962	0.221566
118	1	0	0.892102	30.1084	0.232199
118.1	1	0	0.892237	30.1206	0.242692
118.2	1	0	0.892339	30.1327	0.253048
118.3	1	0	0.892407	30.1446	0.263268
118.4	1	0	0.892441	30.1564	0.273352
118.5	1	0	0.892441	30.1682	0.283302
118.6	1	0	0.892407	30.1798	0.293118
118.7	1	0	0.892338	30.1913	0.302802
118.8	1	0	0.892234	30.2028	0.312354
118.9	1	0	0.892095	30.2141	0.321775
119	1	0	0.891921	30.2254	0.331067
119.1	1	0	0.89171	30.2366	0.340229
119.2	1	0	0.891464	30.2477	0.349263
119.3	1	0	0.891181	30.2587	0.358169
119.4	1	0	0.890861	30.2697	0.366948
119.5	1	0	0.890504	30.2805	0.375601
119.6	1	0	0.890109	30.2913	0.384127
119.7	1	0	0.889677	30.3021	0.392528
119.8	1	0	0.889206	30.3127	0.400804
119.9	1	0	0.888697	30.3233	0.408956
120	1	0	0.888149	30.3339	0.416983
120.1	1	0	0.887562	30.3443	0.424886
120.2	0	0	0.886011	30.3707	0.444532
120.3	0	0	0.884444	30.3971	0.463786
120.4	0	0	0.882861	30.4235	0.482637
120.5	0	0	0.881262	30.4499	0.501069
120.6	0	0	0.879647	30.4763	0.519073
120.7	0	0	0.878015	30.5027	0.536634
120.8	0	0	0.876368	30.5291	0.553742
120.9	0	0	0.874706	30.5555	0.570385
121	0	0	0.873028	30.5818	0.586553
121.1	0	0	0.871334	30.6082	0.602234
121.2	0	0	0.869625	30.6346	0.61742
121.3	0	0	0.867901	30.661	0.6321
121.4	0	0	0.866162	30.6874	0.646265
121.5	0	0	0.864408	30.7137	0.659908
121.6	0	0	0.862639	30.7401	0.673018
121.7	0	0	0.860856	30.7665	0.68559
121.8	0	0	0.859058	30.7928	0.697615
121.9	0	0	0.857245	30.8192	0.709087
122	0	0	0.855418	30.8455	0.719999
122.1	0	0	0.853577	30.8719	0.730346
122.2	0	0	0.851721	30.8983	0.740122
122.3	0	0	0.849852	30.9246	0.749322
122.4	0	0	0.847968	30.951	0.757942
122.5	0	0	0.846071	30.9773	0.765978
122.6	0	0	0.844161	31.0036	0.773427
122.7	0	0	0.842236	31.03	0.780286
122.8	0	0	0.840298	31.0563	0.786551
122.9	0	0	0.838347	31.0827	0.792222
123	0	0	0.836383	31.109	0.797297
123.1	0	0	0.834406	31.1353	0.801774
123.2	0	0	0.832416	31.1617	0.805654
123.3	0	0	0.830413	31.188	0.808935
123.4	0	0	0.828397	31.2143	0.81162
123.5	0	0	0.826369	31.2407	0.813707
123.6	0	0	0.824328	31.267	0.8152
123.7	0	0	0.822275	31.2933	0.816099
123.8	0	0	0.820209	31.3196	0.816408
123.9	0	0	0.818132	31.3459	0.816128
124	0	0	0.816042	31.3722	0.815264
124.1	0	0	0.813941	31.3986	0.813818
124.2	0	0	0.811828	31.4249	0.811795
124.3	0	0	0.809703	31.4512	0.8092
124.4	0	0	0.807567	31.4775	0.806037
124.5	0	0	0.805419	31.5038	0.802312
124.6	0	0	0.80326	31.5301	0.798031
124.7	0	0	0.80109	31.5564	0.7932
124.8	0	0	0.798909	31.5827	0.787826
124.9	0	0	0.796717	31.609	0.781916
125	0	0	0.794515	31.6353	0.775477
125.1	0	0	0.792301	31.6616	0.768517
125.2	0	0	0.790077	31.6879	0.761044
125.3	0	0	0.787843	31.7142	0.753067
125.4	0	0	0.785598	31.7404	0.744595
125.5	0	0	0.783343	31.7667	0.735637
125.6	0	0	0.781079	31.793	0.726203
125.7	0	0	0.778804	31.8193	0.716303
125.8	0	0	0.776519	31.8456	0.705946
125.9	0	0	0.774225	31.8718	0.695144
126	0	0	0.771921	31.8981	0.683908
126.1	0	0	0.769608	31.9244	0.672247
126.2	0	1	0.76292	31.9525	0.655722
126.3	0	1	0.756133	31.9809	0.638636
126.4	0	1	0.74925	32.0097	0.621002
126.5	0	1	0.742279	32.0389	0.602835
126.6	0	1	0.735224	32.0685	0.584151
126.7	0	1	0.728094	32.0985	0.56497
126.8	0	1	0.720896	32.1289	0.54531
126.9	0	1	0.713637	32.1597	0.525192
127	0	1	0.706325	32.1909	0.504638
127.1	0	1	0.69897	32.2225	0.483673
127.2	0	1	0.691579	32.2545	0.462322
127.3	0	1	0.684164	32.287	0.44061
127.4	0	1	0.676733	32.3199	0.418565
127.5	0	1	0.669297	32.3532	0.396215
127.6	0	1	0.661866	32.387	0.373589
127.7	0	1	0.654452	32.4212	0.350718
127.8	0	1	0.647065	32.4558	0.327631
127.9	0	1	0.639718	32.4909	0.30436
128	0	1	0.632421	32.5264	0.280938
128.1	0	1	0.625188	32.5624	0.257395
128.2	0	1	0.618029	32.5988	0.233765
128.3	0	1	0.610958	32.6357	0.210079
128.4	0	1	0.603987	32.673	0.186372
128.5	0	1	0.597128	32.7108	0.162674
128.6	0	1	0.590393	32.749	0.139019
128.7	0	1	0.583796	32.7877	0.115438
128.8	0	1	0.577349	32.8268	0.0919637
128.9	0	1	0.571063	32.8663	0.0686264
129	0	1	0.564951	32.9062	0.0454568
129.1	0	1	0.559025	32.9465	0.022485
129.2	0	1	0.553295	32.9872	-0.000259997
129.3	0	1	0.547773	33.0283	-0.0227498
129.4	0	1	0.542469	33.0697	-0.0449571
129.5	0	1	0.537393	33.1115	-0.0668554
129.6	0	1	0.532555	33.1535	-0.0884194
129.7	0	1	0.527963	33.1959	-0.109625
129.8	0	1	0.523626	33.2385	-0.130448
129.9	0	1	0.51955	33.2813	-0.150868
130	0	1	0.515742	33.3244	-0.170864
130.1	0	1	0.512207	33.3676	-0.190416
130.2	0	1	0.508951	33.411	-0.209505
130.3	0	1	0.505976	33.4544	-0.228115
130.4	0	1	0.503286	33.4979	-0.246231
130.5	0	1	0.500881	33.5415	-0.263838
130.6	0	1	0.498764	33.585	-0.280922
130.7	0	1	0.496933	33.6285	-0.297473
130.8	0	1	0.495386	33.6719	-0.313479
130.9	0	1	0.494123	33.7151	-0.328931
131	0	1	0.493139	33.7582	-0.343823
131.1	0	1	0.492431	33.8011	-0.358145
131.2	0	1	0.491993	33.8437	-0.371894
131.3	0	1	0.491819	33.8861	-0.385065
131.4	0	1	0.491904	33.9282	-0.397655
131.5	0	1	0.492239	33.9699	-0.40966
131.6	0	1	0.492817	34.0112	-0.421081
131.7	0	1	0.49363	34.0521	-0.431917
131.8	0	1	0.494668	34.0926	-0.442169
131.9	0	1	0.495922	34.1327	-0.451839
132	0	1	0.497383	34.1723	-0.460929
132.1	0	1	0.499041	34.2114	-0.469443
132.2	1	1	0.502574	34.2684	-0.481708
132.3	1	1	0.506706	34.3241	-0.49296
132.4	1	1	0.511394	34.3784	-0.503214
132.5	1	1	0.516591	34.4314	-0.512486
132.6	1	1	0.522252	34.4829	-0.520798
132.7	1	1	0.528332	34.5329	-0.528172
132.8	1	1	0.534785	34.5814	-0.534633
132.9	1	1	0.541569	34.6284	-0.540208
133	1	1	0.54864	34.6739	-0.544926
133.1	1	1	0.555958	34.718	-0.548818
133.2	1	1	0.563484	34.7605	-0.551914
133.3	1	1	0.571184	34.8017	-0.554247
133.4	1	1	0.579022	34.8414	-0.555849
133.5	1	1	0.586968	34.8798	-0.556753
133.6	1	1	0.594992	34.9168	-0.556994
133.7	1	1	0.603068	34.9526	-0.556605
133.8	1	1	0.611172	34.9872	-0.555618
133.9	1	1	0.61928	35.0206	-0.554068
134	1	1	0.627373	35.0528	-0.551986
134.1	1	1	0.635433	35.0839	-0.549405
134.2	1	1	0.643443	35.114	-0.546357
134.3	1	1	0.651389	35.1431	-0.542872
134.4	1	1	0.659258	35.1712	-0.53898
134.5	1	1	0.667039	35.1983	-0.534711
134.6	1	1	0.674721	35.2246	-0.530092
134.7	1	1	0.682295	35.25	-0.52515
134.8	1	1	0.689755	35.2745	-0.519912
134.9	1	1	0.697094	35.2983	-0.514403
135	1	1	0.704306	35.3213	-0.508647
135.1	1	1	0.711386	35.3436	-0.502666
135.2	1	1	0.718332	35.3652	-0.496484
135.3	1	1	0.72514	35.3861	-0.49012
135.4	1	1	0.731808	35.4064	-0.483594
135.5	1	1	0.738334	35.4261	-0.476926
135.6	1	1	0.744717	35.4451	-0.470132
135.7	1	1	0.750957	35.4636	-0.463231
135.8	1	1	0.757054	35.4815	-0.456238
135.9	1	1	0.763007	35.4989	-0.449167
136	1	1	0.768817	35.5158	-0.442033
136.1	1	1	0.774486	35.5322	-0.434849
136.2	1	1	0.780015	35.5481	-0.427627
136.3	1	1	0.785405	35.5635	-0.420379
136.4	1	1	0.790658	35.5785	-0.413116
136.5	1	1	0.795776	35.5931	-0.405847
136.6	1	1	0.800761	35.6073	-0.398581
136.7	1	1	0.805615	35.6211	-0.391328
136.8	1	1	0.810341	35.6345	-0.384095
136.9	1	1	0.814941	35.6475	-0.376888
137	1	1	0.819417	35.6602	-0.369716
137.1	1	1	0.823773	35.6726	-0.362583
137.2	1	1	0.828011	35.6846	-0.355495
137.3	1	1	0.832133	35.6962	-0.348457
137.4	1	1	0.836142	35.7076	-0.341473
137.5	1	1	0.840041	35.7187	-0.334547
137.6	1	1	0.843832	35.7295	-0.327682
137.7	1	1	0.847517	35.74	-0.320882
137.8	1	1	0.8511	35.7503	-0.314149
137.9	1	1	0.854581	35.7603	-0.307486
138	1	1	0.857964	35.77	-0.300894
138.1	1	1	0.861251	35.7795	-0.294375
138.2	1	0	0.862834	35.7999	-0.278326
138.3	1	0	0.86438	35.8199	-0.262366
138.4	1	0	0.86589	35.8396	-0.246503
138.5	1	0	0.867363	35.859	-0.230743
138.6	1	0	0.868798	35.8781	-0.215092
138.7	1	0	0.870195	35.8969	-0.199556
138.8	1	0	0.871555	35.9154	-0.18414
138.9	1	0	0.872877	35.9336	-0.168848
139	1	0	0.87416	35.9516	-0.153686
139.1	1	0	0.875405	35.9693	-0.138656
139.2	1	0	0.876611	35.9867	-0.123762
139.3	1	0	0.877779	36.0038	-0.109007
139.4	1	0	0.878909	36.0207	-0.0943925
139.5	1	0	0.88	36.0374	-0.079922
139.6	1	0	0.881052	36.0538	-0.065597
139.7	1	0	0.882066	36.07	-0.0514191
139.8	1	0	0.883041	36.086	-0.0373898
139.9	1	0	0.883978	36.1017	-0.0235103
140	1	0	0.884877	36.1173	-0.00978138
140.1	1	0	0.885738	36.1326	0.00379609
140.2	1	0	0.88656	36.1477	0.0172216
140.3	1	0	0.887345	36.1627	0.0304947
140.4	1	0	0.888092	36.1774	0.0436154
140.5	1	0	0.888801	36.192	0.0565833
140.6	1	0	0.889473	36.2064	0.0693988
140.7	1	0	0.890108	36.2206	0.0820618
140.8	1	0	0.890705	36.2347	0.0945729
140.9	1	0	0.891266	36.2486	0.106932
141	1	0	0.891789	36.2623	0.119141
141.1	1	0	0.892276	36.2759	0.131198
141.2	1	0	0.892726	36.2893	0.143106
141.3	1	0	0.89314	36.3026	0.154865
141.4	1	0	0.893517	36.3157	0.166475
141.5	1	0	0.893859	36.3287	0.177938
141.6	1	0	0.894164	36.3416	0.189254
141.7	1	0	0.894432	36.3543	0.200425
141.8	1	0	0.894665	36.3669	0.211451
141.9	1	0	0.894862	36.3794	0.222333
142	1	0	0.895023	36.3918	0.233072
142.1	1	0	0.895148	36.404	0.243669
142.2	1	0	0.895237	36.4161	0.254125
142.3	1	0	0.895289	36.4282	0.264442
142.4	1	0	0.895306	36.4401	0.274619
142.5	1	0	0.895287	36.4519	0.284659
142.6	1	0	0.895231	36.4636	0.294562
142.7	1	0	0.895139	36.4752	0.304328
142.8	1	0	0.895011	36.4867	0.31396
142.9	1	0	0.894845	36.4982	0.323457
143	1	0	0.894644	36.5095	0.332821
143.1	1	0	0.894405	36.5207	0.342052
143.2	1	0	0.894128	36.5319	0.351151
143.3	1	0	0.893815	36.543	0.36012
143.4	1	0	0.893463	36.554	0.368958
143.5	1	0	0.893074	36.5649	0.377667
143.6	1	0	0.892647	36.5758	0.386246
143.7	1	0	0.89218	36.5866	0.394697
143.8	1	0	0.891675	36.5973	0.40302
143.9	1	0	0.891131	36.6079	0.411216
144	1	0	0.890547	36.6185	0.419284
144.1	1	0	0.889923	36.6291	0.427226
144.2	0	0	0.888364	36.6555	0.446919
144.3	0	0	0.886788	36.6819	0.466217
144.4	0	0	0.885196	36.7083	0.485107
144.5	0	0	0.883587	36.7347	0.503578
144.6	0	0	0.881961	36.7611	0.521615
144.7	0	0	0.880319	36.7876	0.539207
144.8	0	0	0.87866	36.814	0.556343
144.9	0	0	0.876986	36.8404	0.57301
145	0	0	0.875295	36.8668	0.589199
145.1	0	0	0.873589	36.8932	0.604898
145.2	0	0	0.871866	36.9196	0.620098
145.3	0	0	0.870129	36.946	0.634788
145.4	0	0	0.868375	36.9723	0.648961
145.5	0	0	0.866606	36.9987	0.662607
145.6	0	0	0.864822	37.0251	0.675718
145.7	0	0	0.863022	37.0515	0.688286
145.8	0	0	0.861208	37.0779	0.700305
145.9	0	0	0.859378	37.1043	0.711766
146	0	0	0.857534	37.1306	0.722665
146.1	0	0	0.855675	37.157	0.732995
146.2	0	0	0.853802	37.1834	0.742751
146.3	0	0	0.851913	37.2098	0.751927
146.4	0	0	0.850011	37.2361	0.760521
146.5	0	0	0.848094	37.2625	0.768527
146.6	0	0	0.846164	37.2888	0.775942
146.7	0	0	0.844219	37.3152	0.782764
146.8	0	0	0.842261	37.3416	0.78899
146.9	0	0	0.840288	37.3679	0.794618
147	0	0	0.838302	37.3943	0.799648
147.1	0	0	0.836303	37.4206	0.804077
147.2	0	0	0.83429	37.4469	0.807905
147.3	0	0	0.832264	37.4733	0.811133
147.4	0	0	0.830225	37.4996	0.813761
147.5	0	0	0.828173	37.526	0.81579
147.6	0	0	0.826109	37.5523	0.817221
147.7	0	0	0.824031	37.5786	0.818057
147.8	0	0	0.821941	37.605	0.8183
147.9	0	0	0.819838	37.6313	0.817953
148	0	0	0.817723	37.6576	0.817019
148.1	0	0	0.815596	37.6839	0.815502
148.2	0	0	0.813456	37.7102	0.813406
148.3	0	0	0.811305	37.7366	0.810736
148.4	0	0	0.809142	37.7629	0.807497
148.5	0	0	0.806967	37.7892	0.803695
148.6	0	0	0.804781	37.8155	0.799336
148.7	0	0	0.802583	37.8418	0.794425
148.8	0	0	0.800373	37.8681	0.788971
148.9	0	0	0.798153	37.8944	0.782979
149	0	0	0.795921	37.9207	0.776458
149.1	0	0	0.793678	37.947	0.769416
149.2	0	0	0.791425	37.9733	0.761861
149.3	0	0	0.789161	37.9996	0.753801
149.4	0	0	0.786886	38.0259	0.745246
149.5	0	0	0.784601	38.0522	0.736206
149.6	0	0	0.782306	38.0785	0.726689
149.7	0	0	0.78	38.1047	0.716707
149.8	0	0	0.777684	38.131	0.706269
149.9	0	0	0.775358	38.1573	0.695386
150	0	0	0.773023	38.1836	0.684069
150.1	0	0	0.770678	38.2098	0.67233
150.2	0	1	0.763952	38.2379	0.655713
150.3	0	1	0.757125	38.2664	0.638534
150.4	0	1	0.750203	38.2952	0.620808
150.5	0	1	0.743191	38.3245	0.602549
150.6	0	1	0.736096	38.3541	0.583776
150.7	0	1	0.728925	38.3841	0.564506
150.8	0	1	0.721685	38.4145	0.544759
150.9	0	1	0.714384	38.4453	0.524556
151	0	1	0.707031	38.4765	0.503921
151.1	0	1	0.699633	38.5082	0.482877
151.2	0	1	0.692201	38.5402	0.46145
151.3	0	1	0.684743	38.5727	0.439665
151.4	0	1	0.677271	38.6056	0.417551
151.5	0	1	0.669793	38.6389	0.395136
151.6	0	1	0.662321	38.6727	0.37245
151.7	0	1	0.654866	38.7069	0.349522
151.8	0	1	0.647439	38.7415	0.326384
151.9	0	1	0.640051	38.7766	0.303068
152	0	1	0.632715	38.8122	0.279604
152.1	0	1	0.625443	38.8482	0.256025
152.2	0	1	0.618246	38.8846	0.232365
152.3	0	1	0.611137	38.9215	0.208654
152.4	0	1	0.60413	38.9588	0.184927
152.5	0	1	0.597235	38.9966	0.161216
152.6	0	1	0.590466	39.0348	0.137552
152.7	0	1	0.583835	39.0734	0.113968
152.8	0	1	0.577355	39.1125	0.090496
152.9	0	1	0.571038	39.152	0.0671662
153	0	1	0.564895	39.1919	0.0440094
153.1	0	1	0.558939	39.2322	0.0210553
153.2	0	1	0.553181	39.2729	-0.00166718
153.3	0	1	0.547632	39.314	-0.02413
153.4	0	1	0.542303	39.3554	-0.046306
153.5	0	1	0.537202	39.3971	-0.068169
153.6	0	1	0.532341	39.4392	-0.0896939
153.7	0	1	0.527727	39.4815	-0.110857
153.8	0	1	0.523368	39.5242	-0.131635
153.9	0	1	0.519272	39.567	-0.152006
154	0	1	0.515446	39.61	-0.171951
154.1	0	1	0.511893	39.6532	-0.191449
154.2	0	1	0.508621	39.6966	-0.210484
154.3	0	1	0.505631	39.74	-0.229037
154.4	0	1	0.502926	39.7835	-0.247095
154.5	0	1	0.500509	39.827	-0.264643
154.6	0	1	0.498379	39.8705	-0.281668
154.7	0	1	0.496537	39.914	-0.298159
154.8	0	1	0.494981	39.9574	-0.314106
154.9	0	1	0.493709	40.0006	-0.329499
155	0	1	0.492717	40.0437	-0.344331
155.1	0	1	0.492001	40.0865	-0.358595
155.2	0	1	0.491557	40.1292	-0.372286
155.3	0	1	0.491378	40.1715	-0.3854
155.4	0	1	0.491458	40.2136	-0.397934
155.5	0	1	0.491789	40.2552	-0.409885
155.6	0	1	0.492364	40.2966	-0.421252
155.7	0	1	0.493173	40.3375	-0.432036
155.8	0	1	0.494209	40.378	-0.442238
155.9	0	1	0.495462	40.418	-0.451858
156	0	1	0.496922	40.4576	-0.4609
156.1	1	1	0.500031	40.5154	-0.473806
156.2	1	1	0.503769	40.572	-0.485691
156.3	1	1	0.508095	40.6273	-0.496569
156.4	1	1	0.512964	40.6812	-0.506454
156.5	1	1	0.51833	40.7337	-0.515366
156.6	1	1	0.524146	40.7848	-0.523326
156.7	1	1	0.530369	40.8343	-0.530358
156.8	1	1	0.536951	40.8823	-0.536487
156.9	1	1	0.54385	40.9288	-0.541741
157	1	1	0.551024	40.9738	-0.546149
157.1	1	1	0.558433	41.0174	-0.549743
157.2	1	1	0.566039	41.0594	-0.552553
157.3	1	1	0.573807	41.1001	-0.554612
157.4	1	1	0.581703	41.1394	-0.555952
157.5	1	1	0.589696	41.1773	-0.556608
157.6	1	1	0.597759	41.2139	-0.556612
157.7	1	1	0.605865	41.2493	-0.555998
157.8	1	1	0.61399	41.2834	-0.554799
157.9	1	1	0.622113	41.3164	-0.553049
158	1	1	0.630215	41.3482	-0.550779
158.1	1	1	0.638277	41.379	-0.548021
158.2	1	1	0.646284	41.4087	-0.544807
158.3	1	1	0.654223	41.4374	-0.541167
158.4	1	1	0.662079	41.4652	-0.537131
158.5	1	1	0.669844	41.492	-0.532727
158.6	1	1	0.677506	41.5179	-0.527983
158.7	1	1	0.685058	41.543	-0.522927
158.8	1	1	0.692493	41.5673	-0.517582
158.9	1	1	0.699805	41.5908	-0.511975
159	1	1	0.706987	41.6136	-0.506129
159.1	1	1	0.714037	41.6356	-0.500067
159.2	1	1	0.720951	41.657	-0.493809
159.3	1	1	0.727725	41.6777	-0.487376
159.4	1	1	0.734359	41.6977	-0.480787
159.5	1	1	0.74085	41.7171	-0.474062
159.6	1	1	0.747197	41.736	-0.467216
159.7	1	1	0.7534	41.7543	-0.460267
159.8	1	1	0.759459	41.772	-0.453229
159.9	1	1	0.765374	41.7892	-0.446118
160	1	1	0.771145	41.806	-0.438946
160.1	1	1	0.776774	41.8222	-0.431726
160.2	1	1	0.782262	41.8379	-0.42447
160.3	1	1	0.78761	41.8533	-0.41719
160.4	1	1	0.792819	41.8681	-0.409895
160.5	1	1	0.797892	41.8826	-0.402595
160.6	1	1	0.80283	41.8967	-0.395299
160.7	1	1	0.807636	41.9104	-0.388015
160.8	1	1	0.81231	41.9237	-0.380751
160.9	1	1	0.816857	41.9366	-0.373515
161	1	1	0.821277	41.9492	-0.366312
161.1	1	1	0.825574	41.9614	-0.359148
161.2	1	1	0.829749	41.9734	-0.35203
161.3	1	1	0.833806	41.985	-0.344962
161.4	1	1	0.837746	41.9963	-0.337949
161.5	1	1	0.841573	42.0073	-0.330995
161.6	1	1	0.845289	42.018	-0.324104
161.7	1	1	0.848896	42.0284	-0.317279
161.8	1	1	0.852398	42.0386	-0.310523
161.9	1	1	0.855796	42.0485	-0.303839
162	1	1	0.859093	42.0582	-0.29723
162.1	1	0	0.86067	42.0787	-0.281157
162.2	1	0	0.862209	42.0989	-0.265171
162.3	1	0	0.863709	42.1187	-0.249281
162.4	1	0	0.865172	42.1382	-0.233494
162.5	1	0	0.866595	42.1574	-0.217817
162.6	1	0	0.867979	42.1763	-0.202256
162.7	1	0	0.869324	42.1949	-0.186815
162.8	1	0	0.87063	42.2132	-0.171501
162.9	1	0	0.871898	42.2312	-0.156318
163	1	0	0.873125	42.249	-0.141268
163.1	1	0	0.874314	42.2665	-0.126356
163.2	1	0	0.875464	42.2837	-0.111585
163.3	1	0	0.876575	42.3007	-0.0969578
163.4	1	0	0.877648	42.3174	-0.082476
163.5	1	0	0.878681	42.3339	-0.0681419
163.6	1	0	0.879677	42.3501	-0.0539571
163.7	1	0	0.880634	42.3662	-0.0399231
163.8	1	0	0.881552	42.382	-0.0260409
163.9	1	0	0.882433	42.3975	-0.0123114
164	1	0	0.883276	42.4129	0.00126464
164.1	1	0	0.884082	42.4281	0.0146869
164.2	1	0	0.88485	42.4431	0.0279549
164.3	1	0	0.885581	42.4579	0.0410688
164.4	1	0	0.886274	42.4725	0.0540283
164.5	1	0	0.886931	42.4869	0.0668339
164.6	1	0	0.887551	42.5012	0.0794856
164.7	1	0	0.888134	42.5153	0.091984
164.8	1	0	0.888681	42.5292	0.10433
164.9	1	0	0.889192	42.5429	0.116523
165	1	0	0.889666	42.5565	0.128564
165.1	1	0	0.890104	42.57	0.140455
165.2	1	0	0.890506	42.5833	0.152196
165.3	1	0	0.890871	42.5964	0.163787
165.4	1	0	0.891201	42.6094	0.17523
165.5	1	0	0.891496	42.6223	0.186525
165.6	1	0	0.891754	42.635	0.197673
165.7	1	0	0.891976	42.6476	0.208676
165.8	1	0	0.892163	42.6601	0.219535
165.9	1	0	0.892314	42.6725	0.230249
166	1	0	0.892429	42.6847	0.240821
166.1	1	0	0.892509	42.6969	0.251251
166.2	1	0	0.892553	42.7089	0.26154
166.3	1	0	0.89256	42.7208	0.271689
166.4	1	0	0.892532	42.7326	0.2817
166.5	1	0	0.892468	42.7443	0.291573
166.6	1	0	0.892368	42.7559	0.301308
166.7	1	0	0.892232	42.7674	0.310908
166.8	1	0	0.892059	42.7788	0.320372
166.9	1	0	0.891851	42.7902	0.329702
167	1	0	0.891605	42.8014	0.338898
167.1	1	0	0.891323	42.8126	0.347962
167.2	1	0	0.891004	42.8236	0.356894
167.3	1	0	0.890649	42.8346	0.365695
167.4	1	0	0.890256	42.8455	0.374366
167.5	1	0	0.889826	42.8563	0.382907
167.6	1	0	0.889358	42.8671	0.391319
167.7	1	0	0.888853	42.8778	0.399603
167.8	1	0	0.88831	42.8884	0.407759
167.9	1	0	0.887728	42.8989	0.415789
168	1	0	0.887108	42.9094	0.423691
