# Supplementary material for: Application of time lags between light and temperature cycles for growth control based on the circadian clock of Lactuca sativa L. seedlings
Source: Front Plant Sci. 2022 Oct 13;13:994555. doi: 10.3389/fpls.2022.994555 (PMC9802636; doi:10.3389/fpls.2022.994555)
Supplement: Supplementary file 1 [file DataSheet_1.zip › Simulation/Cos (Figure S8)/L12D12_12h32C_Dt=0h_Cos.csv]

t	LD	Temperature	R	��	RCos��
0.1	0	1	0.999987	-0.498931	0.878083
0.2	0	1	0.999948	-0.452631	0.899253
0.3	0	1	0.999886	-0.407461	0.918025
0.4	0	1	0.999802	-0.363433	0.934497
0.5	0	1	0.999699	-0.32055	0.948777
0.6	0	1	0.99958	-0.278813	0.960979
0.7	0	1	0.999445	-0.238217	0.97122
0.8	0	1	0.999296	-0.198754	0.979623
0.9	0	1	0.999136	-0.160412	0.986309
1	0	1	0.998966	-0.123176	0.991397
1.1	0	1	0.998787	-0.087028	0.995007
1.2	0	1	0.998601	-0.0519493	0.997254
1.3	0	1	0.998408	-0.017918	0.998248
1.4	0	1	0.998211	0.0150887	0.998098
1.5	0	1	0.99801	0.047095	0.996903
1.6	0	1	0.997805	0.0781259	0.994762
1.7	0	1	0.997598	0.108207	0.991763
1.8	0	1	0.997389	0.137365	0.987994
1.9	0	1	0.997179	0.165625	0.983533
2	0	1	0.996968	0.193015	0.978454
2.1	0	1	0.996756	0.219561	0.972827
2.2	0	1	0.996544	0.245288	0.966715
2.3	0	1	0.996333	0.270223	0.960177
2.4	0	1	0.996122	0.294392	0.953267
2.5	0	1	0.995911	0.317819	0.946035
2.6	0	1	0.995701	0.34053	0.938526
2.7	0	1	0.995492	0.362547	0.930782
2.8	0	1	0.995284	0.383895	0.92284
2.9	0	1	0.995077	0.404597	0.914735
3	0	1	0.99487	0.424675	0.906499
3.1	0	1	0.994665	0.444149	0.898159
3.2	0	1	0.994461	0.463042	0.889742
3.3	0	1	0.994257	0.481374	0.88127
3.4	0	1	0.994055	0.499163	0.872764
3.5	0	1	0.993854	0.516429	0.864243
3.6	0	1	0.993653	0.53319	0.855724
3.7	0	1	0.993453	0.549465	0.847221
3.8	0	1	0.993254	0.565268	0.838749
3.9	0	1	0.993056	0.580618	0.830318
4	0	1	0.992859	0.59553	0.821939
4.1	0	1	0.992662	0.610019	0.813623
4.2	0	1	0.992465	0.624099	0.805376
4.3	0	1	0.99227	0.637785	0.797206
4.4	0	1	0.992074	0.651091	0.789119
4.5	0	1	0.99188	0.664029	0.781121
4.6	0	1	0.991685	0.676611	0.773216
4.7	0	1	0.991491	0.688851	0.765408
4.8	0	1	0.991297	0.70076	0.757701
4.9	0	1	0.991103	0.712348	0.750096
5	0	1	0.99091	0.723626	0.742598
5.1	0	1	0.990717	0.734605	0.735206
5.2	0	1	0.990524	0.745295	0.727923
5.3	0	1	0.99033	0.755706	0.72075
5.4	0	1	0.990137	0.765845	0.713688
5.5	0	1	0.989944	0.775723	0.706736
5.6	0	1	0.989751	0.785348	0.699895
5.7	0	1	0.989558	0.794728	0.693164
5.8	0	1	0.989364	0.80387	0.686545
5.9	0	1	0.989171	0.812783	0.680035
6	0	1	0.988977	0.821473	0.673635
6.1	0	1	0.988783	0.829948	0.667343
6.2	0	1	0.988589	0.838215	0.661159
6.3	0	1	0.988394	0.846279	0.655082
6.4	0	1	0.9882	0.854148	0.64911
6.5	0	1	0.988005	0.861827	0.643243
6.6	0	1	0.987809	0.869321	0.637478
6.7	0	1	0.987614	0.876638	0.631815
6.8	0	1	0.987418	0.883781	0.626252
6.9	0	1	0.987222	0.890757	0.620788
7	0	1	0.987025	0.89757	0.615422
7.1	0	1	0.986828	0.904225	0.610151
7.2	0	1	0.98663	0.910727	0.604974
7.3	0	1	0.986432	0.917079	0.59989
7.4	0	1	0.986234	0.923288	0.594897
7.5	0	1	0.986035	0.929356	0.589994
7.6	0	1	0.985836	0.935288	0.585179
7.7	0	1	0.985637	0.941088	0.58045
7.8	0	1	0.985437	0.946759	0.575806
7.9	0	1	0.985236	0.952306	0.571246
8	0	1	0.985035	0.957731	0.566767
8.1	0	1	0.984834	0.963038	0.562368
8.2	0	1	0.984632	0.96823	0.558048
8.3	0	1	0.984429	0.973311	0.553806
8.4	0	1	0.984226	0.978283	0.549638
8.5	0	1	0.984023	0.98315	0.545545
8.6	0	1	0.983819	0.987915	0.541525
8.7	0	1	0.983614	0.992579	0.537576
8.8	0	1	0.983409	0.997147	0.533697
8.9	0	1	0.983204	1.00162	0.529886
9	0	1	0.982997	1.006	0.526143
9.1	0	1	0.982791	1.01029	0.522465
9.2	0	1	0.982584	1.0145	0.518851
9.3	0	1	0.982376	1.01862	0.515301
9.4	0	1	0.982168	1.02265	0.511812
9.5	0	1	0.981959	1.02661	0.508384
9.6	0	1	0.981749	1.03049	0.505015
9.7	0	1	0.98154	1.03429	0.501704
9.8	0	1	0.981329	1.03801	0.49845
9.9	0	1	0.981118	1.04167	0.495251
10	0	1	0.980906	1.04525	0.492107
10.1	0	1	0.980694	1.04876	0.489016
10.2	0	1	0.980481	1.05221	0.485978
10.3	0	1	0.980268	1.05559	0.482991
10.4	0	1	0.980054	1.05891	0.480054
10.5	0	1	0.979839	1.06216	0.477166
10.6	0	1	0.979624	1.06536	0.474326
10.7	0	1	0.979408	1.06849	0.471533
10.8	0	1	0.979191	1.07157	0.468786
10.9	0	1	0.978974	1.07459	0.466084
11	0	1	0.978757	1.07755	0.463426
11.1	0	1	0.978538	1.08046	0.460811
11.2	0	1	0.978319	1.08332	0.458239
11.3	0	1	0.978099	1.08613	0.455708
11.4	0	1	0.977879	1.08889	0.453218
11.5	0	1	0.977658	1.0916	0.450768
11.6	0	1	0.977436	1.09426	0.448356
11.7	0	1	0.977213	1.09687	0.445983
11.8	0	1	0.97699	1.09944	0.443646
11.9	0	1	0.976766	1.10196	0.441347
12	0	1	0.976541	1.10444	0.439083
12.1	1	0	0.974654	1.13507	0.411367
12.2	1	0	0.972676	1.16621	0.382879
12.3	1	0	0.970605	1.19786	0.353638
12.4	1	0	0.968443	1.23003	0.323667
12.5	1	0	0.966189	1.2627	0.292993
12.6	1	0	0.963845	1.29588	0.261648
12.7	1	0	0.961412	1.32958	0.229668
12.8	1	0	0.958892	1.36378	0.197093
12.9	1	0	0.956287	1.39848	0.163969
13	1	0	0.953602	1.43368	0.130343
13.1	1	0	0.950839	1.46937	0.0962704
13.2	1	0	0.948003	1.50555	0.0618076
13.3	1	0	0.945099	1.54221	0.0270163
13.4	1	0	0.942133	1.57933	-0.0080383
13.5	1	0	0.93911	1.61691	-0.0432874
13.6	1	0	0.936037	1.65493	-0.0786593
13.7	1	0	0.932922	1.69338	-0.114079
13.8	1	0	0.929772	1.73226	-0.149471
13.9	1	0	0.926595	1.77153	-0.184754
14	1	0	0.9234	1.81119	-0.219849
14.1	1	0	0.920196	1.85122	-0.254675
14.2	1	0	0.916992	1.8916	-0.28915
14.3	1	0	0.913798	1.9323	-0.323192
14.4	1	0	0.910623	1.97331	-0.35672
14.5	1	0	0.907477	2.0146	-0.389654
14.6	1	0	0.90437	2.05616	-0.421915
14.7	1	0	0.901312	2.09795	-0.453428
14.8	1	0	0.898311	2.13995	-0.48412
14.9	1	0	0.895378	2.18214	-0.513919
15	1	0	0.892522	2.22449	-0.542759
15.1	1	0	0.88975	2.26696	-0.570578
15.2	1	0	0.887072	2.30954	-0.597317
15.3	1	0	0.884494	2.35219	-0.622922
15.4	1	0	0.882025	2.39489	-0.647345
15.5	1	0	0.879671	2.4376	-0.670541
15.6	1	0	0.877437	2.4803	-0.692471
15.7	1	0	0.875328	2.52296	-0.713104
15.8	1	0	0.87335	2.56554	-0.732409
15.9	1	0	0.871506	2.60803	-0.750367
16	1	0	0.869799	2.65039	-0.766958
16.1	1	0	0.868231	2.69259	-0.782172
16.2	1	0	0.866804	2.73461	-0.796003
16.3	1	0	0.865518	2.77642	-0.808448
16.4	1	0	0.864373	2.818	-0.819511
16.5	1	0	0.863369	2.85932	-0.829201
16.6	1	0	0.862505	2.90035	-0.837529
16.7	1	0	0.861778	2.94109	-0.844512
16.8	1	0	0.861185	2.98149	-0.850172
16.9	1	0	0.860725	3.02155	-0.854531
17	1	0	0.860393	3.06125	-0.857618
17.1	1	0	0.860186	3.10056	-0.859461
17.2	1	0	0.860098	3.13947	-0.860096
17.3	1	0	0.860125	3.17798	-0.859556
17.4	1	0	0.860263	3.21605	-0.857879
17.5	1	0	0.860506	3.25369	-0.855105
17.6	1	0	0.860848	3.29088	-0.851273
17.7	1	0	0.861284	3.32761	-0.846426
17.8	1	0	0.861809	3.36388	-0.840606
17.9	1	0	0.862416	3.39967	-0.833856
18	1	0	0.8631	3.43498	-0.82622
18.1	1	0	0.863855	3.46981	-0.817743
18.2	1	0	0.864676	3.50415	-0.808467
18.3	1	0	0.865557	3.538	-0.798437
18.4	1	0	0.866491	3.57135	-0.787697
18.5	1	0	0.867475	3.60422	-0.776288
18.6	1	0	0.868502	3.63659	-0.764254
18.7	1	0	0.869568	3.66848	-0.751636
18.8	1	0	0.870668	3.69987	-0.738473
18.9	1	0	0.871797	3.73078	-0.724807
19	1	0	0.87295	3.7612	-0.710674
19.1	1	0	0.874123	3.79114	-0.696113
19.2	1	0	0.875313	3.82061	-0.681159
19.3	1	0	0.876514	3.84961	-0.665848
19.4	1	0	0.877724	3.87814	-0.650213
19.5	1	0	0.878939	3.90621	-0.634286
19.6	1	0	0.880156	3.93382	-0.618097
19.7	1	0	0.881371	3.96099	-0.601678
19.8	1	0	0.882582	3.98772	-0.585055
19.9	1	0	0.883786	4.01401	-0.568256
20	1	0	0.884981	4.03987	-0.551306
20.1	1	0	0.886163	4.06531	-0.534229
20.2	1	0	0.887332	4.09034	-0.51705
20.3	1	0	0.888485	4.11496	-0.499788
20.4	1	0	0.889621	4.13918	-0.482466
20.5	1	0	0.890736	4.16301	-0.465101
20.6	1	0	0.891831	4.18646	-0.447713
20.7	1	0	0.892904	4.20953	-0.430318
20.8	1	0	0.893953	4.23223	-0.412933
20.9	1	0	0.894978	4.25457	-0.395572
21	1	0	0.895977	4.27656	-0.378249
21.1	1	0	0.896949	4.2982	-0.360978
21.2	1	0	0.897894	4.3195	-0.343769
21.3	1	0	0.89881	4.34047	-0.326635
21.4	1	0	0.899698	4.36111	-0.309586
21.5	1	0	0.900556	4.38144	-0.292631
21.6	1	0	0.901385	4.40145	-0.275778
21.7	1	0	0.902183	4.42117	-0.259037
21.8	1	0	0.902951	4.44059	-0.242414
21.9	1	0	0.903687	4.45971	-0.225916
22	1	0	0.904392	4.47856	-0.20955
22.1	1	0	0.905066	4.49713	-0.193319
22.2	1	0	0.905709	4.51544	-0.177231
22.3	1	0	0.906319	4.53348	-0.161288
22.4	1	0	0.906898	4.55126	-0.145496
22.5	1	0	0.907444	4.56879	-0.129857
22.6	1	0	0.907959	4.58608	-0.114375
22.7	1	0	0.908441	4.60314	-0.0990523
22.8	1	0	0.908891	4.61996	-0.0838913
22.9	1	0	0.909309	4.63655	-0.068894
23	1	0	0.909696	4.65292	-0.0540623
23.1	1	0	0.910049	4.66908	-0.0393974
23.2	1	0	0.910371	4.68503	-0.0249005
23.3	1	0	0.910661	4.70078	-0.0105726
23.4	1	0	0.910919	4.71633	0.00358579
23.5	1	0	0.911144	4.73168	0.0175741
23.6	1	0	0.911337	4.74684	0.0313922
23.7	1	0	0.911499	4.76182	0.0450398
23.8	1	0	0.911628	4.77662	0.0585172
23.9	1	0	0.911726	4.79125	0.0718245
24	1	0	0.911791	4.80571	0.0849621
24.1	0	1	0.90928	4.86145	0.135034
24.2	0	1	0.90697	4.91727	0.184521
24.3	0	1	0.904874	4.97308	0.233226
24.4	0	1	0.903004	5.02878	0.280963
24.5	0	1	0.901369	5.0843	0.327557
24.6	0	1	0.899974	5.13955	0.372847
24.7	0	1	0.898823	5.19443	0.416684
24.8	0	1	0.897916	5.24887	0.458939
24.9	0	1	0.897251	5.30279	0.499498
25	0	1	0.896825	5.35612	0.538264
25.1	0	1	0.896631	5.4088	0.575157
25.2	0	1	0.896659	5.46074	0.610117
25.3	0	1	0.896901	5.51191	0.643098
25.4	0	1	0.897345	5.56225	0.674072
25.5	0	1	0.897977	5.6117	0.703027
25.6	0	1	0.898785	5.66024	0.729963
25.7	0	1	0.899754	5.70783	0.754895
25.8	0	1	0.900869	5.75445	0.777849
25.9	0	1	0.902116	5.80005	0.798864
26	0	1	0.903481	5.84464	0.817985
26.1	0	1	0.904948	5.8882	0.835268
26.2	0	1	0.906504	5.93071	0.850774
26.3	0	1	0.908135	5.97218	0.864569
26.4	0	1	0.909828	6.01261	0.876726
26.5	0	1	0.911572	6.05199	0.887318
26.6	0	1	0.913355	6.09034	0.896424
26.7	0	1	0.915166	6.12766	0.90412
26.8	0	1	0.916996	6.16397	0.910487
26.9	0	1	0.918835	6.19927	0.915602
27	0	1	0.920676	6.2336	0.919544
27.1	0	1	0.922511	6.26695	0.92239
27.2	0	1	0.924334	6.29936	0.924213
27.3	0	1	0.926139	6.33084	0.925088
27.4	0	1	0.927921	6.36141	0.925083
27.5	0	1	0.929676	6.39109	0.924268
27.6	0	1	0.931399	6.41991	0.922706
27.7	0	1	0.933088	6.44789	0.92046
27.8	0	1	0.934739	6.47505	0.917588
27.9	0	1	0.936352	6.50141	0.914145
28	0	1	0.937923	6.52699	0.910185
28.1	0	1	0.939451	6.55182	0.905757
28.2	0	1	0.940937	6.57592	0.900908
28.3	0	1	0.942378	6.59931	0.895681
28.4	0	1	0.943774	6.62201	0.890116
28.5	0	1	0.945126	6.64405	0.884252
28.6	0	1	0.946433	6.66544	0.878125
28.7	0	1	0.947695	6.6862	0.871766
28.8	0	1	0.948913	6.70636	0.865207
28.9	0	1	0.950088	6.72594	0.858476
29	0	1	0.951219	6.74495	0.851598
29.1	0	1	0.952309	6.7634	0.844597
29.2	0	1	0.953357	6.78133	0.837495
29.3	0	1	0.954364	6.79874	0.830313
29.4	0	1	0.955332	6.81566	0.823069
29.5	0	1	0.956262	6.8321	0.81578
29.6	0	1	0.957153	6.84807	0.808461
29.7	0	1	0.958009	6.86359	0.801126
29.8	0	1	0.958828	6.87868	0.793788
29.9	0	1	0.959614	6.89334	0.786458
30	0	1	0.960366	6.9076	0.779148
30.1	0	1	0.961085	6.92147	0.771866
30.2	0	1	0.961774	6.93496	0.76462
30.3	0	1	0.962432	6.94807	0.757419
30.4	0	1	0.96306	6.96084	0.750269
30.5	0	1	0.96366	6.97325	0.743177
30.6	0	1	0.964233	6.98534	0.736147
30.7	0	1	0.964779	6.9971	0.729184
30.8	0	1	0.9653	7.00855	0.722293
30.9	0	1	0.965796	7.0197	0.715478
31	0	1	0.966268	7.03055	0.70874
31.1	0	1	0.966718	7.04112	0.702084
31.2	0	1	0.967145	7.05142	0.695512
31.3	0	1	0.96755	7.06145	0.689024
31.4	0	1	0.967935	7.07122	0.682624
31.5	0	1	0.9683	7.08075	0.676312
31.6	0	1	0.968646	7.09003	0.67009
31.7	0	1	0.968974	7.09908	0.663958
31.8	0	1	0.969284	7.1079	0.657916
31.9	0	1	0.969577	7.1165	0.651966
32	0	1	0.969853	7.12489	0.646107
32.1	0	1	0.970114	7.13307	0.64034
32.2	0	1	0.970359	7.14106	0.634663
32.3	0	1	0.97059	7.14884	0.629078
32.4	0	1	0.970807	7.15644	0.623582
32.5	0	1	0.97101	7.16386	0.618177
32.6	0	1	0.9712	7.1711	0.61286
32.7	0	1	0.971378	7.17816	0.607632
32.8	0	1	0.971544	7.18506	0.602491
32.9	0	1	0.971699	7.1918	0.597437
33	0	1	0.971842	7.19838	0.592468
33.1	0	1	0.971975	7.20481	0.587584
33.2	0	1	0.972098	7.21109	0.582783
33.3	0	1	0.97221	7.21723	0.578064
33.4	0	1	0.972313	7.22323	0.573425
33.5	0	1	0.972407	7.22909	0.568867
33.6	0	1	0.972492	7.23482	0.564387
33.7	0	1	0.972568	7.24043	0.559983
33.8	0	1	0.972636	7.24591	0.555656
33.9	0	1	0.972696	7.25127	0.551402
34	0	1	0.972747	7.25651	0.547222
34.1	0	1	0.972791	7.26164	0.543114
34.2	0	1	0.972827	7.26666	0.539075
34.3	0	1	0.972856	7.27157	0.535106
34.4	0	1	0.972877	7.27638	0.531205
34.5	0	1	0.972892	7.28109	0.52737
34.6	0	1	0.972899	7.2857	0.5236
34.7	0	1	0.972899	7.29021	0.519894
34.8	0	1	0.972893	7.29463	0.516251
34.9	0	1	0.97288	7.29896	0.512669
35	0	1	0.97286	7.3032	0.509147
35.1	0	1	0.972834	7.30736	0.505685
35.2	0	1	0.972802	7.31143	0.50228
35.3	0	1	0.972763	7.31542	0.498933
35.4	0	1	0.972718	7.31933	0.495641
35.5	0	1	0.972668	7.32316	0.492403
35.6	0	1	0.972611	7.32692	0.489219
35.7	0	1	0.972549	7.3306	0.486088
35.8	0	1	0.972481	7.33422	0.483008
35.9	0	1	0.972407	7.33776	0.479978
36	0	1	0.972328	7.34123	0.476999
36.1	1	0	0.97024	7.37108	0.450534
36.2	1	0	0.968053	7.40142	0.423298
36.3	1	0	0.965768	7.43227	0.395307
36.4	1	0	0.963385	7.46363	0.366579
36.5	1	0	0.960903	7.4955	0.337138
36.6	1	0	0.958324	7.52787	0.307009
36.7	1	0	0.955649	7.56075	0.276224
36.8	1	0	0.95288	7.59414	0.244817
36.9	1	0	0.950019	7.62804	0.212828
37	1	0	0.94707	7.66244	0.180301
37.1	1	0	0.944036	7.69733	0.147282
37.2	1	0	0.940921	7.73271	0.113823
37.3	1	0	0.93773	7.76859	0.0799798
37.4	1	0	0.934468	7.80494	0.0458113
37.5	1	0	0.931143	7.84176	0.0113803
37.6	1	0	0.927759	7.87904	-0.0232472
37.7	1	0	0.924325	7.91677	-0.0580021
37.8	1	0	0.920849	7.95494	-0.0928129
37.9	1	0	0.917339	7.99354	-0.127606
38	1	0	0.913803	8.03254	-0.162305
38.1	1	0	0.910251	8.07194	-0.196833
38.2	1	0	0.906693	8.11172	-0.231112
38.3	1	0	0.903138	8.15186	-0.265064
38.4	1	0	0.899596	8.19234	-0.29861
38.5	1	0	0.896079	8.23314	-0.331672
38.6	1	0	0.892596	8.27424	-0.364173
38.7	1	0	0.889158	8.31561	-0.396038
38.8	1	0	0.885775	8.35724	-0.427193
38.9	1	0	0.882457	8.3991	-0.457568
39	1	0	0.879215	8.44116	-0.487094
39.1	1	0	0.876057	8.48339	-0.515708
39.2	1	0	0.872995	8.52578	-0.543347
39.3	1	0	0.870035	8.56829	-0.569955
39.4	1	0	0.867187	8.61089	-0.595479
39.5	1	0	0.864459	8.65356	-0.619872
39.6	1	0	0.861857	8.69627	-0.643089
39.7	1	0	0.859388	8.73898	-0.665093
39.8	1	0	0.857057	8.78167	-0.68585
39.9	1	0	0.85487	8.82432	-0.705331
40	1	0	0.85283	8.86688	-0.723514
40.1	1	0	0.850942	8.90933	-0.740381
40.2	1	0	0.849207	8.95165	-0.755918
40.3	1	0	0.847627	8.9938	-0.770118
40.4	1	0	0.846204	9.03576	-0.782978
40.5	1	0	0.844937	9.07751	-0.794498
40.6	1	0	0.843825	9.11901	-0.804685
40.7	1	0	0.842869	9.16024	-0.813548
40.8	1	0	0.842065	9.20118	-0.821103
40.9	1	0	0.841411	9.24181	-0.827367
41	1	0	0.840904	9.28211	-0.83236
41.1	1	0	0.84054	9.32205	-0.836109
41.2	1	0	0.840315	9.36162	-0.83864
41.3	1	0	0.840225	9.4008	-0.839983
41.4	1	0	0.840264	9.43957	-0.840172
41.5	1	0	0.840427	9.47793	-0.83924
41.6	1	0	0.840708	9.51585	-0.837223
41.7	1	0	0.841101	9.55333	-0.834161
41.8	1	0	0.841602	9.59035	-0.830092
41.9	1	0	0.842202	9.62691	-0.825055
42	1	0	0.842897	9.663	-0.819092
42.1	1	0	0.843679	9.69861	-0.812245
42.2	1	0	0.844544	9.73374	-0.804554
42.3	1	0	0.845483	9.76838	-0.796063
42.4	1	0	0.846492	9.80253	-0.786812
42.5	1	0	0.847564	9.83618	-0.776844
42.6	1	0	0.848693	9.86934	-0.766198
42.7	1	0	0.849874	9.90201	-0.754917
42.8	1	0	0.8511	9.93418	-0.74304
42.9	1	0	0.852367	9.96586	-0.730606
43	1	0	0.853669	9.99706	-0.717654
43.1	1	0	0.855002	10.0278	-0.704221
43.2	1	0	0.856359	10.058	-0.690343
43.3	1	0	0.857737	10.0877	-0.676055
43.4	1	0	0.859132	10.117	-0.661392
43.5	1	0	0.860538	10.1458	-0.646387
43.6	1	0	0.861953	10.1741	-0.631072
43.7	1	0	0.863372	10.202	-0.615476
43.8	1	0	0.864792	10.2294	-0.59963
43.9	1	0	0.86621	10.2564	-0.583561
44	1	0	0.867623	10.2829	-0.567296
44.1	1	0	0.869027	10.309	-0.55086
44.2	1	0	0.87042	10.3347	-0.534278
44.3	1	0	0.871801	10.3599	-0.517573
44.4	1	0	0.873165	10.3848	-0.500767
44.5	1	0	0.874512	10.4092	-0.483881
44.6	1	0	0.875839	10.4333	-0.466933
44.7	1	0	0.877145	10.4569	-0.449943
44.8	1	0	0.878427	10.4802	-0.432928
44.9	1	0	0.879685	10.5031	-0.415904
45	1	0	0.880918	10.5257	-0.398886
45.1	1	0	0.882123	10.5478	-0.38189
45.2	1	0	0.8833	10.5697	-0.364927
45.3	1	0	0.884447	10.5912	-0.348011
45.4	1	0	0.885565	10.6123	-0.331153
45.5	1	0	0.886652	10.6331	-0.314365
45.6	1	0	0.887707	10.6536	-0.297655
45.7	1	0	0.88873	10.6738	-0.281034
45.8	1	0	0.889721	10.6937	-0.264509
45.9	1	0	0.890678	10.7133	-0.248089
46	1	0	0.891601	10.7326	-0.23178
46.1	1	0	0.892491	10.7516	-0.21559
46.2	1	0	0.893347	10.7703	-0.199525
46.3	1	0	0.894168	10.7888	-0.183589
46.4	1	0	0.894954	10.807	-0.167787
46.5	1	0	0.895706	10.8249	-0.152125
46.6	1	0	0.896423	10.8426	-0.136606
46.7	1	0	0.897104	10.86	-0.121234
46.8	1	0	0.897751	10.8772	-0.106012
46.9	1	0	0.898362	10.8942	-0.0909422
47	1	0	0.898938	10.9109	-0.0760276
47.1	1	0	0.899479	10.9274	-0.0612704
47.2	1	0	0.899984	10.9437	-0.0466722
47.3	1	0	0.900454	10.9598	-0.0322346
47.4	1	0	0.900889	10.9756	-0.0179589
47.5	1	0	0.901289	10.9913	-0.00384613
47.6	1	0	0.901654	11.0068	0.0101028
47.7	1	0	0.901983	11.0221	0.0238874
47.8	1	0	0.902277	11.0372	0.0375072
47.9	1	0	0.902536	11.0521	0.0509619
48	1	0	0.90276	11.0668	0.0642513
48.1	1	0	0.902948	11.0814	0.0773756
48.2	0	1	0.900314	11.1372	0.127057
48.3	0	1	0.897893	11.1931	0.176174
48.4	0	1	0.895699	11.249	0.224534
48.5	0	1	0.893744	11.3048	0.271952
48.6	0	1	0.892037	11.3604	0.318256
48.7	0	1	0.890584	11.4157	0.363285
48.8	0	1	0.889388	11.4708	0.406895
48.9	0	1	0.88845	11.5253	0.448955
49	0	1	0.887769	11.5794	0.489352
49.1	0	1	0.887339	11.6329	0.527989
49.2	0	1	0.887154	11.6857	0.564788
49.3	0	1	0.887205	11.7378	0.599686
49.4	0	1	0.887481	11.7891	0.632637
49.5	0	1	0.887971	11.8396	0.663613
49.6	0	1	0.888661	11.8892	0.692597
49.7	0	1	0.889537	11.9379	0.719592
49.8	0	1	0.890585	11.9857	0.744608
49.9	0	1	0.891788	12.0325	0.767672
50	0	1	0.893131	12.0782	0.788817
50.1	0	1	0.894599	12.123	0.80809
50.2	0	1	0.896177	12.1667	0.825542
50.3	0	1	0.897851	12.2093	0.841233
50.4	0	1	0.899605	12.251	0.855227
50.5	0	1	0.901426	12.2915	0.867595
50.6	0	1	0.903303	12.3311	0.878409
50.7	0	1	0.905221	12.3695	0.887743
50.8	0	1	0.907171	12.407	0.895675
50.9	0	1	0.909142	12.4434	0.902281
51	0	1	0.911125	12.4789	0.90764
51.1	0	1	0.913111	12.5133	0.911826
51.2	0	1	0.915091	12.5468	0.914916
51.3	0	1	0.91706	12.5793	0.916983
51.4	0	1	0.919011	12.6109	0.9181
51.5	0	1	0.920939	12.6416	0.918334
51.6	0	1	0.922839	12.6714	0.917753
51.7	0	1	0.924706	12.7003	0.916421
51.8	0	1	0.926537	12.7284	0.9144
51.9	0	1	0.92833	12.7557	0.911746
52	0	1	0.930082	12.7821	0.908517
52.1	0	1	0.93179	12.8078	0.904763
52.2	0	1	0.933454	12.8327	0.900535
52.3	0	1	0.935072	12.8569	0.895877
52.4	0	1	0.936643	12.8804	0.890835
52.5	0	1	0.938168	12.9032	0.885448
52.6	0	1	0.939644	12.9253	0.879755
52.7	0	1	0.941074	12.9468	0.873791
52.8	0	1	0.942456	12.9677	0.867588
52.9	0	1	0.94379	12.9879	0.861178
53	0	1	0.945079	13.0075	0.854588
53.1	0	1	0.946322	13.0266	0.847845
53.2	0	1	0.947519	13.0452	0.840972
53.3	0	1	0.948672	13.0632	0.833991
53.4	0	1	0.949782	13.0807	0.826924
53.5	0	1	0.950849	13.0976	0.819789
53.6	0	1	0.951875	13.1141	0.812602
53.7	0	1	0.952861	13.1302	0.80538
53.8	0	1	0.953807	13.1458	0.798137
53.9	0	1	0.954715	13.1609	0.790885
54	0	1	0.955587	13.1757	0.783636
54.1	0	1	0.956422	13.19	0.776402
54.2	0	1	0.957222	13.2039	0.769191
54.3	0	1	0.957988	13.2175	0.762012
54.4	0	1	0.958722	13.2306	0.754873
54.5	0	1	0.959424	13.2434	0.747782
54.6	0	1	0.960096	13.2559	0.740743
54.7	0	1	0.960738	13.2681	0.733764
54.8	0	1	0.961352	13.2799	0.726848
54.9	0	1	0.961938	13.2914	0.720001
55	0	1	0.962497	13.3026	0.713225
55.1	0	1	0.963031	13.3135	0.706524
55.2	0	1	0.963541	13.3241	0.699902
55.3	0	1	0.964026	13.3345	0.69336
55.4	0	1	0.964489	13.3446	0.6869
55.5	0	1	0.96493	13.3544	0.680524
55.6	0	1	0.965349	13.364	0.674234
55.7	0	1	0.965748	13.3733	0.668031
55.8	0	1	0.966127	13.3824	0.661915
55.9	0	1	0.966487	13.3913	0.655887
56	0	1	0.966829	13.3999	0.649948
56.1	0	1	0.967153	13.4084	0.644097
56.2	0	1	0.96746	13.4166	0.638335
56.3	0	1	0.96775	13.4246	0.632661
56.4	0	1	0.968025	13.4325	0.627075
56.5	0	1	0.968284	13.4401	0.621577
56.6	0	1	0.968528	13.4476	0.616166
56.7	0	1	0.968758	13.4549	0.610842
56.8	0	1	0.968974	13.462	0.605603
56.9	0	1	0.969176	13.469	0.600449
57	0	1	0.969366	13.4758	0.595379
57.1	0	1	0.969542	13.4824	0.590393
57.2	0	1	0.969707	13.4889	0.585488
57.3	0	1	0.969859	13.4953	0.580665
57.4	0	1	0.97	13.5015	0.575921
57.5	0	1	0.970129	13.5075	0.571257
57.6	0	1	0.970248	13.5135	0.566671
57.7	0	1	0.970356	13.5193	0.562161
57.8	0	1	0.970453	13.5249	0.557727
57.9	0	1	0.970541	13.5305	0.553367
58	0	1	0.970619	13.5359	0.549081
58.1	0	1	0.970687	13.5412	0.544867
58.2	0	1	0.970746	13.5464	0.540724
58.3	0	1	0.970796	13.5515	0.536651
58.4	0	1	0.970837	13.5564	0.532647
58.5	0	1	0.97087	13.5613	0.528711
58.6	0	1	0.970895	13.566	0.524841
58.7	0	1	0.970912	13.5707	0.521036
58.8	0	1	0.970921	13.5753	0.517296
58.9	0	1	0.970923	13.5797	0.513619
59	0	1	0.970917	13.5841	0.510004
59.1	0	1	0.970904	13.5884	0.50645
59.2	0	1	0.970885	13.5926	0.502956
59.3	0	1	0.970859	13.5967	0.499521
59.4	0	1	0.970827	13.6008	0.496144
59.5	0	1	0.970788	13.6047	0.492823
59.6	0	1	0.970743	13.6086	0.489558
59.7	0	1	0.970693	13.6124	0.486348
59.8	0	1	0.970636	13.6161	0.483192
59.9	0	1	0.970575	13.6197	0.480088
60	0	1	0.970508	13.6233	0.477036
60.1	0	1	0.970436	13.6268	0.474034
60.2	1	0	0.968369	13.6567	0.447579
60.3	1	0	0.966207	13.6871	0.420356
60.4	1	0	0.963948	13.7179	0.39238
60.5	1	0	0.961592	13.7493	0.363669
60.6	1	0	0.95914	13.7812	0.334247
60.7	1	0	0.956593	13.8136	0.304141
60.8	1	0	0.953952	13.8465	0.27338
60.9	1	0	0.951218	13.8799	0.242001
61	1	0	0.948395	13.9138	0.210042
61.1	1	0	0.945486	13.9483	0.177547
61.2	1	0	0.942493	13.9832	0.144562
61.3	1	0	0.939421	14.0186	0.11114
61.4	1	0	0.936275	14.0545	0.0773353
61.5	1	0	0.933061	14.0908	0.0432076
61.6	1	0	0.929784	14.1277	0.00881943
61.7	1	0	0.926451	14.165	-0.0257634
61.8	1	0	0.923069	14.2027	-0.0604718
61.9	1	0	0.919647	14.2409	-0.0952346
62	1	0	0.916191	14.2795	-0.129978
62.1	1	0	0.912712	14.3185	-0.164626
62.2	1	0	0.909217	14.3579	-0.199101
62.3	1	0	0.905718	14.3977	-0.233327
62.4	1	0	0.902222	14.4379	-0.267224
62.5	1	0	0.898741	14.4783	-0.300715
62.6	1	0	0.895285	14.5191	-0.333721
62.7	1	0	0.891864	14.5602	-0.366165
62.8	1	0	0.888487	14.6016	-0.397973
62.9	1	0	0.885166	14.6432	-0.429071
63	1	0	0.881911	14.6851	-0.459388
63.1	1	0	0.878731	14.7271	-0.488856
63.2	1	0	0.875636	14.7693	-0.517412
63.3	1	0	0.872635	14.8117	-0.544994
63.4	1	0	0.869736	14.8542	-0.571545
63.5	1	0	0.866948	14.8968	-0.597012
63.6	1	0	0.864279	14.9394	-0.621348
63.7	1	0	0.861735	14.9821	-0.64451
63.8	1	0	0.859323	15.0248	-0.666459
63.9	1	0	0.857048	15.0674	-0.687161
64	1	0	0.854916	15.11	-0.70659
64.1	1	0	0.852929	15.1526	-0.724721
64.2	1	0	0.851091	15.195	-0.741536
64.3	1	0	0.849406	15.2372	-0.757024
64.4	1	0	0.847873	15.2793	-0.771175
64.5	1	0	0.846495	15.3213	-0.783986
64.6	1	0	0.845272	15.3629	-0.79546
64.7	1	0	0.844202	15.4044	-0.805602
64.8	1	0	0.843285	15.4456	-0.814422
64.9	1	0	0.842518	15.4865	-0.821935
65	1	0	0.841899	15.527	-0.828157
65.1	1	0	0.841425	15.5673	-0.833112
65.2	1	0	0.841092	15.6072	-0.836822
65.3	1	0	0.840896	15.6467	-0.839317
65.4	1	0	0.840832	15.6858	-0.840625
65.5	1	0	0.840895	15.7245	-0.84078
65.6	1	0	0.84108	15.7628	-0.839815
65.7	1	0	0.841381	15.8007	-0.837768
65.8	1	0	0.841794	15.8381	-0.834676
65.9	1	0	0.84231	15.8751	-0.830578
66	1	0	0.842925	15.9116	-0.825515
66.1	1	0	0.843633	15.9476	-0.819526
66.2	1	0	0.844427	15.9832	-0.812654
66.3	1	0	0.845301	16.0182	-0.804941
66.4	1	0	0.846248	16.0528	-0.796427
66.5	1	0	0.847264	16.0869	-0.787155
66.6	1	0	0.848341	16.1205	-0.777166
66.7	1	0	0.849475	16.1536	-0.766502
66.8	1	0	0.850658	16.1862	-0.755203
66.9	1	0	0.851886	16.2184	-0.743309
67	1	0	0.853154	16.25	-0.730859
67.1	1	0	0.854456	16.2812	-0.717891
67.2	1	0	0.855787	16.3118	-0.704443
67.3	1	0	0.857142	16.342	-0.690551
67.4	1	0	0.858518	16.3717	-0.67625
67.5	1	0	0.859909	16.4009	-0.661575
67.6	1	0	0.861311	16.4297	-0.646558
67.7	1	0	0.862721	16.458	-0.631231
67.8	1	0	0.864135	16.4858	-0.615624
67.9	1	0	0.86555	16.5132	-0.599767
68	1	0	0.866962	16.5402	-0.583688
68.1	1	0	0.868368	16.5667	-0.567414
68.2	1	0	0.869766	16.5927	-0.550969
68.3	1	0	0.871153	16.6184	-0.534378
68.4	1	0	0.872526	16.6436	-0.517665
68.5	1	0	0.873883	16.6684	-0.500851
68.6	1	0	0.875222	16.6929	-0.483956
68.7	1	0	0.876542	16.7169	-0.467001
68.8	1	0	0.87784	16.7405	-0.450004
68.9	1	0	0.879115	16.7638	-0.432982
69	1	0	0.880365	16.7867	-0.415951
69.1	1	0	0.88159	16.8092	-0.398927
69.2	1	0	0.882788	16.8313	-0.381924
69.3	1	0	0.883957	16.8532	-0.364955
69.4	1	0	0.885097	16.8746	-0.348033
69.5	1	0	0.886208	16.8958	-0.33117
69.6	1	0	0.887287	16.9166	-0.314376
69.7	1	0	0.888335	16.9371	-0.297661
69.8	1	0	0.889352	16.9573	-0.281034
69.9	1	0	0.890335	16.9771	-0.264505
70	1	0	0.891286	16.9967	-0.24808
70.1	1	0	0.892203	17.016	-0.231767
70.2	1	0	0.893087	17.035	-0.215573
70.3	1	0	0.893937	17.0537	-0.199503
70.4	1	0	0.894752	17.0721	-0.183563
70.5	1	0	0.895534	17.0903	-0.167759
70.6	1	0	0.89628	17.1082	-0.152093
70.7	1	0	0.896993	17.1259	-0.136571
70.8	1	0	0.89767	17.1433	-0.121196
70.9	1	0	0.898313	17.1605	-0.105971
71	1	0	0.89892	17.1775	-0.0908988
71.1	1	0	0.899493	17.1942	-0.0759819
71.2	1	0	0.900032	17.2107	-0.0612224
71.3	1	0	0.900535	17.227	-0.0466221
71.4	1	0	0.901003	17.243	-0.0321825
71.5	1	0	0.901437	17.2589	-0.017905
71.6	1	0	0.901836	17.2746	-0.00379044
71.7	1	0	0.9022	17.29	0.0101603
71.8	1	0	0.90253	17.3053	0.0239466
71.9	1	0	0.902825	17.3204	0.037568
72	1	0	0.903085	17.3353	0.0510244
72.1	1	0	0.90331	17.35	0.0643156
72.2	0	1	0.900585	17.4058	0.114064
72.3	0	1	0.89807	17.4616	0.163298
72.4	0	1	0.895779	17.5175	0.211823
72.5	0	1	0.893726	17.5733	0.259453
72.6	0	1	0.891921	17.629	0.306012
72.7	0	1	0.890371	17.6844	0.351337
72.8	0	1	0.88908	17.7395	0.39528
72.9	0	1	0.888049	17.7942	0.437708
73	0	1	0.887279	17.8484	0.478502
73.1	0	1	0.886764	17.902	0.517564
73.2	0	1	0.886499	17.955	0.554809
73.3	0	1	0.886476	18.0073	0.590171
73.4	0	1	0.886685	18.0588	0.623601
73.5	0	1	0.887113	18.1095	0.655066
73.6	0	1	0.887748	18.1593	0.684547
73.7	0	1	0.888576	18.2083	0.712042
73.8	0	1	0.889582	18.2563	0.737558
73.9	0	1	0.890751	18.3033	0.761119
74	0	1	0.892067	18.3493	0.782757
74.1	0	1	0.893514	18.3943	0.802514
74.2	0	1	0.895078	18.4383	0.82044
74.3	0	1	0.896743	18.4812	0.836594
74.4	0	1	0.898494	18.5231	0.851038
74.5	0	1	0.900318	18.5639	0.863841
74.6	0	1	0.902202	18.6037	0.875074
74.7	0	1	0.904133	18.6425	0.884812
74.8	0	1	0.906099	18.6802	0.89313
74.9	0	1	0.90809	18.7169	0.900106
75	0	1	0.910096	18.7525	0.905816
75.1	0	1	0.912108	18.7872	0.910336
75.2	0	1	0.914117	18.8209	0.913743
75.3	0	1	0.916118	18.8537	0.91611
75.4	0	1	0.918102	18.8855	0.917509
75.5	0	1	0.920064	18.9164	0.918009
75.6	0	1	0.922	18.9464	0.917679
75.7	0	1	0.923905	18.9755	0.916582
75.8	0	1	0.925774	19.0038	0.91478
75.9	0	1	0.927606	19.0313	0.912333
76	0	1	0.929397	19.0579	0.909295
76.1	0	1	0.931145	19.0838	0.90572
76.2	0	1	0.932848	19.1089	0.901658
76.3	0	1	0.934506	19.1332	0.897155
76.4	0	1	0.936117	19.1569	0.892256
76.5	0	1	0.93768	19.1798	0.887002
76.6	0	1	0.939196	19.2021	0.881431
76.7	0	1	0.940663	19.2237	0.875579
76.8	0	1	0.942083	19.2447	0.86948
76.9	0	1	0.943455	19.2651	0.863165
77	0	1	0.94478	19.2849	0.856662
77.1	0	1	0.946058	19.3041	0.849998
77.2	0	1	0.94729	19.3228	0.843198
77.3	0	1	0.948478	19.3409	0.836283
77.4	0	1	0.94962	19.3585	0.829275
77.5	0	1	0.95072	19.3756	0.822193
77.6	0	1	0.951777	19.3922	0.815054
77.7	0	1	0.952793	19.4083	0.807874
77.8	0	1	0.953768	19.424	0.800667
77.9	0	1	0.954704	19.4393	0.793448
78	0	1	0.955602	19.4541	0.786227
78.1	0	1	0.956463	19.4685	0.779016
78.2	0	1	0.957288	19.4825	0.771824
78.3	0	1	0.958077	19.4962	0.764661
78.4	0	1	0.958832	19.5094	0.757535
78.5	0	1	0.959555	19.5224	0.750452
78.6	0	1	0.960245	19.5349	0.743419
78.7	0	1	0.960905	19.5471	0.736443
78.8	0	1	0.961535	19.559	0.729528
78.9	0	1	0.962135	19.5706	0.722678
79	0	1	0.962708	19.5819	0.715898
79.1	0	1	0.963253	19.5928	0.709191
79.2	0	1	0.963773	19.6035	0.702561
79.3	0	1	0.964267	19.614	0.696009
79.4	0	1	0.964737	19.6241	0.689539
79.5	0	1	0.965184	19.634	0.683152
79.6	0	1	0.965607	19.6436	0.67685
79.7	0	1	0.96601	19.653	0.670634
79.8	0	1	0.966391	19.6622	0.664505
79.9	0	1	0.966752	19.6711	0.658464
80	0	1	0.967093	19.6798	0.652512
80.1	0	1	0.967416	19.6883	0.646648
80.2	0	1	0.967721	19.6965	0.640873
80.3	0	1	0.968009	19.7046	0.635188
80.4	0	1	0.96828	19.7125	0.629591
80.5	0	1	0.968536	19.7202	0.624083
80.6	0	1	0.968776	19.7277	0.618664
80.7	0	1	0.969001	19.735	0.613331
80.8	0	1	0.969211	19.7421	0.608086
80.9	0	1	0.969409	19.7491	0.602927
81	0	1	0.969593	19.7559	0.597852
81.1	0	1	0.969764	19.7626	0.592863
81.2	0	1	0.969922	19.7691	0.587957
81.3	0	1	0.970069	19.7754	0.583133
81.4	0	1	0.970204	19.7817	0.57839
81.5	0	1	0.970328	19.7877	0.573727
81.6	0	1	0.970441	19.7936	0.569144
81.7	0	1	0.970543	19.7994	0.564638
81.8	0	1	0.970636	19.8051	0.560209
81.9	0	1	0.970718	19.8107	0.555855
82	0	1	0.97079	19.8161	0.551576
82.1	0	1	0.970852	19.8214	0.547369
82.2	0	1	0.970906	19.8266	0.543235
82.3	0	1	0.97095	19.8316	0.539171
82.4	0	1	0.970986	19.8366	0.535177
82.5	0	1	0.971013	19.8414	0.531251
82.6	0	1	0.971031	19.8462	0.527392
82.7	0	1	0.971042	19.8508	0.523599
82.8	0	1	0.971044	19.8554	0.519872
82.9	0	1	0.971039	19.8599	0.516208
83	0	1	0.971026	19.8642	0.512607
83.1	0	1	0.971007	19.8685	0.509067
83.2	0	1	0.97098	19.8727	0.505588
83.3	0	1	0.970946	19.8768	0.502169
83.4	0	1	0.970906	19.8808	0.498808
83.5	0	1	0.97086	19.8847	0.495504
83.6	0	1	0.970808	19.8886	0.492257
83.7	0	1	0.97075	19.8924	0.489066
83.8	0	1	0.970686	19.8961	0.485929
83.9	0	1	0.970617	19.8997	0.482846
84	0	1	0.970543	19.9032	0.479815
84.1	0	1	0.970464	19.9067	0.476835
84.2	1	0	0.96838	19.9366	0.450425
84.3	1	0	0.966199	19.9669	0.423243
84.4	1	0	0.96392	19.9978	0.395307
84.5	1	0	0.961543	20.0292	0.366634
84.6	1	0	0.959069	20.061	0.337248
84.7	1	0	0.956497	20.0934	0.307174
84.8	1	0	0.953831	20.1263	0.276445
84.9	1	0	0.95107	20.1597	0.245093
85	1	0	0.948219	20.1936	0.21316
85.1	1	0	0.945279	20.228	0.180686
85.2	1	0	0.942255	20.2629	0.147722
85.3	1	0	0.939151	20.2983	0.114316
85.4	1	0	0.935972	20.3342	0.0805251
85.5	1	0	0.932723	20.3706	0.0464081
85.6	1	0	0.92941	20.4074	0.0120274
85.7	1	0	0.92604	20.4447	-0.0225511
85.8	1	0	0.92262	20.4825	-0.0572584
85.9	1	0	0.919159	20.5206	-0.0920232
86	1	0	0.915663	20.5592	-0.126772
86.1	1	0	0.912143	20.5983	-0.161428
86.2	1	0	0.908607	20.6377	-0.195916
86.3	1	0	0.905065	20.6775	-0.230156
86.4	1	0	0.901527	20.7176	-0.264072
86.5	1	0	0.898003	20.7581	-0.297583
86.6	1	0	0.894504	20.7989	-0.330613
86.7	1	0	0.891039	20.8401	-0.363084
86.8	1	0	0.887619	20.8814	-0.394922
86.9	1	0	0.884254	20.9231	-0.426052
87	1	0	0.880955	20.965	-0.456405
87.1	1	0	0.877732	21.007	-0.485911
87.2	1	0	0.874594	21.0493	-0.514507
87.3	1	0	0.87155	21.0917	-0.542131
87.4	1	0	0.86861	21.1342	-0.568726
87.5	1	0	0.865781	21.1768	-0.59424
87.6	1	0	0.863072	21.2195	-0.618625
87.7	1	0	0.860489	21.2622	-0.641836
87.8	1	0	0.858038	21.305	-0.663836
87.9	1	0	0.855726	21.3477	-0.684591
88	1	0	0.853558	21.3903	-0.704073
88.1	1	0	0.851536	21.4329	-0.722258
88.2	1	0	0.849666	21.4754	-0.739129
88.3	1	0	0.847948	21.5177	-0.754672
88.4	1	0	0.846386	21.5599	-0.76888
88.5	1	0	0.844979	21.6018	-0.781748
88.6	1	0	0.843729	21.6436	-0.793278
88.7	1	0	0.842634	21.6851	-0.803477
88.8	1	0	0.841693	21.7263	-0.812354
88.9	1	0	0.840904	21.7673	-0.819923
89	1	0	0.840265	21.8079	-0.826201
89.1	1	0	0.839773	21.8482	-0.831212
89.2	1	0	0.839423	21.8882	-0.834977
89.3	1	0	0.839211	21.9278	-0.837526
89.4	1	0	0.839134	21.967	-0.838888
89.5	1	0	0.839185	22.0057	-0.839096
89.6	1	0	0.83936	22.0441	-0.838184
89.7	1	0	0.839653	22.082	-0.836188
89.8	1	0	0.840057	22.1195	-0.833146
89.9	1	0	0.840568	22.1565	-0.829097
90	1	0	0.841179	22.1931	-0.824082
90.1	1	0	0.841884	22.2292	-0.818141
90.2	1	0	0.842676	22.2648	-0.811316
90.3	1	0	0.843549	22.3	-0.803647
90.4	1	0	0.844497	22.3346	-0.795178
90.5	1	0	0.845515	22.3687	-0.785949
90.6	1	0	0.846595	22.4024	-0.776003
90.7	1	0	0.847732	22.4356	-0.76538
90.8	1	0	0.84892	22.4682	-0.754121
90.9	1	0	0.850154	22.5004	-0.742266
91	1	0	0.851428	22.5321	-0.729854
91.1	1	0	0.852736	22.5633	-0.716924
91.2	1	0	0.854075	22.594	-0.703512
91.3	1	0	0.855439	22.6242	-0.689656
91.4	1	0	0.856823	22.654	-0.67539
91.5	1	0	0.858224	22.6833	-0.660748
91.6	1	0	0.859636	22.7121	-0.645764
91.7	1	0	0.861057	22.7404	-0.63047
91.8	1	0	0.862482	22.7683	-0.614894
91.9	1	0	0.863907	22.7957	-0.599068
92	1	0	0.865331	22.8227	-0.583019
92.1	1	0	0.866749	22.8492	-0.566774
92.2	1	0	0.868158	22.8753	-0.550357
92.3	1	0	0.869557	22.901	-0.533795
92.4	1	0	0.870942	22.9263	-0.517109
92.5	1	0	0.872311	22.9511	-0.500321
92.6	1	0	0.873663	22.9755	-0.483453
92.7	1	0	0.874995	22.9996	-0.466523
92.8	1	0	0.876305	23.0233	-0.449551
92.9	1	0	0.877593	23.0465	-0.432553
93	1	0	0.878855	23.0694	-0.415546
93.1	1	0	0.880092	23.092	-0.398546
93.2	1	0	0.881302	23.1142	-0.381566
93.3	1	0	0.882483	23.136	-0.36462
93.4	1	0	0.883635	23.1575	-0.34772
93.5	1	0	0.884757	23.1787	-0.330879
93.6	1	0	0.885848	23.1995	-0.314106
93.7	1	0	0.886907	23.22	-0.297413
93.8	1	0	0.887934	23.2402	-0.280807
93.9	1	0	0.888929	23.2601	-0.264299
94	1	0	0.88989	23.2796	-0.247895
94.1	1	0	0.890818	23.2989	-0.231603
94.2	1	0	0.891712	23.3179	-0.215429
94.3	1	0	0.892571	23.3367	-0.199379
94.4	1	0	0.893397	23.3551	-0.18346
94.5	1	0	0.894187	23.3733	-0.167675
94.6	1	0	0.894943	23.3912	-0.152029
94.7	1	0	0.895664	23.4089	-0.136527
94.8	1	0	0.89635	23.4263	-0.121172
94.9	1	0	0.897001	23.4435	-0.105967
95	1	0	0.897616	23.4605	-0.0909148
95.1	1	0	0.898197	23.4772	-0.0760179
95.2	1	0	0.898743	23.4937	-0.0612786
95.3	1	0	0.899253	23.51	-0.0466985
95.4	1	0	0.899729	23.5261	-0.0322792
95.5	1	0	0.90017	23.5419	-0.0180221
95.6	1	0	0.900575	23.5576	-0.00392815
95.7	1	0	0.900946	23.573	0.0100019
95.8	1	0	0.901282	23.5883	0.0237673
95.9	1	0	0.901583	23.6034	0.0373678
96	1	0	0.901849	23.6183	0.050803
96.1	1	0	0.90208	23.633	0.0640729
96.2	0	1	0.899345	23.6888	0.113822
96.3	0	1	0.896825	23.7448	0.163056
96.4	0	1	0.894534	23.8007	0.211581
96.5	0	1	0.892486	23.8566	0.25921
96.6	0	1	0.89069	23.9124	0.305768
96.7	0	1	0.889154	23.9679	0.351092
96.8	0	1	0.887881	24.023	0.395033
96.9	0	1	0.886873	24.0778	0.437458
97	0	1	0.886128	24.132	0.47825
97.1	0	1	0.885643	24.1857	0.517309
97.2	0	1	0.885411	24.2388	0.55455
97.3	0	1	0.885422	24.2911	0.589909
97.4	0	1	0.885668	24.3427	0.623335
97.5	0	1	0.886135	24.3934	0.654795
97.6	0	1	0.88681	24.4433	0.684272
97.7	0	1	0.887679	24.4923	0.711761
97.8	0	1	0.888726	24.5403	0.737272
97.9	0	1	0.889936	24.5873	0.760827
98	0	1	0.891293	24.6334	0.782459
98.1	0	1	0.892781	24.6784	0.80221
98.2	0	1	0.894385	24.7224	0.820131
98.3	0	1	0.896089	24.7653	0.836279
98.4	0	1	0.897878	24.8072	0.850717
98.5	0	1	0.899738	24.848	0.863515
98.6	0	1	0.901657	24.8878	0.874743
98.7	0	1	0.903621	24.9265	0.884476
98.8	0	1	0.905619	24.9642	0.89279
98.9	0	1	0.907639	25.0009	0.899762
99	0	1	0.909674	25.0366	0.905469
99.1	0	1	0.911712	25.0712	0.909987
99.2	0	1	0.913746	25.1049	0.913392
99.3	0	1	0.915769	25.1376	0.915759
99.4	0	1	0.917775	25.1694	0.917158
99.5	0	1	0.919758	25.2003	0.91766
99.6	0	1	0.921712	25.2303	0.917332
99.7	0	1	0.923634	25.2594	0.916239
99.8	0	1	0.925519	25.2876	0.914443
99.9	0	1	0.927366	25.315	0.912002
100	0	1	0.929171	25.3416	0.908973
100.1	0	1	0.930932	25.3674	0.905408
100.2	0	1	0.932648	25.3925	0.901357
100.3	0	1	0.934317	25.4168	0.896867
100.4	0	1	0.93594	25.4404	0.891983
100.5	0	1	0.937514	25.4633	0.886745
100.6	0	1	0.93904	25.4856	0.881192
100.7	0	1	0.940518	25.5072	0.87536
100.8	0	1	0.941948	25.5281	0.869282
100.9	0	1	0.943331	25.5484	0.86299
101	0	1	0.944666	25.5682	0.856512
101.1	0	1	0.945955	25.5874	0.849874
101.2	0	1	0.947198	25.606	0.843101
101.3	0	1	0.948397	25.6241	0.836216
101.4	0	1	0.949551	25.6416	0.829238
101.5	0	1	0.950663	25.6587	0.822188
101.6	0	1	0.951733	25.6752	0.815082
101.7	0	1	0.952762	25.6913	0.807937
101.8	0	1	0.953751	25.707	0.800766
101.9	0	1	0.954701	25.7222	0.793584
102	0	1	0.955614	25.737	0.786401
102.1	0	1	0.956491	25.7514	0.779229
102.2	0	1	0.957331	25.7653	0.772077
102.3	0	1	0.958138	25.7789	0.764955
102.4	0	1	0.958912	25.7922	0.757871
102.5	0	1	0.959653	25.805	0.750831
102.6	0	1	0.960363	25.8175	0.743841
102.7	0	1	0.961043	25.8297	0.736909
102.8	0	1	0.961694	25.8416	0.730038
102.9	0	1	0.962317	25.8531	0.723233
103	0	1	0.962913	25.8644	0.716498
103.1	0	1	0.963483	25.8753	0.709837
103.2	0	1	0.964028	25.886	0.703253
103.3	0	1	0.964548	25.8963	0.696747
103.4	0	1	0.965045	25.9064	0.690323
103.5	0	1	0.96552	25.9163	0.683981
103.6	0	1	0.965973	25.9259	0.677724
103.7	0	1	0.966404	25.9353	0.671553
103.8	0	1	0.966816	25.9444	0.665469
103.9	0	1	0.967208	25.9533	0.659472
104	0	1	0.967582	25.962	0.653562
104.1	0	1	0.967937	25.9704	0.647741
104.2	0	1	0.968275	25.9787	0.642007
104.3	0	1	0.968597	25.9867	0.636362
104.4	0	1	0.968902	25.9946	0.630804
104.5	0	1	0.969191	26.0022	0.625334
104.6	0	1	0.969466	26.0097	0.61995
104.7	0	1	0.969726	26.017	0.614653
104.8	0	1	0.969971	26.0242	0.60944
104.9	0	1	0.970203	26.0311	0.604312
105	0	1	0.970422	26.0379	0.599268
105.1	0	1	0.970628	26.0446	0.594307
105.2	0	1	0.970821	26.0511	0.589427
105.3	0	1	0.971003	26.0574	0.584628
105.4	0	1	0.971172	26.0636	0.579908
105.5	0	1	0.97133	26.0697	0.575267
105.6	0	1	0.971476	26.0756	0.570702
105.7	0	1	0.971611	26.0814	0.566214
105.8	0	1	0.971736	26.0871	0.5618
105.9	0	1	0.97185	26.0926	0.55746
106	0	1	0.971954	26.0981	0.553193
106.1	0	1	0.972048	26.1034	0.548997
106.2	0	1	0.972131	26.1086	0.54487
106.3	0	1	0.972205	26.1136	0.540813
106.4	0	1	0.97227	26.1186	0.536823
106.5	0	1	0.972325	26.1235	0.532899
106.6	0	1	0.972372	26.1283	0.529041
106.7	0	1	0.972409	26.1329	0.525247
106.8	0	1	0.972437	26.1375	0.521517
106.9	0	1	0.972457	26.142	0.517848
107	0	1	0.972469	26.1464	0.51424
107.1	0	1	0.972473	26.1506	0.510692
107.2	0	1	0.972469	26.1549	0.507202
107.3	0	1	0.972456	26.159	0.503771
107.4	0	1	0.972437	26.163	0.500396
107.5	0	1	0.97241	26.167	0.497076
107.6	0	1	0.972375	26.1709	0.493812
107.7	0	1	0.972334	26.1747	0.490601
107.8	0	1	0.972286	26.1784	0.487442
107.9	0	1	0.972231	26.1821	0.484336
108	0	1	0.97217	26.1856	0.48128
108.1	0	1	0.972103	26.1892	0.478274
108.2	1	0	0.97	26.219	0.451855
108.3	1	0	0.967798	26.2493	0.424666
108.4	1	0	0.965498	26.2801	0.396722
108.5	1	0	0.963098	26.3114	0.368042
108.6	1	0	0.960599	26.3433	0.338648
108.7	1	0	0.958001	26.3756	0.308567
108.8	1	0	0.955307	26.4084	0.277829
108.9	1	0	0.952518	26.4418	0.24647
109	1	0	0.949637	26.4757	0.214529
109.1	1	0	0.946665	26.51	0.182048
109.2	1	0	0.943608	26.5449	0.149075
109.3	1	0	0.94047	26.5802	0.115662
109.4	1	0	0.937254	26.6161	0.081863
109.5	1	0	0.933967	26.6524	0.0477379
109.6	1	0	0.930614	26.6892	0.013349
109.7	1	0	0.927203	26.7264	-0.0212379
109.8	1	0	0.923741	26.7641	-0.0559538
109.9	1	0	0.920235	26.8023	-0.0907273
110	1	0	0.916693	26.8409	-0.125485
110.1	1	0	0.913126	26.8798	-0.16015
110.2	1	0	0.909541	26.9192	-0.194647
110.3	1	0	0.905949	26.959	-0.228898
110.4	1	0	0.902359	26.9991	-0.262823
110.5	1	0	0.898782	27.0395	-0.296345
110.6	1	0	0.895228	27.0803	-0.329385
110.7	1	0	0.891708	27.1214	-0.361868
110.8	1	0	0.888232	27.1628	-0.393716
110.9	1	0	0.88481	27.2044	-0.424858
111	1	0	0.881453	27.2462	-0.455223
111.1	1	0	0.878171	27.2883	-0.484741
111.2	1	0	0.874973	27.3305	-0.51335
111.3	1	0	0.87187	27.3729	-0.540987
111.4	1	0	0.868869	27.4154	-0.567595
111.5	1	0	0.86598	27.458	-0.593122
111.6	1	0	0.863211	27.5007	-0.61752
111.7	1	0	0.860567	27.5434	-0.640746
111.8	1	0	0.858057	27.5861	-0.66276
111.9	1	0	0.855685	27.6289	-0.68353
112	1	0	0.853458	27.6715	-0.703026
112.1	1	0	0.851378	27.7141	-0.721227
112.2	1	0	0.84945	27.7566	-0.738113
112.3	1	0	0.847676	27.7989	-0.753671
112.4	1	0	0.846058	27.8411	-0.767894
112.5	1	0	0.844597	27.8831	-0.780778
112.6	1	0	0.843294	27.9249	-0.792324
112.7	1	0	0.842147	27.9664	-0.802538
112.8	1	0	0.841156	28.0077	-0.811431
112.9	1	0	0.840319	28.0487	-0.819015
113	1	0	0.839634	28.0894	-0.825309
113.1	1	0	0.839096	28.1297	-0.830334
113.2	1	0	0.838703	28.1697	-0.834115
113.3	1	0	0.838451	28.2093	-0.836679
113.4	1	0	0.838334	28.2485	-0.838055
113.5	1	0	0.838348	28.2874	-0.838277
113.6	1	0	0.838488	28.3258	-0.837379
113.7	1	0	0.838747	28.3638	-0.835396
113.8	1	0	0.839121	28.4013	-0.832368
113.9	1	0	0.839603	28.4384	-0.828332
114	1	0	0.840187	28.475	-0.823329
114.1	1	0	0.840866	28.5111	-0.8174
114.2	1	0	0.841635	28.5468	-0.810585
114.3	1	0	0.842487	28.582	-0.802928
114.4	1	0	0.843416	28.6167	-0.794469
114.5	1	0	0.844416	28.6509	-0.78525
114.6	1	0	0.845481	28.6846	-0.775312
114.7	1	0	0.846604	28.7178	-0.764698
114.8	1	0	0.84778	28.7506	-0.753447
114.9	1	0	0.849004	28.7828	-0.741599
115	1	0	0.850269	28.8145	-0.729194
115.1	1	0	0.851571	28.8458	-0.71627
115.2	1	0	0.852905	28.8765	-0.702864
115.3	1	0	0.854265	28.9068	-0.689012
115.4	1	0	0.855647	28.9366	-0.674751
115.5	1	0	0.857046	28.9659	-0.660113
115.6	1	0	0.858459	28.9948	-0.645132
115.7	1	0	0.859882	29.0232	-0.62984
115.8	1	0	0.861309	29.0511	-0.614266
115.9	1	0	0.86274	29.0786	-0.598442
116	1	0	0.864168	29.1056	-0.582393
116.1	1	0	0.865593	29.1322	-0.566148
116.2	1	0	0.86701	29.1583	-0.549732
116.3	1	0	0.868418	29.1841	-0.533168
116.4	1	0	0.869813	29.2094	-0.516481
116.5	1	0	0.871193	29.2343	-0.499691
116.6	1	0	0.872557	29.2588	-0.48282
116.7	1	0	0.873901	29.2829	-0.465888
116.8	1	0	0.875225	29.3066	-0.448911
116.9	1	0	0.876527	29.3299	-0.431909
117	1	0	0.877805	29.3528	-0.414897
117.1	1	0	0.879058	29.3754	-0.397891
117.2	1	0	0.880285	29.3976	-0.380905
117.3	1	0	0.881483	29.4195	-0.363952
117.4	1	0	0.882654	29.441	-0.347044
117.5	1	0	0.883795	29.4622	-0.330194
117.6	1	0	0.884905	29.4831	-0.313413
117.7	1	0	0.885985	29.5036	-0.296709
117.8	1	0	0.887033	29.5239	-0.280092
117.9	1	0	0.888049	29.5438	-0.263572
118	1	0	0.889032	29.5634	-0.247155
118.1	1	0	0.889981	29.5827	-0.230849
118.2	1	0	0.890898	29.6018	-0.21466
118.3	1	0	0.89178	29.6206	-0.198594
118.4	1	0	0.892629	29.639	-0.182658
118.5	1	0	0.893443	29.6573	-0.166855
118.6	1	0	0.894222	29.6752	-0.151191
118.7	1	0	0.894967	29.693	-0.135668
118.8	1	0	0.895677	29.7104	-0.120292
118.9	1	0	0.896352	29.7276	-0.105064
119	1	0	0.896991	29.7446	-0.0899884
119.1	1	0	0.897596	29.7614	-0.0750668
119.2	1	0	0.898165	29.7779	-0.0603016
119.3	1	0	0.8987	29.7943	-0.0456946
119.4	1	0	0.899198	29.8104	-0.0312474
119.5	1	0	0.899662	29.8263	-0.0169613
119.6	1	0	0.90009	29.842	-0.00283728
119.7	1	0	0.900483	29.8575	0.0111237
119.8	1	0	0.900841	29.8728	0.024921
119.9	1	0	0.901163	29.8879	0.0385542
120	1	0	0.901449	29.9029	0.052023
120.1	1	0	0.901701	29.9176	0.0653271
120.2	0	1	0.899037	29.9734	0.115006
120.3	0	1	0.896583	30.0293	0.164169
120.4	0	1	0.894352	30.0852	0.212622
120.5	0	1	0.892356	30.141	0.260179
120.6	0	1	0.890606	30.1967	0.306665
120.7	0	1	0.889108	30.2521	0.351917
120.8	0	1	0.887866	30.3072	0.395786
120.9	0	1	0.886882	30.3618	0.43814
121	0	1	0.886153	30.416	0.478862
121.1	0	1	0.885677	30.4696	0.51785
121.2	0	1	0.885447	30.5226	0.555023
121.3	0	1	0.885455	30.5749	0.590315
121.4	0	1	0.88569	30.6264	0.623675
121.5	0	1	0.886142	30.6771	0.65507
121.6	0	1	0.886797	30.7269	0.684484
121.7	0	1	0.887641	30.7758	0.711912
121.8	0	1	0.88866	30.8238	0.737364
121.9	0	1	0.889838	30.8708	0.760861
122	0	1	0.891161	30.9168	0.782438
122.1	0	1	0.892613	30.9618	0.802135
122.2	0	1	0.894178	31.0057	0.820004
122.3	0	1	0.895843	31.0487	0.836101
122.4	0	1	0.897593	31.0905	0.850492
122.5	0	1	0.899414	31.1314	0.863242
122.6	0	1	0.901294	31.1711	0.874425
122.7	0	1	0.90322	31.2099	0.884115
122.8	0	1	0.905181	31.2476	0.892386
122.9	0	1	0.907166	31.2843	0.899318
123	0	1	0.909167	31.32	0.904985
123.1	0	1	0.911174	31.3547	0.909465
123.2	0	1	0.91318	31.3884	0.912834
123.3	0	1	0.915176	31.4212	0.915164
123.4	0	1	0.917158	31.453	0.916528
123.5	0	1	0.919119	31.4839	0.916996
123.6	0	1	0.921055	31.5139	0.916634
123.7	0	1	0.922961	31.5431	0.915508
123.8	0	1	0.924833	31.5714	0.913679
123.9	0	1	0.92667	31.5989	0.911206
124	0	1	0.928467	31.6255	0.908145
124.1	0	1	0.930224	31.6514	0.904548
124.2	0	1	0.931937	31.6765	0.900466
124.3	0	1	0.933607	31.7009	0.895944
124.4	0	1	0.935232	31.7246	0.891028
124.5	0	1	0.936811	31.7476	0.885758
124.6	0	1	0.938344	31.7699	0.880173
124.7	0	1	0.939831	31.7915	0.874309
124.8	0	1	0.941272	31.8126	0.868199
124.9	0	1	0.942667	31.833	0.861874
125	0	1	0.944016	31.8528	0.855362
125.1	0	1	0.94532	31.872	0.848689
125.2	0	1	0.94658	31.8907	0.841882
125.3	0	1	0.947795	31.9089	0.834961
125.4	0	1	0.948968	31.9265	0.827947
125.5	0	1	0.950098	31.9436	0.82086
125.6	0	1	0.951186	31.9603	0.813717
125.7	0	1	0.952234	31.9764	0.806533
125.8	0	1	0.953242	31.9921	0.799323
125.9	0	1	0.954212	32.0074	0.7921
126	0	1	0.955144	32.0223	0.784877
126.1	0	1	0.956038	32.0367	0.777664
126.2	0	1	0.956897	32.0508	0.770471
126.3	0	1	0.957721	32.0644	0.763306
126.4	0	1	0.958511	32.0777	0.756179
126.5	0	1	0.959268	32.0906	0.749096
126.6	0	1	0.959994	32.1032	0.742063
126.7	0	1	0.960688	32.1154	0.735087
126.8	0	1	0.961352	32.1273	0.728172
126.9	0	1	0.961987	32.1389	0.721324
127	0	1	0.962595	32.1502	0.714545
127.1	0	1	0.963175	32.1612	0.707841
127.2	0	1	0.963729	32.1719	0.701213
127.3	0	1	0.964257	32.1823	0.694665
127.4	0	1	0.964761	32.1925	0.688199
127.5	0	1	0.965242	32.2024	0.681816
127.6	0	1	0.9657	32.212	0.675518
127.7	0	1	0.966137	32.2214	0.669307
127.8	0	1	0.966552	32.2306	0.663184
127.9	0	1	0.966947	32.2395	0.657149
128	0	1	0.967323	32.2482	0.651203
128.1	0	1	0.967681	32.2567	0.645346
128.2	0	1	0.96802	32.265	0.639579
128.3	0	1	0.968342	32.273	0.6339
128.4	0	1	0.968648	32.2809	0.628311
128.5	0	1	0.968938	32.2886	0.622811
128.6	0	1	0.969212	32.2961	0.617398
128.7	0	1	0.969472	32.3034	0.612073
128.8	0	1	0.969717	32.3106	0.606835
128.9	0	1	0.969948	32.3176	0.601683
129	0	1	0.970167	32.3244	0.596617
129.1	0	1	0.970372	32.331	0.591634
129.2	0	1	0.970565	32.3375	0.586735
129.3	0	1	0.970745	32.3439	0.581918
129.4	0	1	0.970914	32.3501	0.577182
129.5	0	1	0.971072	32.3562	0.572527
129.6	0	1	0.971219	32.3621	0.56795
129.7	0	1	0.971354	32.3679	0.563451
129.8	0	1	0.97148	32.3736	0.559028
129.9	0	1	0.971595	32.3791	0.554681
130	0	1	0.9717	32.3845	0.550408
130.1	0	1	0.971796	32.3898	0.546208
130.2	0	1	0.971882	32.395	0.542079
130.3	0	1	0.971959	32.4001	0.538022
130.4	0	1	0.972027	32.4051	0.534033
130.5	0	1	0.972087	32.4099	0.530114
130.6	0	1	0.972138	32.4147	0.526261
130.7	0	1	0.97218	32.4193	0.522474
130.8	0	1	0.972215	32.4239	0.518752
130.9	0	1	0.972241	32.4284	0.515093
131	0	1	0.97226	32.4327	0.511497
131.1	0	1	0.972271	32.437	0.507963
131.2	0	1	0.972275	32.4412	0.504488
131.3	0	1	0.972272	32.4453	0.501073
131.4	0	1	0.972262	32.4493	0.497716
131.5	0	1	0.972244	32.4532	0.494417
131.6	0	1	0.972221	32.4571	0.491173
131.7	0	1	0.97219	32.4609	0.487984
131.8	0	1	0.972153	32.4646	0.484849
131.9	0	1	0.97211	32.4682	0.481766
132	0	1	0.972061	32.4718	0.478736
132.1	0	1	0.972006	32.4753	0.475756
132.2	1	0	0.969941	32.5051	0.449292
132.3	1	0	0.967779	32.5355	0.422058
132.4	1	0	0.96552	32.5663	0.394069
132.5	1	0	0.963163	32.5977	0.365344
132.6	1	0	0.960709	32.6295	0.335907
132.7	1	0	0.958159	32.6619	0.305783
132.8	1	0	0.955514	32.6948	0.275005
132.9	1	0	0.952775	32.7282	0.243605
133	1	0	0.949946	32.7621	0.211624
133.1	1	0	0.94703	32.7965	0.179106
133.2	1	0	0.944029	32.8313	0.146096
133.3	1	0	0.940948	32.8667	0.112647
133.4	1	0	0.937792	32.9026	0.0788149
133.5	1	0	0.934567	32.9389	0.0446575
133.6	1	0	0.931278	32.9757	0.0102379
133.7	1	0	0.927931	33.013	-0.0243778
133.8	1	0	0.924535	33.0507	-0.0591208
133.9	1	0	0.921097	33.0889	-0.0939196
134	1	0	0.917625	33.1274	-0.1287
134.1	1	0	0.914128	33.1664	-0.163388
134.2	1	0	0.910614	33.2058	-0.197904
134.3	1	0	0.907095	33.2456	-0.232172
134.4	1	0	0.903578	33.2857	-0.266113
134.5	1	0	0.900075	33.3261	-0.299648
134.6	1	0	0.896596	33.3669	-0.3327
134.7	1	0	0.89315	33.4079	-0.365191
134.8	1	0	0.889749	33.4493	-0.397048
134.9	1	0	0.886402	33.4909	-0.428195
135	1	0	0.88312	33.5327	-0.458563
135.1	1	0	0.879913	33.5747	-0.488083
135.2	1	0	0.876789	33.6169	-0.516691
135.3	1	0	0.873759	33.6593	-0.544326
135.4	1	0	0.870831	33.7017	-0.57093
135.5	1	0	0.868013	33.7443	-0.596452
135.6	1	0	0.865313	33.7869	-0.620843
135.7	1	0	0.862738	33.8296	-0.64406
135.8	1	0	0.860295	33.8722	-0.666064
135.9	1	0	0.857989	33.9149	-0.686822
136	1	0	0.855824	33.9574	-0.706306
136.1	1	0	0.853806	34	-0.724492
136.2	1	0	0.851937	34.0423	-0.741363
136.3	1	0	0.850219	34.0846	-0.756905
136.4	1	0	0.848656	34.1267	-0.771111
136.5	1	0	0.847247	34.1686	-0.783977
136.6	1	0	0.845992	34.2103	-0.795505
136.7	1	0	0.844892	34.2517	-0.805701
136.8	1	0	0.843945	34.2929	-0.814573
136.9	1	0	0.843149	34.3338	-0.822138
137	1	0	0.842501	34.3744	-0.828412
137.1	1	0	0.841999	34.4146	-0.833417
137.2	1	0	0.841639	34.4545	-0.837177
137.3	1	0	0.841416	34.494	-0.83972
137.4	1	0	0.841326	34.5332	-0.841076
137.5	1	0	0.841365	34.5719	-0.841278
137.6	1	0	0.841526	34.6102	-0.840359
137.7	1	0	0.841804	34.6481	-0.838357
137.8	1	0	0.842194	34.6855	-0.835308
137.9	1	0	0.84269	34.7225	-0.831253
138	1	0	0.843285	34.759	-0.826231
138.1	1	0	0.843974	34.795	-0.820283
138.2	1	0	0.84475	34.8306	-0.81345
138.3	1	0	0.845607	34.8657	-0.805774
138.4	1	0	0.846539	34.9003	-0.797297
138.5	1	0	0.847539	34.9344	-0.788061
138.6	1	0	0.848603	34.968	-0.778106
138.7	1	0	0.849723	35.0011	-0.767475
138.8	1	0	0.850895	35.0338	-0.756208
138.9	1	0	0.852112	35.0659	-0.744344
139	1	0	0.85337	35.0976	-0.731924
139.1	1	0	0.854663	35.1287	-0.718984
139.2	1	0	0.855986	35.1594	-0.705564
139.3	1	0	0.857335	35.1896	-0.691698
139.4	1	0	0.858704	35.2193	-0.677422
139.5	1	0	0.86009	35.2486	-0.66277
139.6	1	0	0.861488	35.2773	-0.647776
139.7	1	0	0.862895	35.3056	-0.63247
139.8	1	0	0.864307	35.3335	-0.616884
139.9	1	0	0.865719	35.3609	-0.601046
140	1	0	0.86713	35.3879	-0.584985
140.1	1	0	0.868536	35.4144	-0.568728
140.2	1	0	0.869935	35.4405	-0.552299
140.3	1	0	0.871323	35.4661	-0.535723
140.4	1	0	0.872698	35.4914	-0.519024
140.5	1	0	0.874058	35.5162	-0.502222
140.6	1	0	0.8754	35.5406	-0.48534
140.7	1	0	0.876724	35.5647	-0.468395
140.8	1	0	0.878026	35.5883	-0.451408
140.9	1	0	0.879307	35.6116	-0.434394
141	1	0	0.880563	35.6345	-0.417371
141.1	1	0	0.881794	35.657	-0.400353
141.2	1	0	0.882998	35.6792	-0.383355
141.3	1	0	0.884175	35.701	-0.366391
141.4	1	0	0.885323	35.7225	-0.349473
141.5	1	0	0.886441	35.7437	-0.332612
141.6	1	0	0.887529	35.7645	-0.315819
141.7	1	0	0.888587	35.785	-0.299105
141.8	1	0	0.889612	35.8052	-0.282477
141.9	1	0	0.890606	35.8251	-0.265946
142	1	0	0.891567	35.8447	-0.249519
142.1	1	0	0.892495	35.864	-0.233202
142.2	1	0	0.893389	35.883	-0.217003
142.3	1	0	0.89425	35.9017	-0.200928
142.4	1	0	0.895077	35.9202	-0.184981
142.5	1	0	0.89587	35.9383	-0.169169
142.6	1	0	0.896628	35.9563	-0.153495
142.7	1	0	0.897352	35.974	-0.137963
142.8	1	0	0.898042	35.9914	-0.122577
142.9	1	0	0.898697	36.0086	-0.10734
143	1	0	0.899317	36.0256	-0.0922551
143.1	1	0	0.899902	36.0423	-0.0773244
143.2	1	0	0.900452	36.0588	-0.0625503
143.3	1	0	0.900968	36.0751	-0.0479345
143.4	1	0	0.901449	36.0912	-0.0334785
143.5	1	0	0.901894	36.107	-0.0191836
143.6	1	0	0.902305	36.1227	-0.00505098
143.7	1	0	0.902681	36.1382	0.00891866
143.8	1	0	0.903023	36.1535	0.0227246
143.9	1	0	0.903329	36.1686	0.0363665
144	1	0	0.9036	36.1835	0.049844
144.1	1	0	0.903837	36.1982	0.063157
144.2	0	1	0.901067	36.2539	0.112891
144.3	0	1	0.898503	36.3097	0.162111
144.4	0	1	0.896162	36.3656	0.210623
144.5	0	1	0.894055	36.4213	0.258241
144.6	0	1	0.892193	36.477	0.304789
144.7	0	1	0.890584	36.5323	0.350104
144.8	0	1	0.889232	36.5874	0.394037
144.9	0	1	0.888138	36.642	0.436456
145	0	1	0.887303	36.6962	0.477243
145.1	0	1	0.886723	36.7498	0.516298
145.2	0	1	0.886392	36.8028	0.553537
145.3	0	1	0.886302	36.8551	0.588894
145.4	0	1	0.886443	36.9066	0.62232
145.5	0	1	0.886804	36.9573	0.653781
145.6	0	1	0.887373	37.0071	0.68326
145.7	0	1	0.888135	37.0561	0.710753
145.8	0	1	0.889076	37.1041	0.736268
145.9	0	1	0.890182	37.1511	0.759829
146	0	1	0.891435	37.1971	0.781467
146.1	0	1	0.892823	37.2422	0.801225
146.2	0	1	0.894328	37.2862	0.819154
146.3	0	1	0.895936	37.3291	0.83531
146.4	0	1	0.897634	37.371	0.849758
146.5	0	1	0.899406	37.4119	0.862565
146.6	0	1	0.901241	37.4517	0.873802
146.7	0	1	0.903125	37.4905	0.883545
146.8	0	1	0.905048	37.5283	0.891869
146.9	0	1	0.906998	37.565	0.898851
147	0	1	0.908965	37.6007	0.904568
147.1	0	1	0.910942	37.6354	0.909096
147.2	0	1	0.912918	37.6692	0.91251
147.3	0	1	0.914888	37.702	0.914885
147.4	0	1	0.916845	37.7339	0.916291
147.5	0	1	0.918782	37.7648	0.9168
147.6	0	1	0.920696	37.7949	0.916478
147.7	0	1	0.92258	37.824	0.915389
147.8	0	1	0.924432	37.8524	0.913596
147.9	0	1	0.926247	37.8799	0.911156
148	0	1	0.928025	37.9066	0.908126
148.1	0	1	0.929761	37.9325	0.904558
148.2	0	1	0.931454	37.9576	0.900502
148.3	0	1	0.933103	37.982	0.896005
148.4	0	1	0.934707	38.0057	0.891111
148.5	0	1	0.936264	38.0287	0.885861
148.6	0	1	0.937775	38.0511	0.880294
148.7	0	1	0.939239	38.0727	0.874444
148.8	0	1	0.940655	38.0938	0.868347
148.9	0	1	0.942024	38.1142	0.862031
149	0	1	0.943347	38.134	0.855527
149.1	0	1	0.944623	38.1533	0.848861
149.2	0	1	0.945853	38.172	0.842057
149.3	0	1	0.947038	38.1902	0.835137
149.4	0	1	0.948179	38.2078	0.828124
149.5	0	1	0.949276	38.2249	0.821035
149.6	0	1	0.950331	38.2416	0.813888
149.7	0	1	0.951343	38.2578	0.806699
149.8	0	1	0.952315	38.2735	0.799484
149.9	0	1	0.953248	38.2888	0.792255
150	0	1	0.954142	38.3037	0.785024
150.1	0	1	0.954998	38.3181	0.777803
150.2	0	1	0.955818	38.3322	0.770602
150.3	0	1	0.956603	38.3458	0.763429
150.4	0	1	0.957353	38.3591	0.756294
150.5	0	1	0.958071	38.3721	0.749203
150.6	0	1	0.958757	38.3846	0.742163
150.7	0	1	0.959412	38.3969	0.73518
150.8	0	1	0.960038	38.4088	0.728259
150.9	0	1	0.960636	38.4204	0.721405
151	0	1	0.961206	38.4317	0.714622
151.1	0	1	0.961749	38.4427	0.707914
151.2	0	1	0.962268	38.4534	0.701283
151.3	0	1	0.962762	38.4638	0.694732
151.4	0	1	0.963233	38.4739	0.688264
151.5	0	1	0.963681	38.4838	0.68188
151.6	0	1	0.964108	38.4935	0.675582
151.7	0	1	0.964514	38.5029	0.669371
151.8	0	1	0.9649	38.512	0.663247
151.9	0	1	0.965267	38.521	0.657213
152	0	1	0.965616	38.5297	0.651267
152.1	0	1	0.965947	38.5382	0.645411
152.2	0	1	0.966261	38.5465	0.639644
152.3	0	1	0.966559	38.5545	0.633966
152.4	0	1	0.966841	38.5624	0.628377
152.5	0	1	0.967107	38.5701	0.622877
152.6	0	1	0.967359	38.5776	0.617464
152.7	0	1	0.967597	38.585	0.612139
152.8	0	1	0.96782	38.5921	0.6069
152.9	0	1	0.968031	38.5991	0.601746
153	0	1	0.968228	38.6059	0.596678
153.1	0	1	0.968413	38.6126	0.591693
153.2	0	1	0.968585	38.6191	0.586791
153.3	0	1	0.968746	38.6255	0.581971
153.4	0	1	0.968895	38.6317	0.577232
153.5	0	1	0.969033	38.6378	0.572573
153.6	0	1	0.96916	38.6437	0.567992
153.7	0	1	0.969276	38.6495	0.563489
153.8	0	1	0.969382	38.6552	0.559063
153.9	0	1	0.969478	38.6608	0.554711
154	0	1	0.969565	38.6662	0.550434
154.1	0	1	0.969642	38.6715	0.54623
154.2	0	1	0.96971	38.6767	0.542098
154.3	0	1	0.969769	38.6818	0.538037
154.4	0	1	0.96982	38.6867	0.534046
154.5	0	1	0.969862	38.6916	0.530124
154.6	0	1	0.969896	38.6964	0.526269
154.7	0	1	0.969923	38.701	0.522481
154.8	0	1	0.969943	38.7056	0.518759
154.9	0	1	0.969956	38.7101	0.515101
155	0	1	0.969961	38.7144	0.511506
155.1	0	1	0.969961	38.7187	0.507973
155.2	0	1	0.969954	38.7229	0.504502
155.3	0	1	0.969942	38.727	0.501092
155.4	0	1	0.969924	38.731	0.49774
155.5	0	1	0.9699	38.735	0.494446
155.6	0	1	0.969872	38.7388	0.49121
155.7	0	1	0.969839	38.7426	0.48803
155.8	0	1	0.969802	38.7463	0.484904
155.9	0	1	0.96976	38.7499	0.481833
156	0	1	0.969714	38.7535	0.478815
156.1	1	0	0.967629	38.7833	0.45249
156.2	1	0	0.965447	38.8136	0.425395
156.3	1	0	0.963167	38.8444	0.397544
156.4	1	0	0.96079	38.8758	0.368955
156.5	1	0	0.958315	38.9076	0.339652
156.6	1	0	0.955744	38.94	0.309659
156.7	1	0	0.953078	38.9728	0.279008
156.8	1	0	0.950319	39.0062	0.247732
156.9	1	0	0.947469	39.04	0.215871
157	1	0	0.944531	39.0744	0.183467
157.1	1	0	0.941509	39.1093	0.150567
157.2	1	0	0.938407	39.1447	0.117222
157.3	1	0	0.935229	39.1805	0.0834867
157.4	1	0	0.931983	39.2169	0.0494199
157.5	1	0	0.928672	39.2537	0.0150839
157.6	1	0	0.925305	39.2909	-0.019456
157.7	1	0	0.921888	39.3287	-0.054131
157.8	1	0	0.918429	39.3668	-0.0888701
157.9	1	0	0.914936	39.4054	-0.1236
158	1	0	0.911419	39.4444	-0.158245
158.1	1	0	0.907886	39.4838	-0.192728
158.2	1	0	0.904347	39.5236	-0.226971
158.3	1	0	0.900812	39.5637	-0.260897
158.4	1	0	0.897291	39.6042	-0.294427
158.5	1	0	0.893794	39.645	-0.327482
158.6	1	0	0.890332	39.6862	-0.359987
158.7	1	0	0.886916	39.7275	-0.391865
158.8	1	0	0.883554	39.7692	-0.423043
158.9	1	0	0.880259	39.8111	-0.45345
159	1	0	0.877039	39.8532	-0.483017
159.1	1	0	0.873905	39.8954	-0.511681
159.2	1	0	0.870866	39.9378	-0.539379
159.3	1	0	0.86793	39.9804	-0.566054
159.4	1	0	0.865106	40.023	-0.591654
159.5	1	0	0.862402	40.0657	-0.616128
159.6	1	0	0.859824	40.1085	-0.639435
159.7	1	0	0.85738	40.1512	-0.661534
159.8	1	0	0.855075	40.194	-0.682392
159.9	1	0	0.852914	40.2366	-0.70198
160	1	0	0.8509	40.2793	-0.720274
160.1	1	0	0.849038	40.3218	-0.737257
160.2	1	0	0.84733	40.3641	-0.752913
160.3	1	0	0.845778	40.4063	-0.767235
160.4	1	0	0.844382	40.4483	-0.780219
160.5	1	0	0.843144	40.4901	-0.791866
160.6	1	0	0.842061	40.5317	-0.80218
160.7	1	0	0.841134	40.573	-0.811173
160.8	1	0	0.840359	40.614	-0.818856
160.9	1	0	0.839735	40.6547	-0.825249
161	1	0	0.839259	40.695	-0.830371
161.1	1	0	0.838926	40.735	-0.834247
161.2	1	0	0.838732	40.7747	-0.836904
161.3	1	0	0.838673	40.8139	-0.838372
161.4	1	0	0.838744	40.8528	-0.838683
161.5	1	0	0.838939	40.8912	-0.837871
161.6	1	0	0.839252	40.9292	-0.835971
161.7	1	0	0.839679	40.9667	-0.833023
161.8	1	0	0.840212	41.0038	-0.829064
161.9	1	0	0.840846	41.0404	-0.824135
162	1	0	0.841574	41.0765	-0.818277
162.1	1	0	0.84239	41.1122	-0.81153
162.2	1	0	0.843288	41.1474	-0.803935
162.3	1	0	0.844261	41.1821	-0.795536
162.4	1	0	0.845304	41.2163	-0.786374
162.5	1	0	0.84641	41.25	-0.776489
162.6	1	0	0.847573	41.2832	-0.765924
162.7	1	0	0.848788	41.316	-0.754719
162.8	1	0	0.850049	41.3482	-0.742914
162.9	1	0	0.85135	41.3799	-0.730547
163	1	0	0.852686	41.4112	-0.717658
163.1	1	0	0.854052	41.4419	-0.704284
163.2	1	0	0.855443	41.4722	-0.690461
163.3	1	0	0.856855	41.502	-0.676224
163.4	1	0	0.858283	41.5313	-0.661608
163.5	1	0	0.859723	41.5602	-0.646646
163.6	1	0	0.861171	41.5886	-0.63137
163.7	1	0	0.862623	41.6165	-0.61581
163.8	1	0	0.864076	41.6439	-0.599995
163.9	1	0	0.865526	41.671	-0.583954
164	1	0	0.866971	41.6976	-0.567714
164.1	1	0	0.868407	41.7237	-0.551299
164.2	1	0	0.869832	41.7494	-0.534736
164.3	1	0	0.871243	41.7747	-0.518046
164.4	1	0	0.872638	41.7996	-0.501251
164.5	1	0	0.874015	41.8241	-0.484374
164.6	1	0	0.875372	41.8482	-0.467432
164.7	1	0	0.876707	41.8719	-0.450445
164.8	1	0	0.878019	41.8952	-0.433431
164.9	1	0	0.879305	41.9182	-0.416405
165	1	0	0.880565	41.9408	-0.399383
165.1	1	0	0.881797	41.963	-0.38238
165.2	1	0	0.883001	41.9848	-0.365409
165.3	1	0	0.884175	42.0064	-0.348482
165.4	1	0	0.885318	42.0276	-0.331612
165.5	1	0	0.88643	42.0484	-0.314809
165.6	1	0	0.887509	42.069	-0.298083
165.7	1	0	0.888556	42.0892	-0.281444
165.8	1	0	0.88957	42.1091	-0.2649
165.9	1	0	0.890549	42.1288	-0.248459
166	1	0	0.891494	42.1481	-0.232129
166.1	1	0	0.892405	42.1671	-0.215916
166.2	1	0	0.893281	42.1859	-0.199827
166.3	1	0	0.894121	42.2044	-0.183866
166.4	1	0	0.894926	42.2226	-0.168039
166.5	1	0	0.895696	42.2406	-0.15235
166.6	1	0	0.89643	42.2583	-0.136804
166.7	1	0	0.897128	42.2758	-0.121404
166.8	1	0	0.89779	42.293	-0.106153
166.9	1	0	0.898416	42.31	-0.0910552
167	1	0	0.899005	42.3267	-0.0761119
167.1	1	0	0.899559	42.3433	-0.0613256
167.2	1	0	0.900077	42.3596	-0.0466984
167.3	1	0	0.900558	42.3757	-0.0322318
167.4	1	0	0.901004	42.3916	-0.0179271
167.5	1	0	0.901413	42.4073	-0.00378567
167.6	1	0	0.901786	42.4228	0.0101917
167.7	1	0	0.902124	42.4381	0.0240044
167.8	1	0	0.902425	42.4532	0.0376518
167.9	1	0	0.90269	42.4682	0.0511335
168	1	0	0.902919	42.4829	0.0644495
