# Supplementary material for: Application of time lags between light and temperature cycles for growth control based on the circadian clock of Lactuca sativa L. seedlings
Source: Front Plant Sci. 2022 Oct 13;13:994555. doi: 10.3389/fpls.2022.994555 (PMC9802636; doi:10.3389/fpls.2022.994555)
Supplement: Supplementary file 1 [file DataSheet_1.zip › Simulation/Cos (Figure S8)/L12D12_12h32C_Dt=12h_Cos.csv]

t	LD	Temperature	R	��	RCos��
0.1	0	0	0.999986	-0.519997	0.867809
0.2	0	0	0.999945	-0.49364	0.880566
0.3	0	0	0.999877	-0.467283	0.892686
0.4	0	0	0.999781	-0.440926	0.904159
0.5	0	0	0.999659	-0.414568	0.914978
0.6	0	0	0.999509	-0.388211	0.925133
0.7	0	0	0.999332	-0.361854	0.934618
0.8	0	0	0.999129	-0.335497	0.943424
0.9	0	0	0.998899	-0.30914	0.951546
1	0	0	0.998642	-0.282783	0.958978
1.1	0	0	0.998358	-0.256425	0.965715
1.2	0	0	0.998049	-0.230068	0.971751
1.3	0	0	0.997712	-0.203711	0.977082
1.4	0	0	0.99735	-0.177354	0.981706
1.5	0	0	0.996962	-0.150996	0.985618
1.6	0	0	0.996547	-0.124639	0.988817
1.7	0	0	0.996107	-0.0982819	0.9913
1.8	0	0	0.995641	-0.0719246	0.993066
1.9	0	0	0.995149	-0.0455674	0.994116
2	0	0	0.994631	-0.0192101	0.994448
2.1	0	0	0.994088	0.0071472	0.994063
2.2	0	0	0.99352	0.0335045	0.992962
2.3	0	0	0.992926	0.0598618	0.991148
2.4	0	0	0.992308	0.0862191	0.988622
2.5	0	0	0.991664	0.112576	0.985387
2.6	0	0	0.990996	0.138934	0.981447
2.7	0	0	0.990302	0.165291	0.976805
2.8	0	0	0.989584	0.191649	0.971467
2.9	0	0	0.988842	0.218006	0.965437
3	0	0	0.988075	0.244363	0.958721
3.1	0	0	0.987284	0.270721	0.951326
3.2	0	0	0.986469	0.297078	0.943258
3.3	0	0	0.98563	0.323436	0.934524
3.4	0	0	0.984767	0.349793	0.925133
3.5	0	0	0.98388	0.37615	0.915092
3.6	0	0	0.982969	0.402508	0.904412
3.7	0	0	0.982035	0.428865	0.8931
3.8	0	0	0.981078	0.455223	0.881168
3.9	0	0	0.980097	0.481581	0.868625
4	0	0	0.979093	0.507938	0.855482
4.1	0	0	0.978066	0.534296	0.841751
4.2	0	0	0.977017	0.560653	0.827443
4.3	0	0	0.975944	0.587011	0.812571
4.4	0	0	0.974849	0.613368	0.797147
4.5	0	0	0.973732	0.639726	0.781185
4.6	0	0	0.972592	0.666084	0.764698
4.7	0	0	0.97143	0.692441	0.747699
4.8	0	0	0.970246	0.718799	0.730204
4.9	0	0	0.96904	0.745157	0.712226
5	0	0	0.967812	0.771515	0.693781
5.1	0	0	0.966562	0.797872	0.674884
5.2	0	0	0.965291	0.82423	0.655551
5.3	0	0	0.963999	0.850588	0.635797
5.4	0	0	0.962685	0.876946	0.615639
5.5	0	0	0.961351	0.903304	0.595094
5.6	0	0	0.959995	0.929661	0.574178
5.7	0	0	0.958618	0.956019	0.552908
5.8	0	0	0.957221	0.982377	0.531302
5.9	0	0	0.955803	1.00874	0.509378
6	0	0	0.954365	1.03509	0.487152
6.1	0	0	0.952907	1.06145	0.464643
6.2	0	0	0.951428	1.08781	0.441868
6.3	0	0	0.949929	1.11417	0.418848
6.4	0	0	0.94841	1.14053	0.395598
6.5	0	0	0.946872	1.16688	0.372139
6.6	0	0	0.945314	1.19324	0.348489
6.7	0	0	0.943737	1.2196	0.324666
6.8	0	0	0.94214	1.24596	0.30069
6.9	0	0	0.940524	1.27232	0.276578
7	0	0	0.938889	1.29867	0.252351
7.1	0	0	0.937235	1.32503	0.228027
7.2	0	0	0.935563	1.35139	0.203625
7.3	0	0	0.933871	1.37775	0.179164
7.4	0	0	0.932162	1.40411	0.154663
7.5	0	0	0.930433	1.43047	0.130141
7.6	0	0	0.928687	1.45682	0.105616
7.7	0	0	0.926923	1.48318	0.0811079
7.8	0	0	0.92514	1.50954	0.056635
7.9	0	0	0.92334	1.5359	0.0322158
8	0	0	0.921523	1.56226	0.00786895
8.1	0	0	0.919687	1.58862	-0.0163873
8.2	0	0	0.917835	1.61497	-0.0405347
8.3	0	0	0.915965	1.64133	-0.0645551
8.4	0	0	0.914078	1.66769	-0.0884308
8.5	0	0	0.912174	1.69405	-0.112144
8.6	0	0	0.910253	1.72041	-0.135677
8.7	0	0	0.908316	1.74677	-0.159013
8.8	0	0	0.906362	1.77313	-0.182135
8.9	0	0	0.904391	1.79948	-0.205025
9	0	0	0.902405	1.82584	-0.227668
9.1	0	0	0.900402	1.8522	-0.250047
9.2	0	0	0.898383	1.87856	-0.272146
9.3	0	0	0.896349	1.90492	-0.293949
9.4	0	0	0.894298	1.93128	-0.315441
9.5	0	0	0.892233	1.95764	-0.336607
9.6	0	0	0.890151	1.984	-0.357432
9.7	0	0	0.888055	2.01035	-0.377902
9.8	0	0	0.885943	2.03671	-0.398003
9.9	0	0	0.883817	2.06307	-0.41772
10	0	0	0.881675	2.08943	-0.437041
10.1	0	0	0.879519	2.11579	-0.455953
10.2	0	0	0.877348	2.14215	-0.474443
10.3	0	0	0.875163	2.16851	-0.4925
10.4	0	0	0.872963	2.19487	-0.51011
10.5	0	0	0.87075	2.22123	-0.527263
10.6	0	0	0.868522	2.24758	-0.543948
10.7	0	0	0.86628	2.27394	-0.560155
10.8	0	0	0.864025	2.3003	-0.575874
10.9	0	0	0.861756	2.32666	-0.591094
11	0	0	0.859473	2.35302	-0.605808
11.1	0	0	0.857178	2.37938	-0.620005
11.2	0	0	0.854869	2.40574	-0.633678
11.3	0	0	0.852547	2.4321	-0.64682
11.4	0	0	0.850212	2.45846	-0.659422
11.5	0	0	0.847864	2.48482	-0.671478
11.6	0	0	0.845504	2.51118	-0.682983
11.7	0	0	0.843131	2.53753	-0.693929
11.8	0	0	0.840746	2.56389	-0.704311
11.9	0	0	0.838349	2.59025	-0.714125
12	0	0	0.835939	2.61661	-0.723367
12.1	1	1	0.828245	2.64009	-0.726256
12.2	1	1	0.820304	2.66399	-0.728513
12.3	1	1	0.812119	2.68832	-0.730111
12.4	1	1	0.803691	2.71309	-0.731028
12.5	1	1	0.795022	2.7383	-0.73124
12.6	1	1	0.786116	2.76396	-0.730726
12.7	1	1	0.776977	2.79008	-0.729467
12.8	1	1	0.767611	2.81666	-0.727444
12.9	1	1	0.758023	2.84373	-0.724644
13	1	1	0.748222	2.87128	-0.721051
13.1	1	1	0.738214	2.89932	-0.716655
13.2	1	1	0.728011	2.92787	-0.711448
13.3	1	1	0.717621	2.95695	-0.705422
13.4	1	1	0.707056	2.98655	-0.698575
13.5	1	1	0.696328	3.0167	-0.690905
13.6	1	1	0.685452	3.04742	-0.682414
13.7	1	1	0.67444	3.07871	-0.673107
13.8	1	1	0.663308	3.11059	-0.66299
13.9	1	1	0.652074	3.14309	-0.652073
14	1	1	0.640752	3.17623	-0.640368
14.1	1	1	0.629363	3.21002	-0.627891
14.2	1	1	0.617926	3.24448	-0.614658
14.3	1	1	0.606459	3.27965	-0.600689
14.4	1	1	0.594985	3.31554	-0.586006
14.5	1	1	0.583525	3.35219	-0.570633
14.6	1	1	0.572102	3.38961	-0.554596
14.7	1	1	0.56074	3.42785	-0.537922
14.8	1	1	0.549463	3.46691	-0.520642
14.9	1	1	0.538296	3.50684	-0.502786
15	1	1	0.527265	3.54767	-0.484387
15.1	1	1	0.516398	3.58941	-0.465478
15.2	1	1	0.505721	3.6321	-0.446093
15.3	1	1	0.495262	3.67577	-0.426267
15.4	1	1	0.48505	3.72042	-0.406037
15.5	1	1	0.475114	3.76609	-0.385439
15.6	1	1	0.465481	3.81279	-0.364508
15.7	1	1	0.456183	3.86052	-0.343283
15.8	1	1	0.447247	3.90929	-0.321799
15.9	1	1	0.438703	3.95909	-0.300093
16	1	1	0.430578	4.00991	-0.278201
16.1	1	1	0.4229	4.06172	-0.256159
16.2	1	1	0.415696	4.11448	-0.234001
16.3	1	1	0.408989	4.16815	-0.211763
16.4	1	1	0.402803	4.22265	-0.189477
16.5	1	1	0.397159	4.27792	-0.167176
16.6	1	1	0.392074	4.33386	-0.144892
16.7	1	1	0.387564	4.39037	-0.122655
16.8	1	1	0.38364	4.44734	-0.100496
16.9	1	1	0.380312	4.50464	-0.0784415
17	1	1	0.377584	4.56214	-0.0565196
17.1	1	1	0.375456	4.61969	-0.0347558
17.2	1	1	0.373926	4.67715	-0.0131746
17.3	1	1	0.372985	4.73438	0.0082006
17.4	1	1	0.372625	4.79123	0.029348
17.5	1	1	0.372829	4.84757	0.0502471
17.6	1	1	0.373582	4.90327	0.0708786
17.7	1	1	0.374861	4.95821	0.0912245
17.8	1	1	0.376644	5.01228	0.111268
17.9	1	1	0.378906	5.06539	0.130994
18	1	1	0.38162	5.11746	0.150389
18.1	1	1	0.384759	5.16841	0.169439
18.2	1	1	0.388294	5.2182	0.188134
18.3	1	1	0.392197	5.26678	0.206461
18.4	1	1	0.396437	5.31413	0.224413
18.5	1	1	0.400988	5.36023	0.241981
18.6	1	1	0.405821	5.40507	0.259158
18.7	1	1	0.410909	5.44866	0.275937
18.8	1	1	0.416225	5.49101	0.292315
18.9	1	1	0.421746	5.53214	0.308285
19	1	1	0.427446	5.57206	0.323845
19.1	1	1	0.433305	5.61081	0.338993
19.2	1	1	0.439299	5.64841	0.353727
19.3	1	1	0.44541	5.68491	0.368045
19.4	1	1	0.451619	5.72032	0.381948
19.5	1	1	0.457908	5.7547	0.395436
19.6	1	1	0.464262	5.78807	0.40851
19.7	1	1	0.470664	5.82047	0.421172
19.8	1	1	0.477102	5.85195	0.433424
19.9	1	1	0.483563	5.88253	0.445268
20	1	1	0.490035	5.91225	0.456707
20.1	1	1	0.496507	5.94115	0.467746
20.2	1	1	0.502969	5.96925	0.478388
20.3	1	1	0.509413	5.9966	0.488637
20.4	1	1	0.51583	6.02322	0.498498
20.5	1	1	0.522212	6.04915	0.507976
20.6	1	1	0.528553	6.07441	0.517076
20.7	1	1	0.534847	6.09903	0.525803
20.8	1	1	0.541088	6.12304	0.534164
20.9	1	1	0.547271	6.14645	0.542163
21	1	1	0.553391	6.16931	0.549807
21.1	1	1	0.559445	6.19162	0.557102
21.2	1	1	0.565429	6.21342	0.564053
21.3	1	1	0.571339	6.23472	0.570668
21.4	1	1	0.577173	6.25554	0.576953
21.5	1	1	0.582929	6.2759	0.582913
21.6	1	1	0.588603	6.29582	0.588556
21.7	1	1	0.594194	6.31532	0.593888
21.8	1	1	0.599701	6.33441	0.598915
21.9	1	1	0.605122	6.35311	0.603643
22	1	1	0.610455	6.37143	0.60808
22.1	1	1	0.615701	6.38939	0.612232
22.2	1	1	0.620857	6.407	0.616104
22.3	1	1	0.625923	6.42427	0.619704
22.4	1	1	0.630899	6.44122	0.623037
22.5	1	1	0.635785	6.45785	0.626111
22.6	1	1	0.640579	6.47419	0.62893
22.7	1	1	0.645283	6.49023	0.631501
22.8	1	1	0.649895	6.50599	0.633831
22.9	1	1	0.654416	6.52148	0.635924
23	1	1	0.658847	6.53671	0.637787
23.1	1	1	0.663186	6.55168	0.639425
23.2	1	1	0.667436	6.56641	0.640845
23.3	1	1	0.671595	6.5809	0.642051
23.4	1	1	0.675665	6.59517	0.643049
23.5	1	1	0.679645	6.60921	0.643844
23.6	1	1	0.683537	6.62303	0.644442
23.7	1	1	0.68734	6.63665	0.644847
23.8	1	1	0.691056	6.65007	0.645065
23.9	1	1	0.694684	6.66329	0.645101
24	1	1	0.698226	6.67633	0.644959
24.1	0	0	0.697259	6.70422	0.636366
24.2	0	0	0.696281	6.7321	0.627293
24.3	0	0	0.695292	6.75997	0.61775
24.4	0	0	0.694291	6.78783	0.607745
24.5	0	0	0.693279	6.81568	0.59729
24.6	0	0	0.692256	6.84352	0.586395
24.7	0	0	0.691221	6.87135	0.575069
24.8	0	0	0.690175	6.89917	0.563326
24.9	0	0	0.689118	6.92697	0.551175
25	0	0	0.688049	6.95477	0.538629
25.1	0	0	0.68697	6.98256	0.5257
25.2	0	0	0.685879	7.01034	0.512399
25.3	0	0	0.684776	7.03811	0.49874
25.4	0	0	0.683663	7.06586	0.484736
25.5	0	0	0.682538	7.09361	0.470399
25.6	0	0	0.681402	7.12135	0.455742
25.7	0	0	0.680255	7.14908	0.44078
25.8	0	0	0.679097	7.17679	0.425525
25.9	0	0	0.677928	7.2045	0.409992
26	0	0	0.676747	7.2322	0.394195
26.1	0	0	0.675556	7.25989	0.378148
26.2	0	0	0.674353	7.28756	0.361866
26.3	0	0	0.673139	7.31523	0.345362
26.4	0	0	0.671915	7.34289	0.328652
26.5	0	0	0.670679	7.37054	0.31175
26.6	0	0	0.669433	7.39818	0.294672
26.7	0	0	0.668175	7.42581	0.277431
26.8	0	0	0.666907	7.45343	0.260043
26.9	0	0	0.665628	7.48104	0.242524
27	0	0	0.664338	7.50865	0.224887
27.1	0	0	0.663037	7.53624	0.207149
27.2	0	0	0.661726	7.56382	0.189324
27.3	0	0	0.660404	7.59139	0.171428
27.4	0	0	0.659071	7.61896	0.153475
27.5	0	0	0.657728	7.64651	0.13548
27.6	0	0	0.656374	7.67406	0.117459
27.7	0	0	0.65501	7.7016	0.0994273
27.8	0	0	0.653635	7.72913	0.0813986
27.9	0	0	0.65225	7.75664	0.0633881
28	0	0	0.650854	7.78415	0.0454106
28.1	0	0	0.649449	7.81165	0.0274808
28.2	0	0	0.648033	7.83915	0.00961302
28.3	0	0	0.646606	7.86663	-0.00817828
28.4	0	0	0.64517	7.8941	-0.0258789
28.5	0	0	0.643723	7.92157	-0.0434748
28.6	0	0	0.642267	7.94903	-0.060952
28.7	0	0	0.6408	7.97647	-0.078297
28.8	0	0	0.639323	8.00391	-0.095496
28.9	0	0	0.637837	8.03134	-0.112536
29	0	0	0.636341	8.05877	-0.129403
29.1	0	0	0.634835	8.08618	-0.146086
29.2	0	0	0.633319	8.11358	-0.16257
29.3	0	0	0.631794	8.14098	-0.178845
29.4	0	0	0.630259	8.16837	-0.194897
29.5	0	0	0.628715	8.19575	-0.210714
29.6	0	0	0.627161	8.22312	-0.226286
29.7	0	0	0.625598	8.25048	-0.2416
29.8	0	0	0.624025	8.27783	-0.256646
29.9	0	0	0.622443	8.30518	-0.271413
30	0	0	0.620852	8.33252	-0.28589
30.1	0	0	0.619252	8.35985	-0.300068
30.2	0	0	0.617643	8.38717	-0.313936
30.3	0	0	0.616025	8.41448	-0.327485
30.4	0	0	0.614398	8.44179	-0.340706
30.5	0	0	0.612763	8.46908	-0.353589
30.6	0	0	0.611118	8.49637	-0.366128
30.7	0	0	0.609465	8.52365	-0.378312
30.8	0	0	0.607803	8.55093	-0.390135
30.9	0	0	0.606133	8.57819	-0.401589
31	0	0	0.604454	8.60545	-0.412667
31.1	0	0	0.602767	8.6327	-0.423362
31.2	0	0	0.601071	8.65994	-0.433669
31.3	0	0	0.599368	8.68717	-0.44358
31.4	0	0	0.597656	8.7144	-0.453091
31.5	0	0	0.595936	8.74161	-0.462196
31.6	0	0	0.594208	8.76882	-0.47089
31.7	0	0	0.592473	8.79603	-0.47917
31.8	0	0	0.590729	8.82322	-0.48703
31.9	0	0	0.588978	8.85041	-0.494467
32	0	0	0.587219	8.87759	-0.501479
32.1	0	0	0.585452	8.90476	-0.508062
32.2	0	0	0.583679	8.93192	-0.514213
32.3	0	0	0.581897	8.95908	-0.51993
32.4	0	0	0.580109	8.98623	-0.525212
32.5	0	0	0.578313	9.01337	-0.530058
32.6	0	0	0.57651	9.04051	-0.534466
32.7	0	0	0.5747	9.06763	-0.538435
32.8	0	0	0.572883	9.09475	-0.541967
32.9	0	0	0.571059	9.12187	-0.545059
33	0	0	0.569228	9.14897	-0.547714
33.1	0	0	0.567391	9.17607	-0.549933
33.2	0	0	0.565547	9.20316	-0.551715
33.3	0	0	0.563696	9.23024	-0.553064
33.4	0	0	0.561839	9.25732	-0.55398
33.5	0	0	0.559976	9.28439	-0.554467
33.6	0	0	0.558107	9.31145	-0.554526
33.7	0	0	0.556231	9.3385	-0.554162
33.8	0	0	0.554349	9.36555	-0.553377
33.9	0	0	0.552462	9.39259	-0.552175
34	0	0	0.550568	9.41963	-0.550561
34.1	0	0	0.548669	9.44665	-0.548538
34.2	0	0	0.546764	9.47367	-0.54611
34.3	0	0	0.544853	9.50069	-0.543284
34.4	0	0	0.542937	9.52769	-0.540065
34.5	0	0	0.541016	9.55469	-0.536457
34.6	0	0	0.539089	9.58168	-0.532467
34.7	0	0	0.537157	9.60867	-0.5281
34.8	0	0	0.53522	9.63565	-0.523365
34.9	0	0	0.533278	9.66262	-0.518266
35	0	0	0.531331	9.68958	-0.512811
35.1	0	0	0.529379	9.71654	-0.507006
35.2	0	0	0.527423	9.74349	-0.500861
35.3	0	0	0.525462	9.77044	-0.494381
35.4	0	0	0.523496	9.79738	-0.487576
35.5	0	0	0.521526	9.82431	-0.480452
35.6	0	0	0.519552	9.85124	-0.473019
35.7	0	0	0.517573	9.87815	-0.465284
35.8	0	0	0.51559	9.90507	-0.457257
35.9	0	0	0.513604	9.93197	-0.448946
36	0	0	0.511613	9.95887	-0.440361
36.1	1	1	0.504134	10.0039	-0.421935
36.2	1	1	0.496897	10.0498	-0.402969
36.3	1	1	0.489927	10.0965	-0.383492
36.4	1	1	0.483246	10.1441	-0.363536
36.5	1	1	0.476879	10.1924	-0.343133
36.6	1	1	0.47085	10.2416	-0.322318
36.7	1	1	0.465179	10.2915	-0.301126
36.8	1	1	0.459889	10.3421	-0.279591
36.9	1	1	0.454999	10.3933	-0.257751
37	1	1	0.450528	10.4452	-0.235641
37.1	1	1	0.446491	10.4975	-0.2133
37.2	1	1	0.442903	10.5503	-0.190763
37.3	1	1	0.439776	10.6034	-0.168068
37.4	1	1	0.437119	10.6568	-0.145251
37.5	1	1	0.434939	10.7104	-0.122349
37.6	1	1	0.433239	10.7641	-0.0993976
37.7	1	1	0.432022	10.8177	-0.0764324
37.8	1	1	0.431285	10.8712	-0.0534875
37.9	1	1	0.431023	10.9245	-0.0305967
38	1	1	0.43123	10.9775	-0.0077926
38.1	1	1	0.431894	11.0301	0.0148933
38.2	1	1	0.433005	11.0821	0.0374305
38.3	1	1	0.434548	11.1336	0.0597899
38.4	1	1	0.436505	11.1844	0.0819436
38.5	1	1	0.43886	11.2345	0.103865
38.6	1	1	0.441593	11.2838	0.125529
38.7	1	1	0.444683	11.3323	0.146913
38.8	1	1	0.448108	11.3799	0.167992
38.9	1	1	0.451848	11.4265	0.188748
39	1	1	0.45588	11.4722	0.209161
39.1	1	1	0.460182	11.517	0.229213
39.2	1	1	0.464732	11.5607	0.248887
39.3	1	1	0.469507	11.6035	0.268169
39.4	1	1	0.474487	11.6453	0.287046
39.5	1	1	0.479651	11.6861	0.305504
39.6	1	1	0.484978	11.7259	0.323535
39.7	1	1	0.49045	11.7647	0.341127
39.8	1	1	0.496048	11.8026	0.358274
39.9	1	1	0.501754	11.8396	0.374969
40	1	1	0.507553	11.8756	0.391205
40.1	1	1	0.513427	11.9108	0.406979
40.2	1	1	0.519362	11.945	0.422288
40.3	1	1	0.525345	11.9784	0.437128
40.4	1	1	0.531362	12.011	0.451499
40.5	1	1	0.537401	12.0428	0.465401
40.6	1	1	0.543451	12.0738	0.478833
40.7	1	1	0.549501	12.104	0.491798
40.8	1	1	0.555541	12.1335	0.504297
40.9	1	1	0.561564	12.1623	0.516333
41	1	1	0.567559	12.1904	0.52791
41.1	1	1	0.573521	12.2178	0.539032
41.2	1	1	0.579442	12.2446	0.549703
41.3	1	1	0.585315	12.2708	0.559929
41.4	1	1	0.591135	12.2964	0.569716
41.5	1	1	0.596897	12.3213	0.579069
41.6	1	1	0.602596	12.3458	0.587996
41.7	1	1	0.608228	12.3697	0.596502
41.8	1	1	0.613789	12.3931	0.604595
41.9	1	1	0.619276	12.4159	0.612282
42	1	1	0.624686	12.4383	0.619571
42.1	1	1	0.630015	12.4602	0.62647
42.2	1	1	0.635262	12.4817	0.632986
42.3	1	1	0.640425	12.5027	0.639128
42.4	1	1	0.645502	12.5233	0.644904
42.5	1	1	0.650492	12.5435	0.650322
42.6	1	1	0.655393	12.5633	0.65539
42.7	1	1	0.660205	12.5827	0.660117
42.8	1	1	0.664926	12.6017	0.664511
42.9	1	1	0.669556	12.6203	0.668581
43	1	1	0.674095	12.6387	0.672334
43.1	1	1	0.678542	12.6566	0.67578
43.2	1	1	0.682897	12.6743	0.678926
43.3	1	1	0.687161	12.6916	0.68178
43.4	1	1	0.691333	12.7086	0.68435
43.5	1	1	0.695414	12.7253	0.686646
43.6	1	1	0.699404	12.7418	0.688673
43.7	1	1	0.703304	12.7579	0.690441
43.8	1	1	0.707113	12.7738	0.691957
43.9	1	1	0.710833	12.7894	0.693228
44	1	1	0.714465	12.8047	0.694262
44.1	1	1	0.718009	12.8198	0.695066
44.2	1	1	0.721465	12.8347	0.695647
44.3	1	1	0.724836	12.8493	0.696012
44.4	1	1	0.728121	12.8637	0.696168
44.5	1	1	0.731322	12.8779	0.696122
44.6	1	1	0.734439	12.8918	0.69588
44.7	1	1	0.737473	12.9056	0.695448
44.8	1	1	0.740426	12.9191	0.694832
44.9	1	1	0.743298	12.9325	0.69404
45	1	1	0.74609	12.9456	0.693075
45.1	1	1	0.748804	12.9586	0.691945
45.2	1	1	0.75144	12.9714	0.690654
45.3	1	1	0.753999	12.984	0.689208
45.4	1	1	0.756482	12.9964	0.687612
45.5	1	1	0.758889	13.0086	0.68587
45.6	1	1	0.761223	13.0207	0.683989
45.7	1	1	0.763484	13.0327	0.681971
45.8	1	1	0.765672	13.0445	0.679823
45.9	1	1	0.767788	13.0561	0.677547
46	1	1	0.769834	13.0676	0.67515
46.1	1	1	0.771809	13.0789	0.672633
46.2	1	1	0.773715	13.0901	0.670003
46.3	1	1	0.775553	13.1012	0.667261
46.4	1	1	0.777323	13.1121	0.664413
46.5	1	1	0.779026	13.1229	0.661462
46.6	1	1	0.780663	13.1336	0.658411
46.7	1	1	0.782233	13.1441	0.655263
46.8	1	1	0.783739	13.1546	0.652023
46.9	1	1	0.785181	13.1649	0.648693
47	1	1	0.786559	13.1751	0.645276
47.1	1	1	0.787874	13.1852	0.641776
47.2	1	1	0.789126	13.1952	0.638196
47.3	1	1	0.790317	13.205	0.634538
47.4	1	1	0.791446	13.2148	0.630806
47.5	1	1	0.792516	13.2245	0.627002
47.6	1	1	0.793525	13.234	0.623128
47.7	1	1	0.794475	13.2435	0.619188
47.8	1	1	0.795366	13.2529	0.615184
47.9	1	1	0.796199	13.2622	0.611118
48	1	1	0.796974	13.2714	0.606994
48.1	1	1	0.797692	13.2805	0.602812
48.2	0	0	0.796247	13.307	0.587692
48.3	0	0	0.794788	13.3334	0.572202
48.4	0	0	0.793316	13.3599	0.556358
48.5	0	0	0.791831	13.3864	0.540172
48.6	0	0	0.790332	13.4129	0.523658
48.7	0	0	0.788821	13.4394	0.50683
48.8	0	0	0.787296	13.4659	0.489702
48.9	0	0	0.785759	13.4923	0.472289
49	0	0	0.784208	13.5188	0.454605
49.1	0	0	0.782646	13.5453	0.436665
49.2	0	0	0.78107	13.5717	0.418484
49.3	0	0	0.779482	13.5982	0.400075
49.4	0	0	0.777882	13.6246	0.381456
49.5	0	0	0.776269	13.6511	0.362639
49.6	0	0	0.774644	13.6775	0.343642
49.7	0	0	0.773007	13.704	0.324479
49.8	0	0	0.771358	13.7304	0.305165
49.9	0	0	0.769696	13.7569	0.285716
50	0	0	0.768024	13.7833	0.266148
50.1	0	0	0.766339	13.8097	0.246475
50.2	0	0	0.764643	13.8361	0.226714
50.3	0	0	0.762935	13.8626	0.206879
50.4	0	0	0.761215	13.889	0.186987
50.5	0	0	0.759485	13.9154	0.167052
50.6	0	0	0.757743	13.9418	0.14709
50.7	0	0	0.75599	13.9682	0.127116
50.8	0	0	0.754226	13.9946	0.107146
50.9	0	0	0.75245	14.021	0.0871945
51	0	0	0.750664	14.0474	0.067277
51.1	0	0	0.748868	14.0738	0.0474083
51.2	0	0	0.74706	14.1002	0.0276033
51.3	0	0	0.745242	14.1266	0.0078767
51.4	0	0	0.743414	14.153	-0.0117569
51.5	0	0	0.741575	14.1794	-0.031283
51.6	0	0	0.739726	14.2057	-0.0506873
51.7	0	0	0.737867	14.2321	-0.0699557
51.8	0	0	0.735997	14.2585	-0.0890743
51.9	0	0	0.734118	14.2849	-0.108029
52	0	0	0.732229	14.3112	-0.126807
52.1	0	0	0.730329	14.3376	-0.145395
52.2	0	0	0.728421	14.3639	-0.163779
52.3	0	0	0.726502	14.3903	-0.181946
52.4	0	0	0.724575	14.4167	-0.199885
52.5	0	0	0.722637	14.443	-0.217582
52.6	0	0	0.720691	14.4694	-0.235026
52.7	0	0	0.718735	14.4957	-0.252204
52.8	0	0	0.716771	14.522	-0.269105
52.9	0	0	0.714797	14.5484	-0.285719
53	0	0	0.712814	14.5747	-0.302033
53.1	0	0	0.710823	14.601	-0.318037
53.2	0	0	0.708823	14.6274	-0.333721
53.3	0	0	0.706814	14.6537	-0.349075
53.4	0	0	0.704797	14.68	-0.364088
53.5	0	0	0.702771	14.7063	-0.378753
53.6	0	0	0.700738	14.7327	-0.393059
53.7	0	0	0.698696	14.759	-0.406997
53.8	0	0	0.696645	14.7853	-0.42056
53.9	0	0	0.694587	14.8116	-0.43374
54	0	0	0.692521	14.8379	-0.446527
54.1	0	0	0.690448	14.8642	-0.458917
54.2	0	0	0.688366	14.8905	-0.4709
54.3	0	0	0.686277	14.9168	-0.482472
54.4	0	0	0.684181	14.9431	-0.493625
54.5	0	0	0.682077	14.9694	-0.504353
54.6	0	0	0.679966	14.9957	-0.514652
54.7	0	0	0.677847	15.022	-0.524516
54.8	0	0	0.675722	15.0483	-0.53394
54.9	0	0	0.67359	15.0745	-0.54292
55	0	0	0.67145	15.1008	-0.551452
55.1	0	0	0.669304	15.1271	-0.559533
55.2	0	0	0.667152	15.1534	-0.567159
55.3	0	0	0.664992	15.1797	-0.574327
55.4	0	0	0.662827	15.2059	-0.581035
55.5	0	0	0.660655	15.2322	-0.587281
55.6	0	0	0.658476	15.2585	-0.593063
55.7	0	0	0.656292	15.2847	-0.59838
55.8	0	0	0.654101	15.311	-0.603231
55.9	0	0	0.651905	15.3372	-0.607615
56	0	0	0.649702	15.3635	-0.611533
56.1	0	0	0.647494	15.3897	-0.614984
56.2	0	0	0.64528	15.416	-0.61797
56.3	0	0	0.643061	15.4422	-0.62049
56.4	0	0	0.640836	15.4685	-0.622547
56.5	0	0	0.638606	15.4947	-0.624141
56.6	0	0	0.63637	15.521	-0.625276
56.7	0	0	0.63413	15.5472	-0.625953
56.8	0	0	0.631884	15.5734	-0.626175
56.9	0	0	0.629634	15.5997	-0.625945
57	0	0	0.627378	15.6259	-0.625267
57.1	0	0	0.625118	15.6521	-0.624144
57.2	0	0	0.622853	15.6784	-0.62258
57.3	0	0	0.620584	15.7046	-0.62058
57.4	0	0	0.61831	15.7308	-0.618149
57.5	0	0	0.616032	15.757	-0.615291
57.6	0	0	0.61375	15.7832	-0.612012
57.7	0	0	0.611463	15.8094	-0.608317
57.8	0	0	0.609173	15.8357	-0.604213
57.9	0	0	0.606878	15.8619	-0.599705
58	0	0	0.60458	15.8881	-0.5948
58.1	0	0	0.602278	15.9143	-0.589505
58.2	0	0	0.599973	15.9405	-0.583826
58.3	0	0	0.597663	15.9667	-0.577771
58.4	0	0	0.595351	15.9929	-0.571348
58.5	0	0	0.593035	16.0191	-0.564563
58.6	0	0	0.590716	16.0453	-0.557426
58.7	0	0	0.588394	16.0715	-0.549944
58.8	0	0	0.586068	16.0977	-0.542126
58.9	0	0	0.58374	16.1239	-0.533979
59	0	0	0.581409	16.15	-0.525514
59.1	0	0	0.579075	16.1762	-0.516739
59.2	0	0	0.576739	16.2024	-0.507663
59.3	0	0	0.5744	16.2286	-0.498295
59.4	0	0	0.572059	16.2548	-0.488645
59.5	0	0	0.569715	16.281	-0.478722
59.6	0	0	0.567369	16.3071	-0.468537
59.7	0	0	0.565021	16.3333	-0.458099
59.8	0	0	0.562671	16.3595	-0.447418
59.9	0	0	0.56032	16.3856	-0.436505
60	0	0	0.557966	16.4118	-0.425369
60.1	0	0	0.55561	16.438	-0.41402
60.2	1	1	0.549459	16.483	-0.392524
60.3	1	1	0.54358	16.5287	-0.370561
60.4	1	1	0.537993	16.5749	-0.348168
60.5	1	1	0.532716	16.6217	-0.325382
60.6	1	1	0.527764	16.669	-0.30224
60.7	1	1	0.523155	16.7168	-0.278782
60.8	1	1	0.518902	16.7649	-0.255045
60.9	1	1	0.515018	16.8135	-0.23107
61	1	1	0.511515	16.8624	-0.206896
61.1	1	1	0.508402	16.9115	-0.182562
61.2	1	1	0.505688	16.9608	-0.158108
61.3	1	1	0.503376	17.0102	-0.133572
61.4	1	1	0.501472	17.0597	-0.108994
61.5	1	1	0.499977	17.1091	-0.0844116
61.6	1	1	0.49889	17.1585	-0.0598611
61.7	1	1	0.498208	17.2077	-0.0353791
61.8	1	1	0.497927	17.2567	-0.0110007
61.9	1	1	0.49804	17.3053	0.0132399
62	1	1	0.498539	17.3537	0.03731
62.1	1	1	0.499414	17.4016	0.0611781
62.2	1	1	0.500652	17.449	0.0848141
62.3	1	1	0.502241	17.4959	0.108189
62.4	1	1	0.504166	17.5422	0.131277
62.5	1	1	0.506413	17.5879	0.154051
62.6	1	1	0.508965	17.6329	0.176487
62.7	1	1	0.511805	17.6772	0.198564
62.8	1	1	0.514916	17.7208	0.220261
62.9	1	1	0.518281	17.7636	0.241558
63	1	1	0.521881	17.8057	0.262438
63.1	1	1	0.525699	17.847	0.282885
63.2	1	1	0.529718	17.8874	0.302885
63.3	1	1	0.53392	17.9271	0.322425
63.4	1	1	0.538287	17.966	0.341493
63.5	1	1	0.542805	18.0041	0.360081
63.6	1	1	0.547456	18.0413	0.378179
63.7	1	1	0.552225	18.0778	0.395781
63.8	1	1	0.557097	18.1135	0.412881
63.9	1	1	0.562057	18.1484	0.429475
64	1	1	0.567093	18.1826	0.445559
64.1	1	1	0.572192	18.216	0.461132
64.2	1	1	0.57734	18.2486	0.476192
64.3	1	1	0.582527	18.2805	0.49074
64.4	1	1	0.587742	18.3118	0.504777
64.5	1	1	0.592974	18.3423	0.518305
64.6	1	1	0.598214	18.3721	0.531327
64.7	1	1	0.603454	18.4013	0.543846
64.8	1	1	0.608684	18.4299	0.555867
64.9	1	1	0.613898	18.4578	0.567395
65	1	1	0.619088	18.4851	0.578435
65.1	1	1	0.624248	18.5119	0.588994
65.2	1	1	0.629372	18.538	0.599078
65.3	1	1	0.634454	18.5636	0.608695
65.4	1	1	0.639489	18.5887	0.617852
65.5	1	1	0.644473	18.6132	0.626557
65.6	1	1	0.649401	18.6372	0.634818
65.7	1	1	0.65427	18.6608	0.642644
65.8	1	1	0.659077	18.6838	0.650043
65.9	1	1	0.663818	18.7064	0.657025
66	1	1	0.668491	18.7285	0.663598
66.1	1	1	0.673093	18.7502	0.669772
66.2	1	1	0.677623	18.7714	0.675555
66.3	1	1	0.682077	18.7923	0.680958
66.4	1	1	0.686456	18.8127	0.68599
66.5	1	1	0.690757	18.8328	0.69066
66.6	1	1	0.69498	18.8524	0.694977
66.7	1	1	0.699123	18.8717	0.698951
66.8	1	1	0.703185	18.8907	0.702591
66.9	1	1	0.707167	18.9093	0.705906
67	1	1	0.711067	18.9275	0.708906
67.1	1	1	0.714885	18.9455	0.711599
67.2	1	1	0.718621	18.9631	0.713995
67.3	1	1	0.722276	18.9804	0.716101
67.4	1	1	0.725848	18.9974	0.717928
67.5	1	1	0.729339	19.0141	0.719483
67.6	1	1	0.732748	19.0306	0.720775
67.7	1	1	0.736076	19.0467	0.721812
67.8	1	1	0.739323	19.0626	0.722601
67.9	1	1	0.74249	19.0783	0.723152
68	1	1	0.745577	19.0937	0.723472
68.1	1	1	0.748584	19.1088	0.723567
68.2	1	1	0.751513	19.1237	0.723447
68.3	1	1	0.754364	19.1384	0.723117
68.4	1	1	0.757137	19.1528	0.722585
68.5	1	1	0.759834	19.1671	0.721857
68.6	1	1	0.762455	19.1811	0.720941
68.7	1	1	0.765	19.1949	0.719843
68.8	1	1	0.767471	19.2085	0.718569
68.9	1	1	0.769869	19.2219	0.717125
69	1	1	0.772193	19.2351	0.715517
69.1	1	1	0.774446	19.2481	0.713752
69.2	1	1	0.776628	19.2609	0.711834
69.3	1	1	0.778739	19.2736	0.709769
69.4	1	1	0.780781	19.2861	0.707563
69.5	1	1	0.782753	19.2984	0.70522
69.6	1	1	0.784658	19.3106	0.702745
69.7	1	1	0.786496	19.3226	0.700144
69.8	1	1	0.788268	19.3344	0.697421
69.9	1	1	0.789974	19.3461	0.694581
70	1	1	0.791615	19.3576	0.691627
70.1	1	1	0.793193	19.369	0.688564
70.2	1	1	0.794707	19.3803	0.685397
70.3	1	1	0.796158	19.3914	0.682128
70.4	1	1	0.797548	19.4023	0.678763
70.5	1	1	0.798877	19.4132	0.675304
70.6	1	1	0.800146	19.4239	0.671756
70.7	1	1	0.801354	19.4345	0.668121
70.8	1	1	0.802504	19.445	0.664403
70.9	1	1	0.803595	19.4553	0.660605
71	1	1	0.804629	19.4656	0.656731
71.1	1	1	0.805605	19.4757	0.652783
71.2	1	1	0.806525	19.4857	0.648764
71.3	1	1	0.807389	19.4956	0.644677
71.4	1	1	0.808197	19.5054	0.640525
71.5	1	1	0.80895	19.5151	0.636311
71.6	1	1	0.809649	19.5247	0.632036
71.7	1	1	0.810293	19.5342	0.627704
71.8	1	1	0.810884	19.5436	0.623316
71.9	1	1	0.811422	19.5529	0.618876
72	1	1	0.811907	19.5621	0.614385
72.1	1	1	0.81234	19.5712	0.609846
72.2	0	0	0.810752	19.5976	0.594295
72.3	0	0	0.809152	19.624	0.57838
72.4	0	0	0.807539	19.6504	0.562113
72.5	0	0	0.805914	19.6768	0.545509
72.6	0	0	0.804277	19.7032	0.528581
72.7	0	0	0.802628	19.7296	0.511344
72.8	0	0	0.800967	19.756	0.493812
72.9	0	0	0.799294	19.7824	0.475999
73	0	0	0.79761	19.8088	0.457921
73.1	0	0	0.795914	19.8352	0.439592
73.2	0	0	0.794206	19.8616	0.421027
73.3	0	0	0.792486	19.888	0.402242
73.4	0	0	0.790755	19.9144	0.38325
73.5	0	0	0.789013	19.9408	0.364069
73.6	0	0	0.78726	19.9671	0.344713
73.7	0	0	0.785495	19.9935	0.325197
73.8	0	0	0.78372	20.0199	0.305537
73.9	0	0	0.781933	20.0462	0.285749
74	0	0	0.780135	20.0726	0.265848
74.1	0	0	0.778327	20.099	0.24585
74.2	0	0	0.776508	20.1253	0.22577
74.3	0	0	0.774678	20.1517	0.205625
74.4	0	0	0.772838	20.1781	0.185428
74.5	0	0	0.770987	20.2044	0.165197
74.6	0	0	0.769126	20.2308	0.144947
74.7	0	0	0.767255	20.2571	0.124692
74.8	0	0	0.765373	20.2835	0.104448
74.9	0	0	0.763482	20.3098	0.0842313
75	0	0	0.76158	20.3361	0.064056
75.1	0	0	0.759668	20.3625	0.0439373
75.2	0	0	0.757747	20.3888	0.0238903
75.3	0	0	0.755816	20.4152	0.00392966
75.4	0	0	0.753875	20.4415	-0.0159299
75.5	0	0	0.751925	20.4678	-0.035674
75.6	0	0	0.749965	20.4941	-0.0552883
75.7	0	0	0.747996	20.5205	-0.0747585
75.8	0	0	0.746018	20.5468	-0.0940709
75.9	0	0	0.74403	20.5731	-0.113212
76	0	0	0.742034	20.5994	-0.132167
76.1	0	0	0.740028	20.6257	-0.150924
76.2	0	0	0.738014	20.652	-0.169469
76.3	0	0	0.735991	20.6784	-0.18779
76.4	0	0	0.733959	20.7047	-0.205874
76.5	0	0	0.731918	20.731	-0.223709
76.6	0	0	0.729869	20.7573	-0.241282
76.7	0	0	0.727812	20.7836	-0.258582
76.8	0	0	0.725746	20.8099	-0.275597
76.9	0	0	0.723672	20.8362	-0.292316
77	0	0	0.72159	20.8625	-0.308728
77.1	0	0	0.7195	20.8887	-0.324823
77.2	0	0	0.717402	20.915	-0.34059
77.3	0	0	0.715296	20.9413	-0.356019
77.4	0	0	0.713183	20.9676	-0.3711
77.5	0	0	0.711061	20.9939	-0.385825
77.6	0	0	0.708933	21.0202	-0.400185
77.7	0	0	0.706796	21.0464	-0.414169
77.8	0	0	0.704653	21.0727	-0.427771
77.9	0	0	0.702502	21.099	-0.440983
78	0	0	0.700344	21.1253	-0.453796
78.1	0	0	0.698179	21.1515	-0.466204
78.2	0	0	0.696007	21.1778	-0.4782
78.3	0	0	0.693828	21.2041	-0.489777
78.4	0	0	0.691643	21.2303	-0.500929
78.5	0	0	0.68945	21.2566	-0.511651
78.6	0	0	0.687252	21.2828	-0.521936
78.7	0	0	0.685046	21.3091	-0.531781
78.8	0	0	0.682835	21.3353	-0.54118
78.9	0	0	0.680617	21.3616	-0.55013
79	0	0	0.678393	21.3878	-0.558626
79.1	0	0	0.676163	21.4141	-0.566665
79.2	0	0	0.673926	21.4403	-0.574244
79.3	0	0	0.671684	21.4666	-0.581361
79.4	0	0	0.669437	21.4928	-0.588012
79.5	0	0	0.667183	21.519	-0.594197
79.6	0	0	0.664924	21.5453	-0.599913
79.7	0	0	0.66266	21.5715	-0.605159
79.8	0	0	0.66039	21.5977	-0.609936
79.9	0	0	0.658115	21.6239	-0.614241
80	0	0	0.655834	21.6502	-0.618076
80.1	0	0	0.653549	21.6764	-0.621441
80.2	0	0	0.651259	21.7026	-0.624336
80.3	0	0	0.648963	21.7288	-0.626763
80.4	0	0	0.646663	21.755	-0.628723
80.5	0	0	0.644358	21.7813	-0.630217
80.6	0	0	0.642049	21.8075	-0.631249
80.7	0	0	0.639735	21.8337	-0.63182
80.8	0	0	0.637417	21.8599	-0.631934
80.9	0	0	0.635095	21.8861	-0.631593
81	0	0	0.632768	21.9123	-0.630802
81.1	0	0	0.630438	21.9385	-0.629564
81.2	0	0	0.628103	21.9647	-0.627883
81.3	0	0	0.625764	21.9909	-0.625764
81.4	0	0	0.623422	22.0171	-0.623212
81.5	0	0	0.621076	22.0433	-0.620233
81.6	0	0	0.618726	22.0695	-0.61683
81.7	0	0	0.616373	22.0956	-0.613011
81.8	0	0	0.614017	22.1218	-0.608781
81.9	0	0	0.611657	22.148	-0.604147
82	0	0	0.609294	22.1742	-0.599115
82.1	0	0	0.606928	22.2004	-0.593692
82.2	0	0	0.60456	22.2266	-0.587886
82.3	0	0	0.602188	22.2527	-0.581703
82.4	0	0	0.599813	22.2789	-0.575151
82.5	0	0	0.597436	22.3051	-0.568239
82.6	0	0	0.595056	22.3312	-0.560973
82.7	0	0	0.592674	22.3574	-0.553364
82.8	0	0	0.590289	22.3836	-0.545418
82.9	0	0	0.587902	22.4097	-0.537145
83	0	0	0.585513	22.4359	-0.528554
83.1	0	0	0.583122	22.4621	-0.519653
83.2	0	0	0.580728	22.4882	-0.510452
83.3	0	0	0.578333	22.5144	-0.500961
83.4	0	0	0.575936	22.5405	-0.491189
83.5	0	0	0.573538	22.5667	-0.481146
83.6	0	0	0.571138	22.5928	-0.470841
83.7	0	0	0.568736	22.619	-0.460285
83.8	0	0	0.566333	22.6451	-0.449487
83.9	0	0	0.563929	22.6713	-0.438458
84	0	0	0.561523	22.6974	-0.427209
84.1	0	0	0.559116	22.7235	-0.415749
84.2	1	1	0.552955	22.7684	-0.394154
84.3	1	1	0.547064	22.814	-0.372093
84.4	1	1	0.541463	22.8601	-0.349603
84.5	1	1	0.536169	22.9067	-0.32672
84.6	1	1	0.531198	22.9538	-0.303482
84.7	1	1	0.526568	23.0014	-0.279928
84.8	1	1	0.522291	23.0495	-0.256097
84.9	1	1	0.518381	23.0979	-0.232028
85	1	1	0.514849	23.1466	-0.207761
85.1	1	1	0.511705	23.1955	-0.183337
85.2	1	1	0.508956	23.2446	-0.158793
85.3	1	1	0.506607	23.2939	-0.13417
85.4	1	1	0.504664	23.3432	-0.109507
85.5	1	1	0.503127	23.3925	-0.0848401
85.6	1	1	0.501995	23.4417	-0.060208
85.7	1	1	0.501267	23.4908	-0.0356465
85.8	1	1	0.500937	23.5396	-0.0111911
85.9	1	1	0.501	23.5881	0.0131242
86	1	1	0.501446	23.6363	0.0372664
86.1	1	1	0.502267	23.6841	0.0612041
86.2	1	1	0.50345	23.7314	0.0849071
86.3	1	1	0.504983	23.7782	0.108347
86.4	1	1	0.506851	23.8244	0.131496
86.5	1	1	0.509039	23.87	0.154328
86.6	1	1	0.511533	23.9149	0.176821
86.7	1	1	0.514314	23.9591	0.198951
86.8	1	1	0.517366	24.0027	0.220698
86.9	1	1	0.520671	24.0454	0.242042
87	1	1	0.524212	24.0874	0.262967
87.1	1	1	0.527972	24.1287	0.283456
87.2	1	1	0.531933	24.1691	0.303495
87.3	1	1	0.536077	24.2088	0.323071
87.4	1	1	0.540388	24.2476	0.342173
87.5	1	1	0.544849	24.2857	0.360792
87.6	1	1	0.549445	24.3229	0.378919
87.7	1	1	0.554159	24.3594	0.396546
87.8	1	1	0.558977	24.3951	0.41367
87.9	1	1	0.563886	24.43	0.430285
88	1	1	0.56887	24.4641	0.446388
88.1	1	1	0.573918	24.4975	0.461977
88.2	1	1	0.579017	24.5302	0.477052
88.3	1	1	0.584155	24.5621	0.491612
88.4	1	1	0.589322	24.5934	0.50566
88.5	1	1	0.594508	24.6239	0.519196
88.6	1	1	0.599703	24.6538	0.532224
88.7	1	1	0.604898	24.683	0.544748
88.8	1	1	0.610086	24.7116	0.556772
88.9	1	1	0.615257	24.7395	0.568301
89	1	1	0.620406	24.7669	0.579341
89.1	1	1	0.625525	24.7936	0.589899
89.2	1	1	0.630609	24.8198	0.59998
89.3	1	1	0.635652	24.8454	0.609592
89.4	1	1	0.640649	24.8705	0.618744
89.5	1	1	0.645596	24.895	0.627442
89.6	1	1	0.650488	24.9191	0.635696
89.7	1	1	0.655321	24.9426	0.643513
89.8	1	1	0.660093	24.9657	0.650903
89.9	1	1	0.6648	24.9883	0.657874
90	1	1	0.669439	25.0104	0.664436
90.1	1	1	0.674008	25.0321	0.670598
90.2	1	1	0.678505	25.0534	0.676369
90.3	1	1	0.682928	25.0742	0.681759
90.4	1	1	0.687275	25.0947	0.686778
90.5	1	1	0.691546	25.1148	0.691434
90.6	1	1	0.695738	25.1344	0.695737
90.7	1	1	0.699851	25.1537	0.699697
90.8	1	1	0.703884	25.1727	0.703322
90.9	1	1	0.707837	25.1913	0.706623
91	1	1	0.711709	25.2096	0.709609
91.1	1	1	0.7155	25.2275	0.712288
91.2	1	1	0.719209	25.2452	0.71467
91.3	1	1	0.722837	25.2625	0.716763
91.4	1	1	0.726384	25.2795	0.718577
91.5	1	1	0.729849	25.2962	0.72012
91.6	1	1	0.733234	25.3126	0.7214
91.7	1	1	0.736538	25.3288	0.722426
91.8	1	1	0.739763	25.3447	0.723207
91.9	1	1	0.742908	25.3603	0.723749
92	1	1	0.745974	25.3757	0.724061
92.1	1	1	0.748961	25.3909	0.724151
92.2	1	1	0.751871	25.4057	0.724026
92.3	1	1	0.754704	25.4204	0.723693
92.4	1	1	0.757461	25.4348	0.72316
92.5	1	1	0.760143	25.449	0.722433
92.6	1	1	0.76275	25.463	0.721519
92.7	1	1	0.765284	25.4768	0.720425
92.8	1	1	0.767744	25.4904	0.719156
92.9	1	1	0.770133	25.5038	0.71772
93	1	1	0.77245	25.517	0.716121
93.1	1	1	0.774697	25.53	0.714367
93.2	1	1	0.776874	25.5428	0.712461
93.3	1	1	0.778983	25.5555	0.71041
93.4	1	1	0.781024	25.5679	0.708219
93.5	1	1	0.782997	25.5803	0.705893
93.6	1	1	0.784904	25.5924	0.703436
93.7	1	1	0.786746	25.6044	0.700853
93.8	1	1	0.788522	25.6162	0.698149
93.9	1	1	0.790234	25.6279	0.695328
94	1	1	0.791882	25.6394	0.692393
94.1	1	1	0.793467	25.6508	0.68935
94.2	1	1	0.794989	25.662	0.686201
94.3	1	1	0.796449	25.6732	0.682951
94.4	1	1	0.797847	25.6841	0.679602
94.5	1	1	0.799185	25.695	0.676159
94.6	1	1	0.800462	25.7057	0.672625
94.7	1	1	0.801679	25.7163	0.669004
94.8	1	1	0.802836	25.7268	0.665297
94.9	1	1	0.803935	25.7371	0.661509
95	1	1	0.804974	25.7474	0.657643
95.1	1	1	0.805956	25.7575	0.653701
95.2	1	1	0.806879	25.7676	0.649686
95.3	1	1	0.807746	25.7775	0.645602
95.4	1	1	0.808555	25.7873	0.641451
95.5	1	1	0.809309	25.797	0.637235
95.6	1	1	0.810006	25.8066	0.632958
95.7	1	1	0.810648	25.8161	0.628622
95.8	1	1	0.811236	25.8255	0.62423
95.9	1	1	0.811769	25.8348	0.619784
96	1	1	0.812248	25.844	0.615286
96.1	1	1	0.812674	25.8532	0.61074
96.2	0	0	0.811084	25.8796	0.595209
96.3	0	0	0.809482	25.906	0.579314
96.4	0	0	0.807867	25.9324	0.563067
96.5	0	0	0.806241	25.9588	0.546482
96.6	0	0	0.804602	25.9851	0.529574
96.7	0	0	0.802952	26.0115	0.512356
96.8	0	0	0.80129	26.0379	0.494843
96.9	0	0	0.799616	26.0643	0.477049
97	0	0	0.79793	26.0907	0.458988
97.1	0	0	0.796233	26.117	0.440677
97.2	0	0	0.794525	26.1434	0.422129
97.3	0	0	0.792805	26.1698	0.40336
97.4	0	0	0.791074	26.1961	0.384384
97.5	0	0	0.789332	26.2225	0.365218
97.6	0	0	0.787578	26.2489	0.345876
97.7	0	0	0.785814	26.2752	0.326374
97.8	0	0	0.784039	26.3016	0.306728
97.9	0	0	0.782252	26.3279	0.286952
98	0	0	0.780455	26.3543	0.267062
98.1	0	0	0.778648	26.3806	0.247075
98.2	0	0	0.776829	26.407	0.227004
98.3	0	0	0.775	26.4333	0.206867
98.4	0	0	0.773161	26.4597	0.186678
98.5	0	0	0.771312	26.486	0.166454
98.6	0	0	0.769452	26.5124	0.146208
98.7	0	0	0.767582	26.5387	0.125958
98.8	0	0	0.765702	26.565	0.105718
98.9	0	0	0.763811	26.5914	0.0855029
99	0	0	0.761911	26.6177	0.0653285
99.1	0	0	0.760002	26.644	0.0452097
99.2	0	0	0.758082	26.6703	0.0251612
99.3	0	0	0.756153	26.6967	0.00519792
99.4	0	0	0.754214	26.723	-0.0146655
99.5	0	0	0.752266	26.7493	-0.0344147
99.6	0	0	0.750308	26.7756	-0.0540353
99.7	0	0	0.748342	26.8019	-0.0735132
99.8	0	0	0.746366	26.8282	-0.0928344
99.9	0	0	0.744381	26.8546	-0.111985
100	0	0	0.742386	26.8809	-0.130952
100.1	0	0	0.740383	26.9072	-0.149722
100.2	0	0	0.738372	26.9335	-0.168281
100.3	0	0	0.736351	26.9598	-0.186617
100.4	0	0	0.734322	26.9861	-0.204718
100.5	0	0	0.732284	27.0124	-0.22257
100.6	0	0	0.730238	27.0387	-0.240162
100.7	0	0	0.728183	27.0649	-0.257482
100.8	0	0	0.72612	27.0912	-0.274518
100.9	0	0	0.724049	27.1175	-0.29126
101	0	0	0.72197	27.1438	-0.307696
101.1	0	0	0.719883	27.1701	-0.323815
101.2	0	0	0.717788	27.1964	-0.339608
101.3	0	0	0.715685	27.2227	-0.355064
101.4	0	0	0.713575	27.2489	-0.370174
101.5	0	0	0.711457	27.2752	-0.384928
101.6	0	0	0.709331	27.3015	-0.399317
101.7	0	0	0.707198	27.3278	-0.413333
101.8	0	0	0.705058	27.354	-0.426967
101.9	0	0	0.70291	27.3803	-0.440211
102	0	0	0.700755	27.4066	-0.453058
102.1	0	0	0.698594	27.4328	-0.4655
102.2	0	0	0.696425	27.4591	-0.477531
102.3	0	0	0.694249	27.4853	-0.489144
102.4	0	0	0.692067	27.5116	-0.500332
102.5	0	0	0.689878	27.5379	-0.511091
102.6	0	0	0.687682	27.5641	-0.521414
102.7	0	0	0.68548	27.5904	-0.531297
102.8	0	0	0.683272	27.6166	-0.540735
102.9	0	0	0.681057	27.6429	-0.549724
103	0	0	0.678836	27.6691	-0.558259
103.1	0	0	0.676609	27.6954	-0.566338
103.2	0	0	0.674376	27.7216	-0.573957
103.3	0	0	0.672137	27.7478	-0.581113
103.4	0	0	0.669892	27.7741	-0.587805
103.5	0	0	0.667642	27.8003	-0.59403
103.6	0	0	0.665386	27.8266	-0.599786
103.7	0	0	0.663125	27.8528	-0.605073
103.8	0	0	0.660858	27.879	-0.60989
103.9	0	0	0.658585	27.9053	-0.614235
104	0	0	0.656308	27.9315	-0.61811
104.1	0	0	0.654025	27.9577	-0.621514
104.2	0	0	0.651738	27.9839	-0.624448
104.3	0	0	0.649445	28.0102	-0.626914
104.4	0	0	0.647148	28.0364	-0.628912
104.5	0	0	0.644846	28.0626	-0.630444
104.6	0	0	0.642539	28.0888	-0.631513
104.7	0	0	0.640228	28.115	-0.632121
104.8	0	0	0.637913	28.1412	-0.632271
104.9	0	0	0.635593	28.1675	-0.631966
105	0	0	0.633268	28.1937	-0.631209
105.1	0	0	0.63094	28.2199	-0.630005
105.2	0	0	0.628608	28.2461	-0.628357
105.3	0	0	0.626271	28.2723	-0.62627
105.4	0	0	0.623931	28.2985	-0.623749
105.5	0	0	0.621587	28.3247	-0.620799
105.6	0	0	0.61924	28.3509	-0.617426
105.7	0	0	0.616888	28.3771	-0.613634
105.8	0	0	0.614534	28.4033	-0.609431
105.9	0	0	0.612176	28.4295	-0.604822
106	0	0	0.609815	28.4557	-0.599815
106.1	0	0	0.60745	28.4819	-0.594415
106.2	0	0	0.605083	28.5081	-0.58863
106.3	0	0	0.602713	28.5343	-0.582467
106.4	0	0	0.600339	28.5604	-0.575935
106.5	0	0	0.597964	28.5866	-0.56904
106.6	0	0	0.595585	28.6128	-0.561791
106.7	0	0	0.593204	28.639	-0.554196
106.8	0	0	0.59082	28.6652	-0.546264
106.9	0	0	0.588434	28.6914	-0.538003
107	0	0	0.586046	28.7175	-0.529422
107.1	0	0	0.583655	28.7437	-0.520531
107.2	0	0	0.581262	28.7699	-0.511338
107.3	0	0	0.578868	28.7961	-0.501853
107.4	0	0	0.576471	28.8222	-0.492085
107.5	0	0	0.574073	28.8484	-0.482045
107.6	0	0	0.571673	28.8746	-0.471742
107.7	0	0	0.569272	28.9008	-0.461186
107.8	0	0	0.566869	28.9269	-0.450387
107.9	0	0	0.564464	28.9531	-0.439355
108	0	0	0.562059	28.9792	-0.428101
108.1	0	0	0.559652	29.0054	-0.416636
108.2	1	1	0.553462	29.0503	-0.395012
108.3	1	1	0.547542	29.0959	-0.372923
108.4	1	1	0.541913	29.142	-0.350403
108.5	1	1	0.536591	29.1887	-0.32749
108.6	1	1	0.531594	29.2358	-0.304222
108.7	1	1	0.526938	29.2835	-0.280639
108.8	1	1	0.522636	29.3315	-0.256778
108.9	1	1	0.518702	29.3799	-0.232681
109	1	1	0.515147	29.4287	-0.208387
109.1	1	1	0.511981	29.4777	-0.183935
109.2	1	1	0.509211	29.5268	-0.159366
109.3	1	1	0.506844	29.5761	-0.134718
109.4	1	1	0.504882	29.6254	-0.110029
109.5	1	1	0.503329	29.6748	-0.0853394
109.6	1	1	0.502182	29.724	-0.0606845
109.7	1	1	0.501441	29.7731	-0.0361011
109.8	1	1	0.501099	29.8219	-0.0116242
109.9	1	1	0.501152	29.8705	0.0127119
110	1	1	0.50159	29.9187	0.0368747
110.1	1	1	0.502404	29.9665	0.0608326
110.2	1	1	0.503582	30.0138	0.0845557
110.3	1	1	0.505111	30.0606	0.108016
110.4	1	1	0.506978	30.1069	0.131185
110.5	1	1	0.509166	30.1525	0.154039
110.6	1	1	0.511661	30.1974	0.176553
110.7	1	1	0.514445	30.2417	0.198705
110.8	1	1	0.517502	30.2852	0.220475
110.9	1	1	0.520814	30.328	0.241843
111	1	1	0.524363	30.3701	0.262793
111.1	1	1	0.528131	30.4113	0.283308
111.2	1	1	0.532102	30.4518	0.303374
111.3	1	1	0.536258	30.4915	0.322979
111.4	1	1	0.540581	30.5304	0.34211
111.5	1	1	0.545056	30.5684	0.360759
111.6	1	1	0.549666	30.6057	0.378918
111.7	1	1	0.554396	30.6422	0.396578
111.8	1	1	0.55923	30.6779	0.413734
111.9	1	1	0.564155	30.7129	0.430382
112	1	1	0.569156	30.7471	0.446519
112.1	1	1	0.574221	30.7805	0.462143
112.2	1	1	0.579337	30.8132	0.477252
112.3	1	1	0.584493	30.8452	0.491846
112.4	1	1	0.589677	30.8764	0.505927
112.5	1	1	0.59488	30.907	0.519495
112.6	1	1	0.600092	30.9369	0.532555
112.7	1	1	0.605304	30.9662	0.54511
112.8	1	1	0.610507	30.9948	0.557163
112.9	1	1	0.615694	31.0228	0.56872
113	1	1	0.620858	31.0501	0.579786
113.1	1	1	0.625992	31.0769	0.590367
113.2	1	1	0.631089	31.1032	0.600471
113.3	1	1	0.636146	31.1288	0.610104
113.4	1	1	0.641155	31.1539	0.619274
113.5	1	1	0.646114	31.1785	0.627989
113.6	1	1	0.651017	31.2026	0.636257
113.7	1	1	0.655861	31.2262	0.644087
113.8	1	1	0.660643	31.2493	0.651488
113.9	1	1	0.66536	31.2719	0.658468
114	1	1	0.670008	31.294	0.665038
114.1	1	1	0.674587	31.3158	0.671206
114.2	1	1	0.679093	31.3371	0.676983
114.3	1	1	0.683525	31.358	0.682377
114.4	1	1	0.687881	31.3784	0.687398
114.5	1	1	0.69216	31.3985	0.692056
114.6	1	1	0.696362	31.4182	0.69636
114.7	1	1	0.700485	31.4376	0.700321
114.8	1	1	0.704528	31.4566	0.703947
114.9	1	1	0.708492	31.4752	0.707248
115	1	1	0.712375	31.4935	0.710233
115.1	1	1	0.716177	31.5115	0.712911
115.2	1	1	0.719898	31.5291	0.715293
115.3	1	1	0.723539	31.5464	0.717385
115.4	1	1	0.727099	31.5635	0.719198
115.5	1	1	0.730578	31.5802	0.720739
115.6	1	1	0.733977	31.5967	0.722017
115.7	1	1	0.737296	31.6129	0.723041
115.8	1	1	0.740535	31.6288	0.723818
115.9	1	1	0.743695	31.6445	0.724357
116	1	1	0.746775	31.6599	0.724664
116.1	1	1	0.749777	31.675	0.724747
116.2	1	1	0.752701	31.69	0.724614
116.3	1	1	0.755547	31.7047	0.724272
116.4	1	1	0.758317	31.7191	0.723727
116.5	1	1	0.76101	31.7334	0.722986
116.6	1	1	0.763627	31.7474	0.722056
116.7	1	1	0.766169	31.7612	0.720944
116.8	1	1	0.768637	31.7749	0.719655
116.9	1	1	0.771031	31.7883	0.718195
117	1	1	0.773352	31.8015	0.716571
117.1	1	1	0.7756	31.8146	0.714788
117.2	1	1	0.777777	31.8274	0.712852
117.3	1	1	0.779883	31.8401	0.710768
117.4	1	1	0.781919	31.8526	0.708542
117.5	1	1	0.783886	31.865	0.706178
117.6	1	1	0.785784	31.8771	0.703682
117.7	1	1	0.787614	31.8891	0.701059
117.8	1	1	0.789378	31.901	0.698313
117.9	1	1	0.791075	31.9127	0.695449
118	1	1	0.792707	31.9243	0.692472
118.1	1	1	0.794275	31.9357	0.689385
118.2	1	1	0.795779	31.9469	0.686194
118.3	1	1	0.797221	31.9581	0.682901
118.4	1	1	0.7986	31.9691	0.679511
118.5	1	1	0.799918	31.9799	0.676028
118.6	1	1	0.801175	31.9907	0.672455
118.7	1	1	0.802372	32.0013	0.668796
118.8	1	1	0.80351	32.0118	0.665054
118.9	1	1	0.80459	32.0221	0.661232
119	1	1	0.805611	32.0324	0.657334
119.1	1	1	0.806576	32.0425	0.653363
119.2	1	1	0.807483	32.0525	0.64932
119.3	1	1	0.808334	32.0624	0.64521
119.4	1	1	0.80913	32.0722	0.641035
119.5	1	1	0.80987	32.0819	0.636798
119.6	1	1	0.810556	32.0915	0.6325
119.7	1	1	0.811188	32.101	0.628146
119.8	1	1	0.811766	32.1104	0.623736
119.9	1	1	0.81229	32.1197	0.619273
120	1	1	0.812761	32.129	0.61476
120.1	1	1	0.81318	32.1381	0.610198
120.2	0	0	0.811594	32.1645	0.594629
120.3	0	0	0.809995	32.1909	0.578695
120.4	0	0	0.808385	32.2173	0.56241
120.5	0	0	0.806761	32.2437	0.545787
120.6	0	0	0.805126	32.2701	0.528841
120.7	0	0	0.803479	32.2965	0.511586
120.8	0	0	0.80182	32.3229	0.494036
120.9	0	0	0.800149	32.3493	0.476206
121	0	0	0.798467	32.3757	0.45811
121.1	0	0	0.796772	32.402	0.439764
121.2	0	0	0.795066	32.4284	0.421182
121.3	0	0	0.793349	32.4548	0.402379
121.4	0	0	0.79162	32.4812	0.383371
121.5	0	0	0.78988	32.5075	0.364173
121.6	0	0	0.788128	32.5339	0.3448
121.7	0	0	0.786366	32.5603	0.325268
121.8	0	0	0.784592	32.5866	0.305593
121.9	0	0	0.782807	32.613	0.285789
122	0	0	0.781012	32.6394	0.265872
122.1	0	0	0.779205	32.6657	0.245859
122.2	0	0	0.777388	32.6921	0.225764
122.3	0	0	0.77556	32.7184	0.205604
122.4	0	0	0.773722	32.7448	0.185393
122.5	0	0	0.771873	32.7711	0.165147
122.6	0	0	0.770014	32.7974	0.144882
122.7	0	0	0.768144	32.8238	0.124614
122.8	0	0	0.766264	32.8501	0.104357
122.9	0	0	0.764375	32.8764	0.084126
123	0	0	0.762475	32.9028	0.0639374
123.1	0	0	0.760565	32.9291	0.0438057
123.2	0	0	0.758645	32.9554	0.0237458
123.3	0	0	0.756716	32.9817	0.00377253
123.4	0	0	0.754776	33.0081	-0.0160995
123.5	0	0	0.752828	33.0344	-0.0358559
123.6	0	0	0.750869	33.0607	-0.0554822
123.7	0	0	0.748902	33.087	-0.0749644
123.8	0	0	0.746925	33.1133	-0.0942885
123.9	0	0	0.744939	33.1396	-0.113441
124	0	0	0.742943	33.1659	-0.132408
124.1	0	0	0.740939	33.1922	-0.151176
124.2	0	0	0.738926	33.2185	-0.169732
124.3	0	0	0.736903	33.2448	-0.188064
124.4	0	0	0.734872	33.2711	-0.206159
124.5	0	0	0.732833	33.2974	-0.224005
124.6	0	0	0.730785	33.3236	-0.241588
124.7	0	0	0.728728	33.3499	-0.258899
124.8	0	0	0.726663	33.3762	-0.275924
124.9	0	0	0.72459	33.4025	-0.292654
125	0	0	0.722508	33.4288	-0.309077
125.1	0	0	0.720418	33.455	-0.325182
125.2	0	0	0.718321	33.4813	-0.340959
125.3	0	0	0.716215	33.5076	-0.356398
125.4	0	0	0.714102	33.5338	-0.37149
125.5	0	0	0.711981	33.5601	-0.386225
125.6	0	0	0.709852	33.5864	-0.400595
125.7	0	0	0.707716	33.6126	-0.41459
125.8	0	0	0.705572	33.6389	-0.428202
125.9	0	0	0.703421	33.6651	-0.441424
126	0	0	0.701262	33.6914	-0.454248
126.1	0	0	0.699097	33.7176	-0.466666
126.2	0	0	0.696924	33.7438	-0.478672
126.3	0	0	0.694745	33.7701	-0.49026
126.4	0	0	0.692559	33.7963	-0.501422
126.5	0	0	0.690365	33.8226	-0.512155
126.6	0	0	0.688166	33.8488	-0.522451
126.7	0	0	0.685959	33.875	-0.532307
126.8	0	0	0.683746	33.9013	-0.541717
126.9	0	0	0.681527	33.9275	-0.550677
127	0	0	0.679302	33.9537	-0.559184
127.1	0	0	0.67707	33.9799	-0.567235
127.2	0	0	0.674832	34.0061	-0.574825
127.3	0	0	0.672588	34.0324	-0.581953
127.4	0	0	0.670339	34.0586	-0.588616
127.5	0	0	0.668083	34.0848	-0.594812
127.6	0	0	0.665822	34.111	-0.60054
127.7	0	0	0.663555	34.1372	-0.605798
127.8	0	0	0.661283	34.1634	-0.610586
127.9	0	0	0.659005	34.1896	-0.614904
128	0	0	0.656722	34.2158	-0.618751
128.1	0	0	0.654434	34.242	-0.622128
128.2	0	0	0.652141	34.2682	-0.625036
128.3	0	0	0.649843	34.2944	-0.627475
128.4	0	0	0.647539	34.3206	-0.629447
128.5	0	0	0.645231	34.3468	-0.630955
128.6	0	0	0.642919	34.3729	-0.631999
128.7	0	0	0.640602	34.3991	-0.632583
128.8	0	0	0.63828	34.4253	-0.63271
128.9	0	0	0.635954	34.4515	-0.632382
129	0	0	0.633623	34.4777	-0.631604
129.1	0	0	0.631288	34.5038	-0.630379
129.2	0	0	0.62895	34.53	-0.628712
129.3	0	0	0.626607	34.5562	-0.626606
129.4	0	0	0.62426	34.5823	-0.624068
129.5	0	0	0.62191	34.6085	-0.621101
129.6	0	0	0.619555	34.6347	-0.617712
129.7	0	0	0.617197	34.6608	-0.613906
129.8	0	0	0.614836	34.687	-0.60969
129.9	0	0	0.612471	34.7132	-0.605069
130	0	0	0.610103	34.7393	-0.60005
130.1	0	0	0.607732	34.7655	-0.594641
130.2	0	0	0.605358	34.7916	-0.588847
130.3	0	0	0.60298	34.8178	-0.582678
130.4	0	0	0.6006	34.8439	-0.576139
130.5	0	0	0.598217	34.87	-0.56924
130.6	0	0	0.595831	34.8962	-0.561987
130.7	0	0	0.593443	34.9223	-0.55439
130.8	0	0	0.591052	34.9485	-0.546457
130.9	0	0	0.588659	34.9746	-0.538197
131	0	0	0.586263	35.0007	-0.529618
131.1	0	0	0.583865	35.0269	-0.52073
131.2	0	0	0.581465	35.053	-0.511541
131.3	0	0	0.579063	35.0791	-0.502062
131.4	0	0	0.57666	35.1052	-0.492301
131.5	0	0	0.574254	35.1314	-0.482269
131.6	0	0	0.571847	35.1575	-0.471975
131.7	0	0	0.569438	35.1836	-0.46143
131.8	0	0	0.567027	35.2097	-0.450643
131.9	0	0	0.564615	35.2358	-0.439625
132	0	0	0.562202	35.262	-0.428385
132.1	0	0	0.559788	35.2881	-0.416935
132.2	1	1	0.553593	35.333	-0.395331
132.3	1	1	0.547668	35.3784	-0.37326
132.4	1	1	0.542031	35.4245	-0.350758
132.5	1	1	0.5367	35.4711	-0.327863
132.6	1	1	0.531691	35.5183	-0.304613
132.7	1	1	0.527022	35.5659	-0.281045
132.8	1	1	0.522705	35.6139	-0.257201
132.9	1	1	0.518755	35.6622	-0.233118
133	1	1	0.515181	35.7109	-0.208838
133.1	1	1	0.511995	35.7599	-0.184399
133.2	1	1	0.509204	35.809	-0.159842
133.3	1	1	0.506813	35.8583	-0.135205
133.4	1	1	0.504826	35.9076	-0.110528
133.5	1	1	0.503245	35.9569	-0.0858481
133.6	1	1	0.50207	36.0061	-0.0612031
133.7	1	1	0.501299	36.0552	-0.0366294
133.8	1	1	0.500926	36.104	-0.0121621
133.9	1	1	0.500946	36.1526	0.0121644
134	1	1	0.501351	36.2008	0.0363172
134.1	1	1	0.50213	36.2486	0.0602649
134.2	1	1	0.503272	36.296	0.0839771
134.3	1	1	0.504765	36.3428	0.107425
134.4	1	1	0.506595	36.389	0.130582
134.5	1	1	0.508746	36.4347	0.153422
134.6	1	1	0.511202	36.4796	0.175922
134.7	1	1	0.513948	36.5239	0.198058
134.8	1	1	0.516965	36.5675	0.219811
134.9	1	1	0.520238	36.6103	0.24116
135	1	1	0.523747	36.6524	0.26209
135.1	1	1	0.527476	36.6937	0.282583
135.2	1	1	0.531407	36.7342	0.302625
135.3	1	1	0.535523	36.7739	0.322205
135.4	1	1	0.539806	36.8128	0.34131
135.5	1	1	0.544241	36.8509	0.35993
135.6	1	1	0.548811	36.8882	0.378059
135.7	1	1	0.553501	36.9248	0.395687
135.8	1	1	0.558296	36.9605	0.412811
135.9	1	1	0.563182	36.9955	0.429425
136	1	1	0.568144	37.0297	0.445527
136.1	1	1	0.573171	37.0631	0.461115
136.2	1	1	0.578249	37.0959	0.476187
136.3	1	1	0.583368	37.1279	0.490744
136.4	1	1	0.588516	37.1592	0.504787
136.5	1	1	0.593684	37.1897	0.518318
136.6	1	1	0.598861	37.2197	0.531341
136.7	1	1	0.604038	37.2489	0.543858
136.8	1	1	0.609209	37.2776	0.555875
136.9	1	1	0.614364	37.3056	0.567396
137	1	1	0.619497	37.3329	0.578428
137.1	1	1	0.624602	37.3597	0.588976
137.2	1	1	0.629672	37.386	0.599049
137.3	1	1	0.634701	37.4116	0.608652
137.4	1	1	0.639686	37.4367	0.617794
137.5	1	1	0.64462	37.4613	0.626482
137.6	1	1	0.649501	37.4854	0.634726
137.7	1	1	0.654324	37.509	0.642534
137.8	1	1	0.659086	37.5321	0.649914
137.9	1	1	0.663784	37.5547	0.656876
138	1	1	0.668416	37.5769	0.663429
138.1	1	1	0.672978	37.5986	0.669582
138.2	1	1	0.677468	37.6199	0.675345
138.3	1	1	0.681885	37.6408	0.680727
138.4	1	1	0.686228	37.6613	0.685737
138.5	1	1	0.690494	37.6814	0.690385
138.6	1	1	0.694682	37.7011	0.694681
138.7	1	1	0.698792	37.7205	0.698633
138.8	1	1	0.702823	37.7394	0.702251
138.9	1	1	0.706774	37.7581	0.705545
139	1	1	0.710644	37.7764	0.708523
139.1	1	1	0.714433	37.7944	0.711195
139.2	1	1	0.718142	37.812	0.713569
139.3	1	1	0.72177	37.8294	0.715655
139.4	1	1	0.725316	37.8464	0.717462
139.5	1	1	0.728782	37.8632	0.718997
139.6	1	1	0.732168	37.8796	0.72027
139.7	1	1	0.735474	37.8958	0.721289
139.8	1	1	0.7387	37.9117	0.722062
139.9	1	1	0.741847	37.9274	0.722598
140	1	1	0.744915	37.9428	0.722903
140.1	1	1	0.747906	37.958	0.722986
140.2	1	1	0.75082	37.9729	0.722854
140.3	1	1	0.753657	37.9876	0.722515
140.4	1	1	0.756419	38.002	0.721975
140.5	1	1	0.759106	38.0163	0.721242
140.6	1	1	0.76172	38.0303	0.720322
140.7	1	1	0.76426	38.0441	0.719222
140.8	1	1	0.766728	38.0577	0.717948
140.9	1	1	0.769124	38.0712	0.716506
141	1	1	0.77145	38.0844	0.714902
141.1	1	1	0.773706	38.0974	0.713142
141.2	1	1	0.775893	38.1103	0.711231
141.3	1	1	0.778012	38.1229	0.709175
141.4	1	1	0.780063	38.1354	0.706978
141.5	1	1	0.782048	38.1478	0.704646
141.6	1	1	0.783966	38.16	0.702183
141.7	1	1	0.785819	38.172	0.699593
141.8	1	1	0.787608	38.1838	0.696883
141.9	1	1	0.789332	38.1955	0.694054
142	1	1	0.790993	38.2071	0.691112
142.1	1	1	0.792591	38.2185	0.688061
142.2	1	1	0.794127	38.2298	0.684904
142.3	1	1	0.795601	38.2409	0.681644
142.4	1	1	0.797014	38.252	0.678286
142.5	1	1	0.798366	38.2628	0.674833
142.6	1	1	0.799657	38.2736	0.671288
142.7	1	1	0.800889	38.2842	0.667655
142.8	1	1	0.802061	38.2948	0.663936
142.9	1	1	0.803174	38.3052	0.660134
143	1	1	0.804228	38.3154	0.656253
143.1	1	1	0.805224	38.3256	0.652295
143.2	1	1	0.806162	38.3357	0.648264
143.3	1	1	0.807042	38.3456	0.644161
143.4	1	1	0.807865	38.3555	0.63999
143.5	1	1	0.808632	38.3653	0.635753
143.6	1	1	0.809342	38.3749	0.631453
143.7	1	1	0.809995	38.3845	0.627092
143.8	1	1	0.810593	38.3939	0.622674
143.9	1	1	0.811136	38.4033	0.618199
144	1	1	0.811624	38.4126	0.613672
144.1	1	1	0.812057	38.4218	0.609093
144.2	0	0	0.810504	38.4482	0.593547
144.3	0	0	0.808939	38.4746	0.577635
144.4	0	0	0.807362	38.501	0.561371
144.5	0	0	0.805774	38.5275	0.544769
144.6	0	0	0.804173	38.5539	0.527843
144.7	0	0	0.802562	38.5803	0.510606
144.8	0	0	0.800939	38.6067	0.493073
144.9	0	0	0.799304	38.6332	0.475259
145	0	0	0.797658	38.6596	0.457179
145.1	0	0	0.796	38.686	0.438846
145.2	0	0	0.794332	38.7124	0.420277
145.3	0	0	0.792652	38.7388	0.401485
145.4	0	0	0.790961	38.7652	0.382487
145.5	0	0	0.789259	38.7916	0.363298
145.6	0	0	0.787546	38.818	0.343933
145.7	0	0	0.785822	38.8444	0.324407
145.8	0	0	0.784088	38.8707	0.304736
145.9	0	0	0.782343	38.8971	0.284935
146	0	0	0.780587	38.9235	0.265021
146.1	0	0	0.77882	38.9499	0.245008
146.2	0	0	0.777043	38.9763	0.224912
146.3	0	0	0.775256	39.0026	0.204749
146.4	0	0	0.773458	39.029	0.184534
146.5	0	0	0.77165	39.0554	0.164283
146.6	0	0	0.769832	39.0817	0.144012
146.7	0	0	0.768003	39.1081	0.123735
146.8	0	0	0.766165	39.1344	0.103468
146.9	0	0	0.764316	39.1608	0.0832261
147	0	0	0.762458	39.1872	0.0630251
147.1	0	0	0.76059	39.2135	0.0428795
147.2	0	0	0.758712	39.2398	0.0228044
147.3	0	0	0.756824	39.2662	0.00281463
147.4	0	0	0.754927	39.2925	-0.0170752
147.5	0	0	0.75302	39.3189	-0.0368506
147.6	0	0	0.751104	39.3452	-0.0564973
147.7	0	0	0.749179	39.3715	-0.076001
147.8	0	0	0.747244	39.3979	-0.0953477
147.9	0	0	0.7453	39.4242	-0.114524
148	0	0	0.743347	39.4505	-0.133516
148.1	0	0	0.741385	39.4768	-0.15231
148.2	0	0	0.739413	39.5031	-0.170893
148.3	0	0	0.737433	39.5294	-0.189253
148.4	0	0	0.735445	39.5558	-0.207376
148.5	0	0	0.733447	39.5821	-0.225251
148.6	0	0	0.731441	39.6084	-0.242865
148.7	0	0	0.729426	39.6347	-0.260207
148.8	0	0	0.727403	39.661	-0.277264
148.9	0	0	0.725372	39.6873	-0.294026
149	0	0	0.723332	39.7136	-0.310481
149.1	0	0	0.721284	39.7398	-0.32662
149.2	0	0	0.719228	39.7661	-0.34243
149.3	0	0	0.717163	39.7924	-0.357904
149.4	0	0	0.715091	39.8187	-0.37303
149.5	0	0	0.713011	39.845	-0.3878
149.6	0	0	0.710923	39.8712	-0.402204
149.7	0	0	0.708828	39.8975	-0.416233
149.8	0	0	0.706724	39.9238	-0.429881
149.9	0	0	0.704614	39.9501	-0.443137
150	0	0	0.702495	39.9763	-0.455995
150.1	0	0	0.70037	40.0026	-0.468448
150.2	0	0	0.698237	40.0288	-0.480488
150.3	0	0	0.696097	40.0551	-0.492109
150.4	0	0	0.693949	40.0813	-0.503305
150.5	0	0	0.691795	40.1076	-0.51407
150.6	0	0	0.689634	40.1338	-0.524398
150.7	0	0	0.687466	40.1601	-0.534285
150.8	0	0	0.685291	40.1863	-0.543726
150.9	0	0	0.68311	40.2126	-0.552717
151	0	0	0.680922	40.2388	-0.561253
151.1	0	0	0.678727	40.265	-0.569332
151.2	0	0	0.676526	40.2913	-0.576949
151.3	0	0	0.674319	40.3175	-0.584103
151.4	0	0	0.672105	40.3437	-0.590791
151.5	0	0	0.669886	40.3699	-0.597012
151.6	0	0	0.66766	40.3961	-0.602762
151.7	0	0	0.665428	40.4224	-0.608042
151.8	0	0	0.663191	40.4486	-0.612851
151.9	0	0	0.660947	40.4748	-0.617188
152	0	0	0.658698	40.501	-0.621052
152.1	0	0	0.656444	40.5272	-0.624445
152.2	0	0	0.654184	40.5534	-0.627367
152.3	0	0	0.651918	40.5796	-0.629819
152.4	0	0	0.649647	40.6058	-0.631803
152.5	0	0	0.647371	40.632	-0.63332
152.6	0	0	0.64509	40.6582	-0.634372
152.7	0	0	0.642804	40.6844	-0.634963
152.8	0	0	0.640513	40.7105	-0.635094
152.9	0	0	0.638217	40.7367	-0.634769
153	0	0	0.635916	40.7629	-0.633992
153.1	0	0	0.63361	40.7891	-0.632766
153.2	0	0	0.6313	40.8152	-0.631096
153.3	0	0	0.628986	40.8414	-0.628986
153.4	0	0	0.626667	40.8676	-0.62644
153.5	0	0	0.624344	40.8937	-0.623465
153.6	0	0	0.622016	40.9199	-0.620066
153.7	0	0	0.619685	40.9461	-0.616248
153.8	0	0	0.617349	40.9722	-0.612017
153.9	0	0	0.61501	40.9984	-0.60738
154	0	0	0.612666	41.0245	-0.602343
154.1	0	0	0.610319	41.0507	-0.596914
154.2	0	0	0.607969	41.0768	-0.591098
154.3	0	0	0.605615	41.103	-0.584904
154.4	0	0	0.603257	41.1291	-0.57834
154.5	0	0	0.600896	41.1553	-0.571413
154.6	0	0	0.598532	41.1814	-0.564131
154.7	0	0	0.596164	41.2075	-0.556502
154.8	0	0	0.593794	41.2337	-0.548536
154.9	0	0	0.591421	41.2598	-0.54024
155	0	0	0.589044	41.2859	-0.531625
155.1	0	0	0.586665	41.312	-0.522697
155.2	0	0	0.584283	41.3382	-0.513468
155.3	0	0	0.581899	41.3643	-0.503947
155.4	0	0	0.579512	41.3904	-0.494143
155.5	0	0	0.577123	41.4165	-0.484065
155.6	0	0	0.574732	41.4426	-0.473725
155.7	0	0	0.572338	41.4687	-0.463131
155.8	0	0	0.569942	41.4948	-0.452294
155.9	0	0	0.567545	41.5209	-0.441224
156	0	0	0.565145	41.547	-0.429932
156.1	1	1	0.558792	41.5916	-0.408536
156.2	1	1	0.552697	41.6367	-0.386653
156.3	1	1	0.54688	41.6824	-0.364319
156.4	1	1	0.541358	41.7287	-0.341571
156.5	1	1	0.536149	41.7755	-0.318447
156.6	1	1	0.53127	41.8228	-0.294986
156.7	1	1	0.526735	41.8706	-0.271226
156.8	1	1	0.522558	41.9187	-0.247209
156.9	1	1	0.518752	41.9672	-0.222973
157	1	1	0.515327	42.016	-0.198558
157.1	1	1	0.512293	42.0649	-0.174006
157.2	1	1	0.509655	42.1141	-0.149354
157.3	1	1	0.507418	42.1633	-0.124643
157.4	1	1	0.505587	42.2126	-0.0999113
157.5	1	1	0.504161	42.2618	-0.0751963
157.6	1	1	0.503139	42.3109	-0.0505352
157.7	1	1	0.502518	42.3598	-0.0259641
157.8	1	1	0.502292	42.4085	-0.0015177
157.9	1	1	0.502456	42.4568	0.0227703
158	1	1	0.502998	42.5048	0.0468675
158.1	1	1	0.50391	42.5524	0.0707431
158.2	1	1	0.50518	42.5994	0.0943675
158.3	1	1	0.506793	42.6459	0.117713
158.4	1	1	0.508736	42.6918	0.140753
158.5	1	1	0.510992	42.7371	0.163463
158.6	1	1	0.513547	42.7817	0.185819
158.7	1	1	0.516384	42.8257	0.207801
158.8	1	1	0.519484	42.8688	0.229388
158.9	1	1	0.522831	42.9113	0.250562
159	1	1	0.526408	42.953	0.271306
159.1	1	1	0.530197	42.9939	0.291606
159.2	1	1	0.53418	43.034	0.311449
159.3	1	1	0.53834	43.0733	0.330821
159.4	1	1	0.542662	43.1118	0.349714
159.5	1	1	0.547128	43.1495	0.368118
159.6	1	1	0.551723	43.1864	0.386025
159.7	1	1	0.556431	43.2226	0.403429
159.8	1	1	0.561239	43.2579	0.420326
159.9	1	1	0.566132	43.2925	0.436712
160	1	1	0.571097	43.3264	0.452585
160.1	1	1	0.576122	43.3595	0.467943
160.2	1	1	0.581194	43.3918	0.482786
160.3	1	1	0.586303	43.4235	0.497114
160.4	1	1	0.591437	43.4544	0.510931
160.5	1	1	0.596588	43.4847	0.524237
160.6	1	1	0.601745	43.5143	0.537038
160.7	1	1	0.606901	43.5432	0.549336
160.8	1	1	0.612048	43.5715	0.561137
160.9	1	1	0.617177	43.5992	0.572448
161	1	1	0.622283	43.6263	0.583273
161.1	1	1	0.62736	43.6528	0.593619
161.2	1	1	0.632401	43.6788	0.603495
161.3	1	1	0.637402	43.7042	0.612908
161.4	1	1	0.642358	43.729	0.621865
161.5	1	1	0.647264	43.7534	0.630375
161.6	1	1	0.652117	43.7772	0.638447
161.7	1	1	0.656913	43.8005	0.64609
161.8	1	1	0.661649	43.8234	0.653312
161.9	1	1	0.666323	43.8458	0.660124
162	1	1	0.670931	43.8677	0.666533
162.1	1	1	0.675472	43.8893	0.67255
162.2	1	1	0.679943	43.9104	0.678184
162.3	1	1	0.684343	43.931	0.683444
162.4	1	1	0.68867	43.9513	0.68834
162.5	1	1	0.692923	43.9712	0.692881
162.6	1	1	0.6971	43.9908	0.697075
162.7	1	1	0.701201	44.01	0.700932
162.8	1	1	0.705224	44.0288	0.704462
162.9	1	1	0.709169	44.0473	0.707672
163	1	1	0.713035	44.0654	0.710572
163.1	1	1	0.716822	44.0833	0.71317
163.2	1	1	0.720529	44.1008	0.715475
163.3	1	1	0.724156	44.118	0.717494
163.4	1	1	0.727703	44.135	0.719237
163.5	1	1	0.731169	44.1516	0.720712
163.6	1	1	0.734555	44.168	0.721925
163.7	1	1	0.73786	44.1841	0.722886
163.8	1	1	0.741086	44.2	0.723601
163.9	1	1	0.744231	44.2155	0.724078
164	1	1	0.747297	44.2309	0.724326
164.1	1	1	0.750283	44.246	0.72435
164.2	1	1	0.753191	44.2609	0.724158
164.3	1	1	0.756021	44.2755	0.723758
164.4	1	1	0.758772	44.2899	0.723155
164.5	1	1	0.761447	44.3041	0.722358
164.6	1	1	0.764045	44.3181	0.721371
164.7	1	1	0.766568	44.3319	0.720202
164.8	1	1	0.769015	44.3455	0.718857
164.9	1	1	0.771388	44.3589	0.717342
165	1	1	0.773688	44.3721	0.715663
165.1	1	1	0.775915	44.3851	0.713826
165.2	1	1	0.77807	44.3979	0.711837
165.3	1	1	0.780154	44.4106	0.7097
165.4	1	1	0.782168	44.423	0.707421
165.5	1	1	0.784112	44.4354	0.705006
165.6	1	1	0.785987	44.4475	0.702459
165.7	1	1	0.787795	44.4595	0.699785
165.8	1	1	0.789535	44.4713	0.69699
165.9	1	1	0.791209	44.483	0.694076
166	1	1	0.792818	44.4946	0.69105
166.1	1	1	0.794362	44.506	0.687916
166.2	1	1	0.795842	44.5172	0.684676
166.3	1	1	0.79726	44.5283	0.681337
166.4	1	1	0.798614	44.5393	0.6779
166.5	1	1	0.799908	44.5501	0.674371
166.6	1	1	0.80114	44.5609	0.670753
166.7	1	1	0.802313	44.5715	0.66705
166.8	1	1	0.803426	44.5819	0.663264
166.9	1	1	0.80448	44.5923	0.659399
167	1	1	0.805476	44.6025	0.655459
167.1	1	1	0.806415	44.6126	0.651446
167.2	1	1	0.807297	44.6226	0.647363
167.3	1	1	0.808123	44.6325	0.643213
167.4	1	1	0.808894	44.6423	0.639
167.5	1	1	0.809609	44.652	0.634725
167.6	1	1	0.81027	44.6616	0.630391
167.7	1	1	0.810876	44.6711	0.626
167.8	1	1	0.811429	44.6805	0.621556
167.9	1	1	0.811929	44.6898	0.617059
168	1	1	0.812375	44.699	0.612514
