# Supplementary material for: Application of time lags between light and temperature cycles for growth control based on the circadian clock of Lactuca sativa L. seedlings
Source: Front Plant Sci. 2022 Oct 13;13:994555. doi: 10.3389/fpls.2022.994555 (PMC9802636; doi:10.3389/fpls.2022.994555)
Supplement: Supplementary file 1 [file DataSheet_1.zip › Simulation/Cos (Figure S8)/L12D12_12h32C_Dt=18h_Cos.csv]

t	LD	Temperature	R	��	RCos��
0.1	0	1	0.999987	-0.498931	0.878083
0.2	0	1	0.999948	-0.452631	0.899253
0.3	0	1	0.999886	-0.407461	0.918025
0.4	0	1	0.999802	-0.363433	0.934497
0.5	0	1	0.999699	-0.32055	0.948777
0.6	0	1	0.99958	-0.278813	0.960979
0.7	0	1	0.999445	-0.238217	0.97122
0.8	0	1	0.999296	-0.198754	0.979623
0.9	0	1	0.999136	-0.160412	0.986309
1	0	1	0.998966	-0.123176	0.991397
1.1	0	1	0.998787	-0.087028	0.995007
1.2	0	1	0.998601	-0.0519493	0.997254
1.3	0	1	0.998408	-0.017918	0.998248
1.4	0	1	0.998211	0.0150887	0.998098
1.5	0	1	0.99801	0.047095	0.996903
1.6	0	1	0.997805	0.0781259	0.994762
1.7	0	1	0.997598	0.108207	0.991763
1.8	0	1	0.997389	0.137365	0.987994
1.9	0	1	0.997179	0.165625	0.983533
2	0	1	0.996968	0.193015	0.978454
2.1	0	1	0.996756	0.219561	0.972827
2.2	0	1	0.996544	0.245288	0.966715
2.3	0	1	0.996333	0.270223	0.960177
2.4	0	1	0.996122	0.294392	0.953267
2.5	0	1	0.995911	0.317819	0.946035
2.6	0	1	0.995701	0.34053	0.938526
2.7	0	1	0.995492	0.362547	0.930782
2.8	0	1	0.995284	0.383895	0.92284
2.9	0	1	0.995077	0.404597	0.914735
3	0	1	0.99487	0.424675	0.906499
3.1	0	1	0.994665	0.444149	0.898159
3.2	0	1	0.994461	0.463042	0.889742
3.3	0	1	0.994257	0.481374	0.88127
3.4	0	1	0.994055	0.499163	0.872764
3.5	0	1	0.993854	0.516429	0.864243
3.6	0	1	0.993653	0.53319	0.855724
3.7	0	1	0.993453	0.549465	0.847221
3.8	0	1	0.993254	0.565268	0.838749
3.9	0	1	0.993056	0.580618	0.830318
4	0	1	0.992859	0.59553	0.821939
4.1	0	1	0.992662	0.610019	0.813623
4.2	0	1	0.992465	0.624099	0.805376
4.3	0	1	0.99227	0.637785	0.797206
4.4	0	1	0.992074	0.651091	0.789119
4.5	0	1	0.99188	0.664029	0.781121
4.6	0	1	0.991685	0.676611	0.773216
4.7	0	1	0.991491	0.688851	0.765408
4.8	0	1	0.991297	0.70076	0.757701
4.9	0	1	0.991103	0.712348	0.750096
5	0	1	0.99091	0.723626	0.742598
5.1	0	1	0.990717	0.734605	0.735206
5.2	0	1	0.990524	0.745295	0.727923
5.3	0	1	0.99033	0.755706	0.72075
5.4	0	1	0.990137	0.765845	0.713688
5.5	0	1	0.989944	0.775723	0.706736
5.6	0	1	0.989751	0.785348	0.699895
5.7	0	1	0.989558	0.794728	0.693164
5.8	0	1	0.989364	0.80387	0.686545
5.9	0	1	0.989171	0.812783	0.680035
6	0	1	0.988977	0.821473	0.673635
6.1	0	1	0.988783	0.829948	0.667343
6.2	0	0	0.988014	0.856302	0.647382
6.3	0	0	0.987222	0.882655	0.626987
6.4	0	0	0.986405	0.909008	0.606174
6.5	0	0	0.985564	0.935361	0.58496
6.6	0	0	0.9847	0.961714	0.563361
6.7	0	0	0.983811	0.988067	0.541396
6.8	0	0	0.982899	1.01442	0.519081
6.9	0	0	0.981963	1.04077	0.496435
7	0	0	0.981005	1.06713	0.473476
7.1	0	0	0.980022	1.09348	0.450222
7.2	0	0	0.979017	1.11983	0.42669
7.3	0	0	0.977989	1.14618	0.402901
7.4	0	0	0.976938	1.17253	0.378873
7.5	0	0	0.975864	1.19889	0.354625
7.6	0	0	0.974768	1.22524	0.330175
7.7	0	0	0.973649	1.25159	0.305544
7.8	0	0	0.972508	1.27794	0.28075
7.9	0	0	0.971344	1.30429	0.255813
8	0	0	0.970159	1.33065	0.230752
8.1	0	0	0.968952	1.357	0.205587
8.2	0	0	0.967722	1.38335	0.180338
8.3	0	0	0.966472	1.4097	0.155023
8.4	0	0	0.965199	1.43605	0.129663
8.5	0	0	0.963906	1.4624	0.104278
8.6	0	0	0.962591	1.48875	0.0788861
8.7	0	0	0.961255	1.5151	0.0535074
8.8	0	0	0.959898	1.54145	0.0281614
8.9	0	0	0.95852	1.5678	0.00286729
9	0	0	0.957122	1.59416	-0.0223556
9.1	0	0	0.955703	1.62051	-0.0474882
9.2	0	0	0.954264	1.64686	-0.0725116
9.3	0	0	0.952804	1.67321	-0.0974068
9.4	0	0	0.951324	1.69956	-0.122155
9.5	0	0	0.949824	1.72591	-0.146738
9.6	0	0	0.948305	1.75226	-0.171138
9.7	0	0	0.946765	1.77861	-0.195335
9.8	0	0	0.945206	1.80496	-0.219313
9.9	0	0	0.943628	1.83131	-0.243054
10	0	0	0.94203	1.85766	-0.26654
10.1	0	0	0.940413	1.88401	-0.289755
10.2	0	0	0.938778	1.91036	-0.312681
10.3	0	0	0.937123	1.93671	-0.335301
10.4	0	0	0.935449	1.96306	-0.3576
10.5	0	0	0.933757	1.9894	-0.379562
10.6	0	0	0.932046	2.01575	-0.401171
10.7	0	0	0.930318	2.0421	-0.422411
10.8	0	0	0.92857	2.06845	-0.443269
10.9	0	0	0.926805	2.0948	-0.463728
11	0	0	0.925022	2.12115	-0.483776
11.1	0	0	0.923221	2.1475	-0.503398
11.2	0	0	0.921403	2.17385	-0.522581
11.3	0	0	0.919567	2.2002	-0.541311
11.4	0	0	0.917713	2.22654	-0.559578
11.5	0	0	0.915843	2.25289	-0.577367
11.6	0	0	0.913955	2.27924	-0.594668
11.7	0	0	0.91205	2.30559	-0.611469
11.8	0	0	0.910129	2.33194	-0.62776
11.9	0	0	0.908191	2.35829	-0.643529
12	0	0	0.906236	2.38463	-0.658768
12.1	1	0	0.904179	2.42751	-0.683285
12.2	1	0	0.902219	2.47039	-0.706504
12.3	1	0	0.900364	2.51323	-0.728385
12.4	1	0	0.898616	2.556	-0.748893
12.5	1	0	0.896979	2.59868	-0.768001
12.6	1	0	0.895458	2.64124	-0.785685
12.7	1	0	0.894053	2.68364	-0.801929
12.8	1	0	0.892766	2.72587	-0.816723
12.9	1	0	0.891599	2.76789	-0.830062
13	1	0	0.890552	2.80968	-0.841945
13.1	1	0	0.889624	2.85121	-0.852379
13.2	1	0	0.888815	2.89246	-0.861375
13.3	1	0	0.888123	2.93341	-0.868947
13.4	1	0	0.887546	2.97404	-0.875116
13.5	1	0	0.887081	3.01432	-0.879906
13.6	1	0	0.886726	3.05424	-0.883345
13.7	1	0	0.886477	3.09377	-0.885463
13.8	1	0	0.88633	3.13291	-0.886297
13.9	1	0	0.886282	3.17163	-0.885883
14	1	0	0.886328	3.20993	-0.88426
14.1	1	0	0.886464	3.24779	-0.88147
14.2	1	0	0.886684	3.28519	-0.877558
14.3	1	0	0.886985	3.32214	-0.872567
14.4	1	0	0.88736	3.35862	-0.866545
14.5	1	0	0.887806	3.39462	-0.859537
14.6	1	0	0.888316	3.43014	-0.851591
14.7	1	0	0.888886	3.46517	-0.842756
14.8	1	0	0.889512	3.49971	-0.833078
14.9	1	0	0.890187	3.53376	-0.822606
15	1	0	0.890908	3.56731	-0.811386
15.1	1	0	0.89167	3.60037	-0.799466
15.2	1	0	0.892467	3.63293	-0.78689
15.3	1	0	0.893296	3.66499	-0.773705
15.4	1	0	0.894152	3.69656	-0.759954
15.5	1	0	0.895032	3.72764	-0.745679
15.6	1	0	0.895931	3.75823	-0.730923
15.7	1	0	0.896845	3.78834	-0.715726
15.8	1	0	0.897771	3.81796	-0.700127
15.9	1	0	0.898706	3.84711	-0.684164
16	1	0	0.899647	3.87579	-0.667872
16.1	1	0	0.90059	3.904	-0.651286
16.2	1	0	0.901532	3.93175	-0.63444
16.3	1	0	0.902472	3.95905	-0.617364
16.4	1	0	0.903406	3.9859	-0.60009
16.5	1	0	0.904333	4.01231	-0.582645
16.6	1	0	0.90525	4.03828	-0.565057
16.7	1	0	0.906155	4.06383	-0.547352
16.8	1	0	0.907047	4.08896	-0.529553
16.9	1	0	0.907923	4.11368	-0.511684
17	1	0	0.908783	4.138	-0.493765
17.1	1	0	0.909625	4.16191	-0.475818
17.2	1	0	0.910448	4.18544	-0.457861
17.3	1	0	0.91125	4.20859	-0.439912
17.4	1	0	0.912031	4.23136	-0.421987
17.5	1	0	0.912789	4.25377	-0.404101
17.6	1	0	0.913524	4.27582	-0.386269
17.7	1	0	0.914236	4.29752	-0.368504
17.8	1	0	0.914923	4.31887	-0.350819
17.9	1	0	0.915584	4.33989	-0.333223
18	1	0	0.916221	4.36058	-0.315728
18.1	1	1	0.914217	4.40613	-0.275631
18.2	1	1	0.912319	4.45162	-0.235218
18.3	1	1	0.910533	4.49701	-0.194598
18.4	1	1	0.908863	4.54226	-0.153879
18.5	1	1	0.907314	4.58734	-0.113167
18.6	1	1	0.905887	4.6322	-0.0725651
18.7	1	1	0.904587	4.67682	-0.0321718
18.8	1	1	0.903413	4.72115	0.00791736
18.9	1	1	0.902366	4.76518	0.0476116
19	1	1	0.901446	4.80886	0.0868254
19.1	1	1	0.900652	4.85216	0.125478
19.2	1	1	0.899982	4.89507	0.163496
19.3	1	1	0.899434	4.93755	0.20081
19.4	1	1	0.899005	4.97958	0.237357
19.5	1	1	0.898691	5.02114	0.27308
19.6	1	1	0.898487	5.0622	0.30793
19.7	1	1	0.898391	5.10275	0.341862
19.8	1	1	0.898396	5.14278	0.374836
19.9	1	1	0.898498	5.18227	0.406821
20	1	1	0.898692	5.2212	0.437789
20.1	1	1	0.898972	5.25957	0.467719
20.2	1	1	0.899332	5.29737	0.496593
20.3	1	1	0.899767	5.33458	0.5244
20.4	1	1	0.900271	5.37121	0.551132
20.5	1	1	0.900839	5.40725	0.576786
20.6	1	1	0.901465	5.44269	0.601363
20.7	1	1	0.902143	5.47754	0.624867
20.8	1	1	0.902869	5.5118	0.647307
20.9	1	1	0.903637	5.54546	0.668692
21	1	1	0.904442	5.57853	0.689036
21.1	1	1	0.90528	5.61101	0.708355
21.2	1	1	0.906145	5.64291	0.726666
21.3	1	1	0.907034	5.67423	0.74399
21.4	1	1	0.907942	5.70497	0.760348
21.5	1	1	0.908865	5.73515	0.775762
21.6	1	1	0.909801	5.76477	0.790256
21.7	1	1	0.910744	5.79383	0.803855
21.8	1	1	0.911692	5.82235	0.816585
21.9	1	1	0.912643	5.85033	0.828471
22	1	1	0.913593	5.87778	0.83954
22.1	1	1	0.914539	5.90471	0.849818
22.2	1	1	0.915479	5.93114	0.859332
22.3	1	1	0.916412	5.95706	0.868108
22.4	1	1	0.917334	5.98249	0.876175
22.5	1	1	0.918245	6.00744	0.883556
22.6	1	1	0.919142	6.03192	0.89028
22.7	1	1	0.920025	6.05593	0.89637
22.8	1	1	0.920891	6.0795	0.901853
22.9	1	1	0.921739	6.10262	0.906754
23	1	1	0.922569	6.12531	0.911095
23.1	1	1	0.92338	6.14757	0.914902
23.2	1	1	0.92417	6.16942	0.918196
23.3	1	1	0.924939	6.19087	0.921001
23.4	1	1	0.925686	6.21193	0.923337
23.5	1	1	0.926411	6.2326	0.925225
23.6	1	1	0.927112	6.25289	0.926687
23.7	1	1	0.927791	6.27282	0.927741
23.8	1	1	0.928446	6.29239	0.928407
23.9	1	1	0.929078	6.31161	0.928702
24	1	1	0.929685	6.3305	0.928645
24.1	0	1	0.931481	6.36113	0.928653
24.2	0	1	0.93324	6.39087	0.927834
24.3	0	1	0.934959	6.41976	0.926253
24.4	0	1	0.936635	6.44779	0.923974
24.5	0	1	0.938267	6.47501	0.921057
24.6	0	1	0.939853	6.50143	0.917559
24.7	0	1	0.941393	6.52707	0.913533
24.8	0	1	0.942884	6.55196	0.909031
24.9	0	1	0.944328	6.57612	0.904101
25	0	1	0.945723	6.59956	0.898786
25.1	0	1	0.94707	6.62232	0.893129
25.2	0	1	0.94837	6.6444	0.887169
25.3	0	1	0.949622	6.66584	0.880941
25.4	0	1	0.950827	6.68665	0.874481
25.5	0	1	0.951987	6.70685	0.867818
25.6	0	1	0.953101	6.72647	0.860982
25.7	0	1	0.954172	6.74551	0.854
25.8	0	1	0.955199	6.76401	0.846895
25.9	0	1	0.956185	6.78197	0.83969
26	0	1	0.95713	6.79941	0.832406
26.1	0	1	0.958035	6.81635	0.825062
26.2	0	1	0.958902	6.83281	0.817674
26.3	0	1	0.959732	6.84881	0.810259
26.4	0	1	0.960526	6.86435	0.802831
26.5	0	1	0.961284	6.87945	0.795403
26.6	0	1	0.96201	6.89413	0.787986
26.7	0	1	0.962702	6.90841	0.780592
26.8	0	1	0.963364	6.92228	0.773228
26.9	0	1	0.963995	6.93578	0.765905
27	0	1	0.964597	6.9489	0.75863
27.1	0	1	0.965171	6.96167	0.751409
27.2	0	1	0.965718	6.97409	0.744248
27.3	0	1	0.966239	6.98618	0.737154
27.4	0	1	0.966735	6.99794	0.73013
27.5	0	1	0.967207	7.00939	0.72318
27.6	0	1	0.967656	7.02054	0.716309
27.7	0	1	0.968082	7.03139	0.709519
27.8	0	1	0.968487	7.04196	0.702813
27.9	0	1	0.968871	7.05225	0.696192
28	0	1	0.969236	7.06228	0.68966
28.1	0	1	0.969581	7.07205	0.683216
28.2	0	1	0.969908	7.08157	0.676863
28.3	0	1	0.970216	7.09085	0.670601
28.4	0	1	0.970508	7.0999	0.664431
28.5	0	1	0.970783	7.10872	0.658352
28.6	0	1	0.971042	7.11732	0.652366
28.7	0	1	0.971286	7.12571	0.646472
28.8	0	1	0.971515	7.13389	0.64067
28.9	0	1	0.971729	7.14187	0.634959
29	0	1	0.971929	7.14966	0.62934
29.1	0	1	0.972115	7.15726	0.623811
29.2	0	1	0.972289	7.16468	0.618372
29.3	0	1	0.972449	7.17193	0.613021
29.4	0	1	0.972597	7.179	0.607759
29.5	0	1	0.972734	7.18591	0.602584
29.6	0	1	0.972858	7.19265	0.597495
29.7	0	1	0.972971	7.19924	0.592491
29.8	0	1	0.973073	7.20568	0.587572
29.9	0	1	0.973165	7.21197	0.582735
30	0	1	0.973246	7.21812	0.57798
30.1	0	0	0.972129	7.24448	0.556503
30.2	0	0	0.970989	7.27084	0.534676
30.3	0	0	0.969828	7.2972	0.512516
30.4	0	0	0.968645	7.32355	0.490041
30.5	0	0	0.967441	7.34991	0.467269
30.6	0	0	0.966215	7.37627	0.444219
30.7	0	0	0.964968	7.40262	0.420909
30.8	0	0	0.963699	7.42898	0.397357
30.9	0	0	0.96241	7.45533	0.373582
31	0	0	0.961099	7.48169	0.349603
31.1	0	0	0.959768	7.50804	0.325438
31.2	0	0	0.958417	7.5344	0.301108
31.3	0	0	0.957044	7.56075	0.27663
31.4	0	0	0.955652	7.58711	0.252024
31.5	0	0	0.954239	7.61346	0.22731
31.6	0	0	0.952806	7.63981	0.202506
31.7	0	0	0.951353	7.66616	0.177632
31.8	0	0	0.949881	7.69252	0.152707
31.9	0	0	0.948389	7.71887	0.12775
32	0	0	0.946877	7.74522	0.10278
32.1	0	0	0.945345	7.77157	0.0778167
32.2	0	0	0.943795	7.79792	0.0528792
32.3	0	0	0.942225	7.82427	0.0279862
32.4	0	0	0.940637	7.85063	0.00315677
32.5	0	0	0.939029	7.87698	-0.0215905
32.6	0	0	0.937403	7.90333	-0.0462368
32.7	0	0	0.935759	7.92968	-0.0707637
32.8	0	0	0.934095	7.95603	-0.095153
32.9	0	0	0.932414	7.98237	-0.119386
33	0	0	0.930714	8.00872	-0.143446
33.1	0	0	0.928997	8.03507	-0.167314
33.2	0	0	0.927261	8.06142	-0.190973
33.3	0	0	0.925508	8.08777	-0.214405
33.4	0	0	0.923737	8.11411	-0.237594
33.5	0	0	0.921949	8.14046	-0.260522
33.6	0	0	0.920144	8.16681	-0.283174
33.7	0	0	0.918321	8.19316	-0.305533
33.8	0	0	0.916481	8.2195	-0.327582
33.9	0	0	0.914624	8.24585	-0.349308
34	0	0	0.912751	8.27219	-0.370693
34.1	0	0	0.910861	8.29854	-0.391723
34.2	0	0	0.908954	8.32488	-0.412384
34.3	0	0	0.907031	8.35123	-0.432661
34.4	0	0	0.905092	8.37757	-0.45254
34.5	0	0	0.903137	8.40392	-0.472008
34.6	0	0	0.901166	8.43026	-0.491052
34.7	0	0	0.899179	8.4566	-0.509659
34.8	0	0	0.897177	8.48295	-0.527816
34.9	0	0	0.895158	8.50929	-0.545513
35	0	0	0.893125	8.53563	-0.562736
35.1	0	0	0.891076	8.56197	-0.579476
35.2	0	0	0.889013	8.58832	-0.595721
35.3	0	0	0.886934	8.61466	-0.611462
35.4	0	0	0.88484	8.641	-0.626688
35.5	0	0	0.882732	8.66734	-0.641391
35.6	0	0	0.880609	8.69368	-0.655562
35.7	0	0	0.878472	8.72002	-0.669192
35.8	0	0	0.876321	8.74636	-0.682274
35.9	0	0	0.874155	8.7727	-0.6948
36	0	0	0.871976	8.79904	-0.706763
36.1	1	0	0.870187	8.84161	-0.726363
36.2	1	0	0.868532	8.88409	-0.744642
36.3	1	0	0.867014	8.92647	-0.761577
36.4	1	0	0.865635	8.9687	-0.777154
36.5	1	0	0.864395	9.01076	-0.791363
36.6	1	0	0.863294	9.05262	-0.804198
36.7	1	0	0.862333	9.09427	-0.815661
36.8	1	0	0.86151	9.13566	-0.825755
36.9	1	0	0.860823	9.17679	-0.834489
37	1	0	0.86027	9.21762	-0.841877
37.1	1	0	0.859848	9.25814	-0.847937
37.2	1	0	0.859554	9.29832	-0.85269
37.3	1	0	0.859384	9.33815	-0.856161
37.4	1	0	0.859333	9.3776	-0.858377
37.5	1	0	0.859397	9.41666	-0.859369
37.6	1	0	0.859572	9.45531	-0.859171
37.7	1	0	0.859852	9.49355	-0.857819
37.8	1	0	0.860231	9.53135	-0.855351
37.9	1	0	0.860704	9.56871	-0.851805
38	1	0	0.861266	9.60561	-0.847223
38.1	1	0	0.86191	9.64205	-0.841646
38.2	1	0	0.862631	9.67802	-0.835119
38.3	1	0	0.863424	9.71351	-0.827683
38.4	1	0	0.864281	9.74852	-0.819384
38.5	1	0	0.865199	9.78304	-0.810266
38.6	1	0	0.86617	9.81707	-0.800371
38.7	1	0	0.867191	9.85061	-0.789745
38.8	1	0	0.868254	9.88366	-0.778431
38.9	1	0	0.869356	9.91622	-0.766471
39	1	0	0.870491	9.94828	-0.753908
39.1	1	0	0.871654	9.97985	-0.740784
39.2	1	0	0.872841	10.0109	-0.727138
39.3	1	0	0.874047	10.0415	-0.71301
39.4	1	0	0.875268	10.0717	-0.698439
39.5	1	0	0.876501	10.1013	-0.683461
39.6	1	0	0.877741	10.1305	-0.668113
39.7	1	0	0.878985	10.1591	-0.652429
39.8	1	0	0.880229	10.1874	-0.636442
39.9	1	0	0.881471	10.2152	-0.620184
40	1	0	0.882707	10.2425	-0.603687
40.1	1	0	0.883935	10.2694	-0.586978
40.2	1	0	0.885152	10.2958	-0.570086
40.3	1	0	0.886355	10.3218	-0.553037
40.4	1	0	0.887544	10.3474	-0.535858
40.5	1	0	0.888715	10.3725	-0.51857
40.6	1	0	0.889867	10.3973	-0.501197
40.7	1	0	0.890998	10.4216	-0.483761
40.8	1	0	0.892107	10.4456	-0.466281
40.9	1	0	0.893192	10.4692	-0.448776
41	1	0	0.894252	10.4923	-0.431264
41.1	1	0	0.895286	10.5152	-0.413761
41.2	1	0	0.896293	10.5376	-0.396283
41.3	1	0	0.897272	10.5597	-0.378844
41.4	1	0	0.898223	10.5814	-0.361457
41.5	1	0	0.899143	10.6028	-0.344136
41.6	1	0	0.900034	10.6239	-0.326891
41.7	1	0	0.900894	10.6446	-0.309733
41.8	1	0	0.901723	10.665	-0.292672
41.9	1	0	0.90252	10.6851	-0.275717
42	1	0	0.903286	10.7049	-0.258877
42.1	1	0	0.90402	10.7244	-0.242158
42.2	1	1	0.902266	10.7698	-0.201975
42.3	1	1	0.900635	10.8151	-0.161664
42.4	1	1	0.899131	10.8602	-0.12133
42.5	1	1	0.897757	10.9051	-0.0810729
42.6	1	1	0.896515	10.9498	-0.0409924
42.7	1	1	0.895405	10.9943	-0.00118257
42.8	1	1	0.894428	11.0384	0.0382662
42.9	1	1	0.893584	11.0822	0.0772683
43	1	1	0.89287	11.1256	0.115743
43.1	1	1	0.892286	11.1686	0.153616
43.2	1	1	0.891827	11.2112	0.190817
43.3	1	1	0.891491	11.2534	0.227282
43.4	1	1	0.891274	11.2951	0.262954
43.5	1	1	0.891171	11.3363	0.297781
43.6	1	1	0.891179	11.377	0.331717
43.7	1	1	0.891291	11.4172	0.364722
43.8	1	1	0.891502	11.4568	0.396761
43.9	1	1	0.891807	11.4959	0.427806
44	1	1	0.8922	11.5344	0.457833
44.1	1	1	0.892675	11.5724	0.486823
44.2	1	1	0.893226	11.6098	0.514763
44.3	1	1	0.893848	11.6466	0.541644
44.4	1	1	0.894534	11.6828	0.567461
44.5	1	1	0.895279	11.7184	0.592213
44.6	1	1	0.896076	11.7534	0.615903
44.7	1	1	0.896921	11.7878	0.638537
44.8	1	1	0.897809	11.8216	0.660125
44.9	1	1	0.898733	11.8549	0.680678
45	1	1	0.899689	11.8875	0.700212
45.1	1	1	0.900672	11.9196	0.718742
45.2	1	1	0.901678	11.951	0.736287
45.3	1	1	0.902702	11.9819	0.752868
45.4	1	1	0.903741	12.0122	0.768507
45.5	1	1	0.90479	12.042	0.783226
45.6	1	1	0.905846	12.0712	0.797049
45.7	1	1	0.906905	12.0999	0.810001
45.8	1	1	0.907965	12.128	0.822108
45.9	1	1	0.909022	12.1556	0.833396
46	1	1	0.910075	12.1826	0.84389
46.1	1	1	0.911119	12.2092	0.853616
46.2	1	1	0.912154	12.2352	0.862602
46.3	1	1	0.913177	12.2608	0.870873
46.4	1	1	0.914187	12.2859	0.878455
46.5	1	1	0.91518	12.3105	0.885374
46.6	1	1	0.916157	12.3346	0.891656
46.7	1	1	0.917116	12.3583	0.897325
46.8	1	1	0.918054	12.3815	0.902407
46.9	1	1	0.918972	12.4043	0.906925
47	1	1	0.919869	12.4266	0.910903
47.1	1	1	0.920743	12.4486	0.914363
47.2	1	1	0.921593	12.4701	0.917328
47.3	1	1	0.92242	12.4913	0.91982
47.4	1	1	0.923222	12.512	0.921859
47.5	1	1	0.923999	12.5324	0.923466
47.6	1	1	0.924751	12.5524	0.924661
47.7	1	1	0.925477	12.5721	0.925462
47.8	1	1	0.926177	12.5914	0.925887
47.9	1	1	0.926851	12.6103	0.925956
48	1	1	0.927499	12.629	0.925683
48.1	1	1	0.92812	12.6473	0.925086
48.2	0	1	0.930025	12.6769	0.924348
48.3	0	1	0.931884	12.7057	0.922848
48.4	0	1	0.933693	12.7337	0.920651
48.5	0	1	0.93545	12.7609	0.917815
48.6	0	1	0.937156	12.7872	0.914397
48.7	0	1	0.938808	12.8128	0.91045
48.8	0	1	0.940407	12.8376	0.906025
48.9	0	1	0.941951	12.8617	0.901169
49	0	1	0.943441	12.8851	0.895927
49.1	0	1	0.944878	12.9078	0.890341
49.2	0	1	0.946262	12.9298	0.884449
49.3	0	1	0.947594	12.9512	0.878287
49.4	0	1	0.948874	12.972	0.87189
49.5	0	1	0.950104	12.9921	0.865287
49.6	0	1	0.951285	13.0117	0.858509
49.7	0	1	0.952418	13.0307	0.851582
49.8	0	1	0.953503	13.0491	0.844529
49.9	0	1	0.954544	13.0671	0.837374
50	0	1	0.95554	13.0845	0.830138
50.1	0	1	0.956494	13.1014	0.822838
50.2	0	1	0.957406	13.1178	0.815493
50.3	0	1	0.958279	13.1338	0.808118
50.4	0	1	0.959113	13.1493	0.800727
50.5	0	1	0.95991	13.1644	0.793333
50.6	0	1	0.960671	13.179	0.785949
50.7	0	1	0.961397	13.1933	0.778585
50.8	0	1	0.96209	13.2071	0.771249
50.9	0	1	0.962752	13.2206	0.763952
51	0	1	0.963382	13.2337	0.7567
51.1	0	1	0.963983	13.2465	0.7495
51.2	0	1	0.964556	13.2589	0.742359
51.3	0	1	0.965101	13.271	0.735282
51.4	0	1	0.96562	13.2827	0.728273
51.5	0	1	0.966114	13.2942	0.721337
51.6	0	1	0.966583	13.3053	0.714477
51.7	0	1	0.967029	13.3162	0.707697
51.8	0	1	0.967453	13.3267	0.700998
51.9	0	1	0.967855	13.337	0.694384
52	0	1	0.968236	13.3471	0.687856
52.1	0	1	0.968597	13.3568	0.681416
52.2	0	1	0.968939	13.3664	0.675064
52.3	0	1	0.969262	13.3757	0.668803
52.4	0	1	0.969567	13.3847	0.662632
52.5	0	1	0.969855	13.3935	0.656552
52.6	0	1	0.970126	13.4022	0.650563
52.7	0	1	0.970381	13.4106	0.644665
52.8	0	1	0.97062	13.4187	0.638859
52.9	0	1	0.970845	13.4267	0.633144
53	0	1	0.971055	13.4345	0.62752
53.1	0	1	0.971251	13.4422	0.621986
53.2	0	1	0.971433	13.4496	0.616541
53.3	0	1	0.971602	13.4568	0.611186
53.4	0	1	0.971759	13.4639	0.605919
53.5	0	1	0.971903	13.4708	0.600739
53.6	0	1	0.972036	13.4776	0.595646
53.7	0	1	0.972157	13.4842	0.590638
53.8	0	1	0.972267	13.4906	0.585715
53.9	0	1	0.972366	13.4969	0.580875
54	0	1	0.972455	13.5031	0.576118
54.1	0	1	0.972534	13.5091	0.571443
54.2	0	0	0.971419	13.5355	0.549878
54.3	0	0	0.970283	13.5618	0.527969
54.4	0	0	0.969125	13.5882	0.505732
54.5	0	0	0.967945	13.6145	0.483186
54.6	0	0	0.966744	13.6409	0.460349
54.7	0	0	0.965521	13.6672	0.437239
54.8	0	0	0.964278	13.6936	0.413874
54.9	0	0	0.963013	13.7199	0.390272
55	0	0	0.961727	13.7462	0.366454
55.1	0	0	0.96042	13.7726	0.342436
55.2	0	0	0.959092	13.7989	0.318239
55.3	0	0	0.957744	13.8253	0.293881
55.4	0	0	0.956376	13.8516	0.269382
55.5	0	0	0.954987	13.878	0.24476
55.6	0	0	0.953578	13.9043	0.220035
55.7	0	0	0.952149	13.9307	0.195226
55.8	0	0	0.9507	13.957	0.170353
55.9	0	0	0.949231	13.9833	0.145433
56	0	0	0.947743	14.0097	0.120487
56.1	0	0	0.946235	14.036	0.0955343
56.2	0	0	0.944707	14.0624	0.0705931
56.3	0	0	0.943161	14.0887	0.0456828
56.4	0	0	0.941595	14.1151	0.0208223
56.5	0	0	0.94001	14.1414	-0.00396952
56.6	0	0	0.938407	14.1677	-0.028674
56.7	0	0	0.936785	14.1941	-0.0532726
56.8	0	0	0.935144	14.2204	-0.0777469
56.9	0	0	0.933485	14.2467	-0.102079
57	0	0	0.931808	14.2731	-0.126249
57.1	0	0	0.930112	14.2994	-0.150242
57.2	0	0	0.928398	14.3257	-0.174038
57.3	0	0	0.926667	14.3521	-0.197621
57.4	0	0	0.924918	14.3784	-0.220972
57.5	0	0	0.923151	14.4047	-0.244076
57.6	0	0	0.921367	14.4311	-0.266915
57.7	0	0	0.919565	14.4574	-0.289474
57.8	0	0	0.917746	14.4837	-0.311735
57.9	0	0	0.915911	14.5101	-0.333683
58	0	0	0.914058	14.5364	-0.355303
58.1	0	0	0.912188	14.5627	-0.376579
58.2	0	0	0.910302	14.5891	-0.397497
58.3	0	0	0.908399	14.6154	-0.418042
58.4	0	0	0.90648	14.6417	-0.4382
58.5	0	0	0.904545	14.668	-0.457957
58.6	0	0	0.902594	14.6944	-0.4773
58.7	0	0	0.900626	14.7207	-0.496215
58.8	0	0	0.898643	14.747	-0.514691
58.9	0	0	0.896644	14.7733	-0.532715
59	0	0	0.89463	14.7997	-0.550275
59.1	0	0	0.8926	14.826	-0.56736
59.2	0	0	0.890555	14.8523	-0.583959
59.3	0	0	0.888495	14.8786	-0.600061
59.4	0	0	0.88642	14.905	-0.615657
59.5	0	0	0.88433	14.9313	-0.630737
59.6	0	0	0.882225	14.9576	-0.645292
59.7	0	0	0.880106	14.9839	-0.659313
59.8	0	0	0.877972	15.0102	-0.672792
59.9	0	0	0.875824	15.0366	-0.685721
60	0	0	0.873661	15.0629	-0.698094
60.1	0	0	0.871485	15.0892	-0.709902
60.2	1	0	0.869742	15.1317	-0.729288
60.3	1	0	0.868132	15.1741	-0.747349
60.4	1	0	0.866658	15.2165	-0.764068
60.5	1	0	0.865322	15.2586	-0.779428
60.6	1	0	0.864124	15.3006	-0.793422
60.7	1	0	0.863065	15.3424	-0.806044
60.8	1	0	0.862143	15.384	-0.817295
60.9	1	0	0.861357	15.4253	-0.82718
61	1	0	0.860706	15.4664	-0.83571
61.1	1	0	0.860188	15.5071	-0.842897
61.2	1	0	0.859798	15.5476	-0.84876
61.3	1	0	0.859535	15.5876	-0.853321
61.4	1	0	0.859393	15.6274	-0.856604
61.5	1	0	0.859368	15.6667	-0.858638
61.6	1	0	0.859457	15.7057	-0.859455
61.7	1	0	0.859653	15.7443	-0.859087
61.8	1	0	0.859952	15.7824	-0.857571
61.9	1	0	0.860349	15.8201	-0.854945
62	1	0	0.860837	15.8574	-0.851248
62.1	1	0	0.861412	15.8942	-0.846522
62.2	1	0	0.862067	15.9305	-0.840808
62.3	1	0	0.862797	15.9664	-0.83415
62.4	1	0	0.863596	16.0018	-0.826591
62.5	1	0	0.864458	16.0367	-0.818175
62.6	1	0	0.865378	16.0711	-0.808946
62.7	1	0	0.86635	16.105	-0.798948
62.8	1	0	0.867369	16.1385	-0.788226
62.9	1	0	0.868429	16.1714	-0.776821
63	1	0	0.869526	16.2039	-0.764778
63.1	1	0	0.870654	16.2358	-0.752138
63.2	1	0	0.871809	16.2673	-0.738943
63.3	1	0	0.872986	16.2983	-0.725232
63.4	1	0	0.874181	16.3288	-0.711046
63.5	1	0	0.87539	16.3588	-0.696422
63.6	1	0	0.876609	16.3884	-0.681396
63.7	1	0	0.877834	16.4175	-0.666006
63.8	1	0	0.879061	16.4461	-0.650285
63.9	1	0	0.880288	16.4742	-0.634266
64	1	0	0.881512	16.5019	-0.617981
64.1	1	0	0.882728	16.5291	-0.601461
64.2	1	0	0.883936	16.5559	-0.584734
64.3	1	0	0.885132	16.5823	-0.567828
64.4	1	0	0.886314	16.6082	-0.55077
64.5	1	0	0.88748	16.6337	-0.533584
64.6	1	0	0.888628	16.6588	-0.516294
64.7	1	0	0.889756	16.6835	-0.498922
64.8	1	0	0.890863	16.7078	-0.48149
64.9	1	0	0.891946	16.7316	-0.464017
65	1	0	0.893006	16.7551	-0.446522
65.1	1	0	0.89404	16.7783	-0.429022
65.2	1	0	0.895048	16.801	-0.411535
65.3	1	0	0.896028	16.8234	-0.394074
65.4	1	0	0.89698	16.8454	-0.376655
65.5	1	0	0.897903	16.8671	-0.359291
65.6	1	0	0.898796	16.8884	-0.341993
65.7	1	0	0.899659	16.9094	-0.324774
65.8	1	0	0.90049	16.9301	-0.307644
65.9	1	0	0.901291	16.9505	-0.290612
66	1	0	0.902059	16.9705	-0.273688
66.1	1	0	0.902796	16.9902	-0.256879
66.2	1	1	0.900955	17.0357	-0.216831
66.3	1	1	0.899239	17.0811	-0.176619
66.4	1	1	0.897652	17.1263	-0.136347
66.5	1	1	0.896197	17.1713	-0.0961178
66.6	1	1	0.894876	17.2161	-0.0560296
66.7	1	1	0.893691	17.2607	-0.0161784
66.8	1	1	0.892641	17.3049	0.0233444
66.9	1	1	0.891727	17.3489	0.0624516
67	1	1	0.890948	17.3924	0.101061
67.1	1	1	0.890301	17.4356	0.139097
67.2	1	1	0.889785	17.4784	0.176486
67.3	1	1	0.889395	17.5208	0.213165
67.4	1	1	0.889128	17.5627	0.249073
67.5	1	1	0.88898	17.6041	0.284156
67.6	1	1	0.888946	17.645	0.318367
67.7	1	1	0.889021	17.6854	0.351663
67.8	1	1	0.889199	17.7253	0.384008
67.9	1	1	0.889475	17.7646	0.415372
68	1	1	0.889844	17.8034	0.445728
68.1	1	1	0.890298	17.8416	0.475057
68.2	1	1	0.890832	17.8792	0.503343
68.3	1	1	0.891441	17.9163	0.530576
68.4	1	1	0.892117	17.9527	0.556749
68.5	1	1	0.892856	17.9886	0.581859
68.6	1	1	0.893651	18.0238	0.605909
68.7	1	1	0.894496	18.0585	0.628904
68.8	1	1	0.895387	18.0925	0.65085
68.9	1	1	0.896317	18.126	0.67176
69	1	1	0.897281	18.1589	0.691647
69.1	1	1	0.898275	18.1912	0.710527
69.2	1	1	0.899294	18.2229	0.728417
69.3	1	1	0.900333	18.254	0.745337
69.4	1	1	0.901389	18.2846	0.761309
69.5	1	1	0.902457	18.3146	0.776354
69.6	1	1	0.903533	18.344	0.790497
69.7	1	1	0.904614	18.3729	0.803762
69.8	1	1	0.905697	18.4012	0.816173
69.9	1	1	0.906779	18.429	0.827757
70	1	1	0.907856	18.4562	0.838539
70.1	1	1	0.908927	18.483	0.848545
70.2	1	1	0.909989	18.5092	0.857802
70.3	1	1	0.91104	18.535	0.866336
70.4	1	1	0.912078	18.5602	0.874173
70.5	1	1	0.913101	18.585	0.881338
70.6	1	1	0.914107	18.6093	0.887858
70.7	1	1	0.915095	18.6332	0.893757
70.8	1	1	0.916065	18.6566	0.89906
70.9	1	1	0.917013	18.6795	0.903792
71	1	1	0.91794	18.7021	0.907975
71.1	1	1	0.918845	18.7242	0.911633
71.2	1	1	0.919727	18.7459	0.914788
71.3	1	1	0.920585	18.7672	0.917463
71.4	1	1	0.921419	18.7881	0.919678
71.5	1	1	0.922227	18.8086	0.921454
71.6	1	1	0.92301	18.8288	0.922811
71.7	1	1	0.923768	18.8486	0.923768
71.8	1	1	0.9245	18.868	0.924343
71.9	1	1	0.925205	18.8871	0.924554
72	1	1	0.925884	18.9058	0.924419
72.1	1	1	0.926537	18.9243	0.923954
72.2	0	1	0.928482	18.9541	0.92341
72.3	0	1	0.930381	18.9831	0.922094
72.4	0	1	0.932232	19.0113	0.920067
72.5	0	1	0.934033	19.0386	0.91739
72.6	0	1	0.935783	19.0651	0.914121
72.7	0	1	0.93748	19.0909	0.910312
72.8	0	1	0.939124	19.1159	0.906016
72.9	0	1	0.940714	19.1401	0.90128
73	0	1	0.942251	19.1637	0.896149
73.1	0	1	0.943735	19.1865	0.890666
73.2	0	1	0.945166	19.2087	0.884869
73.3	0	1	0.946544	19.2302	0.878796
73.4	0	1	0.947871	19.2511	0.872481
73.5	0	1	0.949148	19.2714	0.865954
73.6	0	1	0.950376	19.2911	0.859246
73.7	0	1	0.951555	19.3102	0.852382
73.8	0	1	0.952687	19.3287	0.845389
73.9	0	1	0.953773	19.3468	0.838288
74	0	1	0.954814	19.3643	0.8311
74.1	0	1	0.955812	19.3813	0.823845
74.2	0	1	0.956768	19.3978	0.816541
74.3	0	1	0.957683	19.4139	0.809202
74.4	0	1	0.958558	19.4295	0.801843
74.5	0	1	0.959395	19.4446	0.794478
74.6	0	1	0.960196	19.4594	0.787118
74.7	0	1	0.96096	19.4737	0.779775
74.8	0	1	0.96169	19.4877	0.772457
74.9	0	1	0.962386	19.5012	0.765173
75	0	1	0.963051	19.5144	0.757932
75.1	0	1	0.963684	19.5272	0.75074
75.2	0	1	0.964286	19.5397	0.743603
75.3	0	1	0.96486	19.5519	0.736527
75.4	0	1	0.965406	19.5637	0.729517
75.5	0	1	0.965924	19.5752	0.722578
75.6	0	1	0.966417	19.5864	0.715711
75.7	0	1	0.966884	19.5973	0.708922
75.8	0	1	0.967327	19.608	0.702213
75.9	0	1	0.967747	19.6183	0.695586
76	0	1	0.968144	19.6284	0.689044
76.1	0	1	0.968519	19.6382	0.682587
76.2	0	1	0.968873	19.6478	0.676218
76.3	0	1	0.969207	19.6572	0.669938
76.4	0	1	0.969522	19.6663	0.663747
76.5	0	1	0.969817	19.6752	0.657646
76.6	0	1	0.970095	19.6838	0.651635
76.7	0	1	0.970355	19.6923	0.645715
76.8	0	1	0.970599	19.7005	0.639886
76.9	0	1	0.970826	19.7085	0.634147
77	0	1	0.971038	19.7164	0.628499
77.1	0	1	0.971235	19.724	0.622941
77.2	0	1	0.971418	19.7315	0.617473
77.3	0	1	0.971587	19.7388	0.612093
77.4	0	1	0.971742	19.7459	0.606802
77.5	0	1	0.971885	19.7529	0.601598
77.6	0	1	0.972016	19.7597	0.596481
77.7	0	1	0.972134	19.7663	0.59145
77.8	0	1	0.972241	19.7728	0.586504
77.9	0	1	0.972338	19.7791	0.581642
78	0	1	0.972423	19.7853	0.576862
78.1	0	1	0.972499	19.7913	0.572164
78.2	0	0	0.971388	19.8177	0.550616
78.3	0	0	0.970255	19.844	0.528722
78.4	0	0	0.9691	19.8704	0.5065
78.5	0	0	0.967923	19.8967	0.483968
78.6	0	0	0.966726	19.9231	0.461145
78.7	0	0	0.965506	19.9494	0.438047
78.8	0	0	0.964266	19.9758	0.414694
78.9	0	0	0.963004	20.0021	0.391104
79	0	0	0.961721	20.0285	0.367296
79.1	0	0	0.960418	20.0548	0.343288
79.2	0	0	0.959093	20.0812	0.3191
79.3	0	0	0.957748	20.1075	0.294751
79.4	0	0	0.956383	20.1339	0.270259
79.5	0	0	0.954997	20.1602	0.245644
79.6	0	0	0.953591	20.1866	0.220926
79.7	0	0	0.952165	20.2129	0.196122
79.8	0	0	0.95072	20.2392	0.171253
79.9	0	0	0.949254	20.2656	0.146337
80	0	0	0.947768	20.2919	0.121394
80.1	0	0	0.946264	20.3183	0.0964436
80.2	0	0	0.944739	20.3446	0.0715039
80.3	0	0	0.943196	20.3709	0.0465944
80.4	0	0	0.941633	20.3973	0.0217338
80.5	0	0	0.940052	20.4236	-0.00305883
80.6	0	0	0.938451	20.4499	-0.0277649
80.7	0	0	0.936832	20.4763	-0.0523658
80.8	0	0	0.935194	20.5026	-0.0768432
80.9	0	0	0.933538	20.5289	-0.101179
81	0	0	0.931863	20.5553	-0.125354
81.1	0	0	0.930171	20.5816	-0.149352
81.2	0	0	0.92846	20.6079	-0.173154
81.3	0	0	0.926731	20.6343	-0.196744
81.4	0	0	0.924985	20.6606	-0.220103
81.5	0	0	0.923221	20.6869	-0.243215
81.6	0	0	0.921439	20.7133	-0.266063
81.7	0	0	0.919641	20.7396	-0.288631
81.8	0	0	0.917825	20.7659	-0.310903
81.9	0	0	0.915991	20.7923	-0.332862
82	0	0	0.914141	20.8186	-0.354494
82.1	0	0	0.912275	20.8449	-0.375783
82.2	0	0	0.910391	20.8712	-0.396714
82.3	0	0	0.908491	20.8976	-0.417273
82.4	0	0	0.906574	20.9239	-0.437445
82.5	0	0	0.904642	20.9502	-0.457217
82.6	0	0	0.902693	20.9765	-0.476575
82.7	0	0	0.900728	21.0029	-0.495507
82.8	0	0	0.898747	21.0292	-0.514
82.9	0	0	0.896751	21.0555	-0.532041
83	0	0	0.894739	21.0818	-0.549619
83.1	0	0	0.892712	21.1081	-0.566723
83.2	0	0	0.890669	21.1345	-0.583341
83.3	0	0	0.888611	21.1608	-0.599463
83.4	0	0	0.886538	21.1871	-0.615079
83.5	0	0	0.88445	21.2134	-0.630179
83.6	0	0	0.882348	21.2397	-0.644755
83.7	0	0	0.880231	21.2661	-0.658797
83.8	0	0	0.878099	21.2924	-0.672298
83.9	0	0	0.875953	21.3187	-0.68525
84	0	0	0.873793	21.345	-0.697644
84.1	0	0	0.871619	21.3713	-0.709476
84.2	1	0	0.869877	21.4138	-0.728896
84.3	1	0	0.86827	21.4563	-0.746993
84.4	1	0	0.866798	21.4986	-0.763748
84.5	1	0	0.865463	21.5407	-0.779146
84.6	1	0	0.864266	21.5827	-0.793178
84.7	1	0	0.863208	21.6245	-0.805838
84.8	1	0	0.862287	21.6661	-0.817128
84.9	1	0	0.861503	21.7074	-0.827053
85	1	0	0.860853	21.7484	-0.835622
85.1	1	0	0.860335	21.7892	-0.842849
85.2	1	0	0.859946	21.8296	-0.848751
85.3	1	0	0.859683	21.8697	-0.853351
85.4	1	0	0.859542	21.9094	-0.856674
85.5	1	0	0.859518	21.9488	-0.858747
85.6	1	0	0.859607	21.9878	-0.859602
85.7	1	0	0.859804	22.0263	-0.859272
85.8	1	0	0.860104	22.0645	-0.857794
85.9	1	0	0.860501	22.1022	-0.855204
86	1	0	0.86099	22.1394	-0.851543
86.1	1	0	0.861565	22.1762	-0.846852
86.2	1	0	0.862221	22.2126	-0.841173
86.3	1	0	0.862952	22.2484	-0.834548
86.4	1	0	0.863751	22.2838	-0.827022
86.5	1	0	0.864614	22.3187	-0.818637
86.6	1	0	0.865535	22.3532	-0.809439
86.7	1	0	0.866508	22.3871	-0.799471
86.8	1	0	0.867528	22.4205	-0.788776
86.9	1	0	0.86859	22.4535	-0.777399
87	1	0	0.869688	22.4859	-0.765382
87.1	1	0	0.870817	22.5179	-0.752768
87.2	1	0	0.871973	22.5494	-0.739596
87.3	1	0	0.873152	22.5804	-0.725908
87.4	1	0	0.874349	22.6109	-0.711743
87.5	1	0	0.875559	22.6409	-0.697139
87.6	1	0	0.876779	22.6705	-0.682133
87.7	1	0	0.878006	22.6995	-0.666761
87.8	1	0	0.879235	22.7282	-0.651057
87.9	1	0	0.880464	22.7563	-0.635054
88	1	0	0.881689	22.784	-0.618784
88.1	1	0	0.882907	22.8112	-0.602278
88.2	1	0	0.884117	22.838	-0.585563
88.3	1	0	0.885314	22.8644	-0.568669
88.4	1	0	0.886498	22.8903	-0.551622
88.5	1	0	0.887666	22.9158	-0.534445
88.6	1	0	0.888815	22.9409	-0.517164
88.7	1	0	0.889945	22.9656	-0.499801
88.8	1	0	0.891054	22.9899	-0.482376
88.9	1	0	0.89214	23.0138	-0.464909
89	1	0	0.893201	23.0373	-0.44742
89.1	1	0	0.894237	23.0604	-0.429925
89.2	1	0	0.895247	23.0832	-0.412442
89.3	1	0	0.896229	23.1055	-0.394985
89.4	1	0	0.897182	23.1276	-0.377569
89.5	1	0	0.898107	23.1493	-0.360206
89.6	1	0	0.899002	23.1706	-0.342911
89.7	1	0	0.899866	23.1916	-0.325693
89.8	1	0	0.9007	23.2123	-0.308563
89.9	1	0	0.901502	23.2326	-0.291532
90	1	0	0.902273	23.2527	-0.274608
90.1	1	0	0.903012	23.2724	-0.257799
90.2	1	1	0.901154	23.3179	-0.217758
90.3	1	1	0.89942	23.3632	-0.177552
90.4	1	1	0.897815	23.4084	-0.137285
90.5	1	1	0.896342	23.4534	-0.0970594
90.6	1	1	0.895003	23.4982	-0.0569735
90.7	1	1	0.893799	23.5428	-0.0171233
90.8	1	1	0.892732	23.587	0.0223995
90.9	1	1	0.8918	23.631	0.0615081
91	1	1	0.891003	23.6746	0.10012
91.1	1	1	0.890339	23.7178	0.138159
91.2	1	1	0.889805	23.7605	0.175554
91.3	1	1	0.889399	23.8029	0.212238
91.4	1	1	0.889117	23.8448	0.248153
91.5	1	1	0.888953	23.8862	0.283244
91.6	1	1	0.888904	23.9271	0.317464
91.7	1	1	0.888965	23.9676	0.35077
91.8	1	1	0.889131	24.0074	0.383126
91.9	1	1	0.889394	24.0468	0.414501
92	1	1	0.889751	24.0855	0.44487
92.1	1	1	0.890195	24.1237	0.474213
92.2	1	1	0.890719	24.1614	0.502513
92.3	1	1	0.891318	24.1984	0.529761
92.4	1	1	0.891987	24.2349	0.555949
92.5	1	1	0.892718	24.2707	0.581076
92.6	1	1	0.893506	24.306	0.605143
92.7	1	1	0.894346	24.3407	0.628155
92.8	1	1	0.895232	24.3747	0.65012
92.9	1	1	0.896158	24.4082	0.67105
93	1	1	0.89712	24.4411	0.690956
93.1	1	1	0.898112	24.4734	0.709856
93.2	1	1	0.899129	24.5051	0.727767
93.3	1	1	0.900168	24.5362	0.744709
93.4	1	1	0.901224	24.5668	0.760703
93.5	1	1	0.902293	24.5968	0.775771
93.6	1	1	0.903371	24.6262	0.789937
93.7	1	1	0.904454	24.6551	0.803225
93.8	1	1	0.905541	24.6834	0.815661
93.9	1	1	0.906626	24.7112	0.827269
94	1	1	0.907708	24.7385	0.838076
94.1	1	1	0.908784	24.7653	0.848107
94.2	1	1	0.909852	24.7915	0.85739
94.3	1	1	0.910909	24.8172	0.86595
94.4	1	1	0.911953	24.8425	0.873813
94.5	1	1	0.912983	24.8673	0.881004
94.6	1	1	0.913996	24.8916	0.887551
94.7	1	1	0.914993	24.9155	0.893477
94.8	1	1	0.91597	24.9389	0.898806
94.9	1	1	0.916927	24.9618	0.903565
95	1	1	0.917863	24.9843	0.907775
95.1	1	1	0.918777	25.0065	0.91146
95.2	1	1	0.919667	25.0282	0.914642
95.3	1	1	0.920535	25.0495	0.917344
95.4	1	1	0.921378	25.0704	0.919586
95.5	1	1	0.922196	25.0909	0.921388
95.6	1	1	0.922989	25.111	0.922771
95.7	1	1	0.923756	25.1308	0.923754
95.8	1	1	0.924497	25.1503	0.924355
95.9	1	1	0.925212	25.1694	0.924592
96	1	1	0.925901	25.1881	0.924482
96.1	1	1	0.926564	25.2065	0.924042
96.2	0	1	0.928513	25.2364	0.92353
96.3	0	1	0.930417	25.2654	0.922243
96.4	0	1	0.932271	25.2935	0.920245
96.5	0	1	0.934075	25.3209	0.917597
96.6	0	1	0.935827	25.3474	0.914354
96.7	0	1	0.937525	25.3731	0.910571
96.8	0	1	0.93917	25.3981	0.906299
96.9	0	1	0.94076	25.4223	0.901586
97	0	1	0.942296	25.4459	0.896477
97.1	0	1	0.943777	25.4687	0.891013
97.2	0	1	0.945205	25.4909	0.885235
97.3	0	1	0.946579	25.5124	0.879179
97.4	0	1	0.947901	25.5333	0.872879
97.5	0	1	0.949171	25.5535	0.866366
97.6	0	1	0.950391	25.5732	0.85967
97.7	0	1	0.951561	25.5923	0.852817
97.8	0	1	0.952683	25.6109	0.845833
97.9	0	1	0.953758	25.6289	0.83874
98	0	1	0.954787	25.6464	0.83156
98.1	0	1	0.955772	25.6634	0.824311
98.2	0	1	0.956714	25.68	0.817011
98.3	0	1	0.957613	25.696	0.809676
98.4	0	1	0.958473	25.7116	0.802321
98.5	0	1	0.959293	25.7268	0.79496
98.6	0	1	0.960075	25.7415	0.787603
98.7	0	1	0.960821	25.7558	0.780263
98.8	0	1	0.961532	25.7698	0.772948
98.9	0	1	0.962209	25.7833	0.765668
99	0	1	0.962853	25.7965	0.758432
99.1	0	1	0.963466	25.8093	0.751245
99.2	0	1	0.964049	25.8218	0.744114
99.3	0	1	0.964602	25.8339	0.737045
99.4	0	1	0.965128	25.8457	0.730043
99.5	0	1	0.965627	25.8572	0.723112
99.6	0	1	0.9661	25.8684	0.716257
99.7	0	1	0.966549	25.8793	0.70948
99.8	0	1	0.966974	25.8899	0.702784
99.9	0	1	0.967376	25.9002	0.696172
100	0	1	0.967756	25.9103	0.689646
100.1	0	1	0.968116	25.9201	0.683208
100.2	0	1	0.968456	25.9297	0.676858
100.3	0	1	0.968777	25.939	0.670599
100.4	0	1	0.96908	25.9481	0.66443
100.5	0	1	0.969365	25.9569	0.658352
100.6	0	1	0.969634	25.9656	0.652366
100.7	0	1	0.969886	25.974	0.646472
100.8	0	1	0.970123	25.9822	0.64067
100.9	0	1	0.970346	25.9902	0.634959
101	0	1	0.970554	25.998	0.629339
101.1	0	1	0.970749	26.0056	0.623809
101.2	0	1	0.97093	26.0131	0.61837
101.3	0	1	0.9711	26.0204	0.613019
101.4	0	1	0.971257	26.0275	0.607757
101.5	0	1	0.971402	26.0344	0.602582
101.6	0	1	0.971536	26.0412	0.597493
101.7	0	1	0.97166	26.0478	0.59249
101.8	0	1	0.971773	26.0542	0.58757
101.9	0	1	0.971875	26.0605	0.582734
102	0	1	0.971968	26.0667	0.57798
102.1	0	1	0.972051	26.0727	0.573306
102.2	0	0	0.970916	26.0991	0.551775
102.3	0	0	0.969759	26.1254	0.529899
102.4	0	0	0.968581	26.1518	0.507695
102.5	0	0	0.967381	26.1782	0.48518
102.6	0	0	0.96616	26.2045	0.462373
102.7	0	0	0.964917	26.2309	0.439292
102.8	0	0	0.963653	26.2572	0.415956
102.9	0	0	0.962369	26.2836	0.392383
103	0	0	0.961063	26.3099	0.368591
103.1	0	0	0.959737	26.3363	0.344599
103.2	0	0	0.95839	26.3626	0.320427
103.3	0	0	0.957023	26.389	0.296093
103.4	0	0	0.955635	26.4153	0.271617
103.5	0	0	0.954227	26.4417	0.247017
103.6	0	0	0.9528	26.468	0.222313
103.7	0	0	0.951352	26.4944	0.197524
103.8	0	0	0.949885	26.5207	0.172669
103.9	0	0	0.948398	26.5471	0.147767
104	0	0	0.946892	26.5734	0.122838
104.1	0	0	0.945366	26.5998	0.0979007
104.2	0	0	0.943821	26.6261	0.0729741
104.3	0	0	0.942257	26.6525	0.0480774
104.4	0	0	0.940674	26.6788	0.0232295
104.5	0	0	0.939073	26.7052	-0.00155094
104.6	0	0	0.937452	26.7315	-0.0262451
104.7	0	0	0.935814	26.7579	-0.0508343
104.8	0	0	0.934157	26.7842	-0.0753003
104.9	0	0	0.932481	26.8106	-0.0996248
105	0	0	0.930788	26.8369	-0.12379
105.1	0	0	0.929077	26.8633	-0.147777
105.2	0	0	0.927348	26.8896	-0.171569
105.3	0	0	0.925601	26.916	-0.195149
105.4	0	0	0.923837	26.9423	-0.218499
105.5	0	0	0.922055	26.9687	-0.241602
105.6	0	0	0.920257	26.995	-0.264441
105.7	0	0	0.918441	27.0213	-0.287001
105.8	0	0	0.916608	27.0477	-0.309264
105.9	0	0	0.914758	27.074	-0.331216
106	0	0	0.912892	27.1004	-0.35284
106.1	0	0	0.911009	27.1267	-0.374122
106.2	0	0	0.90911	27.1531	-0.395046
106.3	0	0	0.907195	27.1794	-0.415599
106.4	0	0	0.905263	27.2058	-0.435765
106.5	0	0	0.903316	27.2321	-0.455531
106.6	0	0	0.901352	27.2584	-0.474884
106.7	0	0	0.899373	27.2848	-0.493811
106.8	0	0	0.897379	27.3111	-0.512299
106.9	0	0	0.895369	27.3375	-0.530336
107	0	0	0.893343	27.3638	-0.54791
107.1	0	0	0.891303	27.3901	-0.56501
107.2	0	0	0.889248	27.4165	-0.581625
107.3	0	0	0.887178	27.4428	-0.597744
107.4	0	0	0.885093	27.4692	-0.613357
107.5	0	0	0.882993	27.4955	-0.628455
107.6	0	0	0.880879	27.5218	-0.643029
107.7	0	0	0.878751	27.5482	-0.65707
107.8	0	0	0.876609	27.5745	-0.670569
107.9	0	0	0.874452	27.6009	-0.68352
108	0	0	0.872282	27.6272	-0.695914
108.1	0	0	0.870098	27.6535	-0.707745
108.2	1	0	0.86834	27.6961	-0.727173
108.3	1	0	0.866717	27.7386	-0.74528
108.4	1	0	0.865232	27.781	-0.762044
108.5	1	0	0.863887	27.8232	-0.777452
108.6	1	0	0.862682	27.8652	-0.791495
108.7	1	0	0.861617	27.9071	-0.804167
108.8	1	0	0.860692	27.9487	-0.815469
108.9	1	0	0.859906	27.9901	-0.825406
109	1	0	0.859256	28.0312	-0.833987
109.1	1	0	0.85874	28.072	-0.841227
109.2	1	0	0.858355	28.1125	-0.847143
109.3	1	0	0.858098	28.1527	-0.851756
109.4	1	0	0.857965	28.1925	-0.855092
109.5	1	0	0.857951	28.2319	-0.857178
109.6	1	0	0.858052	28.2709	-0.858047
109.7	1	0	0.858262	28.3095	-0.857731
109.8	1	0	0.858577	28.3477	-0.856265
109.9	1	0	0.858991	28.3855	-0.853689
110	1	0	0.859498	28.4228	-0.850042
110.1	1	0	0.860093	28.4597	-0.845364
110.2	1	0	0.86077	28.4961	-0.839698
110.3	1	0	0.861523	28.532	-0.833086
110.4	1	0	0.862346	28.5674	-0.825572
110.5	1	0	0.863233	28.6024	-0.817201
110.6	1	0	0.86418	28.6368	-0.808015
110.7	1	0	0.865179	28.6708	-0.798059
110.8	1	0	0.866226	28.7043	-0.787376
110.9	1	0	0.867315	28.7373	-0.776011
111	1	0	0.868442	28.7698	-0.764006
111.1	1	0	0.869601	28.8018	-0.751403
111.2	1	0	0.870787	28.8333	-0.738243
111.3	1	0	0.871995	28.8644	-0.724566
111.4	1	0	0.873222	28.8949	-0.710413
111.5	1	0	0.874464	28.925	-0.69582
111.6	1	0	0.875715	28.9545	-0.680825
111.7	1	0	0.876973	28.9836	-0.665464
111.8	1	0	0.878234	29.0123	-0.649771
111.9	1	0	0.879494	29.0404	-0.633779
112	1	0	0.880751	29.0682	-0.61752
112.1	1	0	0.882001	29.0954	-0.601024
112.2	1	0	0.883243	29.1222	-0.584321
112.3	1	0	0.884472	29.1486	-0.567438
112.4	1	0	0.885688	29.1746	-0.550402
112.5	1	0	0.886887	29.2001	-0.533237
112.6	1	0	0.888069	29.2252	-0.515967
112.7	1	0	0.88923	29.2499	-0.498615
112.8	1	0	0.89037	29.2742	-0.481201
112.9	1	0	0.891488	29.2981	-0.463746
113	1	0	0.89258	29.3216	-0.446268
113.1	1	0	0.893647	29.3447	-0.428785
113.2	1	0	0.894688	29.3674	-0.411313
113.3	1	0	0.8957	29.3898	-0.393868
113.4	1	0	0.896685	29.4119	-0.376463
113.5	1	0	0.89764	29.4335	-0.359112
113.6	1	0	0.898565	29.4549	-0.341828
113.7	1	0	0.899459	29.4759	-0.324622
113.8	1	0	0.900322	29.4966	-0.307504
113.9	1	0	0.901154	29.5169	-0.290484
114	1	0	0.901954	29.537	-0.27357
114.1	1	0	0.902722	29.5567	-0.256772
114.2	1	1	0.900885	29.6022	-0.216746
114.3	1	1	0.899172	29.6475	-0.176555
114.4	1	1	0.897587	29.6927	-0.136304
114.5	1	1	0.896134	29.7377	-0.0960938
114.6	1	1	0.894813	29.7825	-0.0560245
114.7	1	1	0.893627	29.827	-0.0161912
114.8	1	1	0.892576	29.8713	0.0233143
114.9	1	1	0.89166	29.9152	0.0624053
115	1	1	0.890878	29.9587	0.101
115.1	1	1	0.890228	30.0019	0.139021
115.2	1	1	0.889708	30.0447	0.176397
115.3	1	1	0.889314	30.0871	0.213063
115.4	1	1	0.889042	30.129	0.248959
115.5	1	1	0.888889	30.1704	0.284032
115.6	1	1	0.88885	30.2113	0.318233
115.7	1	1	0.88892	30.2517	0.35152
115.8	1	1	0.889093	30.2916	0.383858
115.9	1	1	0.889364	30.3309	0.415214
116	1	1	0.889726	30.3696	0.445565
116.1	1	1	0.890176	30.4078	0.474888
116.2	1	1	0.890705	30.4455	0.50317
116.3	1	1	0.891309	30.4825	0.530399
116.4	1	1	0.891981	30.5189	0.556569
116.5	1	1	0.892715	30.5548	0.581678
116.6	1	1	0.893506	30.5901	0.605726
116.7	1	1	0.894348	30.6247	0.62872
116.8	1	1	0.895235	30.6588	0.650666
116.9	1	1	0.896162	30.6923	0.671577
117	1	1	0.897125	30.7252	0.691465
117.1	1	1	0.898117	30.7575	0.710346
117.2	1	1	0.899135	30.7892	0.728239
117.3	1	1	0.900173	30.8203	0.745162
117.4	1	1	0.901229	30.8509	0.761137
117.5	1	1	0.902297	30.8809	0.776186
117.6	1	1	0.903374	30.9103	0.790333
117.7	1	1	0.904456	30.9392	0.803602
117.8	1	1	0.905541	30.9675	0.816018
117.9	1	1	0.906625	30.9953	0.827607
118	1	1	0.907706	31.0226	0.838394
118.1	1	1	0.90878	31.0494	0.848406
118.2	1	1	0.909846	31.0756	0.857669
118.3	1	1	0.910901	31.1014	0.866209
118.4	1	1	0.911943	31.1266	0.874051
118.5	1	1	0.912971	31.1514	0.881223
118.6	1	1	0.913982	31.1758	0.887749
118.7	1	1	0.914976	31.1996	0.893654
118.8	1	1	0.915952	31.223	0.898963
118.9	1	1	0.916907	31.246	0.903701
119	1	1	0.91784	31.2685	0.90789
119.1	1	1	0.918752	31.2907	0.911553
119.2	1	1	0.91964	31.3124	0.914714
119.3	1	1	0.920505	31.3337	0.917394
119.4	1	1	0.921346	31.3546	0.919614
119.5	1	1	0.922161	31.3751	0.921395
119.6	1	1	0.922952	31.3953	0.922756
119.7	1	1	0.923716	31.4151	0.923716
119.8	1	1	0.924455	31.4346	0.924294
119.9	1	1	0.925167	31.4537	0.924508
120	1	1	0.925853	31.4724	0.924375
120.1	1	1	0.926512	31.4909	0.923911
120.2	0	1	0.928479	31.5208	0.923381
120.3	0	1	0.930401	31.5498	0.922077
120.4	0	1	0.932275	31.578	0.920063
120.5	0	1	0.934099	31.6053	0.917398
120.6	0	1	0.935871	31.6319	0.914139
120.7	0	1	0.937592	31.6576	0.910341
120.8	0	1	0.939259	31.6826	0.906053
120.9	0	1	0.940872	31.7069	0.901325
121	0	1	0.942432	31.7304	0.896201
121.1	0	1	0.943938	31.7533	0.890723
121.2	0	1	0.945391	31.7755	0.884931
121.3	0	1	0.946792	31.797	0.87886
121.4	0	1	0.94814	31.818	0.872546
121.5	0	1	0.949438	31.8383	0.866019
121.6	0	1	0.950685	31.858	0.859308
121.7	0	1	0.951884	31.8771	0.852441
121.8	0	1	0.953034	31.8957	0.845442
121.9	0	1	0.954137	31.9137	0.838334
122	0	1	0.955195	31.9313	0.831138
122.1	0	1	0.956209	31.9483	0.823873
122.2	0	1	0.957179	31.9649	0.816556
122.3	0	1	0.958107	31.9809	0.809204
122.4	0	1	0.958995	31.9966	0.801831
122.5	0	1	0.959843	32.0117	0.79445
122.6	0	1	0.960653	32.0265	0.787074
122.7	0	1	0.961426	32.0409	0.779713
122.8	0	1	0.962163	32.0548	0.772377
122.9	0	1	0.962866	32.0684	0.765075
123	0	1	0.963535	32.0816	0.757815
123.1	0	1	0.964173	32.0945	0.750604
123.2	0	1	0.964779	32.107	0.743448
123.3	0	1	0.965355	32.1191	0.736354
123.4	0	1	0.965902	32.131	0.729325
123.5	0	1	0.966422	32.1425	0.722367
123.6	0	1	0.966914	32.1537	0.715484
123.7	0	1	0.967381	32.1646	0.708679
123.8	0	1	0.967823	32.1753	0.701954
123.9	0	1	0.968241	32.1856	0.695312
124	0	1	0.968636	32.1957	0.688756
124.1	0	1	0.969009	32.2056	0.682287
124.2	0	1	0.969361	32.2151	0.675907
124.3	0	1	0.969692	32.2245	0.669616
124.4	0	1	0.970004	32.2336	0.663416
124.5	0	1	0.970297	32.2425	0.657308
124.6	0	1	0.970571	32.2511	0.651291
124.7	0	1	0.970829	32.2596	0.645366
124.8	0	1	0.971069	32.2678	0.639533
124.9	0	1	0.971293	32.2758	0.633791
125	0	1	0.971502	32.2836	0.628142
125.1	0	1	0.971696	32.2913	0.622583
125.2	0	1	0.971875	32.2987	0.617115
125.3	0	1	0.972041	32.306	0.611737
125.4	0	1	0.972193	32.3131	0.606449
125.5	0	1	0.972333	32.3201	0.601249
125.6	0	1	0.97246	32.3268	0.596136
125.7	0	1	0.972576	32.3335	0.59111
125.8	0	1	0.97268	32.3399	0.58617
125.9	0	1	0.972773	32.3462	0.581314
126	0	1	0.972855	32.3524	0.576541
126.1	0	1	0.972928	32.3584	0.571851
126.2	0	0	0.971826	32.3848	0.550293
126.3	0	0	0.970702	32.4111	0.528389
126.4	0	0	0.969556	32.4375	0.506158
126.5	0	0	0.968389	32.4638	0.483616
126.6	0	0	0.9672	32.4902	0.460783
126.7	0	0	0.965989	32.5165	0.437675
126.8	0	0	0.964757	32.5428	0.414313
126.9	0	0	0.963504	32.5692	0.390713
127	0	0	0.96223	32.5955	0.366896
127.1	0	0	0.960934	32.6219	0.342879
127.2	0	0	0.959618	32.6482	0.318682
127.3	0	0	0.958282	32.6745	0.294323
127.4	0	0	0.956924	32.7009	0.269822
127.5	0	0	0.955547	32.7272	0.245199
127.6	0	0	0.954149	32.7536	0.220471
127.7	0	0	0.95273	32.7799	0.195658
127.8	0	0	0.951292	32.8062	0.17078
127.9	0	0	0.949834	32.8326	0.145856
128	0	0	0.948356	32.8589	0.120905
128.1	0	0	0.946858	32.8852	0.0959454
128.2	0	0	0.945341	32.9115	0.0709973
128.3	0	0	0.943805	32.9379	0.0460794
128.4	0	0	0.942249	32.9642	0.0212107
128.5	0	0	0.940675	32.9905	-0.00359011
128.6	0	0	0.939081	33.0169	-0.0283042
128.7	0	0	0.937468	33.0432	-0.0529131
128.8	0	0	0.935837	33.0695	-0.0773983
128.9	0	0	0.934187	33.0958	-0.101742
129	0	0	0.932519	33.1222	-0.125925
129.1	0	0	0.930833	33.1485	-0.14993
129.2	0	0	0.929128	33.1748	-0.17374
129.3	0	0	0.927405	33.2011	-0.197337
129.4	0	0	0.925665	33.2275	-0.220703
129.5	0	0	0.923907	33.2538	-0.243822
129.6	0	0	0.922131	33.2801	-0.266677
129.7	0	0	0.920337	33.3064	-0.289252
129.8	0	0	0.918527	33.3328	-0.311531
129.9	0	0	0.916699	33.3591	-0.333497
130	0	0	0.914854	33.3854	-0.355135
130.1	0	0	0.912992	33.4117	-0.376431
130.2	0	0	0.911114	33.438	-0.397368
130.3	0	0	0.909218	33.4643	-0.417933
130.4	0	0	0.907307	33.4907	-0.438111
130.5	0	0	0.905378	33.517	-0.457889
130.6	0	0	0.903434	33.5433	-0.477254
130.7	0	0	0.901473	33.5696	-0.496191
130.8	0	0	0.899497	33.5959	-0.51469
130.9	0	0	0.897505	33.6222	-0.532737
131	0	0	0.895497	33.6485	-0.55032
131.1	0	0	0.893473	33.6748	-0.567429
131.2	0	0	0.891434	33.7011	-0.584052
131.3	0	0	0.88938	33.7275	-0.600179
131.4	0	0	0.887311	33.7538	-0.6158
131.5	0	0	0.885226	33.7801	-0.630906
131.6	0	0	0.883127	33.8064	-0.645486
131.7	0	0	0.881013	33.8327	-0.659533
131.8	0	0	0.878884	33.859	-0.673039
131.9	0	0	0.876741	33.8853	-0.685995
132	0	0	0.874584	33.9116	-0.698394
132.1	0	0	0.872412	33.9379	-0.71023
132.2	1	0	0.870682	33.9804	-0.729665
132.3	1	0	0.869085	34.0228	-0.747777
132.4	1	0	0.867623	34.0651	-0.764546
132.5	1	0	0.866299	34.1073	-0.779957
132.6	1	0	0.865111	34.1492	-0.794002
132.7	1	0	0.864061	34.191	-0.806674
132.8	1	0	0.863149	34.2326	-0.817975
132.9	1	0	0.862372	34.2739	-0.82791
133	1	0	0.861729	34.3149	-0.836488
133.1	1	0	0.861217	34.3556	-0.843724
133.2	1	0	0.860834	34.396	-0.849634
133.3	1	0	0.860576	34.4361	-0.854241
133.4	1	0	0.86044	34.4758	-0.85757
133.5	1	0	0.86042	34.5152	-0.859648
133.6	1	0	0.860513	34.5541	-0.860508
133.7	1	0	0.860713	34.5927	-0.860182
133.8	1	0	0.861015	34.6308	-0.858706
133.9	1	0	0.861414	34.6685	-0.856119
134	1	0	0.861905	34.7057	-0.85246
134.1	1	0	0.862482	34.7425	-0.847769
134.2	1	0	0.863138	34.7788	-0.84209
134.3	1	0	0.863869	34.8147	-0.835465
134.4	1	0	0.864669	34.85	-0.827938
134.5	1	0	0.865532	34.8849	-0.819552
134.6	1	0	0.866452	34.9193	-0.810352
134.7	1	0	0.867424	34.9533	-0.800381
134.8	1	0	0.868443	34.9867	-0.789684
134.9	1	0	0.869503	35.0196	-0.778304
135	1	0	0.870599	35.0521	-0.766283
135.1	1	0	0.871727	35.084	-0.753664
135.2	1	0	0.872881	35.1155	-0.740489
135.3	1	0	0.874058	35.1465	-0.726797
135.4	1	0	0.875252	35.177	-0.712627
135.5	1	0	0.876461	35.207	-0.698018
135.6	1	0	0.877679	35.2365	-0.683008
135.7	1	0	0.878903	35.2656	-0.66763
135.8	1	0	0.88013	35.2942	-0.651921
135.9	1	0	0.881357	35.3223	-0.635913
136	1	0	0.88258	35.35	-0.619638
136.1	1	0	0.883797	35.3772	-0.603126
136.2	1	0	0.885004	35.404	-0.586406
136.3	1	0	0.8862	35.4304	-0.569507
136.4	1	0	0.887383	35.4563	-0.552453
136.5	1	0	0.888549	35.4818	-0.535271
136.6	1	0	0.889698	35.5069	-0.517984
136.7	1	0	0.890827	35.5316	-0.500614
136.8	1	0	0.891935	35.5558	-0.483183
136.9	1	0	0.89302	35.5797	-0.46571
137	1	0	0.894082	35.6032	-0.448214
137.1	1	0	0.895118	35.6263	-0.430712
137.2	1	0	0.896128	35.6491	-0.413222
137.3	1	0	0.89711	35.6714	-0.395757
137.4	1	0	0.898065	35.6935	-0.378333
137.5	1	0	0.898991	35.7151	-0.360963
137.6	1	0	0.899887	35.7365	-0.343658
137.7	1	0	0.900753	35.7575	-0.326432
137.8	1	0	0.901588	35.7782	-0.309293
137.9	1	0	0.902393	35.7985	-0.292251
138	1	0	0.903166	35.8186	-0.275316
138.1	1	0	0.903907	35.8383	-0.258496
138.2	1	1	0.902035	35.8837	-0.218455
138.3	1	1	0.900286	35.929	-0.178247
138.4	1	1	0.898664	35.9742	-0.137978
138.5	1	1	0.897171	36.0191	-0.09775
138.6	1	1	0.895811	36.0639	-0.0576615
138.7	1	1	0.894585	36.1084	-0.0178084
138.8	1	1	0.893493	36.1526	0.0217177
138.9	1	1	0.892535	36.1965	0.0608298
139	1	1	0.891711	36.2401	0.0994457
139.1	1	1	0.891018	36.2832	0.137489
139.2	1	1	0.890454	36.326	0.174887
139.3	1	1	0.890016	36.3683	0.211576
139.4	1	1	0.8897	36.4102	0.247495
139.5	1	1	0.889503	36.4516	0.28259
139.6	1	1	0.889419	36.4925	0.316814
139.7	1	1	0.889444	36.5329	0.350124
139.8	1	1	0.889573	36.5728	0.382484
139.9	1	1	0.889799	36.6121	0.413862
140	1	1	0.890118	36.6508	0.444234
140.1	1	1	0.890523	36.689	0.473579
140.2	1	1	0.891009	36.7267	0.501882
140.3	1	1	0.891569	36.7637	0.529132
140.4	1	1	0.892198	36.8001	0.555322
140.5	1	1	0.892889	36.836	0.58045
140.6	1	1	0.893638	36.8713	0.604517
140.7	1	1	0.894438	36.9059	0.627529
140.8	1	1	0.895284	36.94	0.649493
140.9	1	1	0.896171	36.9735	0.670421
141	1	1	0.897093	37.0064	0.690325
141.1	1	1	0.898046	37.0387	0.709222
141.2	1	1	0.899025	37.0704	0.72713
141.3	1	1	0.900026	37.1016	0.744068
141.4	1	1	0.901044	37.1321	0.760057
141.5	1	1	0.902076	37.1621	0.775119
141.6	1	1	0.903117	37.1916	0.789279
141.7	1	1	0.904165	37.2205	0.802561
141.8	1	1	0.905216	37.2488	0.814989
141.9	1	1	0.906267	37.2767	0.82659
142	1	1	0.907315	37.3039	0.837389
142.1	1	1	0.908358	37.3307	0.847413
142.2	1	1	0.909393	37.357	0.856687
142.3	1	1	0.910419	37.3827	0.865238
142.4	1	1	0.911433	37.408	0.873092
142.5	1	1	0.912434	37.4328	0.880276
142.6	1	1	0.91342	37.4572	0.886813
142.7	1	1	0.914389	37.481	0.892731
142.8	1	1	0.91534	37.5045	0.898052
142.9	1	1	0.916272	37.5274	0.902802
143	1	1	0.917184	37.55	0.907005
143.1	1	1	0.918076	37.5721	0.910683
143.2	1	1	0.918945	37.5938	0.913858
143.3	1	1	0.919793	37.6152	0.916553
143.4	1	1	0.920617	37.6361	0.918789
143.5	1	1	0.921417	37.6566	0.920586
143.6	1	1	0.922194	37.6768	0.921965
143.7	1	1	0.922946	37.6966	0.922943
143.8	1	1	0.923674	37.7161	0.923541
143.9	1	1	0.924377	37.7352	0.923775
144	1	1	0.925054	37.754	0.923663
144.1	1	1	0.925707	37.7724	0.923221
144.2	0	1	0.927652	37.8023	0.922716
144.3	0	1	0.929554	37.8314	0.921438
144.4	0	1	0.931411	37.8595	0.919451
144.5	0	1	0.933221	37.8869	0.916815
144.6	0	1	0.934981	37.9135	0.913586
144.7	0	1	0.936692	37.9392	0.90982
144.8	0	1	0.938352	37.9642	0.905566
144.9	0	1	0.93996	37.9885	0.900874
145	0	1	0.941517	38.0121	0.895787
145.1	0	1	0.943024	38.0349	0.890349
145.2	0	1	0.944479	38.0571	0.884597
145.3	0	1	0.945884	38.0787	0.87857
145.4	0	1	0.947239	38.0996	0.872301
145.5	0	1	0.948545	38.1198	0.86582
145.6	0	1	0.949803	38.1396	0.859158
145.7	0	1	0.951014	38.1587	0.852341
145.8	0	1	0.952179	38.1773	0.845393
145.9	0	1	0.953299	38.1953	0.838338
146	0	1	0.954375	38.2128	0.831196
146.1	0	1	0.955409	38.2298	0.823985
146.2	0	1	0.956401	38.2464	0.816724
146.3	0	1	0.957352	38.2624	0.809428
146.4	0	1	0.958264	38.278	0.802111
146.5	0	1	0.959138	38.2932	0.794787
146.6	0	1	0.959974	38.308	0.787467
146.7	0	1	0.960775	38.3223	0.780162
146.8	0	1	0.96154	38.3363	0.772882
146.9	0	1	0.962272	38.3498	0.765635
147	0	1	0.962971	38.363	0.758429
147.1	0	1	0.963638	38.3759	0.75127
147.2	0	1	0.964273	38.3883	0.744166
147.3	0	1	0.964879	38.4005	0.737122
147.4	0	1	0.965456	38.4123	0.730142
147.5	0	1	0.966005	38.4238	0.72323
147.6	0	1	0.966527	38.435	0.716391
147.7	0	1	0.967023	38.446	0.709629
147.8	0	1	0.967492	38.4566	0.702944
147.9	0	1	0.967938	38.467	0.696341
148	0	1	0.968359	38.4771	0.689821
148.1	0	1	0.968757	38.4869	0.683386
148.2	0	1	0.969133	38.4965	0.677037
148.3	0	1	0.969488	38.5058	0.670776
148.4	0	1	0.969822	38.5149	0.664603
148.5	0	1	0.970135	38.5238	0.65852
148.6	0	1	0.97043	38.5325	0.652525
148.7	0	1	0.970705	38.5409	0.646621
148.8	0	1	0.970963	38.5491	0.640806
148.9	0	1	0.971203	38.5572	0.635081
149	0	1	0.971426	38.565	0.629445
149.1	0	1	0.971633	38.5727	0.623899
149.2	0	1	0.971825	38.5801	0.618441
149.3	0	1	0.972001	38.5874	0.613072
149.4	0	1	0.972163	38.5945	0.60779
149.5	0	1	0.972311	38.6015	0.602595
149.6	0	1	0.972446	38.6083	0.597485
149.7	0	1	0.972567	38.6149	0.592461
149.8	0	1	0.972676	38.6214	0.587521
149.9	0	1	0.972773	38.6277	0.582664
150	0	1	0.972858	38.6339	0.577889
150.1	0	1	0.972933	38.6399	0.573195
150.2	0	0	0.971809	38.6663	0.55165
150.3	0	0	0.970663	38.6926	0.529759
150.4	0	0	0.969496	38.7189	0.507541
150.5	0	0	0.968307	38.7453	0.485012
150.6	0	0	0.967096	38.7716	0.462191
150.7	0	0	0.965863	38.798	0.439096
150.8	0	0	0.96461	38.8243	0.415745
150.9	0	0	0.963335	38.8506	0.392157
151	0	0	0.962039	38.877	0.368351
151.1	0	0	0.960723	38.9033	0.344346
151.2	0	0	0.959385	38.9297	0.320159
151.3	0	0	0.958027	38.956	0.295812
151.4	0	0	0.956649	38.9823	0.271321
151.5	0	0	0.95525	39.0087	0.246707
151.6	0	0	0.953831	39.035	0.221989
151.7	0	0	0.952391	39.0614	0.197187
151.8	0	0	0.950932	39.0877	0.172318
151.9	0	0	0.949453	39.114	0.147402
152	0	0	0.947955	39.1404	0.12246
152.1	0	0	0.946436	39.1667	0.0975089
152.2	0	0	0.944899	39.193	0.0725689
152.3	0	0	0.943342	39.2194	0.0476587
152.4	0	0	0.941766	39.2457	0.0227974
152.5	0	0	0.940171	39.272	-0.00199631
152.6	0	0	0.938557	39.2984	-0.0267037
152.7	0	0	0.936925	39.3247	-0.0513061
152.8	0	0	0.935274	39.351	-0.0757852
152.9	0	0	0.933604	39.3774	-0.100123
153	0	0	0.931916	39.4037	-0.1243
153.1	0	0	0.93021	39.43	-0.148301
153.2	0	0	0.928486	39.4563	-0.172106
153.3	0	0	0.926744	39.4827	-0.195698
153.4	0	0	0.924985	39.509	-0.21906
153.5	0	0	0.923208	39.5353	-0.242176
153.6	0	0	0.921413	39.5617	-0.265028
153.7	0	0	0.919601	39.588	-0.2876
153.8	0	0	0.917772	39.6143	-0.309875
153.9	0	0	0.915926	39.6406	-0.331839
154	0	0	0.914063	39.667	-0.353476
154.1	0	0	0.912183	39.6933	-0.374769
154.2	0	0	0.910286	39.7196	-0.395705
154.3	0	0	0.908373	39.7459	-0.416269
154.4	0	0	0.906444	39.7723	-0.436447
154.5	0	0	0.904499	39.7986	-0.456225
154.6	0	0	0.902537	39.8249	-0.47559
154.7	0	0	0.900559	39.8512	-0.494528
154.8	0	0	0.898566	39.8776	-0.513027
154.9	0	0	0.896557	39.9039	-0.531075
155	0	0	0.894533	39.9302	-0.54866
155.1	0	0	0.892493	39.9565	-0.565771
155.2	0	0	0.890438	39.9828	-0.582397
155.3	0	0	0.888368	40.0092	-0.598526
155.4	0	0	0.886283	40.0355	-0.614151
155.5	0	0	0.884183	40.0618	-0.629259
155.6	0	0	0.882068	40.0881	-0.643843
155.7	0	0	0.879939	40.1144	-0.657894
155.8	0	0	0.877796	40.1408	-0.671404
155.9	0	0	0.875638	40.1671	-0.684365
156	0	0	0.873466	40.1934	-0.696769
156.1	1	0	0.871615	40.236	-0.717038
156.2	1	0	0.869896	40.2785	-0.735995
156.3	1	0	0.868311	40.3209	-0.753618
156.4	1	0	0.866863	40.3632	-0.76989
156.5	1	0	0.865551	40.4053	-0.784796
156.6	1	0	0.864377	40.4472	-0.79833
156.7	1	0	0.863342	40.489	-0.81049
156.8	1	0	0.862443	40.5305	-0.821277
156.9	1	0	0.86168	40.5717	-0.830698
157	1	0	0.861051	40.6127	-0.838765
157.1	1	0	0.860553	40.6533	-0.845494
157.2	1	0	0.860183	40.6937	-0.850903
157.3	1	0	0.859937	40.7337	-0.855016
157.4	1	0	0.859812	40.7733	-0.857859
157.5	1	0	0.859803	40.8125	-0.859462
157.6	1	0	0.859906	40.8514	-0.859857
157.7	1	0	0.860114	40.8898	-0.859079
157.8	1	0	0.860424	40.9278	-0.857164
157.9	1	0	0.86083	40.9653	-0.854152
158	1	0	0.861326	41.0025	-0.850082
158.1	1	0	0.861906	41.0391	-0.844997
158.2	1	0	0.862566	41.0753	-0.838938
158.3	1	0	0.863298	41.111	-0.83195
158.4	1	0	0.864098	41.1462	-0.824075
158.5	1	0	0.864959	41.181	-0.815359
158.6	1	0	0.865877	41.2153	-0.805846
158.7	1	0	0.866845	41.249	-0.795579
158.8	1	0	0.867859	41.2823	-0.784602
158.9	1	0	0.868913	41.3151	-0.772959
159	1	0	0.870002	41.3474	-0.760692
159.1	1	0	0.871121	41.3792	-0.747844
159.2	1	0	0.872266	41.4105	-0.734454
159.3	1	0	0.873432	41.4413	-0.720564
159.4	1	0	0.874615	41.4717	-0.706211
159.5	1	0	0.875811	41.5015	-0.691435
159.6	1	0	0.877016	41.5309	-0.676271
159.7	1	0	0.878226	41.5598	-0.660755
159.8	1	0	0.879438	41.5883	-0.644921
159.9	1	0	0.880649	41.6163	-0.6288
160	1	0	0.881855	41.6438	-0.612426
160.1	1	0	0.883055	41.6709	-0.595827
160.2	1	0	0.884245	41.6975	-0.579033
160.3	1	0	0.885423	41.7237	-0.562069
160.4	1	0	0.886587	41.7495	-0.544963
160.5	1	0	0.887734	41.7749	-0.527739
160.6	1	0	0.888864	41.7998	-0.510419
160.7	1	0	0.889973	41.8244	-0.493027
160.8	1	0	0.891061	41.8485	-0.475581
160.9	1	0	0.892126	41.8722	-0.458103
161	1	0	0.893168	41.8956	-0.44061
161.1	1	0	0.894184	41.9186	-0.423119
161.2	1	0	0.895173	41.9412	-0.405646
161.3	1	0	0.896135	41.9635	-0.388206
161.4	1	0	0.89707	41.9854	-0.370813
161.5	1	0	0.897975	42.0069	-0.35348
161.6	1	0	0.898851	42.0281	-0.336219
161.7	1	0	0.899698	42.049	-0.31904
161.8	1	0	0.900513	42.0696	-0.301955
161.9	1	0	0.901298	42.0898	-0.284972
162	1	0	0.902052	42.1097	-0.2681
162.1	1	1	0.900141	42.1552	-0.228146
162.2	1	1	0.898355	42.2007	-0.188
162.3	1	1	0.896698	42.246	-0.147767
162.4	1	1	0.895175	42.2911	-0.10755
162.5	1	1	0.893788	42.336	-0.0674473
162.6	1	1	0.892538	42.3806	-0.0275567
162.7	1	1	0.891426	42.425	0.0120299
162.8	1	1	0.890452	42.4691	0.0512243
162.9	1	1	0.889616	42.5128	0.0899432
163	1	1	0.888916	42.5561	0.128109
163.1	1	1	0.888348	42.5991	0.165648
163.2	1	1	0.887911	42.6416	0.202495
163.3	1	1	0.887601	42.6836	0.238588
163.4	1	1	0.887413	42.7252	0.273871
163.5	1	1	0.887343	42.7663	0.308296
163.6	1	1	0.887386	42.8069	0.341819
163.7	1	1	0.887536	42.847	0.374402
163.8	1	1	0.887788	42.8865	0.406013
163.9	1	1	0.888136	42.9255	0.436626
164	1	1	0.888573	42.9638	0.466218
164.1	1	1	0.889095	43.0017	0.494773
164.2	1	1	0.889694	43.0389	0.522279
164.3	1	1	0.890365	43.0755	0.548729
164.4	1	1	0.891102	43.1116	0.574119
164.5	1	1	0.891898	43.147	0.598451
164.6	1	1	0.892748	43.1819	0.621726
164.7	1	1	0.893646	43.2162	0.643954
164.8	1	1	0.894587	43.2498	0.665144
164.9	1	1	0.895564	43.2829	0.685309
165	1	1	0.896574	43.3154	0.704465
165.1	1	1	0.897612	43.3473	0.722627
165.2	1	1	0.898672	43.3786	0.739816
165.3	1	1	0.89975	43.4093	0.756052
165.4	1	1	0.900842	43.4395	0.771357
165.5	1	1	0.901945	43.4691	0.785755
165.6	1	1	0.903054	43.4982	0.799268
165.7	1	1	0.904167	43.5267	0.811923
165.8	1	1	0.905279	43.5546	0.823744
165.9	1	1	0.906388	43.5821	0.834757
166	1	1	0.907492	43.609	0.844988
166.1	1	1	0.908588	43.6354	0.854463
166.2	1	1	0.909673	43.6613	0.863208
166.3	1	1	0.910746	43.6867	0.87125
166.4	1	1	0.911805	43.7116	0.878613
166.5	1	1	0.912847	43.7361	0.885324
166.6	1	1	0.913871	43.7601	0.891407
166.7	1	1	0.914877	43.7837	0.896887
166.8	1	1	0.915862	43.8068	0.901788
166.9	1	1	0.916825	43.8294	0.906134
167	1	1	0.917766	43.8517	0.909949
167.1	1	1	0.918683	43.8735	0.913254
167.2	1	1	0.919576	43.895	0.916072
167.3	1	1	0.920445	43.916	0.918423
167.4	1	1	0.921288	43.9367	0.920328
167.5	1	1	0.922105	43.9569	0.921808
167.6	1	1	0.922895	43.9769	0.922882
167.7	1	1	0.923659	43.9964	0.923567
167.8	1	1	0.924396	44.0156	0.923883
167.9	1	1	0.925106	44.0345	0.923846
168	1	1	0.925789	44.053	0.923473
