# Supplementary material for: Application of time lags between light and temperature cycles for growth control based on the circadian clock of Lactuca sativa L. seedlings
Source: Front Plant Sci. 2022 Oct 13;13:994555. doi: 10.3389/fpls.2022.994555 (PMC9802636; doi:10.3389/fpls.2022.994555)
Supplement: Supplementary file 1 [file DataSheet_1.zip › Simulation/Cos (Figure S8)/L12D12_12h32C_Dt=6h_Cos.csv]

t	LD	Temperature	R	��	RCos��
0.1	0	0	0.999986	-0.519997	0.867809
0.2	0	0	0.999945	-0.49364	0.880566
0.3	0	0	0.999877	-0.467283	0.892686
0.4	0	0	0.999781	-0.440926	0.904159
0.5	0	0	0.999659	-0.414568	0.914978
0.6	0	0	0.999509	-0.388211	0.925133
0.7	0	0	0.999332	-0.361854	0.934618
0.8	0	0	0.999129	-0.335497	0.943424
0.9	0	0	0.998899	-0.30914	0.951546
1	0	0	0.998642	-0.282783	0.958978
1.1	0	0	0.998358	-0.256425	0.965715
1.2	0	0	0.998049	-0.230068	0.971751
1.3	0	0	0.997712	-0.203711	0.977082
1.4	0	0	0.99735	-0.177354	0.981706
1.5	0	0	0.996962	-0.150996	0.985618
1.6	0	0	0.996547	-0.124639	0.988817
1.7	0	0	0.996107	-0.0982819	0.9913
1.8	0	0	0.995641	-0.0719246	0.993066
1.9	0	0	0.995149	-0.0455674	0.994116
2	0	0	0.994631	-0.0192101	0.994448
2.1	0	0	0.994088	0.0071472	0.994063
2.2	0	0	0.99352	0.0335045	0.992962
2.3	0	0	0.992926	0.0598618	0.991148
2.4	0	0	0.992308	0.0862191	0.988622
2.5	0	0	0.991664	0.112576	0.985387
2.6	0	0	0.990996	0.138934	0.981447
2.7	0	0	0.990302	0.165291	0.976805
2.8	0	0	0.989584	0.191649	0.971467
2.9	0	0	0.988842	0.218006	0.965437
3	0	0	0.988075	0.244363	0.958721
3.1	0	0	0.987284	0.270721	0.951326
3.2	0	0	0.986469	0.297078	0.943258
3.3	0	0	0.98563	0.323436	0.934524
3.4	0	0	0.984767	0.349793	0.925133
3.5	0	0	0.98388	0.37615	0.915092
3.6	0	0	0.982969	0.402508	0.904412
3.7	0	0	0.982035	0.428865	0.8931
3.8	0	0	0.981078	0.455223	0.881168
3.9	0	0	0.980097	0.481581	0.868625
4	0	0	0.979093	0.507938	0.855482
4.1	0	0	0.978066	0.534296	0.841751
4.2	0	0	0.977017	0.560653	0.827443
4.3	0	0	0.975944	0.587011	0.812571
4.4	0	0	0.974849	0.613368	0.797147
4.5	0	0	0.973732	0.639726	0.781185
4.6	0	0	0.972592	0.666084	0.764698
4.7	0	0	0.97143	0.692441	0.747699
4.8	0	0	0.970246	0.718799	0.730204
4.9	0	0	0.96904	0.745157	0.712226
5	0	0	0.967812	0.771515	0.693781
5.1	0	0	0.966562	0.797872	0.674884
5.2	0	0	0.965291	0.82423	0.655551
5.3	0	0	0.963999	0.850588	0.635797
5.4	0	0	0.962685	0.876946	0.615639
5.5	0	0	0.961351	0.903304	0.595094
5.6	0	0	0.959995	0.929661	0.574178
5.7	0	0	0.958618	0.956019	0.552908
5.8	0	0	0.957221	0.982377	0.531302
5.9	0	0	0.955803	1.00874	0.509378
6	0	0	0.954365	1.03509	0.487152
6.1	0	0	0.952907	1.06145	0.464643
6.2	0	1	0.953252	1.0652	0.461687
6.3	0	1	0.953576	1.06887	0.458778
6.4	0	1	0.95388	1.07247	0.455914
6.5	0	1	0.954165	1.07599	0.453096
6.6	0	1	0.95443	1.07944	0.450322
6.7	0	1	0.954678	1.08282	0.447592
6.8	0	1	0.954908	1.08613	0.444905
6.9	0	1	0.955122	1.08937	0.442261
7	0	1	0.955319	1.09255	0.439658
7.1	0	1	0.955501	1.09567	0.437097
7.2	0	1	0.955668	1.09872	0.434577
7.3	0	1	0.955821	1.10171	0.432096
7.4	0	1	0.955959	1.10465	0.429654
7.5	0	1	0.956084	1.10753	0.427251
7.6	0	1	0.956196	1.11035	0.424886
7.7	0	1	0.956295	1.11311	0.422558
7.8	0	1	0.956382	1.11583	0.420267
7.9	0	1	0.956457	1.11849	0.418011
8	0	1	0.956521	1.1211	0.41579
8.1	0	1	0.956573	1.12366	0.413604
8.2	0	1	0.956614	1.12618	0.411452
8.3	0	1	0.956645	1.12865	0.409333
8.4	0	1	0.956665	1.13107	0.407246
8.5	0	1	0.956675	1.13345	0.405192
8.6	0	1	0.956676	1.13578	0.403168
8.7	0	1	0.956667	1.13807	0.401176
8.8	0	1	0.956648	1.14032	0.399213
8.9	0	1	0.95662	1.14253	0.39728
9	0	1	0.956584	1.1447	0.395376
9.1	0	1	0.956538	1.14683	0.3935
9.2	0	1	0.956484	1.14892	0.391651
9.3	0	1	0.956421	1.15098	0.38983
9.4	0	1	0.95635	1.153	0.388036
9.5	0	1	0.956271	1.15499	0.386267
9.6	0	1	0.956184	1.15694	0.384525
9.7	0	1	0.956089	1.15886	0.382807
9.8	0	1	0.955986	1.16074	0.381113
9.9	0	1	0.955875	1.16259	0.379444
10	0	1	0.955756	1.16442	0.377799
10.1	0	1	0.95563	1.16621	0.376176
10.2	0	1	0.955496	1.16797	0.374576
10.3	0	1	0.955355	1.1697	0.372998
10.4	0	1	0.955206	1.1714	0.371442
10.5	0	1	0.95505	1.17308	0.369907
10.6	0	1	0.954887	1.17472	0.368394
10.7	0	1	0.954716	1.17634	0.3669
10.8	0	1	0.954538	1.17794	0.365427
10.9	0	1	0.954352	1.1795	0.363974
11	0	1	0.95416	1.18105	0.36254
11.1	0	1	0.953959	1.18256	0.361125
11.2	0	1	0.953752	1.18406	0.359728
11.3	0	1	0.953537	1.18552	0.35835
11.4	0	1	0.953315	1.18697	0.356991
11.5	0	1	0.953085	1.18839	0.355649
11.6	0	1	0.952849	1.18979	0.354325
11.7	0	1	0.952604	1.19116	0.353018
11.8	0	1	0.952352	1.19251	0.351728
11.9	0	1	0.952093	1.19384	0.350455
12	0	1	0.951826	1.19515	0.349199
12.1	1	1	0.950169	1.20176	0.342745
12.2	1	1	0.948468	1.20837	0.336273
12.3	1	1	0.946724	1.215	0.329783
12.4	1	1	0.944935	1.22163	0.323276
12.5	1	1	0.943101	1.22828	0.316752
12.6	1	1	0.941219	1.23493	0.310213
12.7	1	1	0.939289	1.2416	0.303658
12.8	1	1	0.937311	1.24828	0.297089
12.9	1	1	0.935282	1.25496	0.290506
13	1	1	0.933202	1.26166	0.28391
13.1	1	1	0.93107	1.26837	0.277303
13.2	1	1	0.928885	1.2751	0.270686
13.3	1	1	0.926645	1.28183	0.264059
13.4	1	1	0.92435	1.28857	0.257425
13.5	1	1	0.921999	1.29533	0.250784
13.6	1	1	0.91959	1.30209	0.244137
13.7	1	1	0.917122	1.30886	0.237487
13.8	1	1	0.914595	1.31565	0.230835
13.9	1	1	0.912007	1.32244	0.224183
14	1	1	0.909358	1.32924	0.217532
14.1	1	1	0.906646	1.33605	0.210884
14.2	1	1	0.903871	1.34286	0.204241
14.3	1	1	0.901031	1.34969	0.197606
14.4	1	1	0.898126	1.35652	0.190979
14.5	1	1	0.895154	1.36335	0.184364
14.6	1	1	0.892115	1.37019	0.177763
14.7	1	1	0.889008	1.37704	0.171177
14.8	1	1	0.885831	1.38388	0.16461
14.9	1	1	0.882585	1.39073	0.158064
15	1	1	0.879268	1.39758	0.151541
15.1	1	1	0.875879	1.40443	0.145044
15.2	1	1	0.872418	1.41128	0.138576
15.3	1	1	0.868883	1.41812	0.13214
15.4	1	1	0.865275	1.42496	0.125738
15.5	1	1	0.861592	1.4318	0.119374
15.6	1	1	0.857834	1.43863	0.11305
15.7	1	1	0.854	1.44544	0.10677
15.8	1	1	0.85009	1.45225	0.100538
15.9	1	1	0.846103	1.45905	0.0943552
16	1	1	0.842039	1.46583	0.0882264
16.1	1	1	0.837897	1.47259	0.0821547
16.2	1	1	0.833678	1.47933	0.0761436
16.3	1	1	0.82938	1.48606	0.0701965
16.4	1	1	0.825004	1.49276	0.064317
16.5	1	1	0.82055	1.49943	0.0585087
16.6	1	1	0.816018	1.50608	0.0527752
16.7	1	1	0.811407	1.51269	0.0471201
16.8	1	1	0.806719	1.51927	0.0415471
16.9	1	1	0.801952	1.52582	0.0360599
17	1	1	0.797108	1.53232	0.0306621
17.1	1	1	0.792187	1.53878	0.0253574
17.2	1	1	0.787189	1.5452	0.0201495
17.3	1	1	0.782115	1.55156	0.0150419
17.4	1	1	0.776965	1.55788	0.0100382
17.5	1	1	0.771741	1.56413	0.00514201
17.6	1	1	0.766443	1.57033	0.000356837
17.7	1	1	0.761073	1.57646	-0.00431388
17.8	1	1	0.75563	1.58253	-0.00886676
17.9	1	1	0.750117	1.58853	-0.0132985
18	1	1	0.744534	1.59445	-0.0176058
18.1	1	0	0.739469	1.62993	-0.043703
18.2	1	0	0.734454	1.66588	-0.0697301
18.3	1	0	0.729499	1.70229	-0.0956471
18.4	1	0	0.724614	1.73915	-0.121414
18.5	1	0	0.719811	1.77645	-0.146989
18.6	1	0	0.715099	1.81418	-0.172332
18.7	1	0	0.71049	1.85234	-0.197401
18.8	1	0	0.705994	1.8909	-0.222155
18.9	1	0	0.701622	1.92987	-0.246553
19	1	0	0.697386	1.96921	-0.270555
19.1	1	0	0.693294	2.00891	-0.29412
19.2	1	0	0.689357	2.04896	-0.31721
19.3	1	0	0.685585	2.08934	-0.339786
19.4	1	0	0.681988	2.13002	-0.361812
19.5	1	0	0.678574	2.17097	-0.38325
19.6	1	0	0.675351	2.21218	-0.404067
19.7	1	0	0.672327	2.25362	-0.424231
19.8	1	0	0.66951	2.29526	-0.443708
19.9	1	0	0.666905	2.33707	-0.462471
20	1	0	0.664519	2.37903	-0.480492
20.1	1	0	0.662356	2.42109	-0.497745
20.2	1	0	0.66042	2.46324	-0.514207
20.3	1	0	0.658714	2.50543	-0.529857
20.4	1	0	0.65724	2.54764	-0.544677
20.5	1	0	0.655999	2.58983	-0.558649
20.6	1	0	0.654992	2.63197	-0.57176
20.7	1	0	0.654218	2.67402	-0.583998
20.8	1	0	0.653676	2.71596	-0.595354
20.9	1	0	0.653364	2.75775	-0.605821
21	1	0	0.653277	2.79936	-0.615393
21.1	1	0	0.653413	2.84077	-0.62407
21.2	1	0	0.653766	2.88193	-0.63185
21.3	1	0	0.654331	2.92283	-0.638737
21.4	1	0	0.655102	2.96343	-0.644733
21.5	1	0	0.656072	3.00372	-0.649847
21.6	1	0	0.657234	3.04367	-0.654085
21.7	1	0	0.65858	3.08325	-0.657459
21.8	1	0	0.660101	3.12244	-0.65998
21.9	1	0	0.66179	3.16124	-0.661662
22	1	0	0.663637	3.19961	-0.662521
22.1	1	0	0.665634	3.23755	-0.662572
22.2	1	0	0.667771	3.27504	-0.661835
22.3	1	0	0.67004	3.31206	-0.660328
22.4	1	0	0.67243	3.34862	-0.658071
22.5	1	0	0.674932	3.38469	-0.655087
22.6	1	0	0.677538	3.42028	-0.651396
22.7	1	0	0.680237	3.45538	-0.647023
22.8	1	0	0.683022	3.48998	-0.64199
22.9	1	0	0.685883	3.52407	-0.636322
23	1	0	0.688811	3.55767	-0.630043
23.1	1	0	0.691798	3.59076	-0.623178
23.2	1	0	0.694836	3.62335	-0.615752
23.3	1	0	0.697916	3.65543	-0.60779
23.4	1	0	0.701033	3.68702	-0.599318
23.5	1	0	0.704177	3.71811	-0.59036
23.6	1	0	0.707342	3.7487	-0.580942
23.7	1	0	0.710522	3.7788	-0.571088
23.8	1	0	0.71371	3.80842	-0.560824
23.9	1	0	0.716901	3.83756	-0.550173
24	1	0	0.720087	3.86623	-0.539159
24.1	0	0	0.717592	3.89282	-0.524455
24.2	0	0	0.715093	3.91941	-0.509468
24.3	0	0	0.71259	3.946	-0.494209
24.4	0	0	0.710083	3.9726	-0.478692
24.5	0	0	0.707573	3.9992	-0.462931
24.6	0	0	0.70506	4.0258	-0.44694
24.7	0	0	0.702544	4.05241	-0.430732
24.8	0	0	0.700025	4.07902	-0.414321
24.9	0	0	0.697502	4.10563	-0.397722
25	0	0	0.694977	4.13225	-0.380947
25.1	0	0	0.692449	4.15887	-0.364011
25.2	0	0	0.689918	4.18549	-0.346929
25.3	0	0	0.687385	4.21212	-0.329714
25.4	0	0	0.68485	4.23875	-0.31238
25.5	0	0	0.682312	4.26538	-0.294942
25.6	0	0	0.679772	4.29202	-0.277413
25.7	0	0	0.677229	4.31866	-0.259808
25.8	0	0	0.674685	4.34531	-0.242141
25.9	0	0	0.672139	4.37195	-0.224426
26	0	0	0.669591	4.3986	-0.206676
26.1	0	0	0.667042	4.42526	-0.188906
26.2	0	0	0.66449	4.45192	-0.17113
26.3	0	0	0.661938	4.47858	-0.15336
26.4	0	0	0.659384	4.50525	-0.135612
26.5	0	0	0.656828	4.53192	-0.117897
26.6	0	0	0.654272	4.55859	-0.100231
26.7	0	0	0.651714	4.58527	-0.0826252
26.8	0	0	0.649155	4.61195	-0.0650937
26.9	0	0	0.646596	4.63863	-0.0476494
27	0	0	0.644036	4.66532	-0.0303049
27.1	0	0	0.641475	4.69201	-0.013073
27.2	0	0	0.638913	4.7187	0.00403383
27.3	0	0	0.636351	4.7454	0.0210034
27.4	0	0	0.633789	4.7721	0.0378236
27.5	0	0	0.631226	4.79881	0.0544825
27.6	0	0	0.628663	4.82552	0.0709685
27.7	0	0	0.6261	4.85223	0.0872701
27.8	0	0	0.623537	4.87895	0.103376
27.9	0	0	0.620974	4.90567	0.119276
28	0	0	0.618412	4.93239	0.134958
28.1	0	0	0.61585	4.95912	0.150412
28.2	0	0	0.613288	4.98585	0.165629
28.3	0	0	0.610726	5.01259	0.180598
28.4	0	0	0.608165	5.03933	0.195309
28.5	0	0	0.605605	5.06607	0.209753
28.6	0	0	0.603045	5.09282	0.223921
28.7	0	0	0.600487	5.11957	0.237804
28.8	0	0	0.597929	5.14632	0.251393
28.9	0	0	0.595372	5.17308	0.264682
29	0	0	0.592817	5.19984	0.27766
29.1	0	0	0.590263	5.2266	0.290321
29.2	0	0	0.58771	5.25337	0.302658
29.3	0	0	0.585158	5.28015	0.314664
29.4	0	0	0.582608	5.30692	0.326331
29.5	0	0	0.580059	5.3337	0.337654
29.6	0	0	0.577512	5.36049	0.348627
29.7	0	0	0.574967	5.38727	0.359243
29.8	0	0	0.572424	5.41406	0.369498
29.9	0	0	0.569882	5.44086	0.379387
30	0	0	0.567342	5.46766	0.388905
30.1	0	1	0.571333	5.52123	0.413352
30.2	0	1	0.575783	5.57379	0.436878
30.3	0	1	0.580656	5.62527	0.459456
30.4	0	1	0.585919	5.67564	0.481068
30.5	0	1	0.591533	5.72484	0.501697
30.6	0	1	0.597463	5.77284	0.521333
30.7	0	1	0.603674	5.81964	0.53997
30.8	0	1	0.610129	5.86521	0.557606
30.9	0	1	0.616795	5.90956	0.574243
31	0	1	0.62364	5.95268	0.589888
31.1	0	1	0.63063	5.99459	0.604551
31.2	0	1	0.637738	6.0353	0.618244
31.3	0	1	0.644934	6.07482	0.630985
31.4	0	1	0.652193	6.11318	0.642791
31.5	0	1	0.65949	6.15041	0.653685
31.6	0	1	0.666803	6.18652	0.663689
31.7	0	1	0.674111	6.22154	0.67283
31.8	0	1	0.681395	6.25551	0.681134
31.9	0	1	0.688639	6.28844	0.688629
32	0	1	0.695826	6.32038	0.695345
32.1	0	1	0.702944	6.35136	0.701311
32.2	0	1	0.70998	6.38139	0.706559
32.3	0	1	0.716922	6.41051	0.711119
32.4	0	1	0.723762	6.43875	0.715022
32.5	0	1	0.730492	6.46615	0.718299
32.6	0	1	0.737103	6.49271	0.720982
32.7	0	1	0.743591	6.51849	0.723101
32.8	0	1	0.74995	6.54349	0.724686
32.9	0	1	0.756176	6.56774	0.725767
33	0	1	0.762266	6.59128	0.726373
33.1	0	1	0.768218	6.61413	0.726533
33.2	0	1	0.77403	6.6363	0.726273
33.3	0	1	0.7797	6.65782	0.725621
33.4	0	1	0.785228	6.67872	0.724602
33.5	0	1	0.790614	6.69901	0.723241
33.6	0	1	0.795858	6.71871	0.721562
33.7	0	1	0.800961	6.73786	0.719588
33.8	0	1	0.805924	6.75645	0.717341
33.9	0	1	0.810749	6.77452	0.714842
34	0	1	0.815437	6.79207	0.712112
34.1	0	1	0.81999	6.80913	0.709168
34.2	0	1	0.824411	6.82572	0.706029
34.3	0	1	0.828701	6.84184	0.702713
34.4	0	1	0.832863	6.85752	0.699235
34.5	0	1	0.836899	6.87276	0.695611
34.6	0	1	0.840812	6.88759	0.691856
34.7	0	1	0.844606	6.90201	0.687983
34.8	0	1	0.848282	6.91604	0.684005
34.9	0	1	0.851843	6.92969	0.679935
35	0	1	0.855292	6.94298	0.675782
35.1	0	1	0.858633	6.95591	0.671559
35.2	0	1	0.861867	6.9685	0.667275
35.3	0	1	0.864998	6.98075	0.66294
35.4	0	1	0.868029	6.99269	0.658562
35.5	0	1	0.870962	7.00431	0.654149
35.6	0	1	0.8738	7.01563	0.649708
35.7	0	1	0.876546	7.02665	0.645248
35.8	0	1	0.879202	7.0374	0.640774
35.9	0	1	0.881772	7.04786	0.636292
36	0	1	0.884257	7.05806	0.631808
36.1	1	1	0.884259	7.06659	0.626509
36.2	1	1	0.88423	7.07506	0.621184
36.3	1	1	0.88417	7.08346	0.615834
36.4	1	1	0.884079	7.0918	0.610458
36.5	1	1	0.883956	7.10008	0.605059
36.6	1	1	0.883802	7.1083	0.599636
36.7	1	1	0.883616	7.11646	0.59419
36.8	1	1	0.883398	7.12457	0.588721
36.9	1	1	0.883147	7.13263	0.583231
37	1	1	0.882865	7.14063	0.577719
37.1	1	1	0.88255	7.14859	0.572186
37.2	1	1	0.882202	7.15649	0.566633
37.3	1	1	0.881821	7.16435	0.561059
37.4	1	1	0.881407	7.17217	0.555466
37.5	1	1	0.880959	7.17993	0.549854
37.6	1	1	0.880477	7.18766	0.544224
37.7	1	1	0.87996	7.19534	0.538575
37.8	1	1	0.879409	7.20298	0.532908
37.9	1	1	0.878824	7.21058	0.527224
38	1	1	0.878202	7.21814	0.521522
38.1	1	1	0.877546	7.22567	0.515804
38.2	1	1	0.876853	7.23316	0.51007
38.3	1	1	0.876123	7.24061	0.50432
38.4	1	1	0.875357	7.24803	0.498554
38.5	1	1	0.874554	7.25542	0.492774
38.6	1	1	0.873712	7.26277	0.486979
38.7	1	1	0.872833	7.27009	0.48117
38.8	1	1	0.871915	7.27738	0.475347
38.9	1	1	0.870958	7.28464	0.469511
39	1	1	0.869961	7.29188	0.463662
39.1	1	1	0.868924	7.29908	0.457801
39.2	1	1	0.867846	7.30626	0.451928
39.3	1	1	0.866727	7.3134	0.446045
39.4	1	1	0.865567	7.32053	0.44015
39.5	1	1	0.864364	7.32762	0.434246
39.6	1	1	0.863118	7.33469	0.428333
39.7	1	1	0.861829	7.34174	0.42241
39.8	1	1	0.860496	7.34876	0.41648
39.9	1	1	0.859118	7.35576	0.410543
40	1	1	0.857696	7.36273	0.404599
40.1	1	1	0.856227	7.36968	0.39865
40.2	1	1	0.854712	7.37661	0.392696
40.3	1	1	0.85315	7.38351	0.386738
40.4	1	1	0.851541	7.39039	0.380777
40.5	1	1	0.849883	7.39725	0.374815
40.6	1	1	0.848177	7.40408	0.368851
40.7	1	1	0.846421	7.41089	0.362888
40.8	1	1	0.844615	7.41768	0.356926
40.9	1	1	0.842758	7.42445	0.350966
41	1	1	0.840851	7.43119	0.345011
41.1	1	1	0.838891	7.4379	0.33906
41.2	1	1	0.836879	7.4446	0.333117
41.3	1	1	0.834814	7.45126	0.327181
41.4	1	1	0.832696	7.45791	0.321255
41.5	1	1	0.830524	7.46452	0.315339
41.6	1	1	0.828297	7.47111	0.309437
41.7	1	1	0.826015	7.47768	0.303549
41.8	1	1	0.823678	7.48421	0.297677
41.9	1	1	0.821285	7.49072	0.291823
42	1	1	0.818835	7.4972	0.285989
42.1	1	1	0.816329	7.50364	0.280177
42.2	1	0	0.810852	7.53497	0.254302
42.3	1	0	0.805306	7.56679	0.228111
42.4	1	0	0.799698	7.59909	0.201636
42.5	1	0	0.794036	7.63188	0.174911
42.6	1	0	0.788329	7.66516	0.147973
42.7	1	0	0.782584	7.69892	0.12086
42.8	1	0	0.776813	7.73318	0.0936114
42.9	1	0	0.771024	7.76793	0.0662678
43	1	0	0.765227	7.80316	0.0388717
43.1	1	0	0.759435	7.83888	0.0114666
43.2	1	0	0.753658	7.87508	-0.0159032
43.3	1	0	0.747907	7.91176	-0.0431925
43.4	1	0	0.742195	7.94892	-0.0703553
43.5	1	0	0.736534	7.98654	-0.0973455
43.6	1	0	0.730937	8.02461	-0.124117
43.7	1	0	0.725417	8.06314	-0.150622
43.8	1	0	0.719985	8.1021	-0.176816
43.9	1	0	0.714656	8.14149	-0.202652
44	1	0	0.709442	8.18129	-0.228085
44.1	1	0	0.704356	8.22149	-0.253071
44.2	1	0	0.699411	8.26207	-0.277566
44.3	1	0	0.694619	8.30301	-0.301529
44.4	1	0	0.689992	8.34429	-0.324919
44.5	1	0	0.685541	8.3859	-0.347696
44.6	1	0	0.681278	8.42779	-0.369824
44.7	1	0	0.677214	8.46996	-0.391267
44.8	1	0	0.673358	8.51237	-0.411992
44.9	1	0	0.66972	8.555	-0.431967
45	1	0	0.666307	8.59781	-0.451165
45.1	1	0	0.663128	8.64078	-0.469559
45.2	1	0	0.660188	8.68387	-0.487124
45.3	1	0	0.657495	8.72705	-0.50384
45.4	1	0	0.655051	8.77028	-0.519688
45.5	1	0	0.652861	8.81354	-0.534651
45.6	1	0	0.650928	8.85677	-0.548717
45.7	1	0	0.649252	8.89996	-0.561874
45.8	1	0	0.647835	8.94307	-0.574114
45.9	1	0	0.646675	8.98605	-0.58543
46	1	0	0.645772	9.02888	-0.595821
46.1	1	0	0.645121	9.07152	-0.605285
46.2	1	0	0.644721	9.11394	-0.613824
46.3	1	0	0.644566	9.1561	-0.621441
46.4	1	0	0.64465	9.19798	-0.628142
46.5	1	0	0.644969	9.23955	-0.633937
46.6	1	0	0.645515	9.28078	-0.638834
46.7	1	0	0.64628	9.32164	-0.642846
46.8	1	0	0.647256	9.36212	-0.645986
46.9	1	0	0.648436	9.40218	-0.64827
47	1	0	0.649809	9.4418	-0.649715
47.1	1	0	0.651367	9.48098	-0.650338
47.2	1	0	0.6531	9.51969	-0.65016
47.3	1	0	0.654998	9.55791	-0.649201
47.4	1	0	0.657051	9.59564	-0.647483
47.5	1	0	0.659249	9.63287	-0.645027
47.6	1	0	0.661582	9.66958	-0.641858
47.7	1	0	0.664041	9.70577	-0.637998
47.8	1	0	0.666615	9.74143	-0.633473
47.9	1	0	0.669294	9.77656	-0.628306
48	1	0	0.672069	9.81115	-0.622524
48.1	1	0	0.67493	9.84521	-0.616151
48.2	0	0	0.672639	9.87249	-0.606342
48.3	0	0	0.670343	9.89978	-0.596132
48.4	0	0	0.668044	9.92706	-0.58553
48.5	0	0	0.66574	9.95436	-0.574547
48.6	0	0	0.663432	9.98165	-0.563196
48.7	0	0	0.661121	10.0089	-0.551488
48.8	0	0	0.658806	10.0362	-0.539433
48.9	0	0	0.656487	10.0636	-0.527045
49	0	0	0.654165	10.0909	-0.514335
49.1	0	0	0.651839	10.1182	-0.501315
49.2	0	0	0.64951	10.1455	-0.487999
49.3	0	0	0.647178	10.1728	-0.474399
49.4	0	0	0.644842	10.2001	-0.460528
49.5	0	0	0.642504	10.2275	-0.446398
49.6	0	0	0.640163	10.2548	-0.432023
49.7	0	0	0.637819	10.2821	-0.417416
49.8	0	0	0.635472	10.3095	-0.402591
49.9	0	0	0.633122	10.3368	-0.387561
50	0	0	0.63077	10.3642	-0.372339
50.1	0	0	0.628416	10.3915	-0.356939
50.2	0	0	0.626059	10.4189	-0.341376
50.3	0	0	0.6237	10.4462	-0.325661
50.4	0	0	0.621339	10.4736	-0.309811
50.5	0	0	0.618975	10.5009	-0.293837
50.6	0	0	0.61661	10.5283	-0.277754
50.7	0	0	0.614243	10.5557	-0.261577
50.8	0	0	0.611874	10.583	-0.245317
50.9	0	0	0.609504	10.6104	-0.22899
51	0	0	0.607132	10.6378	-0.212609
51.1	0	0	0.604758	10.6652	-0.196188
51.2	0	0	0.602383	10.6926	-0.17974
51.3	0	0	0.600007	10.72	-0.16328
51.4	0	0	0.59763	10.7474	-0.146819
51.5	0	0	0.595251	10.7748	-0.130372
51.6	0	0	0.592872	10.8022	-0.113953
51.7	0	0	0.590491	10.8296	-0.0975735
51.8	0	0	0.58811	10.857	-0.0812473
51.9	0	0	0.585728	10.8844	-0.0649873
52	0	0	0.583346	10.9118	-0.0488062
52.1	0	0	0.580963	10.9392	-0.0327164
52.2	0	0	0.57858	10.9667	-0.0167306
52.3	0	0	0.576196	10.9941	-0.000860793
52.4	0	0	0.573812	11.0215	0.0148808
52.5	0	0	0.571428	11.0489	0.0304825
52.6	0	0	0.569043	11.0764	0.0459325
52.7	0	0	0.566659	11.1038	0.0612195
52.8	0	0	0.564275	11.1313	0.0763322
52.9	0	0	0.561891	11.1587	0.0912597
53	0	0	0.559508	11.1862	0.105991
53.1	0	0	0.557124	11.2136	0.120516
53.2	0	0	0.554742	11.2411	0.134825
53.3	0	0	0.552359	11.2685	0.148906
53.4	0	0	0.549978	11.296	0.162752
53.5	0	0	0.547597	11.3235	0.176351
53.6	0	0	0.545217	11.3509	0.189696
53.7	0	0	0.542838	11.3784	0.202777
53.8	0	0	0.54046	11.4059	0.215586
53.9	0	0	0.538083	11.4334	0.228114
54	0	0	0.535708	11.4608	0.240354
54.1	0	0	0.533333	11.4883	0.252297
54.2	0	1	0.534169	11.5476	0.28013
54.3	0	1	0.535674	11.6063	0.307178
54.4	0	1	0.537825	11.6642	0.333399
54.5	0	1	0.540593	11.7212	0.358757
54.6	0	1	0.543947	11.7773	0.38322
54.7	0	1	0.547851	11.8323	0.406762
54.8	0	1	0.552267	11.8862	0.429361
54.9	0	1	0.557156	11.9388	0.450999
55	0	1	0.562477	11.9902	0.471666
55.1	0	1	0.56819	12.0403	0.491352
55.2	0	1	0.574254	12.089	0.510055
55.3	0	1	0.580629	12.1364	0.527776
55.4	0	1	0.587276	12.1824	0.544518
55.5	0	1	0.594157	12.2271	0.56029
55.6	0	1	0.601236	12.2705	0.575104
55.7	0	1	0.608479	12.3125	0.588973
55.8	0	1	0.615854	12.3532	0.601915
55.9	0	1	0.623331	12.3927	0.613949
56	0	1	0.630881	12.4309	0.625097
56.1	0	1	0.638479	12.4678	0.635382
56.2	0	1	0.6461	12.5037	0.64483
56.3	0	1	0.653723	12.5383	0.653466
56.4	0	1	0.661328	12.5719	0.661318
56.5	0	1	0.668897	12.6044	0.668415
56.6	0	1	0.676414	12.6358	0.674785
56.7	0	1	0.683865	12.6662	0.680457
56.8	0	1	0.691235	12.6957	0.685462
56.9	0	1	0.698516	12.7242	0.689828
57	0	1	0.705695	12.7519	0.693586
57.1	0	1	0.712766	12.7787	0.696765
57.2	0	1	0.719719	12.8046	0.699394
57.3	0	1	0.72655	12.8297	0.701501
57.4	0	1	0.733253	12.8541	0.703115
57.5	0	1	0.739824	12.8777	0.704262
57.6	0	1	0.746258	12.9006	0.70497
57.7	0	1	0.752554	12.9228	0.705265
57.8	0	1	0.758709	12.9443	0.705171
57.9	0	1	0.764723	12.9652	0.704713
58	0	1	0.770593	12.9854	0.703914
58.1	0	1	0.77632	13.0051	0.702798
58.2	0	1	0.781904	13.0242	0.701384
58.3	0	1	0.787345	13.0427	0.699695
58.4	0	1	0.792644	13.0607	0.69775
58.5	0	1	0.797803	13.0782	0.695567
58.6	0	1	0.802822	13.0952	0.693166
58.7	0	1	0.807703	13.1117	0.690563
58.8	0	1	0.812449	13.1277	0.687774
58.9	0	1	0.817061	13.1433	0.684816
59	0	1	0.821541	13.1584	0.681703
59.1	0	1	0.825892	13.1732	0.678449
59.2	0	1	0.830117	13.1875	0.675067
59.3	0	1	0.834218	13.2014	0.67157
59.4	0	1	0.838198	13.215	0.66797
59.5	0	1	0.842059	13.2282	0.664278
59.6	0	1	0.845805	13.241	0.660505
59.7	0	1	0.849437	13.2535	0.656659
59.8	0	1	0.85296	13.2657	0.652751
59.9	0	1	0.856375	13.2775	0.648789
60	0	1	0.859686	13.2891	0.64478
60.1	0	1	0.862895	13.3003	0.640733
60.2	1	1	0.863395	13.3093	0.63591
60.3	1	1	0.863857	13.3181	0.631046
60.4	1	1	0.86428	13.3269	0.626142
60.5	1	1	0.864665	13.3356	0.621199
60.6	1	1	0.865011	13.3443	0.616218
60.7	1	1	0.865319	13.3529	0.6112
60.8	1	1	0.865589	13.3614	0.606146
60.9	1	1	0.865819	13.3699	0.601056
61	1	1	0.866011	13.3783	0.595931
61.1	1	1	0.866164	13.3866	0.590772
61.2	1	1	0.866278	13.3949	0.585581
61.3	1	1	0.866352	13.4031	0.580357
61.4	1	1	0.866387	13.4113	0.575102
61.5	1	1	0.866382	13.4194	0.569815
61.6	1	1	0.866338	13.4275	0.564499
61.7	1	1	0.866254	13.4355	0.559154
61.8	1	1	0.866129	13.4435	0.55378
61.9	1	1	0.865965	13.4514	0.548378
62	1	1	0.86576	13.4593	0.542948
62.1	1	1	0.865514	13.4671	0.537492
62.2	1	1	0.865227	13.4749	0.53201
62.3	1	1	0.8649	13.4827	0.526503
62.4	1	1	0.86453	13.4904	0.520971
62.5	1	1	0.864119	13.4981	0.515415
62.6	1	1	0.863666	13.5057	0.509836
62.7	1	1	0.863171	13.5133	0.504234
62.8	1	1	0.862633	13.5209	0.498609
62.9	1	1	0.862052	13.5284	0.492963
63	1	1	0.861428	13.5359	0.487296
63.1	1	1	0.86076	13.5434	0.481609
63.2	1	1	0.860048	13.5508	0.475903
63.3	1	1	0.859292	13.5582	0.470177
63.4	1	1	0.85849	13.5656	0.464434
63.5	1	1	0.857644	13.5729	0.458672
63.6	1	1	0.856751	13.5802	0.452895
63.7	1	1	0.855813	13.5875	0.447101
63.8	1	1	0.854828	13.5947	0.441291
63.9	1	1	0.853797	13.6019	0.435468
64	1	1	0.852717	13.6091	0.429631
64.1	1	1	0.85159	13.6163	0.423781
64.2	1	1	0.850414	13.6234	0.417918
64.3	1	1	0.84919	13.6306	0.412045
64.4	1	1	0.847916	13.6376	0.406162
64.5	1	1	0.846592	13.6447	0.400269
64.6	1	1	0.845218	13.6517	0.394368
64.7	1	1	0.843792	13.6588	0.38846
64.8	1	1	0.842315	13.6657	0.382546
64.9	1	1	0.840785	13.6727	0.376626
65	1	1	0.839203	13.6796	0.370703
65.1	1	1	0.837568	13.6866	0.364777
65.2	1	1	0.835878	13.6934	0.358849
65.3	1	1	0.834134	13.7003	0.352922
65.4	1	1	0.832335	13.7071	0.346996
65.5	1	1	0.83048	13.714	0.341072
65.6	1	1	0.828568	13.7207	0.335153
65.7	1	1	0.8266	13.7275	0.32924
65.8	1	1	0.824575	13.7342	0.323335
65.9	1	1	0.822493	13.7409	0.317439
66	1	1	0.820352	13.7476	0.311555
66.1	1	1	0.818152	13.7543	0.305683
66.2	1	0	0.812635	13.7853	0.280045
66.3	1	0	0.807041	13.8169	0.254061
66.4	1	0	0.801377	13.849	0.227763
66.5	1	0	0.795649	13.8815	0.201186
66.6	1	0	0.789867	13.9146	0.174364
66.7	1	0	0.784039	13.9481	0.147335
66.8	1	0	0.778174	13.9822	0.120137
66.9	1	0	0.772282	14.0167	0.0928116
67	1	0	0.766373	14.0517	0.0653999
67.1	1	0	0.760458	14.0872	0.0379453
67.2	1	0	0.754549	14.1233	0.0104921
67.3	1	0	0.748656	14.1598	-0.0169143
67.4	1	0	0.742792	14.1967	-0.0442282
67.5	1	0	0.73697	14.2342	-0.0714029
67.6	1	0	0.731202	14.2721	-0.0983917
67.7	1	0	0.725501	14.3105	-0.125147
67.8	1	0	0.719881	14.3494	-0.151623
67.9	1	0	0.714355	14.3887	-0.177773
68	1	0	0.708935	14.4284	-0.20355
68.1	1	0	0.703636	14.4685	-0.228909
68.2	1	0	0.69847	14.5091	-0.253806
68.3	1	0	0.693451	14.55	-0.278198
68.4	1	0	0.688592	14.5912	-0.302042
68.5	1	0	0.683903	14.6329	-0.325299
68.6	1	0	0.679398	14.6748	-0.347929
68.7	1	0	0.675088	14.717	-0.369897
68.8	1	0	0.670984	14.7596	-0.391166
68.9	1	0	0.667094	14.8023	-0.411705
69	1	0	0.66343	14.8453	-0.431483
69.1	1	0	0.659998	14.8884	-0.450473
69.2	1	0	0.656808	14.9317	-0.468648
69.3	1	0	0.653864	14.9751	-0.485986
69.4	1	0	0.651173	15.0186	-0.502467
69.5	1	0	0.648739	15.0621	-0.518072
69.6	1	0	0.646566	15.1056	-0.532787
69.7	1	0	0.644656	15.1492	-0.546599
69.8	1	0	0.64301	15.1926	-0.559498
69.9	1	0	0.641628	15.236	-0.571478
70	1	0	0.640509	15.2792	-0.582532
70.1	1	0	0.639651	15.3223	-0.59266
70.2	1	0	0.639052	15.3651	-0.601861
70.3	1	0	0.638708	15.4077	-0.610138
70.4	1	0	0.638612	15.4501	-0.617496
70.5	1	0	0.638761	15.4921	-0.623941
70.6	1	0	0.639146	15.5339	-0.629484
70.7	1	0	0.639762	15.5752	-0.634134
70.8	1	0	0.6406	15.6162	-0.637905
70.9	1	0	0.641651	15.6568	-0.640811
71	1	0	0.642907	15.6969	-0.642868
71.1	1	0	0.644359	15.7366	-0.644094
71.2	1	0	0.645996	15.7759	-0.644508
71.3	1	0	0.647809	15.8146	-0.644129
71.4	1	0	0.649788	15.8529	-0.642978
71.5	1	0	0.651923	15.8906	-0.641078
71.6	1	0	0.654202	15.9278	-0.638452
71.7	1	0	0.656617	15.9645	-0.635122
71.8	1	0	0.659156	16.0007	-0.631113
71.9	1	0	0.66181	16.0363	-0.626449
72	1	0	0.664568	16.0714	-0.621156
72.1	1	0	0.667422	16.106	-0.615258
72.2	0	0	0.66519	16.1333	-0.605917
72.3	0	0	0.662953	16.1607	-0.596167
72.4	0	0	0.660712	16.1881	-0.58602
72.5	0	0	0.658467	16.2154	-0.575486
72.6	0	0	0.656218	16.2428	-0.564576
72.7	0	0	0.653964	16.2702	-0.553301
72.8	0	0	0.651707	16.2976	-0.541673
72.9	0	0	0.649446	16.325	-0.529703
73	0	0	0.647181	16.3523	-0.517404
73.1	0	0	0.644912	16.3797	-0.504787
73.2	0	0	0.64264	16.4071	-0.491865
73.3	0	0	0.640364	16.4345	-0.47865
73.4	0	0	0.638085	16.4619	-0.465156
73.5	0	0	0.635803	16.4893	-0.451393
73.6	0	0	0.633517	16.5167	-0.437377
73.7	0	0	0.631229	16.5441	-0.423119
73.8	0	0	0.628937	16.5715	-0.408634
73.9	0	0	0.626643	16.599	-0.393933
74	0	0	0.624346	16.6264	-0.379032
74.1	0	0	0.622046	16.6538	-0.363942
74.2	0	0	0.619744	16.6812	-0.348679
74.3	0	0	0.617439	16.7086	-0.333255
74.4	0	0	0.615132	16.7361	-0.317684
74.5	0	0	0.612823	16.7635	-0.301979
74.6	0	0	0.610511	16.7909	-0.286155
74.7	0	0	0.608197	16.8184	-0.270226
74.8	0	0	0.605882	16.8458	-0.254204
74.9	0	0	0.603564	16.8732	-0.238104
75	0	0	0.601245	16.9007	-0.221939
75.1	0	0	0.598924	16.9281	-0.205723
75.2	0	0	0.596602	16.9556	-0.18947
75.3	0	0	0.594278	16.983	-0.173192
75.4	0	0	0.591953	17.0105	-0.156904
75.5	0	0	0.589626	17.0379	-0.14062
75.6	0	0	0.587298	17.0654	-0.124351
75.7	0	0	0.58497	17.0929	-0.108111
75.8	0	0	0.58264	17.1203	-0.0919141
75.9	0	0	0.580309	17.1478	-0.0757722
76	0	0	0.577978	17.1753	-0.0596983
76.1	0	0	0.575645	17.2028	-0.043705
76.2	0	0	0.573312	17.2302	-0.0278048
76.3	0	0	0.570979	17.2577	-0.01201
76.4	0	0	0.568645	17.2852	0.00366725
76.5	0	0	0.566311	17.3127	0.0192151
76.6	0	0	0.563977	17.3402	0.0346219
76.7	0	0	0.561642	17.3677	0.0498759
76.8	0	0	0.559308	17.3952	0.0649661
76.9	0	0	0.556973	17.4227	0.0798812
77	0	0	0.554639	17.4502	0.0946104
77.1	0	0	0.552304	17.4777	0.109143
77.2	0	0	0.54997	17.5052	0.123469
77.3	0	0	0.547637	17.5327	0.137578
77.4	0	0	0.545304	17.5602	0.15146
77.5	0	0	0.542971	17.5877	0.165106
77.6	0	0	0.540639	17.6153	0.178507
77.7	0	0	0.538308	17.6428	0.191652
77.8	0	0	0.535978	17.6703	0.204535
77.9	0	0	0.533648	17.6978	0.217145
78	0	0	0.53132	17.7254	0.229476
78.1	0	0	0.528993	17.7529	0.241519
78.2	0	1	0.529617	17.8126	0.269503
78.3	0	1	0.530927	17.8718	0.296717
78.4	0	1	0.5329	17.9302	0.323118
78.5	0	1	0.535507	17.9878	0.348669
78.6	0	1	0.538717	18.0444	0.373338
78.7	0	1	0.542496	18.1	0.397096
78.8	0	1	0.546805	18.1544	0.419921
78.9	0	1	0.551604	18.2076	0.441795
79	0	1	0.556853	18.2595	0.462705
79.1	0	1	0.56251	18.3101	0.482641
79.2	0	1	0.568534	18.3594	0.501599
79.3	0	1	0.574885	18.4073	0.51958
79.4	0	1	0.581521	18.4539	0.536586
79.5	0	1	0.588405	18.499	0.552624
79.6	0	1	0.595499	18.5428	0.567706
79.7	0	1	0.602769	18.5853	0.581845
79.8	0	1	0.610181	18.6264	0.595057
79.9	0	1	0.617704	18.6663	0.60736
80	0	1	0.625309	18.7049	0.618776
80.1	0	1	0.63297	18.7422	0.629328
80.2	0	1	0.640661	18.7784	0.639039
80.3	0	1	0.64836	18.8134	0.647936
80.4	0	1	0.656047	18.8472	0.656045
80.5	0	1	0.663702	18.88	0.663394
80.6	0	1	0.671308	18.9117	0.670011
80.7	0	1	0.678851	18.9424	0.675925
80.8	0	1	0.686318	18.9722	0.681166
80.9	0	1	0.693695	19.0009	0.685762
81	0	1	0.700973	19.0288	0.689742
81.1	0	1	0.708142	19.0558	0.693136
81.2	0	1	0.715195	19.0819	0.695972
81.3	0	1	0.722124	19.1073	0.698279
81.4	0	1	0.728925	19.1318	0.700084
81.5	0	1	0.735592	19.1556	0.701415
81.6	0	1	0.742121	19.1786	0.702299
81.7	0	1	0.748511	19.201	0.702762
81.8	0	1	0.754758	19.2227	0.702829
81.9	0	1	0.760861	19.2437	0.702525
82	0	1	0.76682	19.2641	0.701873
82.1	0	1	0.772633	19.2839	0.700896
82.2	0	1	0.778301	19.3031	0.699616
82.3	0	1	0.783824	19.3217	0.698055
82.4	0	1	0.789205	19.3398	0.696233
82.5	0	1	0.794442	19.3574	0.694168
82.6	0	1	0.799539	19.3745	0.69188
82.7	0	1	0.804497	19.3911	0.689385
82.8	0	1	0.809318	19.4072	0.6867
82.9	0	1	0.814003	19.4229	0.683841
83	0	1	0.818556	19.4381	0.680823
83.1	0	1	0.822978	19.4529	0.677659
83.2	0	1	0.827272	19.4673	0.674364
83.3	0	1	0.83144	19.4813	0.670949
83.4	0	1	0.835484	19.495	0.667426
83.5	0	1	0.839409	19.5082	0.663807
83.6	0	1	0.843214	19.5211	0.660101
83.7	0	1	0.846904	19.5337	0.656318
83.8	0	1	0.850482	19.5459	0.652469
83.9	0	1	0.853948	19.5578	0.648561
84	0	1	0.857307	19.5694	0.644602
84.1	0	1	0.860561	19.5807	0.640602
84.2	1	1	0.861098	19.5897	0.635838
84.3	1	1	0.861597	19.5985	0.631034
84.4	1	1	0.862057	19.6073	0.62619
84.5	1	1	0.862479	19.616	0.621308
84.6	1	1	0.862863	19.6247	0.616388
84.7	1	1	0.863209	19.6332	0.611432
84.8	1	1	0.863517	19.6417	0.60644
84.9	1	1	0.863787	19.6502	0.601413
85	1	1	0.864019	19.6586	0.596353
85.1	1	1	0.864214	19.6669	0.591259
85.2	1	1	0.86437	19.6752	0.586133
85.3	1	1	0.864488	19.6834	0.580975
85.4	1	1	0.864569	19.6915	0.575787
85.5	1	1	0.864611	19.6997	0.570567
85.6	1	1	0.864614	19.7077	0.565318
85.7	1	1	0.864579	19.7157	0.560039
85.8	1	1	0.864505	19.7237	0.554731
85.9	1	1	0.864391	19.7316	0.549394
86	1	1	0.864239	19.7395	0.544029
86.1	1	1	0.864046	19.7473	0.538637
86.2	1	1	0.863813	19.7551	0.533217
86.3	1	1	0.863539	19.7628	0.527771
86.4	1	1	0.863225	19.7705	0.522298
86.5	1	1	0.862868	19.7782	0.5168
86.6	1	1	0.862471	19.7858	0.511276
86.7	1	1	0.86203	19.7934	0.505727
86.8	1	1	0.861547	19.801	0.500155
86.9	1	1	0.861021	19.8085	0.494559
87	1	1	0.860451	19.816	0.488939
87.1	1	1	0.859837	19.8235	0.483298
87.2	1	1	0.859179	19.8309	0.477635
87.3	1	1	0.858476	19.8383	0.471951
87.4	1	1	0.857727	19.8457	0.466247
87.5	1	1	0.856933	19.853	0.460524
87.6	1	1	0.856092	19.8603	0.454781
87.7	1	1	0.855205	19.8676	0.449021
87.8	1	1	0.854271	19.8748	0.443244
87.9	1	1	0.853289	19.8821	0.43745
88	1	1	0.852259	19.8893	0.431641
88.1	1	1	0.851181	19.8964	0.425817
88.2	1	1	0.850054	19.9036	0.419979
88.3	1	1	0.848877	19.9107	0.414128
88.4	1	1	0.847651	19.9178	0.408265
88.5	1	1	0.846373	19.9249	0.402391
88.6	1	1	0.845045	19.932	0.396507
88.7	1	1	0.843665	19.939	0.390614
88.8	1	1	0.842233	19.946	0.384713
88.9	1	1	0.840748	19.953	0.378804
89	1	1	0.839209	19.9599	0.37289
89.1	1	1	0.837617	19.9669	0.366972
89.2	1	1	0.835969	19.9738	0.36105
89.3	1	1	0.834267	19.9806	0.355126
89.4	1	1	0.832508	19.9875	0.349201
89.5	1	1	0.830693	19.9943	0.343278
89.6	1	1	0.828821	20.0011	0.337357
89.7	1	1	0.826891	20.0079	0.33144
89.8	1	1	0.824903	20.0147	0.325529
89.9	1	1	0.822857	20.0214	0.319626
90	1	1	0.820751	20.0281	0.313732
90.1	1	1	0.818586	20.0348	0.307849
90.2	1	0	0.81306	20.0659	0.282196
90.3	1	0	0.807456	20.0975	0.256195
90.4	1	0	0.801781	20.1296	0.229878
90.5	1	0	0.796042	20.1621	0.203279
90.6	1	0	0.790247	20.1952	0.176433
90.7	1	0	0.784406	20.2287	0.149377
90.8	1	0	0.778527	20.2628	0.122151
90.9	1	0	0.77262	20.2973	0.094795
91	1	0	0.766695	20.3324	0.067351
91.1	1	0	0.760765	20.3679	0.0398623
91.2	1	0	0.754839	20.404	0.0123734
91.3	1	0	0.74893	20.4405	-0.0150705
91.4	1	0	0.74305	20.4775	-0.0424234
91.5	1	0	0.737211	20.515	-0.0696386
91.6	1	0	0.731426	20.5529	-0.0966695
91.7	1	0	0.72571	20.5913	-0.123469
91.8	1	0	0.720073	20.6302	-0.14999
91.9	1	0	0.714531	20.6695	-0.176186
92	1	0	0.709097	20.7092	-0.202011
92.1	1	0	0.703783	20.7494	-0.227419
92.2	1	0	0.698603	20.79	-0.252367
92.3	1	0	0.693571	20.8309	-0.276811
92.4	1	0	0.688698	20.8722	-0.300709
92.5	1	0	0.683998	20.9139	-0.32402
92.6	1	0	0.679482	20.9558	-0.346707
92.7	1	0	0.675162	20.9981	-0.368732
92.8	1	0	0.671048	21.0406	-0.390059
92.9	1	0	0.66715	21.0834	-0.410658
93	1	0	0.663478	21.1264	-0.430496
93.1	1	0	0.660041	21.1696	-0.449547
93.2	1	0	0.656845	21.2129	-0.467783
93.3	1	0	0.653897	21.2564	-0.485183
93.4	1	0	0.651202	21.2999	-0.501726
93.5	1	0	0.648766	21.3435	-0.517393
93.6	1	0	0.646592	21.3871	-0.532169
93.7	1	0	0.644681	21.4307	-0.546042
93.8	1	0	0.643036	21.4742	-0.559002
93.9	1	0	0.641655	21.5176	-0.57104
94	1	0	0.640539	21.5609	-0.582153
94.1	1	0	0.639685	21.604	-0.592337
94.2	1	0	0.639089	21.6469	-0.601593
94.3	1	0	0.638749	21.6896	-0.609922
94.4	1	0	0.638659	21.732	-0.617331
94.5	1	0	0.638813	21.7741	-0.623824
94.6	1	0	0.639204	21.8159	-0.629411
94.7	1	0	0.639826	21.8573	-0.634104
94.8	1	0	0.64067	21.8983	-0.637913
94.9	1	0	0.641728	21.939	-0.640855
95	1	0	0.64299	21.9792	-0.642944
95.1	1	0	0.644448	22.019	-0.644199
95.2	1	0	0.646091	22.0582	-0.644637
95.3	1	0	0.64791	22.0971	-0.64428
95.4	1	0	0.649894	22.1354	-0.643147
95.5	1	0	0.652033	22.1732	-0.641261
95.6	1	0	0.654317	22.2105	-0.638645
95.7	1	0	0.656735	22.2472	-0.635322
95.8	1	0	0.659277	22.2834	-0.631317
95.9	1	0	0.661932	22.3191	-0.626654
96	1	0	0.664692	22.3542	-0.621359
96.1	1	0	0.667546	22.3888	-0.615455
96.2	0	0	0.665316	22.4162	-0.60611
96.3	0	0	0.66308	22.4436	-0.596356
96.4	0	0	0.66084	22.471	-0.586202
96.5	0	0	0.658596	22.4984	-0.57566
96.6	0	0	0.656347	22.5258	-0.564741
96.7	0	0	0.654094	22.5532	-0.553456
96.8	0	0	0.651836	22.5807	-0.541816
96.9	0	0	0.649575	22.6081	-0.529834
97	0	0	0.647309	22.6355	-0.51752
97.1	0	0	0.64504	22.6629	-0.504889
97.2	0	0	0.642767	22.6903	-0.491951
97.3	0	0	0.64049	22.7178	-0.478719
97.4	0	0	0.638209	22.7452	-0.465206
97.5	0	0	0.635925	22.7726	-0.451425
97.6	0	0	0.633638	22.8001	-0.43739
97.7	0	0	0.631347	22.8275	-0.423112
97.8	0	0	0.629054	22.8549	-0.408605
97.9	0	0	0.626757	22.8824	-0.393884
98	0	0	0.624457	22.9098	-0.37896
98.1	0	0	0.622154	22.9373	-0.363849
98.2	0	0	0.619849	22.9647	-0.348562
98.3	0	0	0.61754	22.9922	-0.333115
98.4	0	0	0.61523	23.0197	-0.317521
98.5	0	0	0.612917	23.0471	-0.301793
98.6	0	0	0.610601	23.0746	-0.285946
98.7	0	0	0.608283	23.102	-0.269993
98.8	0	0	0.605963	23.1295	-0.253948
98.9	0	0	0.603641	23.157	-0.237825
99	0	0	0.601317	23.1845	-0.221637
99.1	0	0	0.598991	23.2119	-0.205398
99.2	0	0	0.596664	23.2394	-0.189122
99.3	0	0	0.594334	23.2669	-0.172823
99.4	0	0	0.592004	23.2944	-0.156514
99.5	0	0	0.589671	23.3219	-0.140208
99.6	0	0	0.587338	23.3494	-0.123919
99.7	0	0	0.585003	23.3769	-0.107659
99.8	0	0	0.582666	23.4044	-0.0914432
99.9	0	0	0.580329	23.4319	-0.075283
100	0	0	0.577991	23.4594	-0.0591917
100.1	0	0	0.575652	23.4869	-0.0431819
100.2	0	0	0.573312	23.5144	-0.0272662
100.3	0	0	0.570971	23.5419	-0.0114568
100.4	0	0	0.56863	23.5694	0.00423399
100.5	0	0	0.566289	23.5969	0.0197943
100.6	0	0	0.563947	23.6244	0.0352123
100.7	0	0	0.561604	23.6519	0.0504765
100.8	0	0	0.559262	23.6795	0.0655755
100.9	0	0	0.556919	23.707	0.0804982
101	0	0	0.554576	23.7345	0.0952338
101.1	0	0	0.552233	23.7621	0.109772
101.2	0	0	0.549891	23.7896	0.124101
101.3	0	0	0.547548	23.8171	0.138212
101.4	0	0	0.545206	23.8447	0.152096
101.5	0	0	0.542865	23.8722	0.165741
101.6	0	0	0.540524	23.8998	0.179139
101.7	0	0	0.538183	23.9273	0.192282
101.8	0	0	0.535844	23.9548	0.205159
101.9	0	0	0.533505	23.9824	0.217763
102	0	0	0.531167	24.01	0.230086
102.1	0	0	0.52883	24.0375	0.24212
102.2	0	1	0.529432	24.0973	0.270069
102.3	0	1	0.53072	24.1564	0.297242
102.4	0	1	0.53267	24.2149	0.323597
102.5	0	1	0.535254	24.2724	0.349098
102.6	0	1	0.538442	24.3291	0.373713
102.7	0	1	0.542197	24.3846	0.397413
102.8	0	1	0.546482	24.439	0.420177
102.9	0	1	0.551258	24.4922	0.441987
103	0	1	0.556483	24.5441	0.462831
103.1	0	1	0.562117	24.5947	0.482701
103.2	0	1	0.568117	24.644	0.501592
103.3	0	1	0.574443	24.6918	0.519506
103.4	0	1	0.581055	24.7383	0.536445
103.5	0	1	0.587915	24.7835	0.552418
103.6	0	1	0.594985	24.8272	0.567436
103.7	0	1	0.602231	24.8697	0.581512
103.8	0	1	0.609619	24.9108	0.594663
103.9	0	1	0.617118	24.9506	0.606909
104	0	1	0.6247	24.9891	0.618269
104.1	0	1	0.632337	25.0264	0.628768
104.2	0	1	0.640005	25.0625	0.638429
104.3	0	1	0.647682	25.0975	0.647279
104.4	0	1	0.655345	25.1313	0.655345
104.5	0	1	0.662978	25.164	0.662653
104.6	0	1	0.670563	25.1957	0.669233
104.7	0	1	0.678084	25.2264	0.675114
104.8	0	1	0.685529	25.2561	0.680323
104.9	0	1	0.692885	25.2848	0.684891
105	0	1	0.700142	25.3126	0.688847
105.1	0	1	0.70729	25.3395	0.692219
105.2	0	1	0.714322	25.3656	0.695036
105.3	0	1	0.721231	25.3909	0.697326
105.4	0	1	0.728011	25.4154	0.699117
105.5	0	1	0.734658	25.4392	0.700437
105.6	0	1	0.741167	25.4622	0.701312
105.7	0	1	0.747535	25.4845	0.701767
105.8	0	1	0.753761	25.5061	0.701829
105.9	0	1	0.759843	25.5271	0.701522
106	0	1	0.76578	25.5474	0.700868
106.1	0	1	0.771571	25.5672	0.699893
106.2	0	1	0.777218	25.5864	0.698617
106.3	0	1	0.782719	25.605	0.697061
106.4	0	1	0.788077	25.623	0.695247
106.5	0	1	0.793293	25.6405	0.693193
106.6	0	1	0.798368	25.6576	0.690918
106.7	0	1	0.803305	25.6741	0.688441
106.8	0	1	0.808105	25.6902	0.685777
106.9	0	1	0.812772	25.7058	0.682944
107	0	1	0.817308	25.7209	0.679956
107.1	0	1	0.821715	25.7357	0.676828
107.2	0	1	0.825997	25.75	0.673573
107.3	0	1	0.830157	25.7639	0.670204
107.4	0	1	0.834197	25.7775	0.666734
107.5	0	1	0.83812	25.7907	0.663174
107.6	0	1	0.841931	25.8035	0.659534
107.7	0	1	0.845631	25.816	0.655823
107.8	0	1	0.849225	25.8281	0.652053
107.9	0	1	0.852715	25.8399	0.64823
108	0	1	0.856103	25.8514	0.644363
108.1	0	1	0.859394	25.8626	0.640458
108.2	1	1	0.859979	25.8715	0.635774
108.3	1	1	0.860528	25.8803	0.631048
108.4	1	1	0.861042	25.8891	0.626283
108.5	1	1	0.86152	25.8978	0.621478
108.6	1	1	0.861962	25.9064	0.616633
108.7	1	1	0.862368	25.9149	0.61175
108.8	1	1	0.862738	25.9234	0.606828
108.9	1	1	0.86307	25.9318	0.601869
109	1	1	0.863365	25.9402	0.596872
109.1	1	1	0.863622	25.9485	0.591838
109.2	1	1	0.863841	25.9568	0.586767
109.3	1	1	0.864022	25.965	0.58166
109.4	1	1	0.864163	25.9732	0.576517
109.5	1	1	0.864264	25.9813	0.571338
109.6	1	1	0.864326	25.9894	0.566124
109.7	1	1	0.864346	25.9974	0.560876
109.8	1	1	0.864326	26.0054	0.555594
109.9	1	1	0.864263	26.0133	0.550278
110	1	1	0.864159	26.0212	0.544929
110.1	1	1	0.864012	26.0291	0.539547
110.2	1	1	0.863822	26.0369	0.534134
110.3	1	1	0.863589	26.0447	0.52869
110.4	1	1	0.863311	26.0524	0.523215
110.5	1	1	0.862989	26.0602	0.517711
110.6	1	1	0.862623	26.0678	0.512178
110.7	1	1	0.862211	26.0755	0.506617
110.8	1	1	0.861753	26.0831	0.501028
110.9	1	1	0.86125	26.0907	0.495413
111	1	1	0.8607	26.0982	0.489772
111.1	1	1	0.860103	26.1057	0.484106
111.2	1	1	0.859459	26.1132	0.478416
111.3	1	1	0.858768	26.1206	0.472703
111.4	1	1	0.858028	26.1281	0.466967
111.5	1	1	0.857241	26.1355	0.461211
111.6	1	1	0.856404	26.1428	0.455433
111.7	1	1	0.855518	26.1501	0.449636
111.8	1	1	0.854582	26.1575	0.443821
111.9	1	1	0.853596	26.1647	0.437988
112	1	1	0.85256	26.172	0.432139
112.1	1	1	0.851473	26.1792	0.426274
112.2	1	1	0.850334	26.1864	0.420395
112.3	1	1	0.849143	26.1936	0.414502
112.4	1	1	0.8479	26.2007	0.408598
112.5	1	1	0.846604	26.2078	0.402682
112.6	1	1	0.845255	26.2149	0.396758
112.7	1	1	0.843852	26.222	0.390824
112.8	1	1	0.842395	26.229	0.384884
112.9	1	1	0.840883	26.2361	0.378938
113	1	1	0.839317	26.243	0.372989
113.1	1	1	0.837695	26.25	0.367036
113.2	1	1	0.836017	26.2569	0.361083
113.3	1	1	0.834284	26.2638	0.355129
113.4	1	1	0.832494	26.2707	0.349178
113.5	1	1	0.830647	26.2776	0.343231
113.6	1	1	0.828743	26.2844	0.337289
113.7	1	1	0.826781	26.2912	0.331353
113.8	1	1	0.824762	26.2979	0.325427
113.9	1	1	0.822685	26.3047	0.319511
114	1	1	0.82055	26.3114	0.313608
114.1	1	1	0.818356	26.318	0.307719
114.2	1	0	0.812833	26.3491	0.282102
114.3	1	0	0.807232	26.3807	0.256139
114.4	1	0	0.801561	26.4127	0.229859
114.5	1	0	0.795827	26.4452	0.203297
114.6	1	0	0.790038	26.4782	0.176488
114.7	1	0	0.784202	26.5118	0.149469
114.8	1	0	0.778329	26.5458	0.122278
114.9	1	0	0.772429	26.5803	0.0949565
115	1	0	0.766511	26.6153	0.0675457
115.1	1	0	0.760588	26.6508	0.0400888
115.2	1	0	0.754669	26.6868	0.01263
115.3	1	0	0.748767	26.7233	-0.0147857
115.4	1	0	0.742894	26.7603	-0.0421124
115.5	1	0	0.737062	26.7977	-0.0693036
115.6	1	0	0.731285	26.8356	-0.0963126
115.7	1	0	0.725574	26.874	-0.123093
115.8	1	0	0.719944	26.9129	-0.149596
115.9	1	0	0.714408	26.9521	-0.175778
116	1	0	0.708979	26.9919	-0.201591
116.1	1	0	0.70367	27.032	-0.22699
116.2	1	0	0.698495	27.0725	-0.25193
116.3	1	0	0.693467	27.1135	-0.27637
116.4	1	0	0.688598	27.1547	-0.300265
116.5	1	0	0.683901	27.1964	-0.323576
116.6	1	0	0.679388	27.2383	-0.346265
116.7	1	0	0.67507	27.2806	-0.368294
116.8	1	0	0.670958	27.3231	-0.389628
116.9	1	0	0.667062	27.3659	-0.410235
117	1	0	0.663391	27.4089	-0.430083
117.1	1	0	0.659954	27.4521	-0.449145
117.2	1	0	0.656758	27.4954	-0.467394
117.3	1	0	0.65381	27.5389	-0.484808
117.4	1	0	0.651116	27.5824	-0.501366
117.5	1	0	0.648679	27.626	-0.517049
117.6	1	0	0.646504	27.6696	-0.531843
117.7	1	0	0.644592	27.7132	-0.545733
117.8	1	0	0.642945	27.7567	-0.55871
117.9	1	0	0.641563	27.8001	-0.570766
118	1	0	0.640446	27.8434	-0.581897
118.1	1	0	0.63959	27.8865	-0.592098
118.2	1	0	0.638993	27.9295	-0.601371
118.3	1	0	0.638652	27.9722	-0.609718
118.4	1	0	0.63856	28.0146	-0.617143
118.5	1	0	0.638713	28.0567	-0.623652
118.6	1	0	0.639104	28.0985	-0.629254
118.7	1	0	0.639725	28.14	-0.633961
118.8	1	0	0.640569	28.1811	-0.637785
118.9	1	0	0.641627	28.2217	-0.64074
119	1	0	0.642891	28.262	-0.642842
119.1	1	0	0.64435	28.3017	-0.644108
119.2	1	0	0.645995	28.3411	-0.644558
119.3	1	0	0.647817	28.3799	-0.644211
119.4	1	0	0.649804	28.4182	-0.643088
119.5	1	0	0.651947	28.4561	-0.641212
119.6	1	0	0.654236	28.4934	-0.638606
119.7	1	0	0.65666	28.5301	-0.635292
119.8	1	0	0.659209	28.5664	-0.631296
119.9	1	0	0.661872	28.6021	-0.626642
120	1	0	0.664641	28.6372	-0.621355
120.1	1	0	0.667504	28.6718	-0.61546
120.2	0	0	0.665279	28.6992	-0.60612
120.3	0	0	0.663048	28.7267	-0.59637
120.4	0	0	0.660813	28.7541	-0.58622
120.5	0	0	0.658574	28.7815	-0.575683
120.6	0	0	0.656331	28.8089	-0.564767
120.7	0	0	0.654083	28.8363	-0.553485
120.8	0	0	0.651831	28.8637	-0.541849
120.9	0	0	0.649575	28.8912	-0.529869
121	0	0	0.647316	28.9186	-0.517558
121.1	0	0	0.645052	28.946	-0.504928
121.2	0	0	0.642785	28.9735	-0.491992
121.3	0	0	0.640515	29.0009	-0.478761
121.4	0	0	0.638241	29.0283	-0.46525
121.5	0	0	0.635964	29.0558	-0.45147
121.6	0	0	0.633683	29.0832	-0.437434
121.7	0	0	0.631399	29.1107	-0.423156
121.8	0	0	0.629112	29.1381	-0.408649
121.9	0	0	0.626823	29.1656	-0.393927
122	0	0	0.62453	29.193	-0.379002
122.1	0	0	0.622235	29.2205	-0.363889
122.2	0	0	0.619937	29.2479	-0.3486
122.3	0	0	0.617636	29.2754	-0.333151
122.4	0	0	0.615333	29.3029	-0.317553
122.5	0	0	0.613028	29.3303	-0.301822
122.6	0	0	0.61072	29.3578	-0.285971
122.7	0	0	0.608411	29.3853	-0.270014
122.8	0	0	0.606099	29.4128	-0.253964
122.9	0	0	0.603785	29.4403	-0.237836
123	0	0	0.60147	29.4677	-0.221643
123.1	0	0	0.599152	29.4952	-0.205398
123.2	0	0	0.596833	29.5227	-0.189116
123.3	0	0	0.594513	29.5502	-0.17281
123.4	0	0	0.592191	29.5777	-0.156493
123.5	0	0	0.589868	29.6052	-0.14018
123.6	0	0	0.587543	29.6327	-0.123882
123.7	0	0	0.585218	29.6602	-0.107615
123.8	0	0	0.582891	29.6877	-0.0913893
123.9	0	0	0.580563	29.7152	-0.0752198
124	0	0	0.578234	29.7427	-0.0591186
124.1	0	0	0.575905	29.7702	-0.0430986
124.2	0	0	0.573575	29.7977	-0.0271722
124.3	0	0	0.571244	29.8253	-0.0113517
124.4	0	0	0.568913	29.8528	0.00435062
124.5	0	0	0.566581	29.8803	0.0199228
124.6	0	0	0.56425	29.9078	0.0353532
124.7	0	0	0.561917	29.9354	0.05063
124.8	0	0	0.559585	29.9629	0.0657421
124.9	0	0	0.557253	29.9904	0.0806783
125	0	0	0.554921	30.018	0.0954277
125.1	0	0	0.552588	30.0455	0.10998
125.2	0	0	0.550257	30.073	0.124324
125.3	0	0	0.547925	30.1006	0.13845
125.4	0	0	0.545594	30.1281	0.152348
125.5	0	0	0.543263	30.1557	0.166009
125.6	0	0	0.540933	30.1832	0.179423
125.7	0	0	0.538604	30.2108	0.192581
125.8	0	0	0.536275	30.2383	0.205475
125.9	0	0	0.533947	30.2659	0.218096
126	0	0	0.531621	30.2935	0.230436
126.1	0	0	0.529295	30.321	0.242486
126.2	0	1	0.529921	30.3808	0.270465
126.3	0	1	0.531233	30.4399	0.297669
126.4	0	1	0.533207	30.4984	0.324057
126.5	0	1	0.535815	30.5559	0.34959
126.6	0	1	0.539026	30.6126	0.374238
126.7	0	1	0.542805	30.6681	0.397973
126.8	0	1	0.547114	30.7225	0.420772
126.9	0	1	0.551914	30.7757	0.442618
127	0	1	0.557163	30.8276	0.463497
127.1	0	1	0.56282	30.8782	0.483402
127.2	0	1	0.568845	30.9275	0.502329
127.3	0	1	0.575195	30.9754	0.520276
127.4	0	1	0.581832	31.0219	0.537249
127.5	0	1	0.588716	31.0671	0.553253
127.6	0	1	0.59581	31.1109	0.568301
127.7	0	1	0.603079	31.1533	0.582404
127.8	0	1	0.610491	31.1945	0.59558
127.9	0	1	0.618012	31.2343	0.607847
128	0	1	0.625616	31.2729	0.619226
128.1	0	1	0.633273	31.3102	0.629739
128.2	0	1	0.640961	31.3464	0.639411
128.3	0	1	0.648655	31.3814	0.648267
128.4	0	1	0.656335	31.4152	0.656334
128.5	0	1	0.663982	31.448	0.66364
128.6	0	1	0.671579	31.4797	0.670213
128.7	0	1	0.679112	31.5104	0.676081
128.8	0	1	0.686566	31.5402	0.681275
128.9	0	1	0.69393	31.5689	0.685823
129	0	1	0.701192	31.5968	0.689755
129.1	0	1	0.708345	31.6238	0.6931
129.2	0	1	0.71538	31.6499	0.695887
129.3	0	1	0.722291	31.6752	0.698145
129.4	0	1	0.729071	31.6998	0.699901
129.5	0	1	0.735717	31.7235	0.701185
129.6	0	1	0.742224	31.7466	0.702021
129.7	0	1	0.74859	31.7689	0.702438
129.8	0	1	0.754813	31.7906	0.70246
129.9	0	1	0.760891	31.8116	0.702112
130	0	1	0.766823	31.8319	0.701418
130.1	0	1	0.772609	31.8517	0.700402
130.2	0	1	0.77825	31.8709	0.699085
130.3	0	1	0.783746	31.8895	0.697489
130.4	0	1	0.789097	31.9076	0.695635
130.5	0	1	0.794306	31.9251	0.693542
130.6	0	1	0.799374	31.9421	0.691228
130.7	0	1	0.804303	31.9587	0.688713
130.8	0	1	0.809095	31.9748	0.686012
130.9	0	1	0.813753	31.9904	0.683142
131	0	1	0.818279	32.0055	0.680119
131.1	0	1	0.822677	32.0203	0.676957
131.2	0	1	0.826949	32.0346	0.673669
131.3	0	1	0.831098	32.0485	0.67027
131.4	0	1	0.835128	32.0621	0.66677
131.5	0	1	0.839041	32.0753	0.663181
131.6	0	1	0.842841	32.0881	0.659515
131.7	0	1	0.846531	32.1005	0.655781
131.8	0	1	0.850115	32.1127	0.651989
131.9	0	1	0.853595	32.1245	0.648147
132	0	1	0.856975	32.136	0.644263
132.1	0	1	0.860258	32.1471	0.640345
132.2	1	1	0.86084	32.156	0.635652
132.3	1	1	0.861388	32.1648	0.63092
132.4	1	1	0.861902	32.1735	0.626149
132.5	1	1	0.862382	32.1822	0.621338
132.6	1	1	0.862826	32.1908	0.616489
132.7	1	1	0.863235	32.1994	0.611602
132.8	1	1	0.863609	32.2078	0.606677
132.9	1	1	0.863946	32.2163	0.601714
133	1	1	0.864247	32.2246	0.596713
133.1	1	1	0.86451	32.2329	0.591676
133.2	1	1	0.864736	32.2412	0.586601
133.3	1	1	0.864923	32.2494	0.581489
133.4	1	1	0.865071	32.2576	0.576341
133.5	1	1	0.86518	32.2657	0.571157
133.6	1	1	0.865249	32.2738	0.565938
133.7	1	1	0.865277	32.2818	0.560683
133.8	1	1	0.865263	32.2898	0.555393
133.9	1	1	0.865208	32.2977	0.550069
134	1	1	0.86511	32.3056	0.544711
134.1	1	1	0.86497	32.3135	0.53932
134.2	1	1	0.864786	32.3213	0.533897
134.3	1	1	0.864558	32.3291	0.528441
134.4	1	1	0.864286	32.3369	0.522955
134.5	1	1	0.863969	32.3446	0.517438
134.6	1	1	0.863607	32.3523	0.511891
134.7	1	1	0.863198	32.3599	0.506316
134.8	1	1	0.862744	32.3675	0.500713
134.9	1	1	0.862243	32.3751	0.495082
135	1	1	0.861695	32.3827	0.489425
135.1	1	1	0.8611	32.3902	0.483742
135.2	1	1	0.860457	32.3977	0.478035
135.3	1	1	0.859766	32.4051	0.472304
135.4	1	1	0.859026	32.4126	0.46655
135.5	1	1	0.858238	32.42	0.460775
135.6	1	1	0.857399	32.4274	0.454978
135.7	1	1	0.856511	32.4347	0.449162
135.8	1	1	0.855573	32.442	0.443327
135.9	1	1	0.854584	32.4493	0.437473
136	1	1	0.853545	32.4566	0.431603
136.1	1	1	0.852453	32.4638	0.425718
136.2	1	1	0.85131	32.471	0.419817
136.3	1	1	0.850114	32.4782	0.413904
136.4	1	1	0.848865	32.4854	0.407978
136.5	1	1	0.847564	32.4925	0.40204
136.6	1	1	0.846208	32.4996	0.396093
136.7	1	1	0.844798	32.5067	0.390138
136.8	1	1	0.843334	32.5137	0.384175
136.9	1	1	0.841815	32.5208	0.378206
137	1	1	0.84024	32.5278	0.372233
137.1	1	1	0.838609	32.5347	0.366256
137.2	1	1	0.836922	32.5417	0.360279
137.3	1	1	0.835179	32.5486	0.354301
137.4	1	1	0.833378	32.5555	0.348325
137.5	1	1	0.83152	32.5624	0.342352
137.6	1	1	0.829603	32.5692	0.336385
137.7	1	1	0.827629	32.576	0.330424
137.8	1	1	0.825596	32.5828	0.324471
137.9	1	1	0.823504	32.5896	0.318529
138	1	1	0.821353	32.5963	0.312599
138.1	1	1	0.819142	32.603	0.306683
138.2	1	0	0.81365	32.6341	0.281036
138.3	1	0	0.808081	32.6656	0.255041
138.4	1	0	0.802441	32.6977	0.22873
138.5	1	0	0.796738	32.7302	0.202137
138.6	1	0	0.79098	32.7632	0.175296
138.7	1	0	0.785176	32.7968	0.148245
138.8	1	0	0.779334	32.8308	0.121023
138.9	1	0	0.773466	32.8653	0.0936704
139	1	0	0.76758	32.9003	0.0662288
139.1	1	0	0.761688	32.9358	0.0387415
139.2	1	0	0.7558	32.9718	0.0112526
139.3	1	0	0.749929	33.0083	-0.0161925
139.4	1	0	0.744087	33.0453	-0.0435479
139.5	1	0	0.738286	33.0827	-0.0707672
139.6	1	0	0.732539	33.1206	-0.0978035
139.7	1	0	0.726859	33.159	-0.12461
139.8	1	0	0.721258	33.1978	-0.151139
139.9	1	0	0.715751	33.2371	-0.177345
140	1	0	0.71035	33.2768	-0.203181
140.1	1	0	0.705069	33.3169	-0.228602
140.2	1	0	0.69992	33.3574	-0.253564
140.3	1	0	0.694917	33.3983	-0.278023
140.4	1	0	0.690073	33.4396	-0.301936
140.5	1	0	0.685399	33.4812	-0.325264
140.6	1	0	0.680908	33.5231	-0.347968
140.7	1	0	0.67661	33.5653	-0.37001
140.8	1	0	0.672517	33.6078	-0.391355
140.9	1	0	0.668638	33.6505	-0.411971
141	1	0	0.664982	33.6935	-0.431827
141.1	1	0	0.661559	33.7366	-0.450894
141.2	1	0	0.658375	33.7799	-0.469147
141.3	1	0	0.655436	33.8233	-0.486562
141.4	1	0	0.652749	33.8668	-0.503119
141.5	1	0	0.650318	33.9103	-0.518798
141.6	1	0	0.648145	33.9538	-0.533586
141.7	1	0	0.646235	33.9974	-0.547468
141.8	1	0	0.644587	34.0408	-0.560435
141.9	1	0	0.643202	34.0842	-0.572479
142	1	0	0.642078	34.1274	-0.583595
142.1	1	0	0.641215	34.1705	-0.593781
142.2	1	0	0.640609	34.2133	-0.603036
142.3	1	0	0.640256	34.256	-0.611363
142.4	1	0	0.640151	34.2983	-0.618766
142.5	1	0	0.640288	34.3404	-0.625253
142.6	1	0	0.640662	34.3821	-0.630832
142.7	1	0	0.641264	34.4235	-0.635514
142.8	1	0	0.642088	34.4645	-0.639312
142.9	1	0	0.643124	34.5051	-0.642241
143	1	0	0.644364	34.5453	-0.644316
143.1	1	0	0.645799	34.585	-0.645555
143.2	1	0	0.647419	34.6243	-0.645978
143.3	1	0	0.649213	34.663	-0.645603
143.4	1	0	0.651173	34.7013	-0.644453
143.5	1	0	0.653288	34.7391	-0.64255
143.6	1	0	0.655547	34.7763	-0.639916
143.7	1	0	0.657941	34.8131	-0.636575
143.8	1	0	0.660459	34.8493	-0.632552
143.9	1	0	0.663092	34.8849	-0.627872
144	1	0	0.665829	34.92	-0.622558
144.1	1	0	0.668661	34.9546	-0.616638
144.2	0	0	0.666416	34.982	-0.607278
144.3	0	0	0.664167	35.0094	-0.597508
144.4	0	0	0.661912	35.0368	-0.587338
144.5	0	0	0.659653	35.0642	-0.576779
144.6	0	0	0.65739	35.0916	-0.565841
144.7	0	0	0.655121	35.119	-0.554538
144.8	0	0	0.652849	35.1464	-0.542879
144.9	0	0	0.650572	35.1738	-0.530877
145	0	0	0.648291	35.2013	-0.518543
145.1	0	0	0.646006	35.2287	-0.50589
145.2	0	0	0.643717	35.2561	-0.492931
145.3	0	0	0.641423	35.2835	-0.479678
145.4	0	0	0.639127	35.311	-0.466143
145.5	0	0	0.636826	35.3384	-0.452339
145.6	0	0	0.634522	35.3658	-0.438281
145.7	0	0	0.632215	35.3933	-0.42398
145.8	0	0	0.629904	35.4207	-0.40945
145.9	0	0	0.62759	35.4482	-0.394705
146	0	0	0.625273	35.4756	-0.379758
146.1	0	0	0.622953	35.503	-0.364623
146.2	0	0	0.62063	35.5305	-0.349312
146.3	0	0	0.618304	35.558	-0.333841
146.4	0	0	0.615976	35.5854	-0.318223
146.5	0	0	0.613644	35.6129	-0.302472
146.6	0	0	0.611311	35.6403	-0.286601
146.7	0	0	0.608975	35.6678	-0.270624
146.8	0	0	0.606636	35.6953	-0.254556
146.9	0	0	0.604296	35.7228	-0.238409
147	0	0	0.601953	35.7502	-0.222199
147.1	0	0	0.599609	35.7777	-0.205937
147.2	0	0	0.597263	35.8052	-0.189639
147.3	0	0	0.594914	35.8327	-0.173318
147.4	0	0	0.592565	35.8602	-0.156987
147.5	0	0	0.590213	35.8877	-0.14066
147.6	0	0	0.587861	35.9152	-0.124351
147.7	0	0	0.585506	35.9427	-0.108071
147.8	0	0	0.583151	35.9702	-0.0918357
147.9	0	0	0.580794	35.9977	-0.0756566
148	0	0	0.578437	36.0252	-0.059547
148.1	0	0	0.576078	36.0527	-0.0435196
148.2	0	0	0.573719	36.0802	-0.0275869
148.3	0	0	0.571359	36.1077	-0.0117612
148.4	0	0	0.568998	36.1352	0.00394516
148.5	0	0	0.566637	36.1628	0.0195203
148.6	0	0	0.564275	36.1903	0.0349523
148.7	0	0	0.561913	36.2178	0.0502298
148.8	0	0	0.55955	36.2454	0.0653412
148.9	0	0	0.557188	36.2729	0.0802756
149	0	0	0.554825	36.3004	0.0950219
149.1	0	0	0.552463	36.328	0.10957
149.2	0	0	0.5501	36.3555	0.123908
149.3	0	0	0.547738	36.3831	0.138028
149.4	0	0	0.545376	36.4106	0.151918
149.5	0	0	0.543015	36.4382	0.16557
149.6	0	0	0.540654	36.4657	0.178974
149.7	0	0	0.538294	36.4933	0.19212
149.8	0	0	0.535934	36.5208	0.205001
149.9	0	0	0.533575	36.5484	0.217608
150	0	0	0.531217	36.576	0.229933
150.1	0	0	0.52886	36.6035	0.241967
150.2	0	1	0.529453	36.6633	0.269911
150.3	0	1	0.530731	36.7224	0.297081
150.4	0	1	0.532672	36.7808	0.323435
150.5	0	1	0.535248	36.8384	0.348936
150.6	0	1	0.538428	36.895	0.373552
150.7	0	1	0.542176	36.9506	0.397256
150.8	0	1	0.546454	37.005	0.420024
150.9	0	1	0.551223	37.0582	0.44184
151	0	1	0.556443	37.1101	0.462691
151.1	0	1	0.562071	37.1608	0.482568
151.2	0	1	0.568067	37.21	0.501467
151.3	0	1	0.57439	37.2579	0.519388
151.4	0	1	0.580999	37.3045	0.536336
151.5	0	1	0.587856	37.3496	0.552318
151.6	0	1	0.594924	37.3934	0.567343
151.7	0	1	0.602168	37.4359	0.581427
151.8	0	1	0.609555	37.477	0.594585
151.9	0	1	0.617054	37.5169	0.606836
152	0	1	0.624635	37.5555	0.618202
152.1	0	1	0.632272	37.5928	0.628703
152.2	0	1	0.63994	37.629	0.638367
152.3	0	1	0.647616	37.664	0.647216
152.4	0	1	0.65528	37.6978	0.65528
152.5	0	1	0.662913	37.7306	0.662584
152.6	0	1	0.670497	37.7623	0.669158
152.7	0	1	0.678018	37.793	0.67503
152.8	0	1	0.685462	37.8228	0.680229
152.9	0	1	0.692818	37.8515	0.684784
153	0	1	0.700074	37.8794	0.688725
153.1	0	1	0.707222	37.9064	0.69208
153.2	0	1	0.714253	37.9326	0.694878
153.3	0	1	0.721162	37.9579	0.697147
153.4	0	1	0.727941	37.9825	0.698916
153.5	0	1	0.734588	38.0062	0.700212
153.6	0	1	0.741097	38.0293	0.701061
153.7	0	1	0.747466	38.0517	0.70149
153.8	0	1	0.753692	38.0734	0.701523
153.9	0	1	0.759775	38.0944	0.701186
154	0	1	0.765713	38.1148	0.700501
154.1	0	1	0.771505	38.1346	0.699493
154.2	0	1	0.777153	38.1538	0.698182
154.3	0	1	0.782656	38.1725	0.696591
154.4	0	1	0.788015	38.1906	0.694739
154.5	0	1	0.793233	38.2082	0.692646
154.6	0	1	0.798309	38.2253	0.69033
154.7	0	1	0.803247	38.2419	0.68781
154.8	0	1	0.808048	38.258	0.685101
154.9	0	1	0.812714	38.2737	0.682221
155	0	1	0.817249	38.2889	0.679183
155.1	0	1	0.821654	38.3037	0.676003
155.2	0	1	0.825933	38.3181	0.672695
155.3	0	1	0.830088	38.3321	0.669271
155.4	0	1	0.834121	38.3457	0.665742
155.5	0	1	0.838037	38.359	0.662121
155.6	0	1	0.841838	38.3718	0.658419
155.7	0	1	0.845527	38.3844	0.654644
155.8	0	1	0.849106	38.3966	0.650807
155.9	0	1	0.85258	38.4085	0.646915
156	0	1	0.85595	38.42	0.642978
156.1	1	1	0.856554	38.4291	0.6383
156.2	1	1	0.85712	38.438	0.63358
156.3	1	1	0.85765	38.4469	0.628819
156.4	1	1	0.858143	38.4557	0.624017
156.5	1	1	0.858598	38.4645	0.619175
156.6	1	1	0.859016	38.4731	0.614294
156.7	1	1	0.859397	38.4817	0.609376
156.8	1	1	0.85974	38.4903	0.60442
156.9	1	1	0.860046	38.4987	0.599426
157	1	1	0.860313	38.5072	0.594397
157.1	1	1	0.860542	38.5155	0.589331
157.2	1	1	0.860733	38.5238	0.584231
157.3	1	1	0.860884	38.5321	0.579095
157.4	1	1	0.860997	38.5403	0.573926
157.5	1	1	0.86107	38.5484	0.568722
157.6	1	1	0.861103	38.5566	0.563485
157.7	1	1	0.861095	38.5646	0.558215
157.8	1	1	0.861047	38.5726	0.552913
157.9	1	1	0.860958	38.5806	0.547579
158	1	1	0.860827	38.5885	0.542214
158.1	1	1	0.860653	38.5964	0.536817
158.2	1	1	0.860438	38.6042	0.53139
158.3	1	1	0.860179	38.612	0.525934
158.4	1	1	0.859876	38.6198	0.520448
158.5	1	1	0.859529	38.6275	0.514933
158.6	1	1	0.859138	38.6352	0.509391
158.7	1	1	0.858701	38.6429	0.503821
158.8	1	1	0.858219	38.6505	0.498225
158.9	1	1	0.857691	38.6581	0.492603
159	1	1	0.857116	38.6657	0.486956
159.1	1	1	0.856493	38.6732	0.481285
159.2	1	1	0.855824	38.6807	0.475592
159.3	1	1	0.855106	38.6882	0.469875
159.4	1	1	0.85434	38.6956	0.464138
159.5	1	1	0.853525	38.703	0.45838
159.6	1	1	0.852661	38.7103	0.452603
159.7	1	1	0.851748	38.7177	0.446808
159.8	1	1	0.850784	38.725	0.440996
159.9	1	1	0.84977	38.7323	0.435168
160	1	1	0.848706	38.7395	0.429326
160.1	1	1	0.84759	38.7468	0.423469
160.2	1	1	0.846423	38.7539	0.4176
160.3	1	1	0.845205	38.7611	0.41172
160.4	1	1	0.843934	38.7683	0.40583
160.5	1	1	0.84261	38.7754	0.399931
160.6	1	1	0.841234	38.7824	0.394024
160.7	1	1	0.839805	38.7895	0.388111
160.8	1	1	0.838322	38.7965	0.382193
160.9	1	1	0.836784	38.8035	0.376272
161	1	1	0.835193	38.8105	0.370348
161.1	1	1	0.833546	38.8174	0.364424
161.2	1	1	0.831844	38.8243	0.3585
161.3	1	1	0.830087	38.8312	0.352579
161.4	1	1	0.828273	38.8381	0.346661
161.5	1	1	0.826404	38.8449	0.340749
161.6	1	1	0.824477	38.8517	0.334844
161.7	1	1	0.822493	38.8585	0.328948
161.8	1	1	0.820452	38.8652	0.323063
161.9	1	1	0.818354	38.8719	0.31719
162	1	1	0.816197	38.8786	0.311332
162.1	1	0	0.810681	38.9096	0.28584
162.2	1	0	0.805088	38.9411	0.259997
162.3	1	0	0.799425	38.9731	0.233834
162.4	1	0	0.7937	39.0056	0.207384
162.5	1	0	0.787921	39.0385	0.180681
162.6	1	0	0.782096	39.072	0.153763
162.7	1	0	0.776233	39.106	0.126667
162.8	1	0	0.770344	39.1405	0.0994332
162.9	1	0	0.764437	39.1754	0.0721034
163	1	0	0.758525	39.2109	0.04472
163.1	1	0	0.752617	39.2469	0.0173269
163.2	1	0	0.746726	39.2833	-0.0100311
163.3	1	0	0.740863	39.3203	-0.0373085
163.4	1	0	0.735041	39.3577	-0.0644589
163.5	1	0	0.729274	39.3956	-0.0914357
163.6	1	0	0.723572	39.434	-0.118192
163.7	1	0	0.717951	39.4728	-0.144682
163.8	1	0	0.712423	39.5121	-0.170857
163.9	1	0	0.707001	39.5518	-0.196673
164	1	0	0.7017	39.5919	-0.222084
164.1	1	0	0.696531	39.6325	-0.247046
164.2	1	0	0.691509	39.6734	-0.271514
164.3	1	0	0.686645	39.7147	-0.295447
164.4	1	0	0.681953	39.7564	-0.318804
164.5	1	0	0.677444	39.7983	-0.341546
164.6	1	0	0.673129	39.8406	-0.363635
164.7	1	0	0.669021	39.8832	-0.385038
164.8	1	0	0.665127	39.926	-0.40572
164.9	1	0	0.661459	39.969	-0.425651
165	1	0	0.658025	40.0122	-0.444801
165.1	1	0	0.654831	40.0555	-0.463146
165.2	1	0	0.651886	40.099	-0.48066
165.3	1	0	0.649194	40.1426	-0.497324
165.4	1	0	0.64676	40.1862	-0.513119
165.5	1	0	0.644588	40.2299	-0.528029
165.6	1	0	0.642679	40.2735	-0.542041
165.7	1	0	0.641037	40.3171	-0.555143
165.8	1	0	0.639659	40.3605	-0.567329
165.9	1	0	0.638547	40.4039	-0.578592
166	1	0	0.637697	40.4471	-0.588931
166.1	1	0	0.637108	40.4901	-0.598343
166.2	1	0	0.636774	40.5328	-0.606832
166.3	1	0	0.636691	40.5753	-0.614401
166.4	1	0	0.636853	40.6175	-0.621057
166.5	1	0	0.637255	40.6594	-0.626807
166.6	1	0	0.637888	40.7009	-0.631663
166.7	1	0	0.638744	40.742	-0.635636
166.8	1	0	0.639815	40.7828	-0.638741
166.9	1	0	0.641093	40.8231	-0.640993
167	1	0	0.642567	40.8629	-0.642409
167.1	1	0	0.644228	40.9023	-0.643006
167.2	1	0	0.646065	40.9412	-0.642806
167.3	1	0	0.64807	40.9796	-0.641828
167.4	1	0	0.65023	41.0175	-0.640095
167.5	1	0	0.652536	41.0549	-0.637628
167.6	1	0	0.654978	41.0917	-0.63445
167.7	1	0	0.657544	41.128	-0.630587
167.8	1	0	0.660225	41.1638	-0.626061
167.9	1	0	0.663011	41.199	-0.620898
168	1	0	0.665892	41.2337	-0.615123
