# Supplementary material for: Application of time lags between light and temperature cycles for growth control based on the circadian clock of Lactuca sativa L. seedlings
Source: Front Plant Sci. 2022 Oct 13;13:994555. doi: 10.3389/fpls.2022.994555 (PMC9802636; doi:10.3389/fpls.2022.994555)
Supplement: Supplementary file 1 [file DataSheet_1.zip › Simulation/Cos (Figure S8)/LD_ctrl_Cos.xls]

Cycle	t	L		theta[0][2��/day]	R	��	����	RCos��			omega_min	omega_Max	omega_ave
0	0.1	1	1	-0.536272	0.999986	-0.519997	-0.546177	0.867809	0.00416667	-0.0827601	-0.536272	-0.503723	-0.519997
0	0.2	1	1	-0.526167	0.999945	-0.49364	-0.546	0.880566	0.00833333	-0.0785653	-0.526167	-0.461113	-0.49364
0	0.3	1	1	-0.516045	0.999877	-0.467283	-0.545823	0.892686	0.0125	-0.0743704	-0.516045	-0.41852	-0.467282
0	0.4	1	1	-0.505908	0.999781	-0.440926	-0.545645	0.904159	0.0166667	-0.0701755	-0.505908	-0.375943	-0.440925
0	0.5	1	1	-0.495754	0.999659	-0.414568	-0.545468	0.914978	0.0208333	-0.0659806	-0.495754	-0.333382	-0.414568
0	0.6	1	1	-0.485585	0.999509	-0.388211	-0.545291	0.925133	0.025	-0.0617857	-0.485585	-0.290838	-0.388211
0	0.7	1	1	-0.475399	0.999332	-0.361854	-0.545114	0.934618	0.0291667	-0.0575909	-0.475399	-0.248309	-0.361853
0	0.8	1	1	-0.465197	0.999129	-0.335497	-0.544936	0.943424	0.0333333	-0.053396	-0.465197	-0.205796	-0.335496
0	0.9	1	1	-0.454979	0.998899	-0.30914	-0.544759	0.951546	0.0375	-0.0492011	-0.454979	-0.1633	-0.309139
0	1	1	1	-0.444745	0.998642	-0.282783	-0.544582	0.958978	0.0416667	-0.0450062	-0.444745	-0.120819	-0.282781
0	1.1	1	1	-0.434496	0.998358	-0.256425	-0.544405	0.965715	0.0458333	-0.0408114	-0.434496	-0.078354	-0.256424
0	1.2	1	1	-0.42423	0.998049	-0.230068	-0.544227	0.971751	0.05	-0.0366165	-0.42423	-0.0359048	-0.230067
0	1.3	1	1	-0.413949	0.997712	-0.203711	-0.54405	0.977082	0.0541667	-0.0324216	-0.413949	0.00652872	-0.203709
0	1.4	1	1	-0.403652	0.99735	-0.177354	-0.543873	0.981706	0.0583333	-0.0282267	-0.403652	0.0489467	-0.177352
0	1.5	1	1	-0.393339	0.996962	-0.150996	-0.543695	0.985618	0.0625	-0.0240318	-0.393339	0.0913491	-0.150995
0	1.6	1	1	-0.383011	0.996547	-0.124639	-0.543518	0.988817	0.0666667	-0.0198369	-0.383011	0.133736	-0.124637
0	1.7	1	1	-0.372668	0.996107	-0.0982819	-0.543341	0.9913	0.0708333	-0.015642	-0.372668	0.176108	-0.0982799
0	1.8	1	1	-0.362309	0.995641	-0.0719246	-0.543164	0.993066	0.075	-0.0114472	-0.362309	0.218465	-0.0719225
0	1.9	1	1	-0.351936	0.995149	-0.0455674	-0.542986	0.994116	0.0791667	-0.00725227	-0.351936	0.260806	-0.0455652
0	2	1	1	-0.341547	0.994631	-0.0192101	-0.542809	0.994448	0.0833333	-0.00305738	-0.341547	0.303132	-0.0192078
0	2.1	1	1	-0.331143	0.994088	0.0071472	-0.542632	0.994063	0.0875	0.00113751	-0.331143	0.345444	0.00714955
0	2.2	1	1	-0.320724	0.99352	0.0335045	-0.542454	0.992962	0.0916667	0.00533241	-0.320724	0.387741	0.0335069
0	2.3	1	1	-0.310291	0.992926	0.0598618	-0.542277	0.991148	0.0958333	0.0095273	-0.310291	0.430023	0.0598643
0	2.4	1	1	-0.299843	0.992308	0.0862191	-0.542099	0.988622	0.1	0.0137222	-0.299843	0.472291	0.0862217
0	2.5	1	1	-0.28938	0.991664	0.112576	-0.541922	0.985387	0.104167	0.0179171	-0.28938	0.514545	0.112579
0	2.6	1	1	-0.278903	0.990996	0.138934	-0.541745	0.981447	0.108333	0.022112	-0.278903	0.556784	0.138936
0	2.7	1	1	-0.268412	0.990302	0.165291	-0.541567	0.976805	0.1125	0.0263069	-0.268412	0.599009	0.165294
0	2.8	1	1	-0.257907	0.989584	0.191649	-0.54139	0.971467	0.116667	0.0305018	-0.257907	0.64122	0.191651
0	2.9	1	1	-0.247388	0.988842	0.218006	-0.541212	0.965437	0.120833	0.0346967	-0.247388	0.683418	0.218009
0	3	1	1	-0.236856	0.988075	0.244363	-0.541035	0.958721	0.125	0.0388916	-0.236856	0.725602	0.244366
0	3.1	1	1	-0.226309	0.987284	0.270721	-0.540857	0.951326	0.129167	0.0430865	-0.226309	0.767772	0.270724
0	3.2	1	1	-0.215749	0.986469	0.297078	-0.54068	0.943258	0.133333	0.0472815	-0.215749	0.809929	0.297081
0	3.3	1	1	-0.205176	0.98563	0.323436	-0.540502	0.934524	0.1375	0.0514764	-0.205176	0.852073	0.323438
0	3.4	1	1	-0.19459	0.984767	0.349793	-0.540325	0.925133	0.141667	0.0556713	-0.19459	0.894205	0.349796
0	3.5	1	1	-0.183991	0.98388	0.37615	-0.540147	0.915092	0.145833	0.0598662	-0.183991	0.936323	0.376153
0	3.6	1	1	-0.173379	0.982969	0.402508	-0.53997	0.904412	0.15	0.0640611	-0.173379	0.978429	0.402511
0	3.7	1	1	-0.162755	0.982035	0.428865	-0.539792	0.8931	0.154167	0.0682561	-0.162755	1.02052	0.428868
0	3.8	1	1	-0.152118	0.981078	0.455223	-0.539615	0.881168	0.158333	0.072451	-0.152118	1.0626	0.455226
0	3.9	1	1	-0.141469	0.980097	0.481581	-0.539437	0.868625	0.1625	0.0766459	-0.141469	1.10467	0.481583
0	4	1	1	-0.130808	0.979093	0.507938	-0.539259	0.855482	0.166667	0.0808409	-0.130808	1.14673	0.507941
0	4.1	1	1	-0.120135	0.978066	0.534296	-0.539082	0.841751	0.170833	0.0850358	-0.120135	1.18877	0.534298
0	4.2	1	1	-0.10945	0.977017	0.560653	-0.538904	0.827443	0.175	0.0892307	-0.10945	1.23081	0.560656
0	4.3	1	1	-0.0987538	0.975944	0.587011	-0.538727	0.812571	0.179167	0.0934257	-0.0987538	1.27283	0.587013
0	4.4	1	1	-0.0880464	0.974849	0.613368	-0.538549	0.797147	0.183333	0.0976206	-0.0880464	1.31484	0.613371
0	4.5	1	1	-0.0773279	0.973732	0.639726	-0.538371	0.781185	0.1875	0.101816	-0.0773279	1.35684	0.639728
0	4.6	1	1	-0.0665985	0.972592	0.666084	-0.538193	0.764698	0.191667	0.106011	-0.0665985	1.39883	0.666086
0	4.7	1	1	-0.0558585	0.97143	0.692441	-0.538016	0.747699	0.195833	0.110205	-0.0558585	1.44081	0.692444
0	4.8	1	1	-0.045108	0.970246	0.718799	-0.537838	0.730204	0.2	0.1144	-0.045108	1.48278	0.718801
0	4.9	1	1	-0.0343472	0.96904	0.745157	-0.53766	0.712226	0.204167	0.118595	-0.0343472	1.52474	0.745159
0	5	1	1	-0.0235764	0.967812	0.771515	-0.537482	0.693781	0.208333	0.12279	-0.0235764	1.56669	0.771516
0	5.1	1	1	-0.0127958	0.966562	0.797872	-0.537305	0.674884	0.2125	0.126985	-0.0127958	1.60863	0.797874
0	5.2	1	1	-0.00200553	0.965291	0.82423	-0.537127	0.655551	0.216667	0.13118	-0.00200553	1.65056	0.824232
0	5.3	1	1	0.0087941	0.963999	0.850588	-0.536949	0.635797	0.220833	0.135375	0.0087941	1.69248	0.850589
0	5.4	1	1	0.0196029	0.962685	0.876946	-0.536771	0.615639	0.225	0.13957	0.0196029	1.7344	0.876947
0	5.5	1	1	0.0304207	0.961351	0.903304	-0.536593	0.595094	0.229167	0.143765	0.0304207	1.7763	0.903305
0	5.6	1	1	0.0412471	0.959995	0.929661	-0.536415	0.574178	0.233333	0.14796	0.0412471	1.8182	0.929662
0	5.7	1	1	0.0520821	0.958618	0.956019	-0.536237	0.552908	0.2375	0.152155	0.0520821	1.86008	0.95602
0	5.8	1	1	0.0629254	0.957221	0.982377	-0.536059	0.531302	0.241667	0.15635	0.0629254	1.90196	0.982378
0	5.9	1	1	0.0737766	0.955803	1.00874	-0.535881	0.509378	0.245833	0.160545	0.0737766	1.94383	1.00874
0	6	1	1	0.0846358	0.954365	1.03509	-0.535703	0.487152	0.25	0.16474	0.0846358	1.9857	1.03509
0	6.1	1	1	0.0955024	0.952907	1.06145	-0.535525	0.464643	0.254167	0.168935	0.0955024	2.02755	1.06145
0	6.2	1	1	0.106376	0.951428	1.08781	-0.535347	0.441868	0.258333	0.17313	0.106376	2.0694	1.08781
0	6.3	1	1	0.117258	0.949929	1.11417	-0.535169	0.418848	0.2625	0.177325	0.117258	2.11124	1.11417
0	6.4	1	1	0.128146	0.94841	1.14053	-0.534991	0.395598	0.266667	0.18152	0.128146	2.15308	1.14052
0	6.5	1	1	0.13904	0.946872	1.16688	-0.534813	0.372139	0.270833	0.185715	0.13904	2.19491	1.16688
0	6.6	1	1	0.149941	0.945314	1.19324	-0.534635	0.348489	0.275	0.18991	0.149941	2.23673	1.19324
0	6.7	1	1	0.160849	0.943737	1.2196	-0.534456	0.324666	0.279167	0.194105	0.160849	2.27855	1.2196
0	6.8	1	1	0.171762	0.94214	1.24596	-0.534278	0.30069	0.283333	0.1983	0.171762	2.32036	1.24596
0	6.9	1	1	0.182681	0.940524	1.27232	-0.5341	0.276578	0.2875	0.202495	0.182681	2.36217	1.27231
0	7	1	1	0.193605	0.938889	1.29867	-0.533922	0.252351	0.291667	0.20669	0.193605	2.40397	1.29867
0	7.1	1	1	0.204535	0.937235	1.32503	-0.533743	0.228027	0.295833	0.210885	0.204535	2.44576	1.32503
0	7.2	1	1	0.215469	0.935563	1.35139	-0.533565	0.203625	0.3	0.21508	0.215469	2.48755	1.35139
0	7.3	1	1	0.226408	0.933871	1.37775	-0.533387	0.179164	0.304167	0.219276	0.226408	2.52934	1.37774
0	7.4	1	1	0.237352	0.932162	1.40411	-0.533209	0.154663	0.308333	0.223471	0.237352	2.57112	1.4041
0	7.5	1	1	0.2483	0.930433	1.43047	-0.53303	0.130141	0.3125	0.227666	0.2483	2.6129	1.43046
0	7.6	1	1	0.259252	0.928687	1.45682	-0.532852	0.105616	0.316667	0.231861	0.259252	2.65468	1.45682
0	7.7	1	1	0.270208	0.926923	1.48318	-0.532673	0.0811079	0.320833	0.236056	0.270208	2.69645	1.48318
0	7.8	1	1	0.281167	0.92514	1.50954	-0.532495	0.056635	0.325	0.240251	0.281167	2.73822	1.50953
0	7.9	1	1	0.29213	0.92334	1.5359	-0.532316	0.0322158	0.329167	0.244446	0.29213	2.77998	1.53589
0	8	1	1	0.303095	0.921523	1.56226	-0.532138	0.00786895	0.333333	0.248641	0.303095	2.82174	1.56225
0	8.1	1	1	0.314063	0.919687	1.58862	-0.531959	-0.0163873	0.3375	0.252836	0.314063	2.8635	1.58861
0	8.2	1	1	0.325034	0.917835	1.61497	-0.531781	-0.0405347	0.341667	0.257031	0.325034	2.90526	1.61497
0	8.3	1	1	0.336008	0.915965	1.64133	-0.531602	-0.0645551	0.345833	0.261226	0.336008	2.94702	1.64133
0	8.4	1	1	0.346983	0.914078	1.66769	-0.531424	-0.0884308	0.35	0.265421	0.346983	2.98877	1.66768
0	8.5	1	1	0.35796	0.912174	1.69405	-0.531245	-0.112144	0.354167	0.269616	0.35796	3.03052	1.69404
0	8.6	1	1	0.368938	0.910253	1.72041	-0.531067	-0.135677	0.358333	0.273811	0.368938	3.07227	1.7204
0	8.7	1	1	0.379918	0.908316	1.74677	-0.530888	-0.159013	0.3625	0.278007	0.379918	3.11402	1.74676
0	8.8	1	1	0.3909	0.906362	1.77313	-0.530709	-0.182135	0.366667	0.282202	0.3909	3.15577	1.77312
0	8.9	1	1	0.401881	0.904391	1.79948	-0.530531	-0.205025	0.370833	0.286397	0.401881	3.19752	1.79947
0	9	1	1	0.412864	0.902405	1.82584	-0.530352	-0.227668	0.375	0.290592	0.412864	3.23927	1.82583
0	9.1	1	1	0.423847	0.900402	1.8522	-0.530173	-0.250047	0.379167	0.294787	0.423847	3.28101	1.85219
0	9.2	1	1	0.43483	0.898383	1.87856	-0.529994	-0.272146	0.383333	0.298982	0.43483	3.32276	1.87855
0	9.3	1	1	0.445813	0.896349	1.90492	-0.529815	-0.293949	0.3875	0.303177	0.445813	3.36451	1.90491
0	9.4	1	1	0.456796	0.894298	1.93128	-0.529637	-0.315441	0.391667	0.307372	0.456796	3.40626	1.93127
0	9.5	1	1	0.467778	0.892233	1.95764	-0.529458	-0.336607	0.395833	0.311568	0.467778	3.44801	1.95762
0	9.6	1	1	0.478759	0.890151	1.984	-0.529279	-0.357432	0.4	0.315763	0.478759	3.48976	1.98398
0	9.7	1	1	0.48974	0.888055	2.01035	-0.5291	-0.377902	0.404167	0.319958	0.48974	3.53151	2.01034
0	9.8	1	1	0.500719	0.885943	2.03671	-0.528921	-0.398003	0.408333	0.324153	0.500719	3.57327	2.0367
0	9.9	1	1	0.511696	0.883817	2.06307	-0.528742	-0.41772	0.4125	0.328348	0.511696	3.61502	2.06306
0	10	1	1	0.522672	0.881675	2.08943	-0.528563	-0.437041	0.416667	0.332543	0.522672	3.65678	2.08942
0	10.1	1	1	0.533646	0.879519	2.11579	-0.528384	-0.455953	0.420833	0.336738	0.533646	3.69854	2.11577
0	10.2	1	1	0.544618	0.877348	2.14215	-0.528205	-0.474443	0.425	0.340934	0.544618	3.7403	2.14213
0	10.3	1	1	0.555587	0.875163	2.16851	-0.528026	-0.4925	0.429167	0.345129	0.555587	3.78207	2.16849
0	10.4	1	1	0.566554	0.872963	2.19487	-0.527847	-0.51011	0.433333	0.349324	0.566554	3.82383	2.19485
0	10.5	1	1	0.577518	0.87075	2.22123	-0.527668	-0.527263	0.4375	0.353519	0.577518	3.8656	2.22121
0	10.6	1	1	0.588479	0.868522	2.24758	-0.527489	-0.543948	0.441667	0.357714	0.588479	3.90738	2.24757
0	10.7	1	1	0.599437	0.86628	2.27394	-0.52731	-0.560155	0.445833	0.361909	0.599437	3.94915	2.27393
0	10.8	1	1	0.610391	0.864025	2.3003	-0.527131	-0.575874	0.45	0.366105	0.610391	3.99094	2.30028
0	10.9	1	1	0.621342	0.861756	2.32666	-0.526952	-0.591094	0.454167	0.3703	0.621342	4.03272	2.32664
0	11	1	1	0.632289	0.859473	2.35302	-0.526773	-0.605808	0.458333	0.374495	0.632289	4.07451	2.353
0	11.1	1	1	0.643231	0.857178	2.37938	-0.526593	-0.620005	0.4625	0.37869	0.643231	4.1163	2.37936
0	11.2	1	1	0.65417	0.854869	2.40574	-0.526414	-0.633678	0.466667	0.382885	0.65417	4.1581	2.40572
0	11.3	1	1	0.665104	0.852547	2.4321	-0.526235	-0.64682	0.470833	0.38708	0.665104	4.1999	2.43208
0	11.4	1	1	0.676033	0.850212	2.45846	-0.526056	-0.659422	0.475	0.391276	0.676033	4.24171	2.45844
0	11.5	1	1	0.686957	0.847864	2.48482	-0.525876	-0.671478	0.479167	0.395471	0.686957	4.28352	2.48479
0	11.6	1	1	0.697876	0.845504	2.51118	-0.525697	-0.682983	0.483333	0.399666	0.697876	4.32534	2.51115
0	11.7	1	1	0.70879	0.843131	2.53753	-0.525518	-0.693929	0.4875	0.403861	0.70879	4.36717	2.53751
0	11.8	1	1	0.719698	0.840746	2.56389	-0.525339	-0.704311	0.491667	0.408056	0.719698	4.409	2.56387
0	11.9	1	1	0.730601	0.838349	2.59025	-0.525159	-0.714125	0.495833	0.412252	0.730601	4.45083	2.59023
0	12	1	1	0.741498	0.835939	2.61661	-0.52498	-0.723367	0.5	0.416447	0.741498	4.49267	2.61659
0	12.1	0	0	0.750186	0.834415	2.6586	-0.509168	-0.738967	0.504167	0.42313	0.750186	4.52594	2.66052
0	12.2	0	0	0.759021	0.833053	2.70045	-0.4935	-0.753301	0.508333	0.42979	0.759021	4.5587	2.70427
0	12.3	0	0	0.768003	0.831855	2.74213	-0.478003	-0.766363	0.5125	0.436423	0.768003	4.59095	2.74782
0	12.4	0	0	0.777136	0.830819	2.78361	-0.462702	-0.77815	0.516667	0.443025	0.777136	4.62273	2.79113
0	12.5	0	0	0.786421	0.829944	2.82487	-0.447623	-0.788663	0.520833	0.449592	0.786421	4.65404	2.83418
0	12.6	0	0	0.795861	0.829228	2.86588	-0.43279	-0.79791	0.525	0.456119	0.795861	4.6849	2.87693
0	12.7	0	0	0.805459	0.828669	2.90662	-0.418228	-0.805899	0.529167	0.462604	0.805459	4.71533	2.91935
0	12.8	0	0	0.815216	0.828264	2.94707	-0.403958	-0.812643	0.533333	0.469041	0.815216	4.74535	2.96142
0	12.9	0	0	0.825137	0.828007	2.98721	-0.390001	-0.81816	0.5375	0.475429	0.825137	4.77497	3.00312
0	13	0	0	0.835223	0.827896	3.02701	-0.376379	-0.822468	0.541667	0.481764	0.835223	4.80421	3.04442
0	13.1	0	0	0.845477	0.827925	3.06646	-0.363109	-0.82559	0.545833	0.488043	0.845477	4.83308	3.08529
0	13.2	0	0	0.855902	0.82809	3.10554	-0.35021	-0.827552	0.55	0.494262	0.855902	4.8616	3.12573
0	13.3	0	0	0.866502	0.828383	3.14423	-0.337698	-0.82838	0.554167	0.50042	0.866502	4.88978	3.16571
0	13.4	0	0	0.877278	0.828801	3.18252	-0.325588	-0.828107	0.558333	0.506514	0.877278	4.91764	3.20522
0	13.5	0	0	0.888235	0.829336	3.2204	-0.313893	-0.826762	0.5625	0.512542	0.888235	4.94519	3.24424
0	13.6	0	0	0.899375	0.829982	3.25785	-0.302625	-0.82438	0.566667	0.518502	0.899375	4.97244	3.28276
0	13.7	0	0	0.910701	0.830734	3.29485	-0.291797	-0.820996	0.570833	0.524392	0.910701	4.99942	3.32076
0	13.8	0	0	0.922218	0.831584	3.33141	-0.281417	-0.816647	0.575	0.530211	0.922218	5.02613	3.35824
0	13.9	0	0	0.933928	0.832525	3.36752	-0.271494	-0.811368	0.579167	0.535957	0.933928	5.05259	3.39519
0	14	0	0	0.945834	0.833552	3.40316	-0.262036	-0.8052	0.583333	0.541629	0.945834	5.0788	3.43161
0	14.1	0	0	0.957941	0.834657	3.43832	-0.253048	-0.79818	0.5875	0.547226	0.957941	5.10479	3.46748
0	14.2	0	0	0.970252	0.835834	3.47302	-0.244535	-0.790348	0.591667	0.552748	0.970252	5.13057	3.5028
0	14.3	0	0	0.982769	0.837077	3.50723	-0.236502	-0.781743	0.595833	0.558193	0.982769	5.15614	3.53758
0	14.4	0	0	0.995498	0.838379	3.54096	-0.22895	-0.772404	0.6	0.563561	0.995498	5.18152	3.5718
0	14.5	0	0	1.00844	0.839734	3.57421	-0.221883	-0.762371	0.604167	0.568853	1.00844	5.20672	3.60547
0	14.6	0	0	1.0216	0.841136	3.60697	-0.2153	-0.751683	0.608333	0.574067	1.0216	5.23176	3.63859
0	14.7	0	0	1.03499	0.84258	3.63925	-0.209201	-0.740378	0.6125	0.579205	1.03499	5.25664	3.67117
0	14.8	0	0	1.0486	0.844059	3.67104	-0.203587	-0.728494	0.616667	0.584265	1.0486	5.28138	3.70319
0	14.9	0	0	1.06244	0.845569	3.70236	-0.198455	-0.716069	0.620833	0.589248	1.06244	5.30599	3.73468
0	15	0	0	1.07651	0.847103	3.73319	-0.193803	-0.70314	0.625	0.594155	1.07651	5.33047	3.76562
0	15.1	0	0	1.09082	0.848658	3.76354	-0.189628	-0.689741	0.629167	0.598986	1.09082	5.35484	3.79604
0	15.2	0	0	1.10537	0.850228	3.79342	-0.185927	-0.675909	0.633333	0.603742	1.10537	5.37912	3.82592
0	15.3	0	0	1.12017	0.851809	3.82283	-0.182696	-0.661677	0.6375	0.608423	1.12017	5.4033	3.85528
0	15.4	0	0	1.13522	0.853396	3.85178	-0.17993	-0.647078	0.641667	0.61303	1.13522	5.42741	3.88413
0	15.5	0	0	1.15051	0.854986	3.88027	-0.177624	-0.632145	0.645833	0.617564	1.15051	5.45145	3.91247
0	15.6	0	0	1.16607	0.856575	3.9083	-0.175773	-0.616906	0.65	0.622025	1.16607	5.47543	3.9403
0	15.7	0	0	1.18188	0.85816	3.93588	-0.174372	-0.601394	0.654167	0.626414	1.18188	5.49936	3.96765
0	15.8	0	0	1.19796	0.859736	3.96302	-0.173414	-0.585635	0.658333	0.630734	1.19796	5.52326	3.99451
0	15.9	0	0	1.2143	0.861302	3.98972	-0.172893	-0.569657	0.6625	0.634983	1.2143	5.54713	4.02089
0	16	0	0	1.23092	0.862854	4.01599	-0.172802	-0.553487	0.666667	0.639164	1.23092	5.57098	4.0468
0	16.1	0	0	1.24781	0.864389	4.04183	-0.173136	-0.537149	0.670833	0.643278	1.24781	5.59483	4.07226
0	16.2	0	0	1.26497	0.865905	4.06726	-0.173886	-0.520667	0.675	0.647325	1.26497	5.61869	4.09726
0	16.3	0	0	1.28242	0.8674	4.09228	-0.175046	-0.504064	0.679167	0.651307	1.28242	5.64255	4.12182
0	16.4	0	0	1.30015	0.868872	4.1169	-0.176609	-0.487361	0.683333	0.655225	1.30015	5.66644	4.14595
0	16.5	0	0	1.31816	0.870318	4.14112	-0.178567	-0.470579	0.6875	0.65908	1.31816	5.69037	4.16965
0	16.6	0	0	1.33646	0.871738	4.16496	-0.180914	-0.453737	0.691667	0.662873	1.33646	5.71434	4.19294
0	16.7	0	0	1.35506	0.873129	4.18841	-0.183641	-0.436853	0.695833	0.666606	1.35506	5.73837	4.21582
0	16.8	0	0	1.37395	0.87449	4.21149	-0.186742	-0.419945	0.7	0.670279	1.37395	5.76247	4.2383
0	16.9	0	0	1.39313	0.87582	4.2342	-0.19021	-0.403028	0.704167	0.673894	1.39313	5.78664	4.2604
0	17	0	0	1.41261	0.877118	4.25655	-0.194036	-0.386118	0.708333	0.677452	1.41261	5.81089	4.28211
0	17.1	0	0	1.43239	0.878382	4.27856	-0.198213	-0.369229	0.7125	0.680953	1.43239	5.83525	4.30346
0	17.2	0	0	1.45247	0.879613	4.30021	-0.202735	-0.352375	0.716667	0.6844	1.45247	5.85971	4.32444
0	17.3	0	0	1.47286	0.880808	4.32154	-0.207593	-0.335567	0.720833	0.687794	1.47286	5.8843	4.34506
0	17.4	0	0	1.49354	0.881967	4.34253	-0.21278	-0.318818	0.725	0.691135	1.49354	5.90901	4.36535
0	17.5	0	0	1.51453	0.883091	4.3632	-0.218291	-0.302138	0.729167	0.694425	1.51453	5.93387	4.38529
0	17.6	0	0	1.53583	0.884177	4.38355	-0.224116	-0.285537	0.733333	0.697664	1.53583	5.95888	4.4049
0	17.7	0	0	1.55742	0.885226	4.4036	-0.230249	-0.269025	0.7375	0.700855	1.55742	5.98405	4.4242
0	17.8	0	0	1.57932	0.886237	4.42334	-0.236684	-0.25261	0.741667	0.703997	1.57932	6.0094	4.44318
0	17.9	0	0	1.60152	0.887211	4.4428	-0.243414	-0.236299	0.745833	0.707093	1.60152	6.03494	4.46185
0	18	0	0	1.62402	0.888146	4.46196	-0.250431	-0.220101	0.75	0.710143	1.62402	6.06068	4.48023
0	18.1	0	0	1.64682	0.889043	4.48084	-0.257728	-0.204022	0.754167	0.713148	1.64682	6.08664	4.49831
0	18.2	0	0	1.66992	0.889901	4.49945	-0.265301	-0.188068	0.758333	0.716109	1.66992	6.11282	4.51611
0	18.3	0	0	1.69331	0.890721	4.51779	-0.273141	-0.172244	0.7625	0.719028	1.69331	6.13923	4.53364
0	18.4	0	0	1.71699	0.891502	4.53587	-0.281243	-0.156555	0.766667	0.721905	1.71699	6.1659	4.5509
0	18.5	0	0	1.74096	0.892244	4.55369	-0.289601	-0.141006	0.770833	0.724742	1.74096	6.19284	4.56789
0	18.6	0	0	1.76522	0.892947	4.57126	-0.298207	-0.125601	0.775	0.727539	1.76522	6.22005	4.58463
0	18.7	0	0	1.78975	0.893611	4.58859	-0.307057	-0.110344	0.779167	0.730297	1.78975	6.24755	4.60112
0	18.8	0	0	1.81456	0.894237	4.60568	-0.316144	-0.0952383	0.783333	0.733017	1.81456	6.27536	4.61736
0	18.9	0	0	1.83963	0.894824	4.62255	-0.325463	-0.080286	0.7875	0.735701	1.83963	6.3035	4.63337
0	19	0	0	1.86497	0.895372	4.63918	-0.335008	-0.06549	0.791667	0.738349	1.86497	6.33196	4.64915
0	19.1	0	0	1.89056	0.895881	4.6556	-0.344772	-0.0508526	0.795833	0.740961	1.89056	6.36078	4.6647
0	19.2	0	0	1.9164	0.896353	4.6718	-0.354752	-0.0363756	0.8	0.743539	1.9164	6.38997	4.68004
0	19.3	0	0	1.94249	0.896785	4.68779	-0.364941	-0.0220606	0.804167	0.746084	1.94249	6.41954	4.69516
0	19.4	0	0	1.9688	0.89718	4.70357	-0.375335	-0.00790918	0.808333	0.748597	1.9688	6.44951	4.71007
0	19.5	0	0	1.99534	0.897536	4.71916	-0.385927	0.0060777	0.8125	0.751078	1.99534	6.47989	4.72478
0	19.6	0	0	2.0221	0.897853	4.73455	-0.396714	0.0198991	0.816667	0.753528	2.0221	6.5107	4.7393
0	19.7	0	0	2.04905	0.898133	4.74976	-0.40769	0.0335543	0.820833	0.755947	2.04905	6.54196	4.75362
0	19.8	0	0	2.07621	0.898375	4.76478	-0.418851	0.0470427	0.825	0.758338	2.07621	6.57369	4.76776
0	19.9	0	0	2.10354	0.898579	4.77962	-0.430191	0.060364	0.829167	0.7607	2.10354	6.6059	4.78171
0	20	0	0	2.13105	0.898744	4.79428	-0.441706	0.073518	0.833333	0.763034	2.13105	6.63861	4.79548
0	20.1	0	0	2.15872	0.898872	4.80878	-0.453393	0.0865047	0.8375	0.76534	2.15872	6.67184	4.80909
0	20.2	0	0	2.18654	0.898963	4.8231	-0.465245	0.099324	0.841667	0.767621	2.18654	6.70561	4.82252
0	20.3	0	0	2.21449	0.899015	4.83727	-0.47726	0.111976	0.845833	0.769875	2.21449	6.73993	4.83579
0	20.4	0	0	2.24257	0.899029	4.85127	-0.489433	0.124461	0.85	0.772104	2.24257	6.77483	4.8489
0	20.5	0	0	2.27076	0.899006	4.86513	-0.501759	0.13678	0.854167	0.774309	2.27076	6.81032	4.86186
0	20.6	0	0	2.29904	0.898945	4.87883	-0.514236	0.148933	0.858333	0.77649	2.29904	6.84643	4.87466
0	20.7	0	0	2.3274	0.898846	4.89239	-0.526859	0.16092	0.8625	0.778648	2.3274	6.88316	4.88732
0	20.8	0	0	2.35584	0.898709	4.9058	-0.539624	0.172741	0.866667	0.780783	2.35584	6.92055	4.89983
0	20.9	0	0	2.38432	0.898534	4.91908	-0.552528	0.184399	0.870833	0.782896	2.38432	6.9586	4.91221
0	21	0	0	2.41285	0.898321	4.93222	-0.565567	0.195892	0.875	0.784987	2.41285	6.99733	4.92445
0	21.1	0	0	2.4414	0.89807	4.94523	-0.578738	0.207223	0.879167	0.787058	2.4414	7.03677	4.93655
0	21.2	0	0	2.46996	0.89778	4.95811	-0.592037	0.218391	0.883333	0.789108	2.46996	7.07694	4.94853
0	21.3	0	0	2.49852	0.897453	4.97087	-0.605461	0.229397	0.8875	0.791138	2.49852	7.11784	4.96038
0	21.4	0	0	2.52706	0.897086	4.9835	-0.619007	0.240241	0.891667	0.793149	2.52706	7.15949	4.97211
0	21.5	0	0	2.55556	0.896681	4.99601	-0.632672	0.250926	0.895833	0.79514	2.55556	7.20191	4.98372
0	21.6	0	0	2.58402	0.896238	5.00841	-0.646453	0.261451	0.9	0.797114	2.58402	7.24512	4.99521
0	21.7	0	0	2.61241	0.895755	5.0207	-0.660346	0.271817	0.904167	0.799069	2.61241	7.28912	5.00659
0	21.8	0	0	2.64073	0.895233	5.03288	-0.67435	0.282025	0.908333	0.801007	2.64073	7.33392	5.01786
0	21.9	0	0	2.66895	0.894671	5.04495	-0.688461	0.292075	0.9125	0.802928	2.66895	7.37955	5.02903
0	22	0	0	2.69707	0.89407	5.05691	-0.702676	0.301969	0.916667	0.804832	2.69707	7.426	5.04009
0	22.1	0	0	2.72508	0.89343	5.06877	-0.716994	0.311706	0.920833	0.80672	2.72508	7.47328	5.05105
0	22.2	0	0	2.75295	0.892749	5.08053	-0.731411	0.321288	0.925	0.808592	2.75295	7.5214	5.06192
0	22.3	0	0	2.78067	0.892028	5.0922	-0.745926	0.330715	0.929167	0.810449	2.78067	7.57035	5.07268
0	22.4	0	0	2.80824	0.891266	5.10377	-0.760536	0.339988	0.933333	0.81229	2.80824	7.62014	5.08336
0	22.5	0	0	2.83564	0.890463	5.11525	-0.775238	0.349107	0.9375	0.814117	2.83564	7.67077	5.09394
0	22.6	0	0	2.86286	0.88962	5.12664	-0.79003	0.358073	0.941667	0.815929	2.86286	7.72221	5.10444
0	22.7	0	0	2.88989	0.888735	5.13794	-0.804911	0.366886	0.945833	0.817728	2.88989	7.77447	5.11485
0	22.8	0	0	2.91672	0.887809	5.14915	-0.819878	0.375547	0.95	0.819512	2.91672	7.82753	5.12518
0	22.9	0	0	2.94334	0.886841	5.16028	-0.83493	0.384057	0.954167	0.821283	2.94334	7.88137	5.13543
0	23	0	0	2.96973	0.885831	5.17132	-0.850064	0.392416	0.958333	0.823041	2.96973	7.93597	5.1456
0	23.1	0	0	2.99589	0.884778	5.18229	-0.865279	0.400624	0.9625	0.824787	2.99589	7.9913	5.15569
0	23.2	0	0	3.02182	0.883683	5.19317	-0.880572	0.408681	0.966667	0.826519	3.02182	8.04734	5.16571
0	23.3	0	0	3.04749	0.882546	5.20398	-0.895943	0.416589	0.970833	0.82824	3.04749	8.10405	5.17566
0	23.4	0	0	3.07291	0.881365	5.21472	-0.911389	0.424348	0.975	0.829948	3.07291	8.16139	5.18554
0	23.5	0	0	3.09807	0.880141	5.22538	-0.92691	0.431957	0.979167	0.831644	3.09807	8.21932	5.19535
0	23.6	0	0	3.12296	0.878873	5.23596	-0.942502	0.439418	0.983333	0.833329	3.12296	8.2778	5.2051
0	23.7	0	0	3.14757	0.877562	5.24648	-0.958166	0.44673	0.9875	0.835003	3.14757	8.33677	5.21478
0	23.8	0	0	3.1719	0.876206	5.25693	-0.973899	0.453895	0.991667	0.836666	3.1719	8.39619	5.2244
0	23.9	0	0	3.19595	0.874807	5.2673	-0.9897	0.460911	0.995833	0.838318	3.19595	8.45599	5.23397
1	24	0	0	3.21971	0.873362	5.27762	-1.00557	0.46778	1	0.839959	3.21971	8.51612	5.24347
1	24.1	1	1	3.23058	0.871287	5.30367	-1.00569	0.485677	1.00417	0.844105	3.23058	8.55886	5.26986
1	24.2	1	1	3.24144	0.869199	5.32972	-1.00582	0.503146	1.00833	0.848252	3.24144	8.60161	5.29625
1	24.3	1	1	3.25229	0.867098	5.35577	-1.00595	0.520176	1.0125	0.852397	3.25229	8.64438	5.32263
1	24.4	1	1	3.26313	0.864985	5.38182	-1.00609	0.536757	1.01667	0.856543	3.26313	8.68716	5.34902
1	24.5	1	1	3.27396	0.862859	5.40786	-1.00622	0.552878	1.02083	0.860688	3.27396	8.72995	5.37541
1	24.6	1	1	3.28478	0.860721	5.43391	-1.00636	0.568529	1.025	0.864833	3.28478	8.77276	5.4018
1	24.7	1	1	3.2956	0.858572	5.45995	-1.0065	0.583702	1.02917	0.868978	3.2956	8.81559	5.42818
1	24.8	1	1	3.3064	0.85641	5.48599	-1.00664	0.598387	1.03333	0.873122	3.3064	8.85842	5.45457
1	24.9	1	1	3.3172	0.854236	5.51203	-1.00678	0.612576	1.0375	0.877266	3.3172	8.90127	5.48095
1	25	1	1	3.32799	0.852051	5.53806	-1.00692	0.626262	1.04167	0.88141	3.32799	8.94413	5.50734
1	25.1	1	1	3.33877	0.849854	5.5641	-1.00707	0.639436	1.04583	0.885553	3.33877	8.98701	5.53372
1	25.2	1	1	3.34953	0.847646	5.59013	-1.00722	0.652091	1.05	0.889697	3.34953	9.0299	5.56011
1	25.3	1	1	3.36029	0.845427	5.61616	-1.00737	0.664222	1.05417	0.893839	3.36029	9.0728	5.58649
1	25.4	1	1	3.37104	0.843197	5.64219	-1.00752	0.675821	1.05833	0.897982	3.37104	9.11572	5.61288
1	25.5	1	1	3.38178	0.840955	5.66821	-1.00767	0.686883	1.0625	0.902124	3.38178	9.15865	5.63926
1	25.6	1	1	3.39251	0.838703	5.69424	-1.00783	0.697402	1.06667	0.906266	3.39251	9.20159	5.66564
1	25.7	1	1	3.40323	0.83644	5.72026	-1.00799	0.707375	1.07083	0.910407	3.40323	9.24454	5.69203
1	25.8	1	1	3.41394	0.834167	5.74628	-1.00815	0.716795	1.075	0.914549	3.41394	9.28751	5.71841
1	25.9	1	1	3.42464	0.831883	5.7723	-1.00831	0.72566	1.07917	0.91869	3.42464	9.33048	5.74479
1	26	1	1	3.43532	0.829589	5.79831	-1.00847	0.733966	1.08333	0.92283	3.43532	9.37347	5.77117
1	26.1	1	1	3.446	0.827284	5.82433	-1.00864	0.741709	1.0875	0.92697	3.446	9.41647	5.79755
1	26.2	1	1	3.45667	0.82497	5.85034	-1.0088	0.748888	1.09167	0.93111	3.45667	9.45949	5.82393
1	26.3	1	1	3.46732	0.822646	5.87635	-1.00897	0.7555	1.09583	0.93525	3.46732	9.50251	5.85032
1	26.4	1	1	3.47797	0.820312	5.90236	-1.00914	0.761543	1.1	0.93939	3.47797	9.54555	5.8767
1	26.5	1	1	3.4886	0.817968	5.92837	-1.00932	0.767016	1.10417	0.943529	3.4886	9.58859	5.90308
1	26.6	1	1	3.49922	0.815615	5.95437	-1.00949	0.771919	1.10833	0.947668	3.49922	9.63165	5.92946
1	26.7	1	1	3.50984	0.813253	5.98037	-1.00967	0.776251	1.1125	0.951806	3.50984	9.67472	5.95583
1	26.8	1	1	3.52044	0.810881	6.00637	-1.00985	0.780013	1.11667	0.955944	3.52044	9.7178	5.98221
1	26.9	1	1	3.53103	0.8085	6.03237	-1.01003	0.783204	1.12083	0.960082	3.53103	9.76089	6.00859
1	27	1	1	3.5416	0.806111	6.05837	-1.01021	0.785826	1.125	0.96422	3.5416	9.80399	6.03497
1	27.1	1	1	3.55217	0.803712	6.08437	-1.0104	0.78788	1.12917	0.968357	3.55217	9.8471	6.06135
1	27.2	1	1	3.56273	0.801305	6.11036	-1.01058	0.789368	1.13333	0.972494	3.56273	9.89021	6.08773
1	27.3	1	1	3.57327	0.798889	6.13635	-1.01077	0.790293	1.1375	0.976631	3.57327	9.93334	6.1141
1	27.4	1	1	3.5838	0.796465	6.16234	-1.01096	0.790657	1.14167	0.980767	3.5838	9.97648	6.14048
1	27.5	1	1	3.59432	0.794033	6.18833	-1.01115	0.790463	1.14583	0.984903	3.59432	10.0196	6.16686
1	27.6	1	1	3.60483	0.791592	6.21432	-1.01135	0.789715	1.15	0.989039	3.60483	10.0628	6.19323
1	27.7	1	1	3.61532	0.789143	6.2403	-1.01154	0.788418	1.15417	0.993175	3.61532	10.1059	6.21961
1	27.8	1	1	3.62581	0.786687	6.26628	-1.01174	0.786574	1.15833	0.99731	3.62581	10.1491	6.24599
1	27.9	1	1	3.63628	0.784222	6.29227	-1.01194	0.78419	1.1625	1.00145	3.63628	10.1923	6.27236
1	28	1	1	3.64674	0.78175	6.31824	-1.01214	0.78127	1.16667	1.00558	3.64674	10.2355	6.29874
1	28.1	1	1	3.65719	0.779271	6.34422	-1.01234	0.77782	1.17083	1.00971	3.65719	10.2787	6.32511
1	28.2	1	1	3.66763	0.776784	6.3702	-1.01255	0.773845	1.175	1.01385	3.66763	10.3219	6.35148
1	28.3	1	1	3.67805	0.77429	6.39617	-1.01275	0.769353	1.17917	1.01798	3.67805	10.3651	6.37786
1	28.4	1	1	3.68847	0.771788	6.42214	-1.01296	0.764349	1.18333	1.02212	3.68847	10.4083	6.40423
1	28.5	1	1	3.69887	0.76928	6.44811	-1.01317	0.758841	1.1875	1.02625	3.69887	10.4515	6.43061
1	28.6	1	1	3.70926	0.766765	6.47408	-1.01338	0.752836	1.19167	1.03038	3.70926	10.4948	6.45698
1	28.7	1	1	3.71964	0.764243	6.50005	-1.01359	0.746342	1.19583	1.03451	3.71964	10.538	6.48335
1	28.8	1	1	3.73	0.761715	6.52601	-1.01381	0.739367	1.2	1.03865	3.73	10.5813	6.50972
1	28.9	1	1	3.74035	0.75918	6.55198	-1.01403	0.731919	1.20417	1.04278	3.74035	10.6245	6.5361
1	29	1	1	3.75069	0.756638	6.57794	-1.01424	0.724007	1.20833	1.04691	3.75069	10.6678	6.56247
1	29.1	1	1	3.76102	0.754091	6.6039	-1.01446	0.71564	1.2125	1.05104	3.76102	10.711	6.58884
1	29.2	1	1	3.77134	0.751537	6.62986	-1.01469	0.706827	1.21667	1.05517	3.77134	10.7543	6.61521
1	29.3	1	1	3.78165	0.748977	6.65581	-1.01491	0.697578	1.22083	1.05931	3.78165	10.7976	6.64158
1	29.4	1	1	3.79194	0.746412	6.68177	-1.01513	0.687902	1.225	1.06344	3.79194	10.8409	6.66795
1	29.5	1	1	3.80222	0.743841	6.70772	-1.01536	0.67781	1.22917	1.06757	3.80222	10.8841	6.69432
1	29.6	1	1	3.81249	0.741264	6.73367	-1.01559	0.667312	1.23333	1.0717	3.81249	10.9274	6.72069
1	29.7	1	1	3.82275	0.738682	6.75962	-1.01582	0.656418	1.2375	1.07583	3.82275	10.9707	6.74706
1	29.8	1	1	3.83299	0.736094	6.78557	-1.01605	0.64514	1.24167	1.07996	3.83299	11.014	6.77343
1	29.9	1	1	3.84322	0.733501	6.81152	-1.01629	0.633488	1.24583	1.08409	3.84322	11.0573	6.7998
1	30	1	1	3.85345	0.730903	6.83746	-1.01652	0.621473	1.25	1.08822	3.85345	11.1006	6.82617
1	30.1	1	1	3.86365	0.7283	6.8634	-1.01676	0.609108	1.25417	1.09234	3.86365	11.1439	6.85253
1	30.2	1	1	3.87385	0.725692	6.88935	-1.017	0.596404	1.25833	1.09647	3.87385	11.1872	6.8789
1	30.3	1	1	3.88404	0.72308	6.91529	-1.01724	0.583372	1.2625	1.1006	3.88404	11.2305	6.90527
1	30.4	1	1	3.89421	0.720463	6.94122	-1.01748	0.570025	1.26667	1.10473	3.89421	11.2738	6.93164
1	30.5	1	1	3.90438	0.717841	6.96716	-1.01772	0.556375	1.27083	1.10886	3.90438	11.3172	6.958
1	30.6	1	1	3.91453	0.715215	6.9931	-1.01796	0.542433	1.275	1.11299	3.91453	11.3605	6.98437
1	30.7	1	1	3.92467	0.712585	7.01903	-1.01821	0.528213	1.27917	1.11711	3.92467	11.4038	7.01074
1	30.8	1	1	3.9348	0.709951	7.04496	-1.01846	0.513728	1.28333	1.12124	3.9348	11.4471	7.0371
1	30.9	1	1	3.94491	0.707312	7.07089	-1.01871	0.498989	1.2875	1.12537	3.94491	11.4904	7.06347
1	31	1	1	3.95502	0.70467	7.09682	-1.01896	0.484009	1.29167	1.12949	3.95502	11.5338	7.08983
1	31.1	1	1	3.96511	0.702024	7.12275	-1.01921	0.468803	1.29583	1.13362	3.96511	11.5771	7.1162
1	31.2	1	1	3.9752	0.699375	7.14868	-1.01946	0.453381	1.3	1.13775	3.9752	11.6204	7.14256
1	31.3	1	1	3.98527	0.696722	7.1746	-1.01972	0.437758	1.30417	1.14187	3.98527	11.6637	7.16893
1	31.4	1	1	3.99533	0.694065	7.20052	-1.01998	0.421947	1.30833	1.146	3.99533	11.707	7.19529
1	31.5	1	1	4.00538	0.691406	7.22645	-1.02023	0.40596	1.3125	1.15012	4.00538	11.7504	7.22166
1	31.6	1	1	4.01542	0.688743	7.25237	-1.02049	0.389811	1.31667	1.15425	4.01542	11.7937	7.24802
1	31.7	1	1	4.02545	0.686077	7.27828	-1.02076	0.373514	1.32083	1.15838	4.02545	11.837	7.27438
1	31.8	1	1	4.03547	0.683408	7.3042	-1.02102	0.35708	1.325	1.1625	4.03547	11.8803	7.30075
1	31.9	1	1	4.04548	0.680737	7.33012	-1.02128	0.340524	1.32917	1.16662	4.04548	11.9236	7.32711
1	32	1	1	4.05548	0.678062	7.35603	-1.02155	0.323859	1.33333	1.17075	4.05548	11.967	7.35347
1	32.1	1	1	4.06546	0.675386	7.38195	-1.02181	0.307098	1.3375	1.17487	4.06546	12.0103	7.37983
1	32.2	1	1	4.07544	0.672706	7.40786	-1.02208	0.290254	1.34167	1.179	4.07544	12.0536	7.40619
1	32.3	1	1	4.08541	0.670025	7.43377	-1.02235	0.27334	1.34583	1.18312	4.08541	12.0969	7.43256
1	32.4	1	1	4.09537	0.667341	7.45968	-1.02262	0.25637	1.35	1.18724	4.09537	12.1402	7.45892
1	32.5	1	1	4.10531	0.664655	7.48558	-1.0229	0.239356	1.35417	1.19137	4.10531	12.1835	7.48528
1	32.6	1	1	4.11525	0.661967	7.51149	-1.02317	0.222311	1.35833	1.19549	4.11525	12.2268	7.51164
1	32.7	1	1	4.12518	0.659277	7.5374	-1.02344	0.205248	1.3625	1.19961	4.12518	12.2701	7.538
1	32.8	1	1	4.1351	0.656586	7.5633	-1.02372	0.188181	1.36667	1.20374	4.1351	12.3134	7.56436
1	32.9	1	1	4.14501	0.653893	7.5892	-1.024	0.171121	1.37083	1.20786	4.14501	12.3567	7.59072
1	33	1	1	4.15491	0.651198	7.6151	-1.02428	0.154082	1.375	1.21198	4.15491	12.4	7.61708
1	33.1	1	1	4.1648	0.648502	7.641	-1.02456	0.137075	1.37917	1.2161	4.1648	12.4433	7.64344
1	33.2	1	1	4.17468	0.645805	7.6669	-1.02484	0.120113	1.38333	1.22023	4.17468	12.4866	7.6698
1	33.3	1	1	4.18455	0.643106	7.6928	-1.02512	0.103209	1.3875	1.22435	4.18455	12.5299	7.69616
1	33.4	1	1	4.19441	0.640407	7.7187	-1.0254	0.0863737	1.39167	1.22847	4.19441	12.5732	7.72251
1	33.5	1	1	4.20427	0.637706	7.74459	-1.02569	0.0696199	1.39583	1.23259	4.20427	12.6164	7.74887
1	33.6	1	1	4.21412	0.635005	7.77049	-1.02597	0.0529591	1.4	1.23671	4.21412	12.6597	7.77523
1	33.7	1	1	4.22395	0.632303	7.79638	-1.02626	0.0364029	1.40417	1.24083	4.22395	12.703	7.80159
1	33.8	1	1	4.23378	0.6296	7.82227	-1.02655	0.0199627	1.40833	1.24495	4.23378	12.7462	7.82795
1	33.9	1	1	4.24361	0.626897	7.84816	-1.02684	0.00364971	1.4125	1.24907	4.24361	12.7895	7.8543
1	34	1	1	4.25342	0.624193	7.87405	-1.02713	-0.0125251	1.41667	1.25319	4.25342	12.8327	7.88066
1	34.1	1	1	4.26323	0.621489	7.89994	-1.02742	-0.0285508	1.42083	1.25731	4.26323	12.876	7.90702
1	34.2	1	1	4.27303	0.618785	7.92582	-1.02771	-0.0444168	1.425	1.26143	4.27303	12.9192	7.93337
1	34.3	1	1	4.28282	0.616081	7.95171	-1.02801	-0.0601128	1.42917	1.26555	4.28282	12.9624	7.95973
1	34.4	1	1	4.2926	0.613377	7.97759	-1.0283	-0.0756286	1.43333	1.26967	4.2926	13.0057	7.98609
1	34.5	1	1	4.30238	0.610673	8.00348	-1.0286	-0.0909541	1.4375	1.27379	4.30238	13.0489	8.01244
1	34.6	1	1	4.31215	0.607969	8.02936	-1.0289	-0.10608	1.44167	1.27791	4.31215	13.0921	8.0388
1	34.7	1	1	4.32191	0.605265	8.05524	-1.0292	-0.120996	1.44583	1.28203	4.32191	13.1353	8.06515
1	34.8	1	1	4.33167	0.602562	8.08112	-1.02949	-0.135694	1.45	1.28615	4.33167	13.1785	8.09151
1	34.9	1	1	4.34142	0.59986	8.107	-1.02979	-0.150163	1.45417	1.29027	4.34142	13.2217	8.11786
1	35	1	1	4.35116	0.597158	8.13288	-1.0301	-0.164397	1.45833	1.29439	4.35116	13.2649	8.14422
1	35.1	1	1	4.3609	0.594457	8.15876	-1.0304	-0.178386	1.4625	1.29851	4.3609	13.3081	8.17057
1	35.2	1	1	4.37063	0.591757	8.18464	-1.0307	-0.192122	1.46667	1.30263	4.37063	13.3513	8.19693
1	35.3	1	1	4.38036	0.589058	8.21051	-1.03101	-0.205596	1.47083	1.30674	4.38036	13.3944	8.22328
1	35.4	1	1	4.39008	0.586359	8.23639	-1.03131	-0.218802	1.475	1.31086	4.39008	13.4376	8.24963
1	35.5	1	1	4.39979	0.583663	8.26226	-1.03162	-0.231733	1.47917	1.31498	4.39979	13.4807	8.27599
1	35.6	1	1	4.4095	0.580967	8.28814	-1.03192	-0.24438	1.48333	1.3191	4.4095	13.5239	8.30234
1	35.7	1	1	4.4192	0.578273	8.31401	-1.03223	-0.256737	1.4875	1.32322	4.4192	13.567	8.32869
1	35.8	1	1	4.4289	0.57558	8.33988	-1.03254	-0.268797	1.49167	1.32733	4.4289	13.6102	8.35505
1	35.9	1	1	4.43859	0.572889	8.36575	-1.03285	-0.280555	1.49583	1.33145	4.43859	13.6533	8.3814
1	36	1	1	4.44828	0.570199	8.39162	-1.03316	-0.292004	1.5	1.33557	4.44828	13.6964	8.40775
1	36.1	0	0	4.45035	0.565345	8.43454	-1.01641	-0.310089	1.50417	1.3424	4.45035	13.7446	8.45126
1	36.2	0	0	4.45237	0.560745	8.47785	-0.999285	-0.327576	1.50833	1.34929	4.45237	13.7935	8.49498
1	36.3	0	0	4.45435	0.556409	8.52151	-0.981804	-0.344445	1.5125	1.35624	4.45435	13.8433	8.53888
1	36.4	0	0	4.45628	0.552349	8.5655	-0.964002	-0.360674	1.51667	1.36324	4.45628	13.8939	8.58292
1	36.5	0	0	4.45817	0.548574	8.60976	-0.945914	-0.376244	1.52083	1.37029	4.45817	13.9454	8.62707
1	36.6	0	0	4.46002	0.545092	8.65428	-0.927579	-0.391138	1.525	1.37737	4.46002	13.9976	8.6713
1	36.7	0	0	4.46184	0.54191	8.699	-0.909036	-0.405341	1.52917	1.38449	4.46184	14.0507	8.71557
1	36.8	0	0	4.46362	0.539035	8.74389	-0.890327	-0.418838	1.53333	1.39163	4.46362	14.1045	8.75985
1	36.9	0	0	4.46536	0.536472	8.7889	-0.871496	-0.431619	1.5375	1.3988	4.46536	14.159	8.8041
1	37	0	0	4.46706	0.534223	8.83399	-0.852589	-0.443673	1.54167	1.40597	4.46706	14.2143	8.84828
1	37.1	0	0	4.46873	0.532292	8.87911	-0.83365	-0.454992	1.54583	1.41315	4.46873	14.2703	8.89236
1	37.2	0	0	4.47037	0.530679	8.92421	-0.814728	-0.465569	1.55	1.42033	4.47037	14.327	8.93632
1	37.3	0	0	4.47198	0.529384	8.96925	-0.79587	-0.475401	1.55417	1.4275	4.47198	14.3843	8.9801
1	37.4	0	0	4.47356	0.528405	9.01417	-0.777123	-0.484484	1.55833	1.43465	4.47356	14.4422	9.02369
1	37.5	0	0	4.47511	0.52774	9.05894	-0.758533	-0.492818	1.5625	1.44178	4.47511	14.5007	9.06705
1	37.6	0	0	4.47664	0.527385	9.10351	-0.740146	-0.500402	1.56667	1.44887	4.47664	14.5596	9.11015
1	37.7	0	0	4.47814	0.527333	9.14783	-0.722007	-0.507239	1.57083	1.45592	4.47814	14.619	9.15295
1	37.8	0	0	4.47961	0.52758	9.19186	-0.704159	-0.513333	1.575	1.46293	4.47961	14.6788	9.19544
1	37.9	0	0	4.48106	0.528116	9.23555	-0.686642	-0.51869	1.57917	1.46988	4.48106	14.739	9.23759
1	38	0	0	4.48248	0.528935	9.27888	-0.669496	-0.523315	1.58333	1.47678	4.48248	14.7994	9.27937
1	38.1	0	0	4.48388	0.530026	9.3218	-0.652757	-0.527218	1.5875	1.48361	4.48388	14.8601	9.32075
1	38.2	0	0	4.48527	0.531379	9.36428	-0.636457	-0.530407	1.59167	1.49037	4.48527	14.9209	9.36172
1	38.3	0	0	4.48663	0.532985	9.40629	-0.620629	-0.532894	1.59583	1.49706	4.48663	14.9818	9.40225
1	38.4	0	0	4.48797	0.534831	9.4478	-0.605299	-0.534689	1.6	1.50366	4.48797	15.0427	9.44233
1	38.5	0	0	4.4893	0.536906	9.48878	-0.590494	-0.535806	1.60417	1.51019	4.4893	15.1035	9.48194
1	38.6	0	0	4.4906	0.539198	9.52922	-0.576234	-0.536259	1.60833	1.51662	4.4906	15.1643	9.52107
1	38.7	0	0	4.49189	0.541694	9.5691	-0.562539	-0.536063	1.6125	1.52297	4.49189	15.2248	9.5597
1	38.8	0	0	4.49317	0.544383	9.60839	-0.549425	-0.535232	1.61667	1.52922	4.49317	15.2852	9.59782
1	38.9	0	0	4.49443	0.547251	9.64709	-0.536905	-0.533783	1.62083	1.53538	4.49443	15.3452	9.63541
1	39	0	0	4.49567	0.550286	9.68519	-0.524991	-0.531733	1.625	1.54145	4.49567	15.4048	9.67248
1	39.1	0	0	4.49691	0.553476	9.72267	-0.513689	-0.5291	1.62917	1.54741	4.49691	15.4641	9.70902
1	39.2	0	0	4.49813	0.556808	9.75953	-0.503007	-0.525901	1.63333	1.55328	4.49813	15.5228	9.74501
1	39.3	0	0	4.49933	0.56027	9.79577	-0.492948	-0.522154	1.6375	1.55904	4.49933	15.5811	9.78046
1	39.4	0	0	4.50053	0.563851	9.83138	-0.483512	-0.517879	1.64167	1.56471	4.50053	15.6387	9.81535
1	39.5	0	0	4.50172	0.567538	9.86638	-0.474701	-0.513094	1.64583	1.57028	4.50172	15.6957	9.8497
1	39.6	0	0	4.50289	0.571321	9.90074	-0.466511	-0.507818	1.65	1.57575	4.50289	15.7521	9.8835
1	39.7	0	0	4.50406	0.575188	9.9345	-0.45894	-0.502071	1.65417	1.58112	4.50406	15.8078	9.91674
1	39.8	0	0	4.50521	0.579129	9.96763	-0.451982	-0.495872	1.65833	1.5864	4.50521	15.8628	9.94944
1	39.9	0	0	4.50636	0.583135	10.0002	-0.445631	-0.489239	1.6625	1.59158	4.50636	15.917	9.98159
1	40	0	0	4.5075	0.587194	10.0321	-0.439881	-0.482193	1.66667	1.59666	4.5075	15.9705	10.0132
1	40.1	0	0	4.50863	0.591299	10.0634	-0.434723	-0.474753	1.67083	1.60165	4.50863	16.0231	10.0443
1	40.2	0	0	4.50976	0.59544	10.0942	-0.430148	-0.466937	1.675	1.60654	4.50976	16.075	10.0748
1	40.3	0	0	4.51087	0.599609	10.1244	-0.426147	-0.458765	1.67917	1.61134	4.51087	16.126	10.1048
1	40.4	0	0	4.51198	0.603799	10.154	-0.422709	-0.450254	1.68333	1.61606	4.51198	16.1762	10.1343
1	40.5	0	0	4.51309	0.608001	10.183	-0.419825	-0.441424	1.6875	1.62068	4.51309	16.2256	10.1632
1	40.6	0	0	4.51418	0.612208	10.2116	-0.417484	-0.432292	1.69167	1.62522	4.51418	16.2741	10.1917
1	40.7	0	0	4.51528	0.616414	10.2396	-0.415674	-0.422876	1.69583	1.62968	4.51528	16.3218	10.2196
1	40.8	0	0	4.51636	0.620614	10.267	-0.414384	-0.413194	1.7	1.63405	4.51636	16.3687	10.2471
1	40.9	0	0	4.51744	0.624799	10.294	-0.413602	-0.403262	1.70417	1.63834	4.51744	16.4147	10.2741
1	41	0	0	4.51852	0.628967	10.3205	-0.413318	-0.393097	1.70833	1.64255	4.51852	16.4599	10.3005
1	41.1	0	0	4.51959	0.633111	10.3464	-0.413519	-0.382716	1.7125	1.64669	4.51959	16.5044	10.3266
1	41.2	0	0	4.52066	0.637226	10.3719	-0.414195	-0.372133	1.71667	1.65075	4.52066	16.548	10.3521
1	41.3	0	0	4.52172	0.641309	10.397	-0.415334	-0.361365	1.72083	1.65473	4.52172	16.5908	10.3772
1	41.4	0	0	4.52278	0.645355	10.4216	-0.416924	-0.350426	1.725	1.65864	4.52278	16.6329	10.4019
1	41.5	0	0	4.52383	0.649361	10.4457	-0.418954	-0.339331	1.72917	1.66249	4.52383	16.6742	10.4261
1	41.6	0	0	4.52488	0.653322	10.4694	-0.421413	-0.328094	1.73333	1.66626	4.52488	16.7147	10.4499
1	41.7	0	0	4.52593	0.657237	10.4927	-0.424291	-0.316728	1.7375	1.66997	4.52593	16.7546	10.4733
1	41.8	0	0	4.52697	0.661102	10.5156	-0.427576	-0.305246	1.74167	1.67362	4.52697	16.7937	10.4962
1	41.9	0	0	4.52801	0.664914	10.5381	-0.431259	-0.29366	1.74583	1.6772	4.52801	16.8321	10.5188
1	42	0	0	4.52905	0.668671	10.5602	-0.435328	-0.281984	1.75	1.68072	4.52905	16.8699	10.541
1	42.1	0	0	4.53008	0.672371	10.582	-0.439775	-0.270228	1.75417	1.68417	4.53008	16.907	10.5628
1	42.2	0	0	4.53111	0.676012	10.6033	-0.444588	-0.258404	1.75833	1.68757	4.53111	16.9435	10.5842
1	42.3	0	0	4.53213	0.679592	10.6244	-0.449759	-0.246523	1.7625	1.69092	4.53213	16.9794	10.6053
1	42.4	0	0	4.53315	0.68311	10.645	-0.455277	-0.234595	1.76667	1.69421	4.53315	17.0147	10.626
1	42.5	0	0	4.53417	0.686564	10.6653	-0.461135	-0.222629	1.77083	1.69744	4.53417	17.0493	10.6463
1	42.6	0	0	4.53519	0.689953	10.6853	-0.467322	-0.210635	1.775	1.70062	4.53519	17.0835	10.6663
1	42.7	0	0	4.5362	0.693276	10.705	-0.47383	-0.198623	1.77917	1.70375	4.5362	17.1171	10.686
1	42.8	0	0	4.53721	0.696533	10.7244	-0.480652	-0.186601	1.78333	1.70684	4.53721	17.1501	10.7054
1	42.9	0	0	4.53821	0.699721	10.7434	-0.487777	-0.174576	1.7875	1.70987	4.53821	17.1827	10.7244
1	43	0	0	4.53921	0.702841	10.7622	-0.495199	-0.162558	1.79167	1.71285	4.53921	17.2148	10.7432
1	43.1	0	0	4.54021	0.705891	10.7806	-0.50291	-0.150553	1.79583	1.71579	4.54021	17.2464	10.7616
1	43.2	0	0	4.54121	0.708873	10.7988	-0.510902	-0.138568	1.8	1.71869	4.54121	17.2776	10.7798
1	43.3	0	0	4.5422	0.711784	10.8167	-0.519168	-0.12661	1.80417	1.72154	4.5422	17.3083	10.7976
1	43.4	0	0	4.54319	0.714625	10.8344	-0.527701	-0.114686	1.80833	1.72435	4.54319	17.3386	10.8152
1	43.5	0	0	4.54417	0.717396	10.8518	-0.536493	-0.102802	1.8125	1.72711	4.54417	17.3685	10.8325
1	43.6	0	0	4.54515	0.720097	10.8689	-0.545537	-0.0909627	1.81667	1.72984	4.54515	17.398	10.8495
1	43.7	0	0	4.54613	0.722727	10.8858	-0.554829	-0.0791742	1.82083	1.73253	4.54613	17.4272	10.8663
1	43.8	0	0	4.54711	0.725287	10.9025	-0.56436	-0.0674417	1.825	1.73518	4.54711	17.456	10.8829
1	43.9	0	0	4.54808	0.727776	10.9189	-0.574124	-0.0557698	1.82917	1.73779	4.54808	17.4845	10.8992
1	44	0	0	4.54905	0.730195	10.9351	-0.584117	-0.0441631	1.83333	1.74037	4.54905	17.5126	10.9152
1	44.1	0	0	4.55001	0.732544	10.951	-0.594331	-0.032626	1.8375	1.74291	4.55001	17.5405	10.931
1	44.2	0	0	4.55097	0.734824	10.9668	-0.604762	-0.0211624	1.84167	1.74542	4.55097	17.568	10.9466
1	44.3	0	0	4.55193	0.737033	10.9823	-0.615403	-0.00977617	1.84583	1.74789	4.55193	17.5953	10.962
1	44.4	0	0	4.55288	0.739174	10.9976	-0.62625	0.00152918	1.85	1.75033	4.55288	17.6223	10.9772
1	44.5	0	0	4.55383	0.741245	11.0128	-0.637296	0.0127503	1.85417	1.75274	4.55383	17.649	10.9921
1	44.6	0	0	4.55478	0.743248	11.0277	-0.648538	0.023884	1.85833	1.75512	4.55478	17.6756	11.0069
1	44.7	0	0	4.55572	0.745182	11.0425	-0.65997	0.0349275	1.8625	1.75746	4.55572	17.7019	11.0214
1	44.8	0	0	4.55666	0.747049	11.057	-0.671587	0.0458779	1.86667	1.75978	4.55666	17.7279	11.0358
1	44.9	0	0	4.55759	0.748848	11.0714	-0.683386	0.0567327	1.87083	1.76207	4.55759	17.7538	11.05
1	45	0	0	4.55852	0.75058	11.0856	-0.69536	0.0674896	1.875	1.76433	4.55852	17.7795	11.0639
1	45.1	0	0	4.55945	0.752246	11.0996	-0.707506	0.0781464	1.87917	1.76656	4.55945	17.8051	11.0777
1	45.2	0	0	4.56037	0.753845	11.1135	-0.71982	0.0887009	1.88333	1.76877	4.56037	17.8304	11.0914
1	45.3	0	0	4.56129	0.755378	11.1272	-0.732298	0.0991513	1.8875	1.77095	4.56129	17.8556	11.1048
1	45.4	0	0	4.5622	0.756847	11.1408	-0.744935	0.109496	1.89167	1.77311	4.5622	17.8807	11.1181
1	45.5	0	0	4.56311	0.75825	11.1541	-0.757728	0.119733	1.89583	1.77524	4.56311	17.9057	11.1313
1	45.6	0	0	4.56401	0.759589	11.1674	-0.770672	0.129861	1.9	1.77734	4.56401	17.9305	11.1443
1	45.7	0	0	4.56491	0.760864	11.1805	-0.783765	0.139878	1.90417	1.77943	4.56491	17.9552	11.1571
1	45.8	0	0	4.56581	0.762076	11.1934	-0.797003	0.149784	1.90833	1.78149	4.56581	17.9799	11.1698
1	45.9	0	0	4.5667	0.763225	11.2062	-0.810382	0.159576	1.9125	1.78352	4.5667	18.0044	11.1823
1	46	0	0	4.56758	0.764311	11.2189	-0.823899	0.169255	1.91667	1.78554	4.56758	18.0289	11.1947
1	46.1	0	0	4.56846	0.765335	11.2314	-0.83755	0.178819	1.92083	1.78753	4.56846	18.0533	11.207
1	46.2	0	0	4.56934	0.766297	11.2438	-0.851333	0.188266	1.925	1.78951	4.56934	18.0777	11.2191
1	46.3	0	0	4.57021	0.767198	11.2561	-0.865244	0.197597	1.92917	1.79146	4.57021	18.102	11.2311
1	46.4	0	0	4.57108	0.768039	11.2682	-0.879281	0.206811	1.93333	1.79339	4.57108	18.1263	11.2429
1	46.5	0	0	4.57194	0.768818	11.2802	-0.89344	0.215906	1.9375	1.7953	4.57194	18.1506	11.2547
1	46.6	0	0	4.5728	0.769538	11.2921	-0.907719	0.224883	1.94167	1.7972	4.5728	18.1749	11.2663
1	46.7	0	0	4.57365	0.770199	11.3039	-0.922115	0.23374	1.94583	1.79907	4.57365	18.1992	11.2778
1	46.8	0	0	4.5745	0.7708	11.3156	-0.936625	0.242477	1.95	1.80093	4.5745	18.2235	11.2892
1	46.9	0	0	4.57534	0.771342	11.3271	-0.951247	0.251093	1.95417	1.80277	4.57534	18.2478	11.3005
1	47	0	0	4.57618	0.771826	11.3386	-0.965978	0.259589	1.95833	1.80459	4.57618	18.2722	11.3117
1	47.1	0	0	4.57701	0.772251	11.3499	-0.980816	0.267964	1.9625	1.8064	4.57701	18.2966	11.3228
1	47.2	0	0	4.57784	0.772619	11.3612	-0.995759	0.276217	1.96667	1.80819	4.57784	18.321	11.3337
1	47.3	0	0	4.57866	0.77293	11.3723	-1.0108	0.284349	1.97083	1.80996	4.57866	18.3456	11.3446
1	47.4	0	0	4.57948	0.773184	11.3833	-1.02595	0.292358	1.975	1.81172	4.57948	18.3702	11.3554
1	47.5	0	0	4.58029	0.77338	11.3943	-1.04119	0.300245	1.97917	1.81346	4.58029	18.3949	11.3661
1	47.6	0	0	4.5811	0.773521	11.4051	-1.05653	0.30801	1.98333	1.81518	4.5811	18.4197	11.3767
1	47.7	0	0	4.5819	0.773605	11.4159	-1.07196	0.315652	1.9875	1.81689	4.5819	18.4446	11.3872
1	47.8	0	0	4.58269	0.773633	11.4265	-1.08749	0.323171	1.99167	1.81859	4.58269	18.4696	11.3976
1	47.9	0	0	4.58348	0.773606	11.4371	-1.1031	0.330567	1.99583	1.82027	4.58348	18.4948	11.4079
2	48	0	0	4.58426	0.773524	11.4476	-1.11881	0.337841	2	1.82194	4.58426	18.5201	11.4182
2	48.1	0	0	4.58504	0.773386	11.458	-1.1346	0.344991	2.00417	1.82359	4.58504	18.5456	11.4283
2	48.2	1	1	4.59556	0.771627	11.4842	-1.13453	0.362215	2.00833	1.82777	4.59556	18.5877	11.4547
2	48.3	1	1	4.60609	0.769859	11.5105	-1.13446	0.379102	2.0125	1.83195	4.60609	18.6297	11.4811
2	48.4	1	1	4.61663	0.768082	11.5367	-1.13439	0.395642	2.01667	1.83612	4.61663	18.6718	11.5075
2	48.5	1	1	4.62718	0.766297	11.5629	-1.13432	0.411822	2.02083	1.8403	4.62718	18.7138	11.5339
2	48.6	1	1	4.63773	0.764502	11.5892	-1.13426	0.427634	2.025	1.84448	4.63773	18.7559	11.5602
2	48.7	1	1	4.6483	0.762699	11.6154	-1.1342	0.443067	2.02917	1.84865	4.6483	18.7979	11.5866
2	48.8	1	1	4.65887	0.760887	11.6417	-1.13414	0.458111	2.03333	1.85283	4.65887	18.84	11.613
2	48.9	1	1	4.66945	0.759067	11.6679	-1.13408	0.472758	2.0375	1.85701	4.66945	18.882	11.6394
2	49	1	1	4.68004	0.757238	11.6941	-1.13403	0.486997	2.04167	1.86118	4.68004	18.924	11.6658
2	49.1	1	1	4.69063	0.7554	11.7204	-1.13397	0.500821	2.04583	1.86536	4.69063	18.966	11.6922
2	49.2	1	1	4.70124	0.753555	11.7466	-1.13392	0.514222	2.05	1.86953	4.70124	19.0081	11.7185
2	49.3	1	1	4.71185	0.7517	11.7728	-1.13387	0.527191	2.05417	1.87371	4.71185	19.0501	11.7449
2	49.4	1	1	4.72246	0.749838	11.7991	-1.13383	0.53972	2.05833	1.87788	4.72246	19.0921	11.7713
2	49.5	1	1	4.73309	0.747967	11.8253	-1.13378	0.551804	2.0625	1.88205	4.73309	19.1341	11.7977
2	49.6	1	1	4.74372	0.746089	11.8515	-1.13374	0.563435	2.06667	1.88623	4.74372	19.1761	11.8241
2	49.7	1	1	4.75436	0.744202	11.8777	-1.1337	0.574607	2.07083	1.8904	4.75436	19.2181	11.8504
2	49.8	1	1	4.765	0.742307	11.904	-1.13366	0.585313	2.075	1.89457	4.765	19.2601	11.8768
2	49.9	1	1	4.77565	0.740404	11.9302	-1.13362	0.595549	2.07917	1.89875	4.77565	19.302	11.9032
2	50	1	1	4.78631	0.738493	11.9564	-1.13359	0.605309	2.08333	1.90292	4.78631	19.344	11.9296
2	50.1	1	1	4.79697	0.736575	11.9826	-1.13356	0.614588	2.0875	1.90709	4.79697	19.386	11.956
2	50.2	1	1	4.80764	0.734648	12.0088	-1.13352	0.623383	2.09167	1.91126	4.80764	19.428	11.9823
2	50.3	1	1	4.81832	0.732715	12.035	-1.1335	0.631688	2.09583	1.91543	4.81832	19.4699	12.0087
2	50.4	1	1	4.829	0.730773	12.0612	-1.13347	0.639501	2.1	1.9196	4.829	19.5119	12.0351
2	50.5	1	1	4.83968	0.728824	12.0874	-1.13344	0.646817	2.10417	1.92377	4.83968	19.5539	12.0615
2	50.6	1	1	4.85037	0.726867	12.1136	-1.13342	0.653636	2.10833	1.92794	4.85037	19.5958	12.0879
2	50.7	1	1	4.86107	0.724903	12.1398	-1.1334	0.659953	2.1125	1.93211	4.86107	19.6378	12.1142
2	50.8	1	1	4.87176	0.722932	12.166	-1.13338	0.665768	2.11667	1.93628	4.87176	19.6797	12.1406
2	50.9	1	1	4.88247	0.720954	12.1922	-1.13337	0.671078	2.12083	1.94045	4.88247	19.7217	12.167
2	51	1	1	4.89318	0.718968	12.2184	-1.13335	0.675882	2.125	1.94462	4.89318	19.7637	12.1934
2	51.1	1	1	4.90389	0.716975	12.2446	-1.13334	0.68018	2.12917	1.94879	4.90389	19.8056	12.2197
2	51.2	1	1	4.9146	0.714975	12.2708	-1.13333	0.683971	2.13333	1.95296	4.9146	19.8476	12.2461
2	51.3	1	1	4.92532	0.712968	12.297	-1.13332	0.687256	2.1375	1.95713	4.92532	19.8895	12.2725
2	51.4	1	1	4.93604	0.710954	12.3232	-1.13331	0.690034	2.14167	1.96129	4.93604	19.9315	12.2989
2	51.5	1	1	4.94677	0.708934	12.3494	-1.13331	0.692306	2.14583	1.96546	4.94677	19.9734	12.3253
2	51.6	1	1	4.9575	0.706906	12.3755	-1.1333	0.694075	2.15	1.96963	4.9575	20.0154	12.3516
2	51.7	1	1	4.96823	0.704872	12.4017	-1.1333	0.69534	2.15417	1.9738	4.96823	20.0573	12.378
2	51.8	1	1	4.97897	0.702832	12.4279	-1.1333	0.696105	2.15833	1.97796	4.97897	20.0993	12.4044
2	51.9	1	1	4.9897	0.700784	12.4541	-1.13331	0.696371	2.1625	1.98213	4.9897	20.1412	12.4308
2	52	1	1	5.00044	0.698731	12.4803	-1.13331	0.696142	2.16667	1.98629	5.00044	20.1832	12.4571
2	52.1	1	1	5.01118	0.696671	12.5064	-1.13332	0.695419	2.17083	1.99046	5.01118	20.2251	12.4835
2	52.2	1	1	5.02193	0.694604	12.5326	-1.13333	0.694208	2.175	1.99463	5.02193	20.267	12.5099
2	52.3	1	1	5.03267	0.692531	12.5588	-1.13334	0.692511	2.17917	1.99879	5.03267	20.309	12.5363
2	52.4	1	1	5.04342	0.690452	12.5849	-1.13335	0.690333	2.18333	2.00296	5.04342	20.351	12.5626
2	52.5	1	1	5.05417	0.688367	12.6111	-1.13336	0.687679	2.1875	2.00712	5.05417	20.3929	12.589
2	52.6	1	1	5.06492	0.686276	12.6373	-1.13338	0.684552	2.19167	2.01128	5.06492	20.4349	12.6154
2	52.7	1	1	5.07567	0.684179	12.6634	-1.1334	0.680959	2.19583	2.01545	5.07567	20.4768	12.6418
2	52.8	1	1	5.08642	0.682076	12.6896	-1.13342	0.676905	2.2	2.01961	5.08642	20.5188	12.6681
2	52.9	1	1	5.09717	0.679968	12.7158	-1.13344	0.672395	2.20417	2.02377	5.09717	20.5607	12.6945
2	53	1	1	5.10793	0.677853	12.7419	-1.13346	0.667437	2.20833	2.02794	5.10793	20.6027	12.7209
2	53.1	1	1	5.11868	0.675733	12.7681	-1.13349	0.662035	2.2125	2.0321	5.11868	20.6447	12.7473
2	53.2	1	1	5.12943	0.673607	12.7942	-1.13351	0.656199	2.21667	2.03626	5.12943	20.6866	12.7736
2	53.3	1	1	5.14019	0.671476	12.8204	-1.13354	0.649933	2.22083	2.04042	5.14019	20.7286	12.8
2	53.4	1	1	5.15094	0.66934	12.8465	-1.13357	0.643246	2.225	2.04459	5.15094	20.7706	12.8264
2	53.5	1	1	5.16169	0.667198	12.8727	-1.1336	0.636145	2.22917	2.04875	5.16169	20.8125	12.8528
2	53.6	1	1	5.17245	0.66505	12.8988	-1.13364	0.628639	2.23333	2.05291	5.17245	20.8545	12.8791
2	53.7	1	1	5.1832	0.662898	12.925	-1.13368	0.620735	2.2375	2.05707	5.1832	20.8965	12.9055
2	53.8	1	1	5.19395	0.66074	12.9511	-1.13371	0.612442	2.24167	2.06123	5.19395	20.9385	12.9319
2	53.9	1	1	5.2047	0.658578	12.9772	-1.13375	0.603769	2.24583	2.06539	5.2047	20.9805	12.9583
2	54	1	1	5.21545	0.65641	13.0034	-1.13379	0.594724	2.25	2.06955	5.21545	21.0225	12.9846
2	54.1	1	1	5.22619	0.654238	13.0295	-1.13384	0.585317	2.25417	2.07371	5.22619	21.0645	13.011
2	54.2	1	1	5.23694	0.65206	13.0556	-1.13388	0.575557	2.25833	2.07787	5.23694	21.1064	13.0374
2	54.3	1	1	5.24768	0.649878	13.0818	-1.13393	0.565455	2.2625	2.08203	5.24768	21.1485	13.0638
2	54.4	1	1	5.25842	0.647692	13.1079	-1.13398	0.555018	2.26667	2.08619	5.25842	21.1905	13.0901
2	54.5	1	1	5.26916	0.6455	13.134	-1.13403	0.544259	2.27083	2.09035	5.26916	21.2325	13.1165
2	54.6	1	1	5.2799	0.643304	13.1602	-1.13408	0.533186	2.275	2.09451	5.2799	21.2745	13.1429
2	54.7	1	1	5.29064	0.641104	13.1863	-1.13414	0.521811	2.27917	2.09866	5.29064	21.3165	13.1692
2	54.8	1	1	5.30137	0.6389	13.2124	-1.13419	0.510144	2.28333	2.10282	5.30137	21.3585	13.1956
2	54.9	1	1	5.3121	0.636691	13.2385	-1.13425	0.498195	2.2875	2.10698	5.3121	21.4006	13.222
2	55	1	1	5.32283	0.634478	13.2647	-1.13431	0.485975	2.29167	2.11114	5.32283	21.4426	13.2484
2	55.1	1	1	5.33355	0.632261	13.2908	-1.13437	0.473496	2.29583	2.11529	5.33355	21.4847	13.2747
2	55.2	1	1	5.34427	0.63004	13.3169	-1.13443	0.460769	2.3	2.11945	5.34427	21.5267	13.3011
2	55.3	1	1	5.35499	0.627815	13.343	-1.1345	0.447804	2.30417	2.12361	5.35499	21.5688	13.3275
2	55.4	1	1	5.36571	0.625586	13.3691	-1.13457	0.434614	2.30833	2.12776	5.36571	21.6108	13.3538
2	55.5	1	1	5.37642	0.623353	13.3952	-1.13463	0.421209	2.3125	2.13192	5.37642	21.6529	13.3802
2	55.6	1	1	5.38713	0.621117	13.4213	-1.1347	0.407601	2.31667	2.13607	5.38713	21.695	13.4066
2	55.7	1	1	5.39783	0.618877	13.4475	-1.13477	0.393802	2.32083	2.14023	5.39783	21.737	13.4329
2	55.8	1	1	5.40853	0.616633	13.4736	-1.13485	0.379824	2.325	2.14438	5.40853	21.7791	13.4593
2	55.9	1	1	5.41923	0.614386	13.4997	-1.13492	0.365677	2.32917	2.14854	5.41923	21.8212	13.4857
2	56	1	1	5.42992	0.612136	13.5258	-1.135	0.351375	2.33333	2.15269	5.42992	21.8633	13.5121
2	56.1	1	1	5.4406	0.609882	13.5519	-1.13508	0.336929	2.3375	2.15685	5.4406	21.9054	13.5384
2	56.2	1	1	5.45129	0.607625	13.578	-1.13516	0.32235	2.34167	2.161	5.45129	21.9475	13.5648
2	56.3	1	1	5.46197	0.605365	13.6041	-1.13524	0.307651	2.34583	2.16515	5.46197	21.9896	13.5912
2	56.4	1	1	5.47264	0.603102	13.6302	-1.13532	0.292843	2.35	2.16931	5.47264	22.0318	13.6175
2	56.5	1	1	5.48331	0.600836	13.6563	-1.13541	0.277938	2.35417	2.17346	5.48331	22.0739	13.6439
2	56.6	1	1	5.49397	0.598567	13.6823	-1.1355	0.262949	2.35833	2.17761	5.49397	22.116	13.6703
2	56.7	1	1	5.50463	0.596295	13.7084	-1.13558	0.247887	2.3625	2.18177	5.50463	22.1582	13.6966
2	56.8	1	1	5.51528	0.594021	13.7345	-1.13567	0.232764	2.36667	2.18592	5.51528	22.2003	13.723
2	56.9	1	1	5.52593	0.591743	13.7606	-1.13577	0.217591	2.37083	2.19007	5.52593	22.2425	13.7494
2	57	1	1	5.53657	0.589464	13.7867	-1.13586	0.202381	2.375	2.19422	5.53657	22.2847	13.7757
2	57.1	1	1	5.54721	0.587182	13.8128	-1.13595	0.187145	2.37917	2.19837	5.54721	22.3268	13.8021
2	57.2	1	1	5.55784	0.584897	13.8389	-1.13605	0.171895	2.38333	2.20253	5.55784	22.369	13.8285
2	57.3	1	1	5.56847	0.58261	13.865	-1.13615	0.156642	2.3875	2.20668	5.56847	22.4112	13.8548
2	57.4	1	1	5.57909	0.580321	13.891	-1.13625	0.141398	2.39167	2.21083	5.57909	22.4534	13.8812
2	57.5	1	1	5.5897	0.57803	13.9171	-1.13635	0.126173	2.39583	2.21498	5.5897	22.4956	13.9076
2	57.6	1	1	5.60031	0.575737	13.9432	-1.13645	0.11098	2.4	2.21913	5.60031	22.5378	13.9339
2	57.7	1	1	5.61091	0.573442	13.9693	-1.13656	0.09583	2.40417	2.22328	5.61091	22.58	13.9603
2	57.8	1	1	5.62151	0.571144	13.9953	-1.13667	0.080733	2.40833	2.22743	5.62151	22.6223	13.9867
2	57.9	1	1	5.6321	0.568845	14.0214	-1.13677	0.0657004	2.4125	2.23158	5.6321	22.6645	14.013
2	58	1	1	5.64268	0.566545	14.0475	-1.13688	0.0507429	2.41667	2.23573	5.64268	22.7068	14.0394
2	58.1	1	1	5.65325	0.564243	14.0735	-1.13699	0.0358712	2.42083	2.23988	5.65325	22.749	14.0658
2	58.2	1	1	5.66382	0.561939	14.0996	-1.13711	0.0210957	2.425	2.24402	5.66382	22.7913	14.0921
2	58.3	1	1	5.67439	0.559633	14.1257	-1.13722	0.00642677	2.42917	2.24817	5.67439	22.8335	14.1185
2	58.4	1	1	5.68494	0.557327	14.1517	-1.13734	-0.00812549	2.43333	2.25232	5.68494	22.8758	14.1449
2	58.5	1	1	5.69549	0.555019	14.1778	-1.13745	-0.0225511	2.4375	2.25647	5.69549	22.9181	14.1712
2	58.6	1	1	5.70603	0.552709	14.2039	-1.13757	-0.0368403	2.44167	2.26062	5.70603	22.9604	14.1976
2	58.7	1	1	5.71657	0.550399	14.2299	-1.13769	-0.0509834	2.44583	2.26476	5.71657	23.0027	14.224
2	58.8	1	1	5.7271	0.548088	14.256	-1.13782	-0.064971	2.45	2.26891	5.7271	23.045	14.2503
2	58.9	1	1	5.73762	0.545775	14.282	-1.13794	-0.078794	2.45417	2.27306	5.73762	23.0874	14.2767
2	59	1	1	5.74814	0.543462	14.3081	-1.13806	-0.0924433	2.45833	2.2772	5.74814	23.1297	14.3031
2	59.1	1	1	5.75864	0.541148	14.3342	-1.13819	-0.10591	2.4625	2.28135	5.75864	23.172	14.3294
2	59.2	1	1	5.76914	0.538833	14.3602	-1.13832	-0.119186	2.46667	2.2855	5.76914	23.2144	14.3558
2	59.3	1	1	5.77963	0.536518	14.3863	-1.13845	-0.132262	2.47083	2.28964	5.77963	23.2567	14.3822
2	59.4	1	1	5.79012	0.534202	14.4123	-1.13858	-0.145131	2.475	2.29379	5.79012	23.2991	14.4085
2	59.5	1	1	5.8006	0.531885	14.4384	-1.13871	-0.157784	2.47917	2.29793	5.8006	23.3415	14.4349
2	59.6	1	1	5.81107	0.529568	14.4644	-1.13885	-0.170214	2.48333	2.30208	5.81107	23.3839	14.4613
2	59.7	1	1	5.82153	0.527251	14.4904	-1.13898	-0.182414	2.4875	2.30623	5.82153	23.4262	14.4876
2	59.8	1	1	5.83199	0.524934	14.5165	-1.13912	-0.194376	2.49167	2.31037	5.83199	23.4686	14.514
2	59.9	1	1	5.84243	0.522616	14.5425	-1.13926	-0.206093	2.49583	2.31451	5.84243	23.5111	14.5403
2	60	1	1	5.85288	0.520299	14.5686	-1.1394	-0.217559	2.5	2.31866	5.85288	23.5535	14.5667
2	60.1	1	1	5.86331	0.517981	14.5946	-1.13954	-0.228767	2.50417	2.3228	5.86331	23.5959	14.5931
2	60.2	0	0	5.85649	0.51279	14.6386	-1.12167	-0.246511	2.50833	2.32981	5.85649	23.6261	14.636
2	60.3	0	0	5.84962	0.507864	14.6832	-1.1033	-0.263736	2.5125	2.3369	5.84962	23.6559	14.6792
2	60.4	0	0	5.84269	0.503217	14.7282	-1.08445	-0.280416	2.51667	2.34407	5.84269	23.6853	14.7227
2	60.5	0	0	5.8357	0.498861	14.7737	-1.06515	-0.296533	2.52083	2.35131	5.8357	23.7144	14.7663
2	60.6	0	0	5.82866	0.49481	14.8196	-1.04545	-0.312065	2.525	2.35861	5.82866	23.7431	14.8102
2	60.7	0	0	5.82155	0.491072	14.8658	-1.02539	-0.326994	2.52917	2.36597	5.82155	23.7715	14.8542
2	60.8	0	0	5.8144	0.487659	14.9124	-1.005	-0.341303	2.53333	2.37338	5.8144	23.7996	14.8984
2	60.9	0	0	5.80719	0.484578	14.9592	-0.984352	-0.354979	2.5375	2.38084	5.80719	23.8274	14.9426
2	61	0	0	5.79992	0.481837	15.0063	-0.963482	-0.368006	2.54167	2.38832	5.79992	23.8549	14.9869
2	61.1	0	0	5.7926	0.47944	15.0535	-0.942448	-0.380374	2.54583	2.39584	5.7926	23.8821	15.0312
2	61.2	0	0	5.78522	0.477393	15.1008	-0.921308	-0.392072	2.55	2.40337	5.78522	23.909	15.0755
2	61.3	0	0	5.77779	0.475696	15.1482	-0.900118	-0.403092	2.55417	2.41091	5.77779	23.9357	15.1197
2	61.4	0	0	5.77031	0.474352	15.1955	-0.878939	-0.413427	2.55833	2.41845	5.77031	23.9622	15.1638
2	61.5	0	0	5.76278	0.47336	15.2428	-0.857829	-0.423072	2.5625	2.42597	5.76278	23.9885	15.2078
2	61.6	0	0	5.75519	0.472717	15.29	-0.836848	-0.432023	2.56667	2.43348	5.75519	24.0145	15.2517
2	61.7	0	0	5.74756	0.47242	15.337	-0.816055	-0.44028	2.57083	2.44095	5.74756	24.0404	15.2954
2	61.8	0	0	5.73988	0.472463	15.3837	-0.795507	-0.44784	2.575	2.44839	5.73988	24.066	15.3388
2	61.9	0	0	5.73215	0.47284	15.4301	-0.775259	-0.454706	2.57917	2.45578	5.73215	24.0915	15.382
2	62	0	0	5.72438	0.473542	15.4762	-0.755364	-0.460881	2.58333	2.46311	5.72438	24.1169	15.4249
2	62.1	0	0	5.71656	0.474561	15.5219	-0.735871	-0.466368	2.5875	2.47038	5.71656	24.1421	15.4675
2	62.2	0	0	5.7087	0.475886	15.5671	-0.716828	-0.471172	2.59167	2.47758	5.7087	24.1671	15.5098
2	62.3	0	0	5.7008	0.477506	15.6118	-0.698278	-0.475301	2.59583	2.4847	5.7008	24.192	15.5517
2	62.4	0	0	5.69286	0.479409	15.656	-0.680259	-0.478763	2.6	2.49173	5.69286	24.2169	15.5932
2	62.5	0	0	5.68488	0.481583	15.6997	-0.662807	-0.481566	2.60417	2.49868	5.68488	24.2416	15.6343
2	62.6	0	0	5.67686	0.484013	15.7427	-0.645953	-0.483721	2.60833	2.50553	5.67686	24.2662	15.675
2	62.7	0	0	5.6688	0.486686	15.7851	-0.629725	-0.485239	2.6125	2.51228	5.6688	24.2907	15.7152
2	62.8	0	0	5.66072	0.489588	15.8269	-0.614144	-0.486131	2.61667	2.51892	5.66072	24.3152	15.755
2	62.9	0	0	5.6526	0.492704	15.868	-0.599231	-0.486412	2.62083	2.52546	5.6526	24.3396	15.7943
2	63	0	0	5.64445	0.496021	15.9084	-0.585001	-0.486094	2.625	2.53189	5.64445	24.364	15.8331
2	63.1	0	0	5.63627	0.499523	15.9481	-0.571465	-0.485192	2.62917	2.53822	5.63627	24.3883	15.8714
2	63.2	0	0	5.62807	0.503197	15.9871	-0.558632	-0.483722	2.63333	2.54442	5.62807	24.4126	15.9091
2	63.3	0	0	5.61984	0.507028	16.0254	-0.546508	-0.481697	2.6375	2.55052	5.61984	24.4369	15.9464
2	63.4	0	0	5.6116	0.511003	16.063	-0.535094	-0.479136	2.64167	2.5565	5.6116	24.4612	15.9831
2	63.5	0	0	5.60333	0.515107	16.0999	-0.52439	-0.476053	2.64583	2.56237	5.60333	24.4855	16.0192
2	63.6	0	0	5.59504	0.519329	16.136	-0.514395	-0.472466	2.65	2.56813	5.59504	24.5098	16.0548
2	63.7	0	0	5.58673	0.523654	16.1715	-0.505104	-0.468392	2.65417	2.57378	5.58673	24.5341	16.0899
2	63.8	0	0	5.57842	0.528071	16.2063	-0.496509	-0.463849	2.65833	2.57931	5.57842	24.5585	16.1244
2	63.9	0	0	5.57009	0.532568	16.2404	-0.488604	-0.458853	2.6625	2.58474	5.57009	24.5829	16.1584
2	64	0	0	5.56174	0.537134	16.2738	-0.481379	-0.453422	2.66667	2.59005	5.56174	24.6074	16.1918
2	64.1	0	0	5.5534	0.541758	16.3065	-0.474823	-0.447574	2.67083	2.59526	5.5534	24.632	16.2247
2	64.2	0	0	5.54504	0.546429	16.3386	-0.468925	-0.441326	2.675	2.60037	5.54504	24.6566	16.257
2	64.3	0	0	5.53668	0.551138	16.37	-0.463672	-0.434696	2.67917	2.60537	5.53668	24.6814	16.2888
2	64.4	0	0	5.52832	0.555876	16.4008	-0.459052	-0.427701	2.68333	2.61027	5.52832	24.7062	16.32
2	64.5	0	0	5.51996	0.560633	16.431	-0.455051	-0.420359	2.6875	2.61508	5.51996	24.7311	16.3507
2	64.6	0	0	5.5116	0.565402	16.4606	-0.451655	-0.412686	2.69167	2.61978	5.5116	24.7562	16.3809
2	64.7	0	0	5.50325	0.570175	16.4896	-0.44885	-0.4047	2.69583	2.6244	5.50325	24.7814	16.4105
2	64.8	0	0	5.4949	0.574944	16.518	-0.446623	-0.396417	2.7	2.62892	5.4949	24.8068	16.4396
2	64.9	0	0	5.48657	0.579704	16.5458	-0.444958	-0.387854	2.70417	2.63335	5.48657	24.8323	16.4682
2	65	0	0	5.47824	0.584447	16.5731	-0.443841	-0.379026	2.70833	2.63769	5.47824	24.858	16.4963
2	65.1	0	0	5.46992	0.589167	16.5999	-0.443259	-0.36995	2.7125	2.64195	5.46992	24.8839	16.5239
2	65.2	0	0	5.46162	0.59386	16.6261	-0.443196	-0.360641	2.71667	2.64613	5.46162	24.91	16.551
2	65.3	0	0	5.45333	0.59852	16.6519	-0.443639	-0.351114	2.72083	2.65023	5.45333	24.9363	16.5777
2	65.4	0	0	5.44507	0.603143	16.6771	-0.444574	-0.341383	2.725	2.65424	5.44507	24.9628	16.6038
2	65.5	0	0	5.43682	0.607724	16.7019	-0.445988	-0.331464	2.72917	2.65819	5.43682	24.9896	16.6295
2	65.6	0	0	5.42859	0.612259	16.7262	-0.447868	-0.321369	2.73333	2.66205	5.42859	25.0166	16.6547
2	65.7	0	0	5.42039	0.616745	16.75	-0.450199	-0.311114	2.7375	2.66585	5.42039	25.0439	16.6795
2	65.8	0	0	5.41222	0.621178	16.7734	-0.45297	-0.30071	2.74167	2.66957	5.41222	25.0715	16.7039
2	65.9	0	0	5.40407	0.625555	16.7964	-0.456168	-0.29017	2.74583	2.67323	5.40407	25.0993	16.7278
2	66	0	0	5.39595	0.629874	16.819	-0.459782	-0.279508	2.75	2.67682	5.39595	25.1275	16.7513
2	66.1	0	0	5.38786	0.634131	16.8411	-0.463798	-0.268734	2.75417	2.68035	5.38786	25.156	16.7744
2	66.2	0	0	5.3798	0.638326	16.8629	-0.468207	-0.257861	2.75833	2.68382	5.3798	25.1848	16.7971
2	66.3	0	0	5.37178	0.642455	16.8843	-0.472996	-0.2469	2.7625	2.68722	5.37178	25.214	16.8194
2	66.4	0	0	5.36379	0.646517	16.9053	-0.478155	-0.23586	2.76667	2.69057	5.36379	25.2436	16.8413
2	66.5	0	0	5.35584	0.650511	16.926	-0.483674	-0.224753	2.77083	2.69385	5.35584	25.2735	16.8628
2	66.6	0	0	5.34793	0.654434	16.9463	-0.489541	-0.213588	2.775	2.69709	5.34793	25.3038	16.884
2	66.7	0	0	5.34005	0.658286	16.9663	-0.495748	-0.202375	2.77917	2.70027	5.34005	25.3346	16.9048
2	66.8	0	0	5.33222	0.662066	16.9859	-0.502285	-0.191124	2.78333	2.70339	5.33222	25.3658	16.9252
2	66.9	0	0	5.32443	0.665772	17.0052	-0.509142	-0.179842	2.7875	2.70647	5.32443	25.3975	16.9454
2	67	0	0	5.31669	0.669404	17.0242	-0.516311	-0.168538	2.79167	2.70949	5.31669	25.4296	16.9651
2	67.1	0	0	5.30899	0.672961	17.043	-0.523783	-0.15722	2.79583	2.71247	5.30899	25.4622	16.9846
2	67.2	0	0	5.30133	0.676443	17.0614	-0.531549	-0.145896	2.8	2.7154	5.30133	25.4953	17.0037
2	67.3	0	0	5.29373	0.679849	17.0795	-0.539602	-0.134574	2.80417	2.71829	5.29373	25.529	17.0225
2	67.4	0	0	5.28617	0.683179	17.0973	-0.547933	-0.123259	2.80833	2.72113	5.28617	25.5632	17.0411
2	67.5	0	0	5.27866	0.686433	17.1149	-0.556534	-0.111959	2.8125	2.72392	5.27866	25.5979	17.0593
2	67.6	0	0	5.2712	0.68961	17.1322	-0.565399	-0.100681	2.81667	2.72668	5.2712	25.6333	17.0772
2	67.7	0	0	5.26379	0.692711	17.1493	-0.57452	-0.0894291	2.82083	2.7294	5.26379	25.6692	17.0949
2	67.8	0	0	5.25644	0.695735	17.1661	-0.583891	-0.0782104	2.825	2.73207	5.25644	25.7058	17.1123
2	67.9	0	0	5.24913	0.698683	17.1827	-0.593504	-0.0670299	2.82917	2.73471	5.24913	25.743	17.1294
2	68	0	0	5.24189	0.701554	17.199	-0.603354	-0.055893	2.83333	2.73731	5.24189	25.7808	17.1463
2	68.1	0	0	5.23469	0.70435	17.2151	-0.613433	-0.0448044	2.8375	2.73987	5.23469	25.8193	17.1629
2	68.2	0	0	5.22756	0.707069	17.231	-0.623736	-0.0337688	2.84167	2.7424	5.22756	25.8586	17.1792
2	68.3	0	0	5.22048	0.709713	17.2466	-0.634257	-0.0227906	2.84583	2.74489	5.22048	25.8985	17.1954
2	68.4	0	0	5.21345	0.712282	17.2621	-0.64499	-0.011874	2.85	2.74735	5.21345	25.9392	17.2112
2	68.5	0	0	5.20649	0.714775	17.2773	-0.65593	-0.0010229	2.85417	2.74977	5.20649	25.9806	17.2269
2	68.6	0	0	5.19958	0.717195	17.2924	-0.667071	0.00975903	2.85833	2.75217	5.19958	26.0228	17.2423
2	68.7	0	0	5.19273	0.71954	17.3072	-0.678408	0.0204683	2.8625	2.75453	5.19273	26.0657	17.2576
2	68.8	0	0	5.18594	0.721812	17.3219	-0.689937	0.0311015	2.86667	2.75686	5.18594	26.1095	17.2726
2	68.9	0	0	5.17921	0.724011	17.3363	-0.701652	0.0416557	2.87083	2.75916	5.17921	26.154	17.2874
2	69	0	0	5.17254	0.726137	17.3506	-0.713548	0.0521279	2.875	2.76144	5.17254	26.1994	17.302
2	69.1	0	0	5.16593	0.728191	17.3647	-0.725622	0.0625154	2.87917	2.76368	5.16593	26.2455	17.3164
2	69.2	0	0	5.15938	0.730174	17.3786	-0.737868	0.0728157	2.88333	2.7659	5.15938	26.2926	17.3306
2	69.3	0	0	5.15289	0.732086	17.3924	-0.750283	0.0830263	2.8875	2.76809	5.15289	26.3404	17.3447
2	69.4	0	0	5.14647	0.733928	17.406	-0.762862	0.0931449	2.89167	2.77025	5.14647	26.3891	17.3585
2	69.5	0	0	5.1401	0.7357	17.4195	-0.775601	0.10317	2.89583	2.77239	5.1401	26.4386	17.3722
2	69.6	0	0	5.1338	0.737403	17.4327	-0.788496	0.113098	2.9	2.77451	5.1338	26.489	17.3857
2	69.7	0	0	5.12756	0.739037	17.4459	-0.801544	0.12293	2.90417	2.7766	5.12756	26.5401	17.3991
2	69.8	0	0	5.12138	0.740604	17.4589	-0.81474	0.132661	2.90833	2.77866	5.12138	26.5921	17.4122
2	69.9	0	0	5.11526	0.742103	17.4717	-0.828081	0.142292	2.9125	2.78071	5.11526	26.645	17.4253
2	70	0	0	5.10921	0.743535	17.4844	-0.841564	0.151821	2.91667	2.78273	5.10921	26.6986	17.4381
2	70.1	0	0	5.10322	0.744902	17.497	-0.855185	0.161245	2.92083	2.78473	5.10322	26.7529	17.4509
2	70.2	0	0	5.09729	0.746203	17.5094	-0.868941	0.170565	2.925	2.7867	5.09729	26.8081	17.4634
2	70.3	0	0	5.09142	0.747439	17.5217	-0.882828	0.179779	2.92917	2.78866	5.09142	26.8639	17.4759
2	70.4	0	0	5.08562	0.748611	17.5338	-0.896844	0.188887	2.93333	2.7906	5.08562	26.9204	17.4882
2	70.5	0	0	5.07988	0.749719	17.5459	-0.910985	0.197886	2.9375	2.79251	5.07988	26.9776	17.5003
2	70.6	0	0	5.0742	0.750764	17.5578	-0.925249	0.206777	2.94167	2.79441	5.0742	27.0354	17.5124
2	70.7	0	0	5.06858	0.751746	17.5696	-0.939632	0.215558	2.94583	2.79629	5.06858	27.0938	17.5243
2	70.8	0	0	5.06303	0.752666	17.5813	-0.954131	0.224229	2.95	2.79815	5.06303	27.1526	17.536
2	70.9	0	0	5.05753	0.753524	17.5928	-0.968745	0.232789	2.95417	2.79999	5.05753	27.212	17.5477
2	71	0	0	5.0521	0.754321	17.6043	-0.983469	0.241239	2.95833	2.80181	5.0521	27.2717	17.5592
2	71.1	0	0	5.04673	0.755058	17.6156	-0.998302	0.249576	2.9625	2.80362	5.04673	27.3319	17.5707
2	71.2	0	0	5.04143	0.755734	17.6269	-1.01324	0.257801	2.96667	2.8054	5.04143	27.3923	17.582
2	71.3	0	0	5.03618	0.75635	17.638	-1.02828	0.265914	2.97083	2.80718	5.03618	27.4529	17.5932
2	71.4	0	0	5.03099	0.756907	17.649	-1.04343	0.273913	2.975	2.80893	5.03099	27.5137	17.6043
2	71.5	0	0	5.02587	0.757404	17.66	-1.05867	0.281799	2.97917	2.81067	5.02587	27.5746	17.6153
2	71.6	0	0	5.0208	0.757843	17.6708	-1.07401	0.289571	2.98333	2.8124	5.0208	27.6355	17.6262
2	71.7	0	0	5.0158	0.758223	17.6816	-1.08944	0.297229	2.9875	2.81411	5.0158	27.6964	17.637
2	71.8	0	0	5.01085	0.758545	17.6922	-1.10497	0.304773	2.99167	2.81581	5.01085	27.7572	17.6477
2	71.9	0	0	5.00597	0.758809	17.7028	-1.12059	0.312202	2.99583	2.81749	5.00597	27.8178	17.6583
3	72	0	0	5.00114	0.759015	17.7133	-1.13629	0.319516	3	2.81915	5.00114	27.8782	17.6688
3	72.1	0	0	4.99637	0.759164	17.7237	-1.15208	0.326715	3.00417	2.82081	4.99637	27.9383	17.6793
3	72.2	1	1	5.00658	0.757528	17.75	-1.15196	0.343884	3.00833	2.82499	5.00658	27.9815	17.7057
3	72.3	1	1	5.01681	0.755882	17.7763	-1.15183	0.360733	3.0125	2.82918	5.01681	28.0247	17.7321
3	72.4	1	1	5.02704	0.754227	17.8026	-1.15171	0.377249	3.01667	2.83337	5.02704	28.0679	17.7585
3	72.5	1	1	5.03729	0.752561	17.8289	-1.15159	0.393422	3.02083	2.83755	5.03729	28.1111	17.7849
3	72.6	1	1	5.04754	0.750887	17.8552	-1.15147	0.409241	3.025	2.84174	5.04754	28.1543	17.8113
3	72.7	1	1	5.05781	0.749202	17.8815	-1.15136	0.424697	3.02917	2.84592	5.05781	28.1976	17.8376
3	72.8	1	1	5.06809	0.747509	17.9077	-1.15125	0.439778	3.03333	2.85011	5.06809	28.2408	17.864
3	72.9	1	1	5.07838	0.745805	17.934	-1.15114	0.454476	3.0375	2.85429	5.07838	28.284	17.8904
3	73	1	1	5.08869	0.744093	17.9603	-1.15104	0.468782	3.04167	2.85847	5.08869	28.3273	17.9168
3	73.1	1	1	5.099	0.742371	17.9866	-1.15093	0.482687	3.04583	2.86266	5.099	28.3705	17.9432
3	73.2	1	1	5.10932	0.74064	18.0129	-1.15083	0.496182	3.05	2.86684	5.10932	28.4138	17.9696
3	73.3	1	1	5.11966	0.7389	18.0392	-1.15074	0.509259	3.05417	2.87102	5.11966	28.457	17.996
3	73.4	1	1	5.13	0.737151	18.0654	-1.15064	0.52191	3.05833	2.8752	5.13	28.5003	18.0224
3	73.5	1	1	5.14036	0.735394	18.0917	-1.15055	0.534128	3.0625	2.87938	5.14036	28.5436	18.0488
3	73.6	1	1	5.15073	0.733627	18.118	-1.15046	0.545907	3.06667	2.88357	5.15073	28.5868	18.0752
3	73.7	1	1	5.1611	0.731851	18.1442	-1.15037	0.557238	3.07083	2.88775	5.1611	28.6301	18.1016
3	73.8	1	1	5.17149	0.730067	18.1705	-1.15029	0.568117	3.075	2.89193	5.17149	28.6734	18.128
3	73.9	1	1	5.18188	0.728274	18.1968	-1.1502	0.578537	3.07917	2.89611	5.18188	28.7167	18.1543
3	74	1	1	5.19229	0.726472	18.223	-1.15012	0.588493	3.08333	2.90029	5.19229	28.76	18.1807
3	74.1	1	1	5.20271	0.724662	18.2493	-1.15005	0.59798	3.0875	2.90446	5.20271	28.8033	18.2071
3	74.2	1	1	5.21313	0.722844	18.2755	-1.14997	0.606992	3.09167	2.90864	5.21313	28.8466	18.2335
3	74.3	1	1	5.22356	0.721017	18.3018	-1.1499	0.615526	3.09583	2.91282	5.22356	28.8899	18.2599
3	74.4	1	1	5.23401	0.719182	18.328	-1.14983	0.623578	3.1	2.917	5.23401	28.9332	18.2863
3	74.5	1	1	5.24446	0.717338	18.3543	-1.14976	0.631145	3.10417	2.92118	5.24446	28.9765	18.3127
3	74.6	1	1	5.25492	0.715487	18.3805	-1.1497	0.638222	3.10833	2.92535	5.25492	29.0198	18.3391
3	74.7	1	1	5.26539	0.713628	18.4068	-1.14964	0.644808	3.1125	2.92953	5.26539	29.0631	18.3655
3	74.8	1	1	5.27587	0.71176	18.433	-1.14958	0.6509	3.11667	2.93371	5.27587	29.1065	18.3919
3	74.9	1	1	5.28635	0.709885	18.4593	-1.14952	0.656497	3.12083	2.93788	5.28635	29.1498	18.4182
3	75	1	1	5.29685	0.708001	18.4855	-1.14947	0.661596	3.125	2.94206	5.29685	29.1931	18.4446
3	75.1	1	1	5.30735	0.70611	18.5117	-1.14941	0.666197	3.12917	2.94623	5.30735	29.2364	18.471
3	75.2	1	1	5.31786	0.704212	18.5379	-1.14936	0.670299	3.13333	2.95041	5.31786	29.2797	18.4974
3	75.3	1	1	5.32838	0.702305	18.5642	-1.14932	0.673901	3.1375	2.95458	5.32838	29.3231	18.5238
3	75.4	1	1	5.33891	0.700392	18.5904	-1.14927	0.677004	3.14167	2.95875	5.33891	29.3664	18.5502
3	75.5	1	1	5.34944	0.69847	18.6166	-1.14923	0.679608	3.14583	2.96293	5.34944	29.4097	18.5766
3	75.6	1	1	5.35998	0.696542	18.6428	-1.14919	0.681713	3.15	2.9671	5.35998	29.4531	18.603
3	75.7	1	1	5.37053	0.694606	18.6691	-1.14915	0.683322	3.15417	2.97127	5.37053	29.4964	18.6294
3	75.8	1	1	5.38108	0.692663	18.6953	-1.14911	0.684436	3.15833	2.97545	5.38108	29.5397	18.6557
3	75.9	1	1	5.39165	0.690713	18.7215	-1.14908	0.685056	3.1625	2.97962	5.39165	29.583	18.6821
3	76	1	1	5.40221	0.688755	18.7477	-1.14905	0.685186	3.16667	2.98379	5.40221	29.6264	18.7085
3	76.1	1	1	5.41279	0.686791	18.7739	-1.14902	0.684827	3.17083	2.98796	5.41279	29.6697	18.7349
3	76.2	1	1	5.42337	0.68482	18.8001	-1.149	0.683983	3.175	2.99213	5.42337	29.713	18.7613
3	76.3	1	1	5.43395	0.682842	18.8263	-1.14897	0.682657	3.17917	2.9963	5.43395	29.7563	18.7877
3	76.4	1	1	5.44455	0.680857	18.8525	-1.14895	0.680854	3.18333	3.00047	5.44455	29.7997	18.8141
3	76.5	1	1	5.45515	0.678866	18.8787	-1.14893	0.678577	3.1875	3.00464	5.45515	29.843	18.8405
3	76.6	1	1	5.46575	0.676867	18.9049	-1.14891	0.67583	3.19167	3.00881	5.46575	29.8863	18.8668
3	76.7	1	1	5.47636	0.674863	18.9311	-1.1489	0.67262	3.19583	3.01298	5.47636	29.9296	18.8932
3	76.8	1	1	5.48697	0.672852	18.9573	-1.14888	0.66895	3.2	3.01715	5.48697	29.9729	18.9196
3	76.9	1	1	5.49759	0.670835	18.9835	-1.14887	0.664826	3.20417	3.02132	5.49759	30.0163	18.946
3	77	1	1	5.50822	0.668811	19.0097	-1.14886	0.660254	3.20833	3.02549	5.50822	30.0596	18.9724
3	77.1	1	1	5.51885	0.666781	19.0359	-1.14886	0.655241	3.2125	3.02965	5.51885	30.1029	18.9988
3	77.2	1	1	5.52948	0.664745	19.0621	-1.14885	0.649793	3.21667	3.03382	5.52948	30.1462	19.0252
3	77.3	1	1	5.54012	0.662703	19.0882	-1.14885	0.643916	3.22083	3.03799	5.54012	30.1895	19.0515
3	77.4	1	1	5.55076	0.660656	19.1144	-1.14885	0.637617	3.225	3.04215	5.55076	30.2328	19.0779
3	77.5	1	1	5.56141	0.658602	19.1406	-1.14885	0.630904	3.22917	3.04632	5.56141	30.2761	19.1043
3	77.6	1	1	5.57205	0.656542	19.1668	-1.14886	0.623785	3.23333	3.05049	5.57205	30.3194	19.1307
3	77.7	1	1	5.58271	0.654477	19.1929	-1.14886	0.616267	3.2375	3.05465	5.58271	30.3627	19.1571
3	77.8	1	1	5.59336	0.652406	19.2191	-1.14887	0.608359	3.24167	3.05882	5.59336	30.4059	19.1835
3	77.9	1	1	5.60402	0.65033	19.2453	-1.14888	0.600069	3.24583	3.06298	5.60402	30.4492	19.2098
3	78	1	1	5.61469	0.648248	19.2715	-1.1489	0.591405	3.25	3.06715	5.61469	30.4925	19.2362
3	78.1	1	1	5.62535	0.64616	19.2976	-1.14891	0.582376	3.25417	3.07131	5.62535	30.5358	19.2626
3	78.2	1	1	5.63602	0.644068	19.3238	-1.14893	0.572992	3.25833	3.07548	5.63602	30.579	19.289
3	78.3	1	1	5.64669	0.64197	19.3499	-1.14895	0.563262	3.2625	3.07964	5.64669	30.6223	19.3154
3	78.4	1	1	5.65737	0.639867	19.3761	-1.14897	0.553195	3.26667	3.0838	5.65737	30.6655	19.3418
3	78.5	1	1	5.66804	0.637759	19.4023	-1.14899	0.542801	3.27083	3.08797	5.66804	30.7088	19.3681
3	78.6	1	1	5.67872	0.635646	19.4284	-1.14902	0.532091	3.275	3.09213	5.67872	30.752	19.3945
3	78.7	1	1	5.6894	0.633528	19.4546	-1.14904	0.521073	3.27917	3.09629	5.6894	30.7953	19.4209
3	78.8	1	1	5.70008	0.631405	19.4807	-1.14907	0.50976	3.28333	3.10045	5.70008	30.8385	19.4473
3	78.9	1	1	5.71077	0.629278	19.5069	-1.1491	0.49816	3.2875	3.10461	5.71077	30.8817	19.4737
3	79	1	1	5.72145	0.627146	19.533	-1.14914	0.486284	3.29167	3.10878	5.72145	30.925	19.5001
3	79.1	1	1	5.73214	0.625009	19.5592	-1.14917	0.474144	3.29583	3.11294	5.73214	30.9682	19.5264
3	79.2	1	1	5.74282	0.622868	19.5853	-1.14921	0.46175	3.3	3.1171	5.74282	31.0114	19.5528
3	79.3	1	1	5.75351	0.620722	19.6114	-1.14925	0.449113	3.30417	3.12126	5.75351	31.0546	19.5792
3	79.4	1	1	5.7642	0.618572	19.6376	-1.14929	0.436245	3.30833	3.12542	5.7642	31.0978	19.6056
3	79.5	1	1	5.77489	0.616418	19.6637	-1.14933	0.423156	3.3125	3.12958	5.77489	31.141	19.632
3	79.6	1	1	5.78558	0.61426	19.6899	-1.14937	0.409858	3.31667	3.13374	5.78558	31.1842	19.6583
3	79.7	1	1	5.79627	0.612098	19.716	-1.14942	0.396362	3.32083	3.1379	5.79627	31.2273	19.6847
3	79.8	1	1	5.80696	0.609931	19.7421	-1.14947	0.38268	3.325	3.14206	5.80696	31.2705	19.7111
3	79.9	1	1	5.81765	0.607761	19.7683	-1.14952	0.368824	3.32917	3.14622	5.81765	31.3137	19.7375
3	80	1	1	5.82834	0.605587	19.7944	-1.14957	0.354804	3.33333	3.15037	5.82834	31.3568	19.7639
3	80.1	1	1	5.83902	0.603409	19.8205	-1.14962	0.340633	3.3375	3.15453	5.83902	31.4	19.7902
3	80.2	1	1	5.84971	0.601227	19.8466	-1.14968	0.326323	3.34167	3.15869	5.84971	31.4431	19.8166
3	80.3	1	1	5.8604	0.599042	19.8728	-1.14974	0.311884	3.34583	3.16285	5.8604	31.4862	19.843
3	80.4	1	1	5.87109	0.596854	19.8989	-1.1498	0.29733	3.35	3.167	5.87109	31.5294	19.8694
3	80.5	1	1	5.88177	0.594662	19.925	-1.14986	0.282671	3.35417	3.17116	5.88177	31.5725	19.8958
3	80.6	1	1	5.89246	0.592467	19.9511	-1.14992	0.267919	3.35833	3.17532	5.89246	31.6156	19.9221
3	80.7	1	1	5.90314	0.590268	19.9772	-1.14998	0.253087	3.3625	3.17947	5.90314	31.6587	19.9485
3	80.8	1	1	5.91382	0.588066	20.0033	-1.15005	0.238185	3.36667	3.18363	5.91382	31.7018	19.9749
3	80.9	1	1	5.9245	0.585861	20.0295	-1.15012	0.223226	3.37083	3.18779	5.9245	31.7449	20.0013
3	81	1	1	5.93518	0.583654	20.0556	-1.15019	0.20822	3.375	3.19194	5.93518	31.7879	20.0276
3	81.1	1	1	5.94585	0.581443	20.0817	-1.15026	0.193181	3.37917	3.1961	5.94585	31.831	20.054
3	81.2	1	1	5.95653	0.57923	20.1078	-1.15033	0.178119	3.38333	3.20025	5.95653	31.8741	20.0804
3	81.3	1	1	5.9672	0.577013	20.1339	-1.15041	0.163045	3.3875	3.20441	5.9672	31.9171	20.1068
3	81.4	1	1	5.97787	0.574794	20.16	-1.15048	0.147972	3.39167	3.20856	5.97787	31.9602	20.1332
3	81.5	1	1	5.98853	0.572573	20.1861	-1.15056	0.13291	3.39583	3.21272	5.98853	32.0032	20.1595
3	81.6	1	1	5.9992	0.570349	20.2122	-1.15064	0.117871	3.4	3.21687	5.9992	32.0462	20.1859
3	81.7	1	1	6.00986	0.568123	20.2383	-1.15072	0.102866	3.40417	3.22102	6.00986	32.0892	20.2123
3	81.8	1	1	6.02052	0.565894	20.2644	-1.15081	0.0879048	3.40833	3.22518	6.02052	32.1322	20.2387
3	81.9	1	1	6.03117	0.563663	20.2905	-1.15089	0.0729997	3.4125	3.22933	6.03117	32.1752	20.265
3	82	1	1	6.04182	0.56143	20.3166	-1.15098	0.0581611	3.41667	3.23348	6.04182	32.2182	20.2914
3	82.1	1	1	6.05247	0.559195	20.3427	-1.15107	0.0433995	3.42083	3.23764	6.05247	32.2612	20.3178
3	82.2	1	1	6.06312	0.556958	20.3688	-1.15116	0.0287253	3.425	3.24179	6.06312	32.3042	20.3442
3	82.3	1	1	6.07376	0.554719	20.3948	-1.15125	0.014149	3.42917	3.24594	6.07376	32.3471	20.3705
3	82.4	1	1	6.0844	0.552478	20.4209	-1.15134	-0.000319253	3.43333	3.25009	6.0844	32.3901	20.3969
3	82.5	1	1	6.09503	0.550235	20.447	-1.15143	-0.0146695	3.4375	3.25424	6.09503	32.433	20.4233
3	82.6	1	1	6.10566	0.547991	20.4731	-1.15153	-0.028892	3.44167	3.2584	6.10566	32.476	20.4497
3	82.7	1	1	6.11629	0.545745	20.4992	-1.15163	-0.0429769	3.44583	3.26255	6.11629	32.5189	20.476
3	82.8	1	1	6.12691	0.543498	20.5253	-1.15173	-0.0569148	3.45	3.2667	6.12691	32.5618	20.5024
3	82.9	1	1	6.13753	0.541249	20.5513	-1.15183	-0.0706965	3.45417	3.27085	6.13753	32.6047	20.5288
3	83	1	1	6.14814	0.538999	20.5774	-1.15193	-0.0843129	3.45833	3.275	6.14814	32.6476	20.5552
3	83.1	1	1	6.15875	0.536748	20.6035	-1.15203	-0.097755	3.4625	3.27915	6.15875	32.6905	20.5815
3	83.2	1	1	6.16936	0.534496	20.6296	-1.15213	-0.111014	3.46667	3.2833	6.16936	32.7334	20.6079
3	83.3	1	1	6.17996	0.532242	20.6556	-1.15224	-0.124082	3.47083	3.28745	6.17996	32.7763	20.6343
3	83.4	1	1	6.19055	0.529988	20.6817	-1.15235	-0.13695	3.475	3.2916	6.19055	32.8191	20.6607
3	83.5	1	1	6.20114	0.527732	20.7078	-1.15246	-0.149611	3.47917	3.29575	6.20114	32.862	20.687
3	83.6	1	1	6.21173	0.525476	20.7339	-1.15257	-0.162056	3.48333	3.2999	6.21173	32.9048	20.7134
3	83.7	1	1	6.22231	0.523219	20.7599	-1.15268	-0.174279	3.4875	3.30405	6.22231	32.9477	20.7398
3	83.8	1	1	6.23288	0.520962	20.786	-1.15279	-0.186271	3.49167	3.30819	6.23288	32.9905	20.7661
3	83.9	1	1	6.24345	0.518704	20.8121	-1.15291	-0.198026	3.49583	3.31234	6.24345	33.0333	20.7925
3	84	1	1	6.25402	0.516445	20.8381	-1.15302	-0.209536	3.5	3.31649	6.25402	33.0761	20.8189
3	84.1	1	1	6.26457	0.514186	20.8642	-1.15314	-0.220796	3.50417	3.32064	6.26457	33.1189	20.8453
3	84.2	0	0	6.2612	0.508945	20.9083	-1.13521	-0.238598	3.50833	3.32766	6.2612	33.1753	20.888
3	84.3	0	0	6.25778	0.503967	20.9529	-1.11677	-0.255889	3.5125	3.33476	6.25778	33.2324	20.931
3	84.4	0	0	6.25429	0.499267	20.998	-1.09782	-0.272646	3.51667	3.34194	6.25429	33.29	20.9743
3	84.5	0	0	6.25075	0.494859	21.0436	-1.07842	-0.288847	3.52083	3.3492	6.25075	33.3481	21.0178
3	84.6	0	0	6.24716	0.490753	21.0896	-1.0586	-0.304472	3.525	3.35652	6.24716	33.4068	21.0616
3	84.7	0	0	6.2435	0.486962	21.136	-1.0384	-0.319503	3.52917	3.3639	6.2435	33.466	21.1055
3	84.8	0	0	6.23979	0.483495	21.1827	-1.01786	-0.333923	3.53333	3.37134	6.23979	33.5255	21.1496
3	84.9	0	0	6.23601	0.480362	21.2297	-0.997034	-0.347715	3.5375	3.37882	6.23601	33.5853	21.1937
3	85	0	0	6.23218	0.477568	21.277	-0.975978	-0.360866	3.54167	3.38634	6.23218	33.6455	21.238
3	85.1	0	0	6.22828	0.475121	21.3244	-0.954742	-0.373363	3.54583	3.39388	6.22828	33.7058	21.2823
3	85.2	0	0	6.22431	0.473024	21.3719	-0.933386	-0.385197	3.55	3.40145	6.22431	33.7664	21.3266
3	85.3	0	0	6.22028	0.471281	21.4195	-0.911968	-0.396357	3.55417	3.40902	6.22028	33.827	21.3709
3	85.4	0	0	6.21619	0.469893	21.4671	-0.890549	-0.406838	3.55833	3.4166	6.21619	33.8876	21.4151
3	85.5	0	0	6.21203	0.468858	21.5147	-0.869188	-0.416632	3.5625	3.42416	6.21203	33.9482	21.4592
3	85.6	0	0	6.2078	0.468176	21.5621	-0.847947	-0.425738	3.56667	3.43171	6.2078	34.0087	21.5032
3	85.7	0	0	6.20351	0.467843	21.6093	-0.826887	-0.434151	3.57083	3.43923	6.20351	34.069	21.547
3	85.8	0	0	6.19915	0.467853	21.6563	-0.806065	-0.441872	3.575	3.44671	6.19915	34.1291	21.5906
3	85.9	0	0	6.19472	0.468201	21.703	-0.785539	-0.448901	3.57917	3.45414	6.19472	34.1889	21.634
3	86	0	0	6.19022	0.468878	21.7494	-0.765363	-0.455241	3.58333	3.46152	6.19022	34.2483	21.6772
3	86.1	0	0	6.18565	0.469875	21.7953	-0.745589	-0.460895	3.5875	3.46884	6.18565	34.3073	21.72
3	86.2	0	0	6.181	0.471182	21.8408	-0.726264	-0.465869	3.59167	3.47608	6.181	34.3659	21.7625
3	86.3	0	0	6.17629	0.472788	21.8859	-0.707433	-0.470169	3.59583	3.48324	6.17629	34.4239	21.8047
3	86.4	0	0	6.17151	0.47468	21.9303	-0.689137	-0.473803	3.6	3.49032	6.17151	34.4814	21.8465
3	86.5	0	0	6.16666	0.476847	21.9742	-0.671412	-0.476779	3.60417	3.49731	6.16666	34.5382	21.8879
3	86.6	0	0	6.16173	0.479274	22.0175	-0.65429	-0.479107	3.60833	3.5042	6.16173	34.5944	21.9289
3	86.7	0	0	6.15673	0.481948	22.0602	-0.6378	-0.4808	3.6125	3.51099	6.15673	34.65	21.9695
3	86.8	0	0	6.15166	0.484855	22.1022	-0.621965	-0.481867	3.61667	3.51768	6.15166	34.7048	22.0096
3	86.9	0	0	6.14652	0.487979	22.1436	-0.606805	-0.482323	3.62083	3.52426	6.14652	34.7589	22.0493
3	87	0	0	6.14131	0.491308	22.1842	-0.592336	-0.48218	3.625	3.53073	6.14131	34.8122	22.0884
3	87.1	0	0	6.13602	0.494825	22.2242	-0.57857	-0.481453	3.62917	3.53708	6.13602	34.8648	22.1271
3	87.2	0	0	6.13066	0.498517	22.2634	-0.565516	-0.480157	3.63333	3.54333	6.13066	34.9165	22.1652
3	87.3	0	0	6.12523	0.502369	22.3019	-0.553179	-0.478307	3.6375	3.54946	6.12523	34.9675	22.2028
3	87.4	0	0	6.11973	0.506368	22.3397	-0.541563	-0.475919	3.64167	3.55547	6.11973	35.0176	22.2399
3	87.5	0	0	6.11415	0.510499	22.3768	-0.530666	-0.473009	3.64583	3.56138	6.11415	35.0669	22.2765
3	87.6	0	0	6.1085	0.51475	22.4131	-0.520486	-0.469594	3.65	3.56716	6.1085	35.1153	22.3125
3	87.7	0	0	6.10278	0.519108	22.4488	-0.511019	-0.465691	3.65417	3.57284	6.10278	35.163	22.348
3	87.8	0	0	6.09699	0.52356	22.4837	-0.502258	-0.461317	3.65833	3.5784	6.09699	35.2098	22.3829
3	87.9	0	0	6.09113	0.528094	22.518	-0.494195	-0.456489	3.6625	3.58385	6.09113	35.2558	22.4173
3	88	0	0	6.0852	0.532698	22.5515	-0.486819	-0.451224	3.66667	3.58919	6.0852	35.301	22.4511
3	88.1	0	0	6.0792	0.537363	22.5844	-0.480121	-0.445541	3.67083	3.59442	6.0792	35.3454	22.4844
3	88.2	0	0	6.07312	0.542076	22.6166	-0.474088	-0.439455	3.675	3.59955	6.07312	35.389	22.5171
3	88.3	0	0	6.06698	0.54683	22.6482	-0.468708	-0.432985	3.67917	3.60457	6.06698	35.4318	22.5493
3	88.4	0	0	6.06077	0.551613	22.6791	-0.463967	-0.426148	3.68333	3.60949	6.06077	35.4738	22.5809
3	88.5	0	0	6.05449	0.556417	22.7094	-0.459852	-0.418961	3.6875	3.61431	6.05449	35.5151	22.612
3	88.6	0	0	6.04815	0.561234	22.7391	-0.456348	-0.41144	3.69167	3.61904	6.04815	35.5557	22.6425
3	88.7	0	0	6.04173	0.566057	22.7682	-0.453441	-0.403603	3.69583	3.62367	6.04173	35.5955	22.6726
3	88.8	0	0	6.03525	0.570876	22.7967	-0.451116	-0.395466	3.7	3.6282	6.03525	35.6346	22.7021
3	88.9	0	0	6.02871	0.575687	22.8246	-0.449359	-0.387046	3.70417	3.63265	6.02871	35.673	22.731
3	89	0	0	6.0221	0.580482	22.852	-0.448155	-0.378358	3.70833	3.63701	6.0221	35.7108	22.7595
3	89.1	0	0	6.01543	0.585255	22.8788	-0.44749	-0.369418	3.7125	3.64128	6.01543	35.7479	22.7875
3	89.2	0	0	6.00869	0.590001	22.9052	-0.447349	-0.360241	3.71667	3.64547	6.00869	35.7844	22.8149
3	89.3	0	0	6.00189	0.594714	22.931	-0.447718	-0.350843	3.72083	3.64958	6.00189	35.8203	22.8419
3	89.4	0	0	5.99503	0.59939	22.9563	-0.448584	-0.341237	3.725	3.65361	5.99503	35.8556	22.8684
3	89.5	0	0	5.98811	0.604025	22.9811	-0.449931	-0.33144	3.72917	3.65756	5.98811	35.8903	22.8945
3	89.6	0	0	5.98113	0.608614	23.0055	-0.451748	-0.321464	3.73333	3.66144	5.98113	35.9244	22.92
3	89.7	0	0	5.9741	0.613154	23.0294	-0.45402	-0.311323	3.7375	3.66524	5.9741	35.958	22.9451
3	89.8	0	0	5.967	0.617641	23.0529	-0.456735	-0.30103	3.74167	3.66898	5.967	35.9911	22.9698
3	89.9	0	0	5.95985	0.622072	23.0759	-0.45988	-0.290598	3.74583	3.67264	5.95985	36.0236	22.994
3	90	0	0	5.95264	0.626444	23.0985	-0.463444	-0.28004	3.75	3.67624	5.95264	36.0557	23.0178
3	90.1	0	0	5.94538	0.630756	23.1207	-0.467413	-0.269368	3.75417	3.67978	5.94538	36.0873	23.0412
3	90.2	0	0	5.93807	0.635004	23.1425	-0.471778	-0.258592	3.75833	3.68325	5.93807	36.1185	23.0642
3	90.3	0	0	5.93071	0.639187	23.164	-0.476525	-0.247725	3.7625	3.68666	5.93071	36.1492	23.0868
3	90.4	0	0	5.92329	0.643303	23.185	-0.481646	-0.236777	3.76667	3.69001	5.92329	36.1795	23.109
3	90.5	0	0	5.91582	0.64735	23.2057	-0.487128	-0.225758	3.77083	3.6933	5.91582	36.2095	23.1308
3	90.6	0	0	5.90831	0.651327	23.2261	-0.492961	-0.214679	3.775	3.69654	5.90831	36.239	23.1522
3	90.7	0	0	5.90075	0.655233	23.2461	-0.499136	-0.203548	3.77917	3.69973	5.90075	36.2681	23.1733
3	90.8	0	0	5.89315	0.659066	23.2657	-0.505643	-0.192376	3.78333	3.70286	5.89315	36.2969	23.194
3	90.9	0	0	5.8855	0.662826	23.2851	-0.512473	-0.18117	3.7875	3.70594	5.8855	36.3254	23.2143
3	91	0	0	5.8778	0.666512	23.3041	-0.519616	-0.16994	3.79167	3.70897	5.8778	36.3536	23.2344
3	91.1	0	0	5.87007	0.670123	23.3229	-0.527063	-0.158694	3.79583	3.71195	5.87007	36.3814	23.2541
3	91.2	0	0	5.86229	0.673659	23.3413	-0.534806	-0.147438	3.8	3.71488	5.86229	36.4089	23.2734
3	91.3	0	0	5.85448	0.67712	23.3594	-0.542837	-0.13618	3.80417	3.71777	5.85448	36.4362	23.2925
3	91.4	0	0	5.84663	0.680504	23.3773	-0.551148	-0.124928	3.80833	3.72062	5.84663	36.4632	23.3112
3	91.5	0	0	5.83874	0.683813	23.3949	-0.55973	-0.113688	3.8125	3.72342	5.83874	36.4899	23.3297
3	91.6	0	0	5.83082	0.687045	23.4122	-0.568577	-0.102466	3.81667	3.72617	5.83082	36.5164	23.3478
3	91.7	0	0	5.82286	0.6902	23.4293	-0.577681	-0.0912679	3.82083	3.72889	5.82286	36.5427	23.3657
3	91.8	0	0	5.81488	0.693279	23.4461	-0.587035	-0.0801	3.825	3.73157	5.81488	36.5688	23.3833
3	91.9	0	0	5.80686	0.696282	23.4627	-0.596633	-0.0689676	3.82917	3.73421	5.80686	36.5947	23.4006
3	92	0	0	5.79881	0.699209	23.4791	-0.606467	-0.0578756	3.83333	3.73681	5.79881	36.6203	23.4176
3	92.1	0	0	5.79074	0.70206	23.4952	-0.616531	-0.0468292	3.8375	3.73938	5.79074	36.6458	23.4344
3	92.2	0	0	5.78264	0.704835	23.5111	-0.626819	-0.0358327	3.84167	3.74191	5.78264	36.6712	23.451
3	92.3	0	0	5.77452	0.707535	23.5268	-0.637325	-0.0248908	3.84583	3.7444	5.77452	36.6964	23.4672
3	92.4	0	0	5.76637	0.710159	23.5422	-0.648044	-0.0140074	3.85	3.74686	5.76637	36.7214	23.4833
3	92.5	0	0	5.7582	0.712709	23.5575	-0.65897	-0.00318663	3.85417	3.74929	5.7582	36.7463	23.4991
3	92.6	0	0	5.75001	0.715184	23.5725	-0.670096	0.00756791	3.85833	3.75168	5.75001	36.7711	23.5147
3	92.7	0	0	5.74181	0.717585	23.5874	-0.681419	0.0182527	3.8625	3.75405	5.74181	36.7958	23.5301
3	92.8	0	0	5.73358	0.719913	23.6021	-0.692933	0.0288644	3.86667	3.75638	5.73358	36.8204	23.5453
3	92.9	0	0	5.72534	0.722167	23.6165	-0.704633	0.0394	3.87083	3.75869	5.72534	36.8449	23.5602
3	93	0	0	5.71709	0.724349	23.6308	-0.716514	0.0498565	3.875	3.76096	5.71709	36.8694	23.575
3	93.1	0	0	5.70883	0.726459	23.645	-0.728572	0.0602312	3.87917	3.76321	5.70883	36.8937	23.5895
3	93.2	0	0	5.70055	0.728497	23.6589	-0.740802	0.0705214	3.88333	3.76543	5.70055	36.9181	23.6039
3	93.3	0	0	5.69227	0.730464	23.6727	-0.7532	0.0807249	3.8875	3.76762	5.69227	36.9423	23.6181
3	93.4	0	0	5.68398	0.73236	23.6863	-0.765761	0.0908392	3.89167	3.76979	5.68398	36.9666	23.632
3	93.5	0	0	5.67568	0.734186	23.6998	-0.778482	0.100862	3.89583	3.77193	5.67568	36.9908	23.6458
3	93.6	0	0	5.66738	0.735943	23.7131	-0.791359	0.110792	3.9	3.77405	5.66738	37.015	23.6595
3	93.7	0	0	5.65907	0.737631	23.7262	-0.804387	0.120627	3.90417	3.77614	5.65907	37.0393	23.6729
3	93.8	0	0	5.65076	0.739251	23.7392	-0.817562	0.130366	3.90833	3.77821	5.65076	37.0635	23.6862
3	93.9	0	0	5.64245	0.740803	23.7521	-0.830882	0.140006	3.9125	3.78026	5.64245	37.0877	23.6994
3	94	0	0	5.63415	0.742287	23.7648	-0.844343	0.149546	3.91667	3.78229	5.63415	37.112	23.7124
3	94.1	0	0	5.62584	0.743705	23.7774	-0.857941	0.158985	3.92083	3.78429	5.62584	37.1364	23.7252
3	94.2	0	0	5.61754	0.745056	23.7898	-0.871673	0.168321	3.925	3.78627	5.61754	37.1607	23.7379
3	94.3	0	0	5.60925	0.746342	23.8021	-0.885536	0.177554	3.92917	3.78823	5.60925	37.1852	23.7504
3	94.4	0	0	5.60096	0.747562	23.8143	-0.899526	0.186681	3.93333	3.79017	5.60096	37.2097	23.7628
3	94.5	0	0	5.59269	0.748718	23.8264	-0.913641	0.195703	3.9375	3.79209	5.59269	37.2343	23.7751
3	94.6	0	0	5.58442	0.749809	23.8383	-0.927877	0.204618	3.94167	3.79399	5.58442	37.259	23.7872
3	94.7	0	0	5.57616	0.750837	23.8502	-0.942232	0.213426	3.94583	3.79587	5.57616	37.2838	23.7992
3	94.8	0	0	5.56792	0.751801	23.8619	-0.956703	0.222125	3.95	3.79774	5.56792	37.3088	23.8111
3	94.9	0	0	5.55969	0.752702	23.8735	-0.971288	0.230714	3.95417	3.79958	5.55969	37.3338	23.8228
3	95	0	0	5.55148	0.753541	23.885	-0.985983	0.239194	3.95833	3.80141	5.55148	37.359	23.8344
3	95.1	0	0	5.54328	0.754318	23.8963	-1.00079	0.247562	3.9625	3.80322	5.54328	37.3844	23.8459
3	95.2	0	0	5.5351	0.755033	23.9076	-1.01569	0.25582	3.96667	3.80501	5.5351	37.4099	23.8573
3	95.3	0	0	5.52694	0.755686	23.9188	-1.03071	0.263965	3.97083	3.80679	5.52694	37.4356	23.8686
3	95.4	0	0	5.5188	0.756279	23.9298	-1.04582	0.271999	3.975	3.80855	5.5188	37.4615	23.8798
3	95.5	0	0	5.51068	0.756812	23.9408	-1.06103	0.279919	3.97917	3.8103	5.51068	37.4876	23.8909
3	95.6	0	0	5.50259	0.757285	23.9517	-1.07634	0.287726	3.98333	3.81203	5.50259	37.5139	23.9019
3	95.7	0	0	5.49452	0.757697	23.9625	-1.09174	0.295419	3.9875	3.81374	5.49452	37.5404	23.9127
3	95.8	0	0	5.48648	0.75805	23.9731	-1.10724	0.302997	3.99167	3.81544	5.48648	37.5672	23.9235
3	95.9	0	0	5.47846	0.758345	23.9837	-1.12283	0.310461	3.99583	3.81713	5.47846	37.5942	23.9342
4	96	0	0	5.47047	0.75858	23.9942	-1.1385	0.317811	4	3.8188	5.47047	37.6215	23.9448
4	96.1	0	0	5.46251	0.758757	24.0047	-1.15426	0.325045	4.00417	3.82046	5.46251	37.6491	23.9553
4	96.2	1	1	5.47237	0.757126	24.031	-1.15411	0.34225	4.00833	3.82465	5.47237	37.691	23.9817
4	96.3	1	1	5.48224	0.755484	24.0573	-1.15395	0.359134	4.0125	3.82884	5.48224	37.733	24.0081
4	96.4	1	1	5.49213	0.753833	24.0837	-1.1538	0.375687	4.01667	3.83303	5.49213	37.775	24.0345
4	96.5	1	1	5.50203	0.752172	24.11	-1.15365	0.391897	4.02083	3.83722	5.50203	37.8169	24.0609
4	96.6	1	1	5.51194	0.750501	24.1363	-1.1535	0.407754	4.025	3.84141	5.51194	37.8589	24.0873
4	96.7	1	1	5.52186	0.74882	24.1626	-1.15336	0.423247	4.02917	3.8456	5.52186	37.9008	24.1137
4	96.8	1	1	5.53179	0.747129	24.189	-1.15321	0.438367	4.03333	3.84979	5.53179	37.9428	24.1401
4	96.9	1	1	5.54174	0.745428	24.2153	-1.15307	0.453104	4.0375	3.85398	5.54174	37.9847	24.1665
4	97	1	1	5.5517	0.743718	24.2416	-1.15294	0.467448	4.04167	3.85817	5.5517	38.0266	24.1929
4	97.1	1	1	5.56167	0.741999	24.2679	-1.1528	0.481391	4.04583	3.86236	5.56167	38.0686	24.2193
4	97.2	1	1	5.57165	0.74027	24.2942	-1.15267	0.494924	4.05	3.86655	5.57165	38.1105	24.2456
4	97.3	1	1	5.58165	0.738531	24.3205	-1.15254	0.508038	4.05417	3.87073	5.58165	38.1525	24.272
4	97.4	1	1	5.59166	0.736783	24.3468	-1.15241	0.520727	4.05833	3.87492	5.59166	38.1944	24.2984
4	97.5	1	1	5.60168	0.735026	24.3732	-1.15229	0.532983	4.0625	3.87911	5.60168	38.2363	24.3248
4	97.6	1	1	5.61171	0.73326	24.3995	-1.15216	0.544798	4.06667	3.88329	5.61171	38.2783	24.3512
4	97.7	1	1	5.62175	0.731485	24.4258	-1.15204	0.556166	4.07083	3.88748	5.62175	38.3202	24.3776
4	97.8	1	1	5.63181	0.729701	24.4521	-1.15192	0.56708	4.075	3.89167	5.63181	38.3621	24.404
4	97.9	1	1	5.64188	0.727907	24.4784	-1.15181	0.577536	4.07917	3.89585	5.64188	38.404	24.4304
4	98	1	1	5.65196	0.726105	24.5046	-1.1517	0.587526	4.08333	3.90004	5.65196	38.446	24.4568
4	98.1	1	1	5.66205	0.724295	24.5309	-1.15159	0.597046	4.0875	3.90422	5.66205	38.4879	24.4832
4	98.2	1	1	5.67215	0.722475	24.5572	-1.15148	0.606092	4.09167	3.9084	5.67215	38.5298	24.5096
4	98.3	1	1	5.68227	0.720647	24.5835	-1.15137	0.614658	4.09583	3.91259	5.68227	38.5717	24.536
4	98.4	1	1	5.6924	0.71881	24.6098	-1.15127	0.622741	4.1	3.91677	5.6924	38.6137	24.5624
4	98.5	1	1	5.70254	0.716965	24.6361	-1.15117	0.630338	4.10417	3.92095	5.70254	38.6556	24.5888
4	98.6	1	1	5.71268	0.715112	24.6624	-1.15107	0.637445	4.10833	3.92514	5.71268	38.6975	24.6152
4	98.7	1	1	5.72285	0.71325	24.6886	-1.15097	0.644059	4.1125	3.92932	5.72285	38.7395	24.6416
4	98.8	1	1	5.73302	0.71138	24.7149	-1.15088	0.650178	4.11667	3.9335	5.73302	38.7814	24.668
4	98.9	1	1	5.7432	0.709502	24.7412	-1.15079	0.655801	4.12083	3.93768	5.7432	38.8233	24.6944
4	99	1	1	5.7534	0.707616	24.7674	-1.1507	0.660925	4.125	3.94186	5.7534	38.8653	24.7208
4	99.1	1	1	5.7636	0.705721	24.7937	-1.15061	0.66555	4.12917	3.94604	5.7636	38.9072	24.7471
4	99.2	1	1	5.77382	0.703819	24.82	-1.15053	0.669674	4.13333	3.95022	5.77382	38.9491	24.7735
4	99.3	1	1	5.78405	0.701909	24.8462	-1.15044	0.673298	4.1375	3.9544	5.78405	38.9911	24.7999
4	99.4	1	1	5.79428	0.699992	24.8725	-1.15036	0.676421	4.14167	3.95858	5.79428	39.033	24.8263
4	99.5	1	1	5.80453	0.698067	24.8988	-1.15029	0.679044	4.14583	3.96276	5.80453	39.0749	24.8527
4	99.6	1	1	5.81479	0.696134	24.925	-1.15021	0.681167	4.15	3.96694	5.81479	39.1169	24.8791
4	99.7	1	1	5.82506	0.694193	24.9513	-1.15014	0.682793	4.15417	3.97112	5.82506	39.1588	24.9055
4	99.8	1	1	5.83534	0.692246	24.9775	-1.15007	0.683922	4.15833	3.97529	5.83534	39.2008	24.9319
4	99.9	1	1	5.84563	0.690291	25.0038	-1.15	0.684557	4.1625	3.97947	5.84563	39.2427	24.9583
4	100	1	1	5.85593	0.688328	25.03	-1.14993	0.684699	4.16667	3.98365	5.85593	39.2847	24.9847
4	100.1	1	1	5.86624	0.686359	25.0562	-1.14987	0.684352	4.17083	3.98783	5.86624	39.3266	25.0111
4	100.2	1	1	5.87656	0.684382	25.0825	-1.14981	0.683518	4.175	3.992	5.87656	39.3686	25.0375
4	100.3	1	1	5.88689	0.682399	25.1087	-1.14975	0.682202	4.17917	3.99618	5.88689	39.4106	25.0638
4	100.4	1	1	5.89722	0.680408	25.135	-1.14969	0.680407	4.18333	4.00035	5.89722	39.4525	25.0902
4	100.5	1	1	5.90757	0.678411	25.1612	-1.14964	0.678136	4.1875	4.00453	5.90757	39.4945	25.1166
4	100.6	1	1	5.91793	0.676407	25.1874	-1.14959	0.675396	4.19167	4.0087	5.91793	39.5365	25.143
4	100.7	1	1	5.92829	0.674396	25.2137	-1.14954	0.672189	4.19583	4.01288	5.92829	39.5785	25.1694
4	100.8	1	1	5.93867	0.672379	25.2399	-1.14949	0.668523	4.2	4.01705	5.93867	39.6205	25.1958
4	100.9	1	1	5.94905	0.670355	25.2661	-1.14944	0.664402	4.20417	4.02123	5.94905	39.6625	25.2222
4	101	1	1	5.95945	0.668325	25.2923	-1.1494	0.659832	4.20833	4.0254	5.95945	39.7045	25.2486
4	101.1	1	1	5.96985	0.666289	25.3186	-1.14936	0.654819	4.2125	4.02957	5.96985	39.7465	25.275
4	101.2	1	1	5.98025	0.664246	25.3448	-1.14932	0.64937	4.21667	4.03375	5.98025	39.7885	25.3014
4	101.3	1	1	5.99067	0.662197	25.371	-1.14928	0.643491	4.22083	4.03792	5.99067	39.8305	25.3277
4	101.4	1	1	6.0011	0.660142	25.3972	-1.14925	0.63719	4.225	4.04209	6.0011	39.8725	25.3541
4	101.5	1	1	6.01153	0.658081	25.4234	-1.14922	0.630474	4.22917	4.04626	6.01153	39.9145	25.3805
4	101.6	1	1	6.02197	0.656014	25.4496	-1.14919	0.623351	4.23333	4.05043	6.02197	39.9565	25.4069
4	101.7	1	1	6.03242	0.653942	25.4758	-1.14916	0.615828	4.2375	4.05461	6.03242	39.9986	25.4333
4	101.8	1	1	6.04288	0.651863	25.502	-1.14914	0.607915	4.24167	4.05878	6.04288	40.0406	25.4597
4	101.9	1	1	6.05334	0.649779	25.5282	-1.14911	0.599618	4.24583	4.06295	6.05334	40.0827	25.4861
4	102	1	1	6.06381	0.64769	25.5544	-1.14909	0.590947	4.25	4.06712	6.06381	40.1247	25.5125
4	102.1	1	1	6.07429	0.645595	25.5806	-1.14907	0.581911	4.25417	4.07129	6.07429	40.1668	25.5389
4	102.2	1	1	6.08477	0.643494	25.6068	-1.14906	0.572519	4.25833	4.07546	6.08477	40.2088	25.5652
4	102.3	1	1	6.09526	0.641389	25.633	-1.14904	0.562781	4.2625	4.07962	6.09526	40.2509	25.5916
4	102.4	1	1	6.10576	0.639278	25.6592	-1.14903	0.552705	4.26667	4.08379	6.10576	40.293	25.618
4	102.5	1	1	6.11627	0.637162	25.6854	-1.14902	0.542303	4.27083	4.08796	6.11627	40.3351	25.6444
4	102.6	1	1	6.12678	0.635041	25.7116	-1.14901	0.531583	4.275	4.09213	6.12678	40.3771	25.6708
4	102.7	1	1	6.13729	0.632914	25.7378	-1.14901	0.520556	4.27917	4.0963	6.13729	40.4192	25.6972
4	102.8	1	1	6.14782	0.630784	25.764	-1.149	0.509232	4.28333	4.10046	6.14782	40.4613	25.7236
4	102.9	1	1	6.15834	0.628648	25.7902	-1.149	0.497622	4.2875	4.10463	6.15834	40.5035	25.75
4	103	1	1	6.16888	0.626508	25.8163	-1.149	0.485737	4.29167	4.1088	6.16888	40.5456	25.7763
4	103.1	1	1	6.17942	0.624363	25.8425	-1.14901	0.473587	4.29583	4.11296	6.17942	40.5877	25.8027
4	103.2	1	1	6.18996	0.622213	25.8687	-1.14901	0.461183	4.3	4.11713	6.18996	40.6298	25.8291
4	103.3	1	1	6.20051	0.620059	25.8949	-1.14902	0.448537	4.30417	4.12129	6.20051	40.672	25.8555
4	103.4	1	1	6.21107	0.617901	25.921	-1.14903	0.435659	4.30833	4.12546	6.21107	40.7141	25.8819
4	103.5	1	1	6.22162	0.615738	25.9472	-1.14904	0.42256	4.3125	4.12962	6.22162	40.7563	25.9083
4	103.6	1	1	6.23219	0.613572	25.9734	-1.14906	0.409253	4.31667	4.13379	6.23219	40.7985	25.9347
4	103.7	1	1	6.24276	0.611401	25.9995	-1.14907	0.395749	4.32083	4.13795	6.24276	40.8406	25.961
4	103.8	1	1	6.25333	0.609226	26.0257	-1.14909	0.382059	4.325	4.14212	6.25333	40.8828	25.9874
4	103.9	1	1	6.26391	0.607048	26.0518	-1.14911	0.368194	4.32917	4.14628	6.26391	40.925	26.0138
4	104	1	1	6.27449	0.604865	26.078	-1.14913	0.354167	4.33333	4.15044	6.27449	40.9672	26.0402
4	104.1	1	1	6.28507	0.602679	26.1042	-1.14916	0.33999	4.3375	4.15461	6.28507	41.0094	26.0666
4	104.2	1	1	6.29566	0.600489	26.1303	-1.14919	0.325673	4.34167	4.15877	6.29566	41.0516	26.093
4	104.3	1	1	6.30625	0.598296	26.1565	-1.14921	0.311229	4.34583	4.16293	6.30625	41.0938	26.1193
4	104.4	1	1	6.31685	0.596099	26.1826	-1.14925	0.296669	4.35	4.16709	6.31685	41.1361	26.1457
4	104.5	1	1	6.32744	0.593899	26.2088	-1.14928	0.282006	4.35417	4.17125	6.32744	41.1783	26.1721
4	104.6	1	1	6.33804	0.591695	26.2349	-1.14931	0.267251	4.35833	4.17541	6.33804	41.2206	26.1985
4	104.7	1	1	6.34865	0.589488	26.261	-1.14935	0.252416	4.3625	4.17957	6.34865	41.2628	26.2249
4	104.8	1	1	6.35925	0.587278	26.2872	-1.14939	0.237512	4.36667	4.18374	6.35925	41.3051	26.2513
4	104.9	1	1	6.36986	0.585066	26.3133	-1.14943	0.222552	4.37083	4.1879	6.36986	41.3474	26.2776
4	105	1	1	6.38047	0.58285	26.3395	-1.14948	0.207547	4.375	4.19205	6.38047	41.3896	26.304
4	105.1	1	1	6.39109	0.580631	26.3656	-1.14952	0.192508	4.37917	4.19621	6.39109	41.4319	26.3304
4	105.2	1	1	6.4017	0.57841	26.3917	-1.14957	0.177448	4.38333	4.20037	6.4017	41.4742	26.3568
4	105.3	1	1	6.41232	0.576186	26.4179	-1.14962	0.162377	4.3875	4.20453	6.41232	41.5165	26.3832
4	105.4	1	1	6.42294	0.573959	26.444	-1.14967	0.147308	4.39167	4.20869	6.42294	41.5589	26.4095
4	105.5	1	1	6.43356	0.57173	26.4701	-1.14973	0.132251	4.39583	4.21285	6.43356	41.6012	26.4359
4	105.6	1	1	6.44418	0.569498	26.4962	-1.14978	0.117217	4.4	4.21701	6.44418	41.6435	26.4623
4	105.7	1	1	6.4548	0.567264	26.5224	-1.14984	0.102219	4.40417	4.22116	6.4548	41.6859	26.4887
4	105.8	1	1	6.46543	0.565028	26.5485	-1.1499	0.0872661	4.40833	4.22532	6.46543	41.7282	26.5151
4	105.9	1	1	6.47605	0.56279	26.5746	-1.14997	0.0723702	4.4125	4.22948	6.47605	41.7706	26.5415
4	106	1	1	6.48668	0.560549	26.6007	-1.15003	0.0575418	4.41667	4.23363	6.48668	41.813	26.5678
4	106.1	1	1	6.4973	0.558307	26.6268	-1.1501	0.0427915	4.42083	4.23779	6.4973	41.8553	26.5942
4	106.2	1	1	6.50793	0.556062	26.6529	-1.15017	0.0281299	4.425	4.24195	6.50793	41.8977	26.6206
4	106.3	1	1	6.51856	0.553816	26.679	-1.15024	0.0135672	4.42917	4.2461	6.51856	41.9401	26.647
4	106.4	1	1	6.52918	0.551569	26.7051	-1.15031	-0.000886407	4.43333	4.25026	6.52918	41.9825	26.6733
4	106.5	1	1	6.53981	0.549319	26.7312	-1.15039	-0.0152209	4.4375	4.25441	6.53981	42.025	26.6997
4	106.6	1	1	6.55044	0.547068	26.7574	-1.15046	-0.0294264	4.44167	4.25856	6.55044	42.0674	26.7261
4	106.7	1	1	6.56106	0.544816	26.7835	-1.15054	-0.0434933	4.44583	4.26272	6.56106	42.1098	26.7525
4	106.8	1	1	6.57169	0.542562	26.8096	-1.15062	-0.0574122	4.45	4.26687	6.57169	42.1523	26.7789
4	106.9	1	1	6.58232	0.540307	26.8357	-1.1507	-0.0711738	4.45417	4.27103	6.58232	42.1947	26.8052
4	107	1	1	6.59294	0.538051	26.8617	-1.15079	-0.084769	4.45833	4.27518	6.59294	42.2372	26.8316
4	107.1	1	1	6.60356	0.535793	26.8878	-1.15088	-0.098189	4.4625	4.27933	6.60356	42.2797	26.858
4	107.2	1	1	6.61419	0.533535	26.9139	-1.15097	-0.111425	4.46667	4.28348	6.61419	42.3221	26.8844
4	107.3	1	1	6.62481	0.531276	26.94	-1.15106	-0.124469	4.47083	4.28764	6.62481	42.3646	26.9108
4	107.4	1	1	6.63543	0.529016	26.9661	-1.15115	-0.137312	4.475	4.29179	6.63543	42.4071	26.9371
4	107.5	1	1	6.64605	0.526755	26.9922	-1.15124	-0.149947	4.47917	4.29594	6.64605	42.4496	26.9635
4	107.6	1	1	6.65667	0.524493	27.0183	-1.15134	-0.162365	4.48333	4.30009	6.65667	42.4922	26.9899
4	107.7	1	1	6.66728	0.522231	27.0444	-1.15144	-0.17456	4.4875	4.30424	6.66728	42.5347	27.0163
4	107.8	1	1	6.6779	0.519968	27.0704	-1.15154	-0.186523	4.49167	4.30839	6.6779	42.5772	27.0426
4	107.9	1	1	6.68851	0.517705	27.0965	-1.15164	-0.198249	4.49583	4.31254	6.68851	42.6198	27.069
4	108	1	1	6.69912	0.515442	27.1226	-1.15175	-0.20973	4.5	4.31669	6.69912	42.6623	27.0954
4	108.1	1	1	6.70973	0.513178	27.1487	-1.15185	-0.220959	4.50417	4.32084	6.70973	42.7049	27.1218
4	108.2	0	0	6.71268	0.507941	27.1928	-1.1339	-0.238715	4.50833	4.32787	6.71268	42.7323	27.1644
4	108.3	0	0	6.71567	0.502968	27.2374	-1.11543	-0.25596	4.5125	4.33497	6.71567	42.7594	27.2074
4	108.4	0	0	6.71871	0.498274	27.2826	-1.09647	-0.27267	4.51667	4.34216	6.71871	42.7863	27.2507
4	108.5	0	0	6.72179	0.493871	27.3282	-1.07704	-0.288825	4.52083	4.34942	6.72179	42.8129	27.2942
4	108.6	0	0	6.72491	0.489772	27.3742	-1.05719	-0.304404	4.525	4.35674	6.72491	42.8394	27.3379
4	108.7	0	0	6.72808	0.485988	27.4206	-1.03697	-0.319389	4.52917	4.36413	6.72808	42.8656	27.3818
4	108.8	0	0	6.73129	0.48253	27.4674	-1.01641	-0.333762	4.53333	4.37157	6.73129	42.8916	27.4258
4	108.9	0	0	6.73454	0.479404	27.5144	-0.99556	-0.347509	4.5375	4.37905	6.73454	42.9174	27.47
4	109	0	0	6.73784	0.47662	27.5617	-0.974483	-0.360615	4.54167	4.38657	6.73784	42.9431	27.5143
4	109.1	0	0	6.74118	0.474183	27.6091	-0.953228	-0.373069	4.54583	4.39412	6.74118	42.9686	27.5586
4	109.2	0	0	6.74456	0.472096	27.6566	-0.931853	-0.384861	4.55	4.40169	6.74456	42.9939	27.6029
4	109.3	0	0	6.74799	0.470364	27.7043	-0.910418	-0.39598	4.55417	4.40927	6.74799	43.0192	27.6472
4	109.4	0	0	6.75147	0.468987	27.7519	-0.888982	-0.406421	4.55833	4.41685	6.75147	43.0442	27.6914
4	109.5	0	0	6.75499	0.467964	27.7994	-0.867607	-0.416177	4.5625	4.42442	6.75499	43.0692	27.7355
4	109.6	0	0	6.75855	0.467294	27.8469	-0.846352	-0.425245	4.56667	4.43197	6.75855	43.0941	27.7795
4	109.7	0	0	6.76217	0.466973	27.8941	-0.82528	-0.433623	4.57083	4.43949	6.76217	43.1189	27.8234
4	109.8	0	0	6.76583	0.466996	27.9411	-0.804447	-0.44131	4.575	4.44697	6.76583	43.1436	27.8671
4	109.9	0	0	6.76953	0.467356	27.9878	-0.783911	-0.448307	4.57917	4.4544	6.76953	43.1682	27.9105
4	110	0	0	6.77329	0.468045	28.0342	-0.763727	-0.454616	4.58333	4.46178	6.77329	43.1928	27.9537
4	110.1	0	0	6.7771	0.469055	28.0802	-0.743945	-0.460241	4.5875	4.4691	6.7771	43.2173	27.9966
4	110.2	0	0	6.78095	0.470374	28.1257	-0.724614	-0.465187	4.59167	4.47634	6.78095	43.2418	28.0391
4	110.3	0	0	6.78486	0.471992	28.1707	-0.705778	-0.46946	4.59583	4.48351	6.78486	43.2662	28.0814
4	110.4	0	0	6.78881	0.473897	28.2152	-0.687477	-0.473068	4.6	4.49058	6.78881	43.2907	28.1232
4	110.5	0	0	6.79282	0.476075	28.2591	-0.669749	-0.47602	4.60417	4.49757	6.79282	43.3151	28.1647
4	110.6	0	0	6.79688	0.478513	28.3024	-0.652624	-0.478325	4.60833	4.50446	6.79688	43.3396	28.2058
4	110.7	0	0	6.80099	0.481198	28.3451	-0.636132	-0.479995	4.6125	4.51126	6.80099	43.364	28.2464
4	110.8	0	0	6.80516	0.484114	28.3871	-0.620295	-0.48104	4.61667	4.51794	6.80516	43.3885	28.2866
4	110.9	0	0	6.80939	0.487247	28.4284	-0.605134	-0.481475	4.62083	4.52452	6.80939	43.413	28.3264
4	111	0	0	6.81367	0.490584	28.4691	-0.590664	-0.481311	4.625	4.53099	6.81367	43.4376	28.3656
4	111.1	0	0	6.818	0.494108	28.509	-0.576897	-0.480564	4.62917	4.53735	6.818	43.4623	28.4043
4	111.2	0	0	6.8224	0.497807	28.5482	-0.563843	-0.479248	4.63333	4.54359	6.8224	43.487	28.4426
4	111.3	0	0	6.82685	0.501665	28.5868	-0.551507	-0.477378	4.6375	4.54973	6.82685	43.5118	28.4803
4	111.4	0	0	6.83137	0.505668	28.6246	-0.53989	-0.474971	4.64167	4.55574	6.83137	43.5367	28.5175
4	111.5	0	0	6.83595	0.509803	28.6616	-0.528994	-0.472042	4.64583	4.56164	6.83595	43.5617	28.5541
4	111.6	0	0	6.84059	0.514056	28.698	-0.518815	-0.468608	4.65	4.56743	6.84059	43.5868	28.5902
4	111.7	0	0	6.84529	0.518414	28.7336	-0.509349	-0.464685	4.65417	4.5731	6.84529	43.612	28.6258
4	111.8	0	0	6.85007	0.522866	28.7686	-0.500589	-0.460292	4.65833	4.57866	6.85007	43.6374	28.6608
4	111.9	0	0	6.8549	0.527399	28.8028	-0.492527	-0.455445	4.6625	4.58411	6.8549	43.6629	28.6952
4	112	0	0	6.85981	0.532001	28.8364	-0.485153	-0.450162	4.66667	4.58945	6.85981	43.6886	28.7291
4	112.1	0	0	6.86479	0.536661	28.8693	-0.478456	-0.444459	4.67083	4.59468	6.86479	43.7145	28.7625
4	112.2	0	0	6.86983	0.54137	28.9015	-0.472426	-0.438355	4.675	4.59981	6.86983	43.7406	28.7953
4	112.3	0	0	6.87496	0.546118	28.933	-0.467048	-0.431867	4.67917	4.60483	6.87496	43.7669	28.8276
4	112.4	0	0	6.88015	0.550894	28.9639	-0.46231	-0.425013	4.68333	4.60975	6.88015	43.7934	28.8593
4	112.5	0	0	6.88542	0.555691	28.9942	-0.458198	-0.417808	4.6875	4.61458	6.88542	43.8201	28.8905
4	112.6	0	0	6.89077	0.560499	29.0239	-0.454698	-0.410272	4.69167	4.6193	6.89077	43.847	28.9211
4	112.7	0	0	6.8962	0.565311	29.053	-0.451795	-0.402419	4.69583	4.62393	6.8962	43.8742	28.9512
4	112.8	0	0	6.90171	0.57012	29.0815	-0.449475	-0.394268	4.7	4.62846	6.90171	43.9017	28.9808
4	112.9	0	0	6.9073	0.574919	29.1094	-0.447724	-0.385833	4.70417	4.63291	6.9073	43.9295	29.0098
4	113	0	0	6.91297	0.579702	29.1368	-0.446526	-0.377132	4.70833	4.63727	6.91297	43.9576	29.0384
4	113.1	0	0	6.91873	0.584462	29.1636	-0.445866	-0.36818	4.7125	4.64154	6.91873	43.9859	29.0664
4	113.2	0	0	6.92459	0.589194	29.19	-0.445732	-0.358993	4.71667	4.64573	6.92459	44.0147	29.094
4	113.3	0	0	6.93053	0.593893	29.2158	-0.446108	-0.349585	4.72083	4.64983	6.93053	44.0437	29.121
4	113.4	0	0	6.93656	0.598555	29.2411	-0.44698	-0.339972	4.725	4.65386	6.93656	44.0731	29.1476
4	113.5	0	0	6.94269	0.603174	29.2659	-0.448335	-0.330167	4.72917	4.65781	6.94269	44.1029	29.1737
4	113.6	0	0	6.94891	0.607747	29.2903	-0.450159	-0.320186	4.73333	4.66169	6.94891	44.1331	29.1994
4	113.7	0	0	6.95523	0.612271	29.3142	-0.452438	-0.31004	4.7375	4.66549	6.95523	44.1637	29.2245
4	113.8	0	0	6.96165	0.616741	29.3376	-0.455161	-0.299744	4.74167	4.66923	6.96165	44.1947	29.2493
4	113.9	0	0	6.96818	0.621156	29.3606	-0.458314	-0.28931	4.74583	4.67289	6.96818	44.2262	29.2736
4	114	0	0	6.97481	0.625511	29.3832	-0.461885	-0.27875	4.75	4.67649	6.97481	44.2581	29.2975
4	114.1	0	0	6.98154	0.629805	29.4054	-0.465862	-0.268078	4.75417	4.68002	6.98154	44.2905	29.3209
4	114.2	0	0	6.98839	0.634036	29.4273	-0.470234	-0.257303	4.75833	4.68349	6.98839	44.3234	29.344
4	114.3	0	0	6.99535	0.6382	29.4487	-0.474989	-0.246438	4.7625	4.6869	6.99535	44.3568	29.3666
4	114.4	0	0	7.00242	0.642298	29.4697	-0.480117	-0.235493	4.76667	4.69025	7.00242	44.3908	29.3888
4	114.5	0	0	7.0096	0.646326	29.4904	-0.485606	-0.224479	4.77083	4.69355	7.0096	44.4253	29.4107
4	114.6	0	0	7.01691	0.650283	29.5108	-0.491447	-0.213405	4.775	4.69678	7.01691	44.4603	29.4322
4	114.7	0	0	7.02434	0.65417	29.5308	-0.497629	-0.202281	4.77917	4.69997	7.02434	44.496	29.4533
4	114.8	0	0	7.03189	0.657983	29.5504	-0.504144	-0.191116	4.78333	4.7031	7.03189	44.5323	29.4741
4	114.9	0	0	7.03957	0.661722	29.5698	-0.510981	-0.179919	4.7875	4.70617	7.03957	44.5692	29.4945
4	115	0	0	7.04738	0.665387	29.5888	-0.518131	-0.168698	4.79167	4.7092	7.04738	44.6067	29.5146
4	115.1	0	0	7.05533	0.668977	29.6075	-0.525586	-0.157462	4.79583	4.71218	7.05533	44.6449	29.5343
4	115.2	0	0	7.0634	0.672492	29.626	-0.533337	-0.146218	4.8	4.71512	7.0634	44.6838	29.5537
4	115.3	0	0	7.07162	0.67593	29.6441	-0.541376	-0.134974	4.80417	4.718	7.07162	44.7235	29.5728
4	115.4	0	0	7.07997	0.679293	29.662	-0.549696	-0.123736	4.80833	4.72085	7.07997	44.7638	29.5916
4	115.5	0	0	7.08847	0.682578	29.6795	-0.558287	-0.112511	4.8125	4.72365	7.08847	44.8048	29.6101
4	115.6	0	0	7.09711	0.685788	29.6969	-0.567144	-0.101306	4.81667	4.7264	7.09711	44.8467	29.6283
4	115.7	0	0	7.10591	0.68892	29.7139	-0.576259	-0.090127	4.82083	4.72912	7.10591	44.8892	29.6462
4	115.8	0	0	7.11486	0.691976	29.7307	-0.585624	-0.0789792	4.825	4.7318	7.11486	44.9326	29.6638
4	115.9	0	0	7.12396	0.694956	29.7473	-0.595233	-0.0678684	4.82917	4.73443	7.12396	44.9768	29.6812
4	116	0	0	7.13322	0.69786	29.7636	-0.60508	-0.0567996	4.83333	4.73703	7.13322	45.0217	29.6983
4	116.1	0	0	7.14264	0.700688	29.7798	-0.615158	-0.0457778	4.8375	4.73959	7.14264	45.0675	29.7151
4	116.2	0	0	7.15223	0.70344	29.7956	-0.625461	-0.0348076	4.84167	4.74212	7.15223	45.1142	29.7317
4	116.3	0	0	7.16198	0.706117	29.8113	-0.635983	-0.0238934	4.84583	4.74461	7.16198	45.1616	29.748
4	116.4	0	0	7.17191	0.708719	29.8267	-0.646718	-0.0130394	4.85	4.74707	7.17191	45.2099	29.7641
4	116.5	0	0	7.18201	0.711247	29.842	-0.657661	-0.00224934	4.85417	4.7495	7.18201	45.259	29.78
4	116.6	0	0	7.19229	0.713701	29.857	-0.668806	0.00847303	4.85833	4.75189	7.19229	45.309	29.7956
4	116.7	0	0	7.20276	0.716082	29.8718	-0.680148	0.0191243	4.8625	4.75425	7.20276	45.3598	29.811
4	116.8	0	0	7.2134	0.71839	29.8865	-0.691682	0.0297012	4.86667	4.75658	7.2134	45.4114	29.8262
4	116.9	0	0	7.22424	0.720625	29.9009	-0.703403	0.0402009	4.87083	4.75888	7.22424	45.4639	29.8412
4	117	0	0	7.23527	0.722789	29.9152	-0.715306	0.0506204	4.875	4.76116	7.23527	45.5171	29.856
4	117.1	0	0	7.24649	0.724882	29.9293	-0.727386	0.0609571	4.87917	4.7634	7.24649	45.5711	29.8706
4	117.2	0	0	7.25792	0.726904	29.9432	-0.739639	0.0712087	4.88333	4.76562	7.25792	45.6259	29.885
4	117.3	0	0	7.26954	0.728856	29.957	-0.75206	0.0813728	4.8875	4.76781	7.26954	45.6815	29.8992
4	117.4	0	0	7.28137	0.730739	29.9706	-0.764645	0.0914473	4.89167	4.76997	7.28137	45.7377	29.9132
4	117.5	0	0	7.29342	0.732554	29.984	-0.77739	0.10143	4.89583	4.77211	7.29342	45.7946	29.927
4	117.6	0	0	7.30567	0.7343	29.9973	-0.790291	0.11132	4.9	4.77422	7.30567	45.8521	29.9407
4	117.7	0	0	7.31814	0.735978	30.0104	-0.803343	0.121115	4.90417	4.77631	7.31814	45.9103	29.9542
4	117.8	0	0	7.33084	0.73759	30.0234	-0.816543	0.130813	4.90833	4.77838	7.33084	45.9689	29.9675
4	117.9	0	0	7.34376	0.739135	30.0363	-0.829886	0.140413	4.9125	4.78042	7.34376	46.0281	29.9807
4	118	0	0	7.35691	0.740614	30.049	-0.84337	0.149914	4.91667	4.78244	7.35691	46.0877	29.9937
4	118.1	0	0	7.37029	0.742028	30.0615	-0.856991	0.159315	4.92083	4.78444	7.37029	46.1477	30.0065
4	118.2	0	0	7.3839	0.743377	30.0739	-0.870745	0.168614	4.925	4.78642	7.3839	46.2081	30.0192
4	118.3	0	0	7.39776	0.744661	30.0862	-0.884629	0.17781	4.92917	4.78837	7.39776	46.2687	30.0318
4	118.4	0	0	7.41186	0.745882	30.0984	-0.898639	0.186902	4.93333	4.79031	7.41186	46.3294	30.0442
4	118.5	0	0	7.4262	0.747039	30.1105	-0.912772	0.195891	4.9375	4.79223	7.4262	46.3904	30.0565
4	118.6	0	0	7.4408	0.748132	30.1224	-0.927026	0.204773	4.94167	4.79413	7.4408	46.4513	30.0686
4	118.7	0	0	7.45565	0.749163	30.1342	-0.941397	0.21355	4.94583	4.79601	7.45565	46.5123	30.0807
4	118.8	0	0	7.47076	0.750132	30.1459	-0.955883	0.222219	4.95	4.79787	7.47076	46.5732	30.0925
4	118.9	0	0	7.48612	0.751038	30.1575	-0.97048	0.230781	4.95417	4.79971	7.48612	46.634	30.1043
4	119	0	0	7.50176	0.751882	30.1689	-0.985187	0.239235	4.95833	4.80154	7.50176	46.6946	30.116
4	119.1	0	0	7.51766	0.752665	30.1803	-1	0.247579	4.9625	4.80335	7.51766	46.7549	30.1275
4	119.2	0	0	7.53383	0.753387	30.1916	-1.01492	0.255813	4.96667	4.80514	7.53383	46.8149	30.1389
4	119.3	0	0	7.55027	0.754047	30.2027	-1.02994	0.263938	4.97083	4.80691	7.55027	46.8745	30.1502
4	119.4	0	0	7.56699	0.754647	30.2138	-1.04505	0.271951	4.975	4.80867	7.56699	46.9337	30.1614
4	119.5	0	0	7.584	0.755186	30.2248	-1.06027	0.279852	4.97917	4.81042	7.584	46.9923	30.1725
4	119.6	0	0	7.60128	0.755664	30.2356	-1.07558	0.287641	4.98333	4.81215	7.60128	47.0504	30.1835
4	119.7	0	0	7.61885	0.756083	30.2464	-1.09099	0.295317	4.9875	4.81386	7.61885	47.1079	30.1944
4	119.8	0	0	7.6367	0.756442	30.2571	-1.10648	0.30288	4.99167	4.81556	7.6367	47.1648	30.2052
4	119.9	0	0	7.65485	0.756741	30.2677	-1.12207	0.310329	4.99583	4.81725	7.65485	47.221	30.2159
5	120	0	0	7.67329	0.75698	30.2782	-1.13774	0.317664	5	4.81892	7.67329	47.2765	30.2265
5	120.1	0	0	7.69202	0.75716	30.2886	-1.1535	0.324883	5.00417	4.82058	7.69202	47.3313	30.237
5	120.2	1	1	7.70168	0.755554	30.315	-1.15333	0.34206	5.00833	4.82477	7.70168	47.3747	30.2634
5	120.3	1	1	7.71134	0.753938	30.3413	-1.15317	0.358917	5.0125	4.82897	7.71134	47.4181	30.2898
5	120.4	1	1	7.72098	0.752312	30.3676	-1.15301	0.375444	5.01667	4.83316	7.72098	47.4614	30.3162
5	120.5	1	1	7.73062	0.750676	30.394	-1.15285	0.39163	5.02083	4.83735	7.73062	47.5048	30.3426
5	120.6	1	1	7.74025	0.749032	30.4203	-1.15269	0.407463	5.025	4.84154	7.74025	47.5482	30.369
5	120.7	1	1	7.74986	0.747377	30.4466	-1.15254	0.422935	5.02917	4.84573	7.74986	47.5916	30.3954
5	120.8	1	1	7.75947	0.745714	30.473	-1.15239	0.438034	5.03333	4.84992	7.75947	47.635	30.4218
5	120.9	1	1	7.76908	0.744041	30.4993	-1.15224	0.452752	5.0375	4.85411	7.76908	47.6784	30.4482
5	121	1	1	7.77867	0.742359	30.5256	-1.1521	0.467078	5.04167	4.8583	7.77867	47.7217	30.4746
5	121.1	1	1	7.78825	0.740667	30.552	-1.15195	0.481004	5.04583	4.86249	7.78825	47.7651	30.501
5	121.2	1	1	7.79783	0.738967	30.5783	-1.15181	0.494522	5.05	4.86668	7.79783	47.8085	30.5274
5	121.3	1	1	7.8074	0.737258	30.6046	-1.15168	0.507624	5.05417	4.87087	7.8074	47.8519	30.5538
5	121.4	1	1	7.81696	0.735539	30.6309	-1.15154	0.520301	5.05833	4.87506	7.81696	47.8953	30.5802
5	121.5	1	1	7.82652	0.733812	30.6572	-1.15141	0.532545	5.0625	4.87925	7.82652	47.9386	30.6066
5	121.6	1	1	7.83607	0.732076	30.6835	-1.15128	0.544351	5.06667	4.88343	7.83607	47.982	30.633
5	121.7	1	1	7.84561	0.730331	30.7098	-1.15115	0.555711	5.07083	4.88762	7.84561	48.0254	30.6594
5	121.8	1	1	7.85514	0.728578	30.7361	-1.15103	0.566619	5.075	4.89181	7.85514	48.0688	30.6858
5	121.9	1	1	7.86467	0.726816	30.7624	-1.1509	0.577069	5.07917	4.89599	7.86467	48.1121	30.7121
5	122	1	1	7.87419	0.725045	30.7887	-1.15079	0.587056	5.08333	4.90018	7.87419	48.1555	30.7385
5	122.1	1	1	7.88371	0.723266	30.815	-1.15067	0.596574	5.0875	4.90437	7.88371	48.1989	30.7649
5	122.2	1	1	7.89321	0.721479	30.8413	-1.15055	0.605618	5.09167	4.90855	7.89321	48.2422	30.7913
5	122.3	1	1	7.90272	0.719683	30.8676	-1.15044	0.614184	5.09583	4.91273	7.90272	48.2856	30.8177
5	122.4	1	1	7.91222	0.717879	30.8939	-1.15033	0.622269	5.1	4.91692	7.91222	48.3289	30.8441
5	122.5	1	1	7.92171	0.716067	30.9202	-1.15023	0.629868	5.10417	4.9211	7.92171	48.3723	30.8705
5	122.6	1	1	7.9312	0.714246	30.9465	-1.15012	0.636979	5.10833	4.92529	7.9312	48.4156	30.8969
5	122.7	1	1	7.94068	0.712418	30.9728	-1.15002	0.643598	5.1125	4.92947	7.94068	48.459	30.9233
5	122.8	1	1	7.95016	0.710581	30.999	-1.14992	0.649723	5.11667	4.93365	7.95016	48.5023	30.9497
5	122.9	1	1	7.95964	0.708737	31.0253	-1.14983	0.655353	5.12083	4.93783	7.95964	48.5456	30.9761
5	123	1	1	7.96911	0.706885	31.0516	-1.14973	0.660485	5.125	4.94201	7.96911	48.5889	31.0025
5	123.1	1	1	7.97857	0.705025	31.0779	-1.14964	0.665119	5.12917	4.9462	7.97857	48.6323	31.0289
5	123.2	1	1	7.98803	0.703157	31.1041	-1.14955	0.669254	5.13333	4.95038	7.98803	48.6756	31.0553
5	123.3	1	1	7.99749	0.701282	31.1304	-1.14947	0.672889	5.1375	4.95456	7.99749	48.7189	31.0817
5	123.4	1	1	8.00695	0.699399	31.1567	-1.14938	0.676024	5.14167	4.95874	8.00695	48.7622	31.1081
5	123.5	1	1	8.0164	0.697509	31.1829	-1.1493	0.67866	5.14583	4.96292	8.0164	48.8055	31.1345
5	123.6	1	1	8.02585	0.695611	31.2092	-1.14923	0.680797	5.15	4.9671	8.02585	48.8488	31.1609
5	123.7	1	1	8.0353	0.693706	31.2354	-1.14915	0.682437	5.15417	4.97127	8.0353	48.8921	31.1873
5	123.8	1	1	8.04474	0.691793	31.2617	-1.14908	0.683581	5.15833	4.97545	8.04474	48.9354	31.2137
5	123.9	1	1	8.05418	0.689874	31.2879	-1.14901	0.684231	5.1625	4.97963	8.05418	48.9786	31.24
5	124	1	1	8.06362	0.687947	31.3142	-1.14894	0.684389	5.16667	4.98381	8.06362	49.0219	31.2664
5	124.1	1	1	8.07306	0.686013	31.3404	-1.14887	0.684059	5.17083	4.98798	8.07306	49.0652	31.2928
5	124.2	1	1	8.0825	0.684072	31.3667	-1.14881	0.683243	5.175	4.99216	8.0825	49.1084	31.3192
5	124.3	1	1	8.09193	0.682124	31.3929	-1.14875	0.681944	5.17917	4.99634	8.09193	49.1517	31.3456
5	124.4	1	1	8.10137	0.68017	31.4192	-1.14869	0.680166	5.18333	5.00051	8.10137	49.1949	31.372
5	124.5	1	1	8.1108	0.678209	31.4454	-1.14864	0.677914	5.1875	5.00469	8.1108	49.2381	31.3984
5	124.6	1	1	8.12023	0.676241	31.4716	-1.14858	0.675192	5.19167	5.00886	8.12023	49.2814	31.4248
5	124.7	1	1	8.12967	0.674266	31.4979	-1.14853	0.672004	5.19583	5.01304	8.12967	49.3246	31.4512
5	124.8	1	1	8.1391	0.672285	31.5241	-1.14848	0.668357	5.2	5.01721	8.1391	49.3678	31.4776
5	124.9	1	1	8.14853	0.670297	31.5503	-1.14844	0.664254	5.20417	5.02139	8.14853	49.411	31.504
5	125	1	1	8.15796	0.668303	31.5765	-1.1484	0.659703	5.20833	5.02556	8.15796	49.4542	31.5304
5	125.1	1	1	8.16739	0.666302	31.6027	-1.14835	0.654708	5.2125	5.02973	8.16739	49.4974	31.5568
5	125.2	1	1	8.17682	0.664296	31.629	-1.14832	0.649278	5.21667	5.03391	8.17682	49.5406	31.5831
5	125.3	1	1	8.18625	0.662283	31.6552	-1.14828	0.643418	5.22083	5.03808	8.18625	49.5837	31.6095
5	125.4	1	1	8.19569	0.660264	31.6814	-1.14825	0.637135	5.225	5.04225	8.19569	49.6269	31.6359
5	125.5	1	1	8.20512	0.658239	31.7076	-1.14822	0.630437	5.22917	5.04642	8.20512	49.6701	31.6623
5	125.6	1	1	8.21456	0.656208	31.7338	-1.14819	0.623331	5.23333	5.05059	8.21456	49.7132	31.6887
5	125.7	1	1	8.22399	0.654171	31.76	-1.14816	0.615825	5.2375	5.05476	8.22399	49.7563	31.7151
5	125.8	1	1	8.23343	0.652128	31.7862	-1.14814	0.607928	5.24167	5.05893	8.23343	49.7995	31.7415
5	125.9	1	1	8.24287	0.65008	31.8124	-1.14812	0.599647	5.24583	5.0631	8.24287	49.8426	31.7679
5	126	1	1	8.25231	0.648026	31.8386	-1.1481	0.590992	5.25	5.06727	8.25231	49.8857	31.7943
5	126.1	1	1	8.26176	0.645966	31.8648	-1.14809	0.581971	5.25417	5.07144	8.26176	49.9288	31.8207
5	126.2	1	1	8.2712	0.643901	31.891	-1.14807	0.572593	5.25833	5.07561	8.2712	49.9719	31.847
5	126.3	1	1	8.28065	0.641831	31.9172	-1.14806	0.562868	5.2625	5.07978	8.28065	50.015	31.8734
5	126.4	1	1	8.29011	0.639755	31.9434	-1.14806	0.552805	5.26667	5.08395	8.29011	50.058	31.8998
5	126.5	1	1	8.29956	0.637674	31.9696	-1.14805	0.542414	5.27083	5.08812	8.29956	50.1011	31.9262
5	126.6	1	1	8.30902	0.635588	31.9958	-1.14805	0.531705	5.275	5.09228	8.30902	50.1441	31.9526
5	126.7	1	1	8.31848	0.633496	32.0219	-1.14805	0.520688	5.27917	5.09645	8.31848	50.1872	31.979
5	126.8	1	1	8.32795	0.6314	32.0481	-1.14805	0.509373	5.28333	5.10062	8.32795	50.2302	32.0054
5	126.9	1	1	8.33741	0.629298	32.0743	-1.14805	0.497772	5.2875	5.10478	8.33741	50.2733	32.0318
5	127	1	1	8.34689	0.627192	32.1005	-1.14806	0.485893	5.29167	5.10895	8.34689	50.3163	32.0582
5	127.1	1	1	8.35636	0.625081	32.1266	-1.14807	0.473749	5.29583	5.11311	8.35636	50.3593	32.0845
5	127.2	1	1	8.36584	0.622965	32.1528	-1.14808	0.46135	5.3	5.11728	8.36584	50.4023	32.1109
5	127.3	1	1	8.37533	0.620844	32.179	-1.14809	0.448707	5.30417	5.12144	8.37533	50.4452	32.1373
5	127.4	1	1	8.38482	0.618719	32.2051	-1.14811	0.435832	5.30833	5.12561	8.38482	50.4882	32.1637
5	127.5	1	1	8.39431	0.61659	32.2313	-1.14813	0.422735	5.3125	5.12977	8.39431	50.5312	32.1901
5	127.6	1	1	8.40381	0.614456	32.2575	-1.14815	0.409428	5.31667	5.13393	8.40381	50.5741	32.2165
5	127.7	1	1	8.41331	0.612317	32.2836	-1.14817	0.395923	5.32083	5.1381	8.41331	50.6171	32.2429
5	127.8	1	1	8.42282	0.610175	32.3098	-1.1482	0.38223	5.325	5.14226	8.42282	50.66	32.2692
5	127.9	1	1	8.43233	0.608028	32.3359	-1.14823	0.368362	5.32917	5.14642	8.43233	50.7029	32.2956
5	128	1	1	8.44185	0.605877	32.3621	-1.14826	0.354331	5.33333	5.15058	8.44185	50.7459	32.322
5	128.1	1	1	8.45138	0.603722	32.3882	-1.14829	0.340147	5.3375	5.15474	8.45138	50.7888	32.3484
5	128.2	1	1	8.46091	0.601563	32.4144	-1.14833	0.325823	5.34167	5.1589	8.46091	50.8317	32.3748
5	128.3	1	1	8.47044	0.599401	32.4405	-1.14837	0.31137	5.34583	5.16307	8.47044	50.8745	32.4012
5	128.4	1	1	8.47998	0.597234	32.4666	-1.14841	0.2968	5.35	5.16723	8.47998	50.9174	32.4276
5	128.5	1	1	8.48953	0.595064	32.4928	-1.14845	0.282125	5.35417	5.17139	8.48953	50.9603	32.4539
5	128.6	1	1	8.49908	0.59289	32.5189	-1.1485	0.267358	5.35833	5.17554	8.49908	51.0031	32.4803
5	128.7	1	1	8.50864	0.590713	32.545	-1.14854	0.252508	5.3625	5.1797	8.50864	51.046	32.5067
5	128.8	1	1	8.51821	0.588532	32.5712	-1.14859	0.237589	5.36667	5.18386	8.51821	51.0888	32.5331
5	128.9	1	1	8.52778	0.586348	32.5973	-1.14865	0.222612	5.37083	5.18802	8.52778	51.1316	32.5595
5	129	1	1	8.53736	0.584161	32.6234	-1.1487	0.207589	5.375	5.19218	8.53736	51.1745	32.5859
5	129.1	1	1	8.54695	0.58197	32.6495	-1.14876	0.192531	5.37917	5.19634	8.54695	51.2173	32.6122
5	129.2	1	1	8.55654	0.579776	32.6757	-1.14882	0.17745	5.38333	5.20049	8.55654	51.2601	32.6386
5	129.3	1	1	8.56614	0.577579	32.7018	-1.14888	0.162358	5.3875	5.20465	8.56614	51.3028	32.665
5	129.4	1	1	8.57574	0.575379	32.7279	-1.14894	0.147265	5.39167	5.20881	8.57574	51.3456	32.6914
5	129.5	1	1	8.58536	0.573176	32.754	-1.14901	0.132184	5.39583	5.21296	8.58536	51.3884	32.7178
5	129.6	1	1	8.59498	0.570971	32.7801	-1.14908	0.117125	5.4	5.21712	8.59498	51.4311	32.7442
5	129.7	1	1	8.60461	0.568763	32.8062	-1.14915	0.1021	5.40417	5.22127	8.60461	51.4739	32.7705
5	129.8	1	1	8.61424	0.566552	32.8323	-1.14922	0.08712	5.40833	5.22543	8.61424	51.5166	32.7969
5	129.9	1	1	8.62388	0.564338	32.8584	-1.1493	0.0721952	5.4125	5.22958	8.62388	51.5593	32.8233
5	130	1	1	8.63353	0.562122	32.8845	-1.14938	0.0573369	5.41667	5.23374	8.63353	51.6021	32.8497
5	130.1	1	1	8.64319	0.559904	32.9106	-1.14946	0.0425557	5.42083	5.23789	8.64319	51.6448	32.8761
5	130.2	1	1	8.65285	0.557683	32.9367	-1.14954	0.0278621	5.425	5.24205	8.65285	51.6875	32.9024
5	130.3	1	1	8.66253	0.55546	32.9628	-1.14962	0.0132665	5.42917	5.2462	8.66253	51.7301	32.9288
5	130.4	1	1	8.67221	0.553235	32.9889	-1.14971	-0.00122094	5.43333	5.25035	8.67221	51.7728	32.9552
5	130.5	1	1	8.68189	0.551007	33.015	-1.1498	-0.0155901	5.4375	5.2545	8.68189	51.8155	32.9816
5	130.6	1	1	8.69159	0.548778	33.0411	-1.14989	-0.0298312	5.44167	5.25866	8.69159	51.8582	33.008
5	130.7	1	1	8.70129	0.546547	33.0672	-1.14998	-0.0439345	5.44583	5.26281	8.70129	51.9008	33.0343
5	130.8	1	1	8.71101	0.544314	33.0933	-1.15008	-0.0578905	5.45	5.26696	8.71101	51.9434	33.0607
5	130.9	1	1	8.72073	0.542079	33.1194	-1.15018	-0.0716898	5.45417	5.27111	8.72073	51.9861	33.0871
5	131	1	1	8.73045	0.539843	33.1454	-1.15028	-0.0853234	5.45833	5.27526	8.73045	52.0287	33.1135
5	131.1	1	1	8.74019	0.537605	33.1715	-1.15038	-0.0987824	5.4625	5.27941	8.74019	52.0713	33.1399
5	131.2	1	1	8.74993	0.535365	33.1976	-1.15049	-0.112058	5.46667	5.28356	8.74993	52.1139	33.1662
5	131.3	1	1	8.75969	0.533124	33.2237	-1.15059	-0.125142	5.47083	5.28771	8.75969	52.1565	33.1926
5	131.4	1	1	8.76945	0.530882	33.2497	-1.1507	-0.138025	5.475	5.29186	8.76945	52.1991	33.219
5	131.5	1	1	8.77921	0.528639	33.2758	-1.15081	-0.150701	5.47917	5.29601	8.77921	52.2417	33.2454
5	131.6	1	1	8.78899	0.526394	33.3019	-1.15093	-0.16316	5.48333	5.30016	8.78899	52.2843	33.2718
5	131.7	1	1	8.79878	0.524148	33.3279	-1.15104	-0.175397	5.4875	5.30431	8.79878	52.3268	33.2981
5	131.8	1	1	8.80857	0.521901	33.354	-1.15116	-0.187402	5.49167	5.30845	8.80857	52.3694	33.3245
5	131.9	1	1	8.81837	0.519653	33.3801	-1.15128	-0.199169	5.49583	5.3126	8.81837	52.4119	33.3509
5	132	1	1	8.82818	0.517405	33.4061	-1.1514	-0.210691	5.5	5.31675	8.82818	52.4545	33.3773
5	132.1	1	1	8.838	0.515155	33.4322	-1.15153	-0.221962	5.50417	5.3209	8.838	52.497	33.4036
5	132.2	0	0	8.8656	0.509924	33.4763	-1.13361	-0.239779	5.50833	5.32791	8.8656	52.5572	33.4463
5	132.3	0	0	8.89315	0.504956	33.5209	-1.11518	-0.257082	5.5125	5.33501	8.89315	52.6175	33.4893
5	132.4	0	0	8.92062	0.500266	33.566	-1.09626	-0.273848	5.51667	5.34219	8.92062	52.6779	33.5325
5	132.5	0	0	8.948	0.495865	33.6115	-1.07688	-0.290056	5.52083	5.34944	8.948	52.7383	33.576
5	132.6	0	0	8.97529	0.491768	33.6575	-1.05708	-0.305686	5.525	5.35676	8.97529	52.7987	33.6197
5	132.7	0	0	9.00246	0.487983	33.7039	-1.03692	-0.320718	5.52917	5.36414	9.00246	52.859	33.6636
5	132.8	0	0	9.02951	0.484522	33.7505	-1.01642	-0.335137	5.53333	5.37157	9.02951	52.9191	33.7077
5	132.9	0	0	9.05642	0.481394	33.7975	-0.995636	-0.348926	5.5375	5.37904	9.05642	52.979	33.7518
5	133	0	0	9.08319	0.478604	33.8447	-0.974628	-0.362072	5.54167	5.38655	9.08319	53.0385	33.7961
5	133.1	0	0	9.1098	0.47616	33.8921	-0.953445	-0.374562	5.54583	5.39409	9.1098	53.0978	33.8404
5	133.2	0	0	9.13623	0.474066	33.9395	-0.932146	-0.386386	5.55	5.40164	9.13623	53.1566	33.8847
5	133.3	0	0	9.16249	0.472324	33.9871	-0.910788	-0.397536	5.55417	5.40921	9.16249	53.215	33.929
5	133.4	0	0	9.18856	0.470936	34.0346	-0.889433	-0.408004	5.55833	5.41678	9.18856	53.2728	33.9732
5	133.5	0	0	9.21443	0.469901	34.0821	-0.868139	-0.417785	5.5625	5.42433	9.21443	53.3301	34.0174
5	133.6	0	0	9.24009	0.469217	34.1294	-0.846968	-0.426875	5.56667	5.43187	9.24009	53.3868	34.0614
5	133.7	0	0	9.26554	0.468881	34.1766	-0.825979	-0.435273	5.57083	5.43937	9.26554	53.4428	34.1052
5	133.8	0	0	9.29076	0.468888	34.2235	-0.805231	-0.442977	5.575	5.44684	9.29076	53.4982	34.1489
5	133.9	0	0	9.31575	0.46923	34.2702	-0.784779	-0.44999	5.57917	5.45427	9.31575	53.5529	34.1924
5	134	0	0	9.3405	0.469901	34.3164	-0.764678	-0.456312	5.58333	5.46163	9.3405	53.6068	34.2355
5	134.1	0	0	9.365	0.470891	34.3623	-0.744979	-0.461949	5.5875	5.46893	9.365	53.66	34.2784
5	134.2	0	0	9.38926	0.472191	34.4077	-0.72573	-0.466905	5.59167	5.47616	9.38926	53.7124	34.321
5	134.3	0	0	9.41325	0.473788	34.4527	-0.706974	-0.471187	5.59583	5.48331	9.41325	53.764	34.3633
5	134.4	0	0	9.43698	0.475671	34.4971	-0.688752	-0.474803	5.6	5.49038	9.43698	53.8148	34.4052
5	134.5	0	0	9.46045	0.477828	34.5409	-0.6711	-0.477762	5.60417	5.49736	9.46045	53.8648	34.4467
5	134.6	0	0	9.48364	0.480244	34.5841	-0.65405	-0.480074	5.60833	5.50424	9.48364	53.9139	34.4877
5	134.7	0	0	9.50656	0.482906	34.6267	-0.637629	-0.481749	5.6125	5.51102	9.50656	53.9623	34.5284
5	134.8	0	0	9.5292	0.4858	34.6687	-0.621862	-0.482801	5.61667	5.51769	9.5292	54.0098	34.5686
5	134.9	0	0	9.55155	0.488911	34.71	-0.606768	-0.483241	5.62083	5.52426	9.55155	54.0565	34.6083
5	135	0	0	9.57363	0.492226	34.7506	-0.592362	-0.483084	5.625	5.53072	9.57363	54.1025	34.6476
5	135.1	0	0	9.59541	0.495729	34.7904	-0.578658	-0.482343	5.62917	5.53707	9.59541	54.1475	34.6863
5	135.2	0	0	9.61691	0.499406	34.8296	-0.565663	-0.481033	5.63333	5.54331	9.61691	54.1918	34.7246
5	135.3	0	0	9.63812	0.503244	34.8681	-0.553383	-0.479171	5.6375	5.54943	9.63812	54.2353	34.7623
5	135.4	0	0	9.65904	0.507227	34.9058	-0.541821	-0.476771	5.64167	5.55543	9.65904	54.2781	34.7995
5	135.5	0	0	9.67967	0.511343	34.9428	-0.530977	-0.473851	5.64583	5.56133	9.67967	54.32	34.8362
5	135.6	0	0	9.7	0.515579	34.9791	-0.520847	-0.470426	5.65	5.5671	9.7	54.3613	34.8723
5	135.7	0	0	9.72005	0.519921	35.0147	-0.511428	-0.466514	5.65417	5.57277	9.72005	54.4017	34.9079
5	135.8	0	0	9.7398	0.524357	35.0496	-0.502713	-0.462132	5.65833	5.57832	9.7398	54.4415	34.9429
5	135.9	0	0	9.75927	0.528875	35.0838	-0.494694	-0.457297	5.6625	5.58377	9.75927	54.4806	34.9774
5	136	0	0	9.77844	0.533465	35.1174	-0.48736	-0.452027	5.66667	5.5891	9.77844	54.519	35.0113
5	136.1	0	0	9.79733	0.538114	35.1502	-0.480702	-0.446338	5.67083	5.59433	9.79733	54.5567	35.0447
5	136.2	0	0	9.81592	0.542813	35.1824	-0.474708	-0.440249	5.675	5.59945	9.81592	54.5937	35.0775
5	136.3	0	0	9.83424	0.547552	35.2139	-0.469364	-0.433777	5.67917	5.60447	9.83424	54.6302	35.1098
5	136.4	0	0	9.85227	0.552322	35.2448	-0.464657	-0.426938	5.68333	5.60938	9.85227	54.666	35.1415
5	136.5	0	0	9.87001	0.557113	35.275	-0.460575	-0.41975	5.6875	5.6142	9.87001	54.7012	35.1727
5	136.6	0	0	9.88748	0.561918	35.3047	-0.457102	-0.412229	5.69167	5.61892	9.88748	54.7359	35.2033
5	136.7	0	0	9.90467	0.566728	35.3338	-0.454224	-0.404394	5.69583	5.62354	9.90467	54.77	35.2335
5	136.8	0	0	9.92159	0.571537	35.3622	-0.451927	-0.396258	5.7	5.62807	9.92159	54.8035	35.2631
5	136.9	0	0	9.93823	0.576338	35.3901	-0.450195	-0.38784	5.70417	5.63252	9.93823	54.8366	35.2921
5	137	0	0	9.9546	0.581124	35.4175	-0.449015	-0.379155	5.70833	5.63687	9.9546	54.8691	35.3207
5	137.1	0	0	9.97071	0.585888	35.4443	-0.448372	-0.370218	5.7125	5.64114	9.97071	54.9011	35.3488
5	137.2	0	0	9.98655	0.590627	35.4706	-0.44825	-0.361044	5.71667	5.64533	9.98655	54.9327	35.3763
5	137.3	0	0	10.0021	0.595334	35.4964	-0.448637	-0.351649	5.72083	5.64943	10.0021	54.9639	35.4034
5	137.4	0	0	10.0175	0.600004	35.5217	-0.449517	-0.342047	5.725	5.65346	10.0175	54.9946	35.43
5	137.5	0	0	10.0325	0.604634	35.5465	-0.450877	-0.332252	5.72917	5.65741	10.0325	55.0248	35.4561
5	137.6	0	0	10.0473	0.609219	35.5709	-0.452704	-0.322278	5.73333	5.66128	10.0473	55.0547	35.4818
5	137.7	0	0	10.0619	0.613755	35.5948	-0.454984	-0.312138	5.7375	5.66509	10.0619	55.0842	35.507
5	137.8	0	0	10.0762	0.618239	35.6183	-0.457705	-0.301845	5.74167	5.66882	10.0762	55.1133	35.5317
5	137.9	0	0	10.0903	0.622668	35.6413	-0.460853	-0.291412	5.74583	5.67249	10.0903	55.1421	35.556
5	138	0	0	10.1041	0.627039	35.6639	-0.464418	-0.280852	5.75	5.67609	10.1041	55.1705	35.5799
5	138.1	0	0	10.1178	0.631349	35.6861	-0.468386	-0.270175	5.75417	5.67962	10.1178	55.1987	35.6034
5	138.2	0	0	10.1311	0.635595	35.7079	-0.472746	-0.259395	5.75833	5.68309	10.1311	55.2265	35.6264
5	138.3	0	0	10.1443	0.639777	35.7294	-0.477487	-0.24852	5.7625	5.68651	10.1443	55.254	35.6491
5	138.4	0	0	10.1572	0.643891	35.7504	-0.482599	-0.237564	5.76667	5.68986	10.1572	55.2812	35.6713
5	138.5	0	0	10.1699	0.647936	35.7711	-0.48807	-0.226535	5.77083	5.69315	10.1699	55.3082	35.6932
5	138.6	0	0	10.1824	0.651911	35.7915	-0.493891	-0.215443	5.775	5.69639	10.1824	55.3349	35.7147
5	138.7	0	0	10.1947	0.655814	35.8115	-0.500052	-0.2043	5.77917	5.69958	10.1947	55.3614	35.7359
5	138.8	0	0	10.2067	0.659644	35.8312	-0.506544	-0.193112	5.78333	5.70271	10.2067	55.3876	35.7566
5	138.9	0	0	10.2186	0.6634	35.8506	-0.513356	-0.181891	5.7875	5.7058	10.2186	55.4136	35.7771
5	139	0	0	10.2302	0.667082	35.8696	-0.52048	-0.170643	5.79167	5.70883	10.2302	55.4395	35.7971
5	139.1	0	0	10.2417	0.670688	35.8884	-0.527908	-0.159378	5.79583	5.71181	10.2417	55.4651	35.8169
5	139.2	0	0	10.2529	0.674218	35.9068	-0.535631	-0.148103	5.8	5.71475	10.2529	55.4906	35.8363
5	139.3	0	0	10.264	0.677671	35.925	-0.543641	-0.136825	5.80417	5.71764	10.264	55.5159	35.8554
5	139.4	0	0	10.2749	0.681048	35.9429	-0.551931	-0.125552	5.80833	5.72049	10.2749	55.541	35.8742
5	139.5	0	0	10.2855	0.684348	35.9605	-0.560492	-0.114291	5.8125	5.72329	10.2855	55.566	35.8927
5	139.6	0	0	10.296	0.687571	35.9779	-0.569318	-0.103048	5.81667	5.72606	10.296	55.5909	35.9109
5	139.7	0	0	10.3063	0.690717	35.995	-0.5784	-0.0918285	5.82083	5.72878	10.3063	55.6157	35.9288
5	139.8	0	0	10.3165	0.693786	36.0118	-0.587734	-0.0806397	5.825	5.73146	10.3165	55.6403	35.9465
5	139.9	0	0	10.3264	0.696778	36.0284	-0.59731	-0.0694865	5.82917	5.7341	10.3264	55.6649	35.9638
5	140	0	0	10.3362	0.699693	36.0448	-0.607124	-0.0583744	5.83333	5.73671	10.3362	55.6894	35.9809
5	140.1	0	0	10.3459	0.702532	36.0609	-0.617169	-0.0473083	5.8375	5.73927	10.3459	55.7138	35.9978
5	140.2	0	0	10.3553	0.705295	36.0768	-0.627439	-0.0362929	5.84167	5.74181	10.3553	55.7381	36.0144
5	140.3	0	0	10.3646	0.707983	36.0925	-0.637928	-0.0253326	5.84583	5.7443	10.3646	55.7624	36.0307
5	140.4	0	0	10.3738	0.710595	36.108	-0.648629	-0.0144317	5.85	5.74677	10.3738	55.7866	36.0468
5	140.5	0	0	10.3827	0.713132	36.1233	-0.659538	-0.00359415	5.85417	5.7492	10.3827	55.8108	36.0627
5	140.6	0	0	10.3916	0.715595	36.1383	-0.67065	0.00717644	5.85833	5.7516	10.3916	55.835	36.0783
5	140.7	0	0	10.4002	0.717985	36.1532	-0.681958	0.0178766	5.8625	5.75396	10.4002	55.8592	36.0937
5	140.8	0	0	10.4088	0.720301	36.1679	-0.693457	0.0285029	5.86667	5.7563	10.4088	55.8833	36.1089
5	140.9	0	0	10.4171	0.722545	36.1824	-0.705143	0.0390526	5.87083	5.75861	10.4171	55.9075	36.1239
5	141	0	0	10.4254	0.724716	36.1967	-0.717011	0.0495226	5.875	5.76088	10.4254	55.9317	36.1387
5	141.1	0	0	10.4335	0.726816	36.2108	-0.729056	0.0599104	5.87917	5.76313	10.4335	55.956	36.1533
5	141.2	0	0	10.4414	0.728845	36.2248	-0.741273	0.0702134	5.88333	5.76536	10.4414	55.9802	36.1677
5	141.3	0	0	10.4493	0.730803	36.2386	-0.753658	0.0804294	5.8875	5.76755	10.4493	56.0045	36.1819
5	141.4	0	0	10.4569	0.732692	36.2522	-0.766207	0.0905562	5.89167	5.76972	10.4569	56.0289	36.1959
5	141.5	0	0	10.4645	0.734511	36.2657	-0.778915	0.100592	5.89583	5.77187	10.4645	56.0534	36.2098
5	141.6	0	0	10.4719	0.736262	36.279	-0.791779	0.110534	5.9	5.77398	10.4719	56.0779	36.2234
5	141.7	0	0	10.4792	0.737944	36.2922	-0.804794	0.120382	5.90417	5.77608	10.4792	56.1026	36.2369
5	141.8	0	0	10.4864	0.739558	36.3052	-0.817956	0.130133	5.90833	5.77815	10.4864	56.1273	36.2503
5	141.9	0	0	10.4935	0.741105	36.3181	-0.831262	0.139787	5.9125	5.7802	10.4935	56.1522	36.2634
5	142	0	0	10.5004	0.742586	36.3308	-0.844708	0.149341	5.91667	5.78223	10.5004	56.1772	36.2764
5	142.1	0	0	10.5073	0.743999	36.3434	-0.85829	0.158794	5.92083	5.78423	10.5073	56.2023	36.2893
5	142.2	0	0	10.514	0.745348	36.3559	-0.872006	0.168145	5.925	5.78622	10.514	56.2276	36.302
5	142.3	0	0	10.5206	0.74663	36.3682	-0.885852	0.177393	5.92917	5.78818	10.5206	56.253	36.3146
5	142.4	0	0	10.5271	0.747848	36.3804	-0.899825	0.186536	5.93333	5.79012	10.5271	56.2786	36.327
5	142.5	0	0	10.5335	0.749001	36.3925	-0.913922	0.195574	5.9375	5.79204	10.5335	56.3044	36.3393
5	142.6	0	0	10.5397	0.75009	36.4045	-0.928139	0.204506	5.94167	5.79395	10.5397	56.3304	36.3514
5	142.7	0	0	10.5459	0.751115	36.4163	-0.942474	0.213331	5.94583	5.79583	10.5459	56.3567	36.3634
5	142.8	0	0	10.552	0.752077	36.428	-0.956925	0.222047	5.95	5.7977	10.552	56.3831	36.3753
5	142.9	0	0	10.5579	0.752976	36.4396	-0.971489	0.230654	5.95417	5.79955	10.5579	56.4098	36.3871
5	143	0	0	10.5638	0.753813	36.4512	-0.986162	0.239152	5.95833	5.80138	10.5638	56.4367	36.3988
5	143.1	0	0	10.5696	0.754587	36.4625	-1.00094	0.247539	5.9625	5.80319	10.5696	56.4639	36.4103
5	143.2	0	0	10.5753	0.755299	36.4738	-1.01583	0.255815	5.96667	5.80499	10.5753	56.4914	36.4217
5	143.3	0	0	10.5809	0.75595	36.485	-1.03082	0.263978	5.97083	5.80677	10.5809	56.5191	36.433
5	143.4	0	0	10.5863	0.756539	36.4961	-1.04591	0.27203	5.975	5.80854	10.5863	56.5472	36.4442
5	143.5	0	0	10.5917	0.757068	36.5071	-1.0611	0.279968	5.97917	5.81029	10.5917	56.5756	36.4553
5	143.6	0	0	10.5971	0.757537	36.518	-1.07638	0.287793	5.98333	5.81202	10.5971	56.6043	36.4663
5	143.7	0	0	10.6023	0.757945	36.5288	-1.09176	0.295503	5.9875	5.81374	10.6023	56.6334	36.4772
5	143.8	0	0	10.6074	0.758293	36.5395	-1.10723	0.303099	5.99167	5.81545	10.6074	56.6628	36.488
5	143.9	0	0	10.6125	0.758582	36.5501	-1.1228	0.31058	5.99583	5.81713	10.6125	56.6926	36.4987
6	144	0	0	10.6175	0.758812	36.5607	-1.13845	0.317946	6	5.81881	10.6175	56.7229	36.5093
6	144.1	0	0	10.6224	0.758983	36.5711	-1.15419	0.325196	6.00417	5.82047	10.6224	56.7535	36.5198
6	144.2	1	1	10.633	0.757347	36.5974	-1.15404	0.342396	6.00833	5.82466	10.633	56.7954	36.5462
6	144.3	1	1	10.6437	0.7557	36.6238	-1.15389	0.359275	6.0125	5.82885	10.6437	56.8373	36.5726
6	144.4	1	1	10.6543	0.754042	36.6501	-1.15375	0.375823	6.01667	5.83304	10.6543	56.8792	36.599
6	144.5	1	1	10.665	0.752375	36.6764	-1.15361	0.392027	6.02083	5.83723	10.665	56.9211	36.6254
6	144.6	1	1	10.6757	0.750698	36.7027	-1.15347	0.407878	6.025	5.84142	10.6757	56.963	36.6518
6	144.7	1	1	10.6863	0.749011	36.729	-1.15334	0.423365	6.02917	5.84561	10.6863	57.0049	36.6782
6	144.8	1	1	10.697	0.747314	36.7553	-1.15321	0.438479	6.03333	5.84979	10.697	57.0468	36.7046
6	144.9	1	1	10.7077	0.745608	36.7817	-1.15308	0.453209	6.0375	5.85398	10.7077	57.0887	36.731
6	145	1	1	10.7184	0.743891	36.808	-1.15295	0.467547	6.04167	5.85817	10.7184	57.1306	36.7574
6	145.1	1	1	10.7291	0.742166	36.8343	-1.15283	0.481483	6.04583	5.86235	10.7291	57.1725	36.7838
6	145.2	1	1	10.7398	0.74043	36.8606	-1.15271	0.495009	6.05	5.86654	10.7398	57.2144	36.8102
6	145.3	1	1	10.7505	0.738685	36.8869	-1.15259	0.508117	6.05417	5.87073	10.7505	57.2563	36.8366
6	145.4	1	1	10.7612	0.736931	36.9132	-1.15247	0.520799	6.05833	5.87491	10.7612	57.2982	36.863
6	145.5	1	1	10.7719	0.735168	36.9395	-1.15236	0.533048	6.0625	5.8791	10.7719	57.3401	36.8894
6	145.6	1	1	10.7827	0.733395	36.9657	-1.15225	0.544856	6.06667	5.88328	10.7827	57.382	36.9158
6	145.7	1	1	10.7934	0.731614	36.992	-1.15214	0.556217	6.07083	5.88746	10.7934	57.4239	36.9422
6	145.8	1	1	10.8041	0.729823	37.0183	-1.15203	0.567125	6.075	5.89165	10.8041	57.4658	36.9686
6	145.9	1	1	10.8148	0.728023	37.0446	-1.15193	0.577574	6.07917	5.89583	10.8148	57.5077	36.995
6	146	1	1	10.8256	0.726215	37.0709	-1.15183	0.587557	6.08333	5.90001	10.8256	57.5497	37.0214
6	146.1	1	1	10.8363	0.724397	37.0972	-1.15173	0.597071	6.0875	5.9042	10.8363	57.5916	37.0478
6	146.2	1	1	10.8471	0.722571	37.1234	-1.15164	0.60611	6.09167	5.90838	10.8471	57.6335	37.0742
6	146.3	1	1	10.8578	0.720736	37.1497	-1.15154	0.61467	6.09583	5.91256	10.8578	57.6754	37.1006
6	146.4	1	1	10.8686	0.718893	37.176	-1.15145	0.622747	6.1	5.91674	10.8686	57.7173	37.127
6	146.5	1	1	10.8793	0.717041	37.2022	-1.15136	0.630338	6.10417	5.92092	10.8793	57.7593	37.1533
6	146.6	1	1	10.8901	0.715181	37.2285	-1.15128	0.637439	6.10833	5.9251	10.8901	57.8012	37.1797
6	146.7	1	1	10.9008	0.713312	37.2548	-1.15119	0.644048	6.1125	5.92928	10.9008	57.8431	37.2061
6	146.8	1	1	10.9116	0.711435	37.281	-1.15111	0.650162	6.11667	5.93346	10.9116	57.8851	37.2325
6	146.9	1	1	10.9224	0.70955	37.3073	-1.15103	0.655779	6.12083	5.93764	10.9224	57.927	37.2589
6	147	1	1	10.9331	0.707657	37.3336	-1.15096	0.660898	6.125	5.94182	10.9331	57.969	37.2853
6	147.1	1	1	10.9439	0.705756	37.3598	-1.15088	0.665519	6.12917	5.946	10.9439	58.0109	37.3117
6	147.2	1	1	10.9547	0.703847	37.3861	-1.15081	0.669639	6.13333	5.95018	10.9547	58.0529	37.3381
6	147.3	1	1	10.9654	0.70193	37.4123	-1.15074	0.673259	6.1375	5.95435	10.9654	58.0948	37.3645
6	147.4	1	1	10.9762	0.700006	37.4386	-1.15068	0.676378	6.14167	5.95853	10.9762	58.1368	37.3909
6	147.5	1	1	10.987	0.698074	37.4648	-1.15061	0.678998	6.14583	5.96271	10.987	58.1788	37.4173
6	147.6	1	1	10.9978	0.696134	37.491	-1.15055	0.681119	6.15	5.96688	10.9978	58.2208	37.4437
6	147.7	1	1	11.0085	0.694186	37.5173	-1.15049	0.682742	6.15417	5.97106	11.0085	58.2627	37.4701
6	147.8	1	1	11.0193	0.692232	37.5435	-1.15043	0.683869	6.15833	5.97524	11.0193	58.3047	37.4965
6	147.9	1	1	11.0301	0.69027	37.5698	-1.15038	0.684502	6.1625	5.97941	11.0301	58.3467	37.5229
6	148	1	1	11.0408	0.6883	37.596	-1.15032	0.684643	6.16667	5.98359	11.0408	58.3887	37.5493
6	148.1	1	1	11.0516	0.686324	37.6222	-1.15027	0.684295	6.17083	5.98776	11.0516	58.4307	37.5756
6	148.2	1	1	11.0624	0.68434	37.6484	-1.15023	0.683462	6.175	5.99194	11.0624	58.4727	37.602
6	148.3	1	1	11.0732	0.682349	37.6747	-1.15018	0.682146	6.17917	5.99611	11.0732	58.5147	37.6284
6	148.4	1	1	11.0839	0.680352	37.7009	-1.15014	0.680351	6.18333	6.00028	11.0839	58.5568	37.6548
6	148.5	1	1	11.0947	0.678347	37.7271	-1.1501	0.678082	6.1875	6.00446	11.0947	58.5988	37.6812
6	148.6	1	1	11.1055	0.676336	37.7533	-1.15006	0.675342	6.19167	6.00863	11.1055	58.6408	37.7076
6	148.7	1	1	11.1162	0.674319	37.7795	-1.15002	0.672138	6.19583	6.0128	11.1162	58.6829	37.734
6	148.8	1	1	11.127	0.672294	37.8058	-1.14999	0.668474	6.2	6.01697	11.127	58.7249	37.7604
6	148.9	1	1	11.1378	0.670263	37.832	-1.14996	0.664356	6.20417	6.02115	11.1378	58.767	37.7868
6	149	1	1	11.1485	0.668226	37.8582	-1.14993	0.65979	6.20833	6.02532	11.1485	58.809	37.8132
6	149.1	1	1	11.1593	0.666183	37.8844	-1.1499	0.654781	6.2125	6.02949	11.1593	58.8511	37.8396
6	149.2	1	1	11.1701	0.664133	37.9106	-1.14987	0.649336	6.21667	6.03366	11.1701	58.8932	37.866
6	149.3	1	1	11.1808	0.662077	37.9368	-1.14985	0.643463	6.22083	6.03783	11.1808	58.9353	37.8923
6	149.4	1	1	11.1916	0.660015	37.963	-1.14983	0.637167	6.225	6.042	11.1916	58.9774	37.9187
6	149.5	1	1	11.2023	0.657947	37.9892	-1.14981	0.630457	6.22917	6.04617	11.2023	59.0195	37.9451
6	149.6	1	1	11.2131	0.655873	38.0154	-1.1498	0.623341	6.23333	6.05034	11.2131	59.0616	37.9715
6	149.7	1	1	11.2238	0.653793	38.0416	-1.14978	0.615825	6.2375	6.05451	11.2238	59.1037	37.9979
6	149.8	1	1	11.2345	0.651708	38.0678	-1.14977	0.607919	6.24167	6.05868	11.2345	59.1458	38.0243
6	149.9	1	1	11.2453	0.649617	38.094	-1.14976	0.59963	6.24583	6.06284	11.2453	59.1879	38.0507
6	150	1	1	11.256	0.64752	38.1202	-1.14975	0.590968	6.25	6.06701	11.256	59.2301	38.0771
6	150.1	1	1	11.2668	0.645419	38.1463	-1.14975	0.581941	6.25417	6.07118	11.2668	59.2722	38.1035
6	150.2	1	1	11.2775	0.643311	38.1725	-1.14974	0.572558	6.25833	6.07535	11.2775	59.3144	38.1298
6	150.3	1	1	11.2882	0.641199	38.1987	-1.14974	0.56283	6.2625	6.07951	11.2882	59.3565	38.1562
6	150.4	1	1	11.2989	0.639081	38.2249	-1.14974	0.552765	6.26667	6.08368	11.2989	59.3987	38.1826
6	150.5	1	1	11.3096	0.636958	38.2511	-1.14975	0.542373	6.27083	6.08785	11.3096	59.4409	38.209
6	150.6	1	1	11.3204	0.63483	38.2772	-1.14975	0.531664	6.275	6.09201	11.3204	59.4831	38.2354
6	150.7	1	1	11.3311	0.632697	38.3034	-1.14976	0.520649	6.27917	6.09618	11.3311	59.5253	38.2618
6	150.8	1	1	11.3418	0.63056	38.3296	-1.14977	0.509337	6.28333	6.10034	11.3418	59.5675	38.2882
6	150.9	1	1	11.3525	0.628418	38.3557	-1.14978	0.497739	6.2875	6.10451	11.3525	59.6097	38.3146
6	151	1	1	11.3632	0.626271	38.3819	-1.1498	0.485867	6.29167	6.10867	11.3632	59.6519	38.3409
6	151.1	1	1	11.3738	0.624119	38.4081	-1.14981	0.47373	6.29583	6.11284	11.3738	59.6942	38.3673
6	151.2	1	1	11.3845	0.621963	38.4342	-1.14983	0.461339	6.3	6.117	11.3845	59.7364	38.3937
6	151.3	1	1	11.3952	0.619803	38.4604	-1.14985	0.448706	6.30417	6.12116	11.3952	59.7787	38.4201
6	151.4	1	1	11.4059	0.617638	38.4866	-1.14987	0.435842	6.30833	6.12533	11.4059	59.8209	38.4465
6	151.5	1	1	11.4165	0.615469	38.5127	-1.1499	0.422758	6.3125	6.12949	11.4165	59.8632	38.4729
6	151.6	1	1	11.4272	0.613296	38.5389	-1.14992	0.409466	6.31667	6.13365	11.4272	59.9055	38.4993
6	151.7	1	1	11.4379	0.611119	38.565	-1.14995	0.395976	6.32083	6.13781	11.4379	59.9478	38.5256
6	151.8	1	1	11.4485	0.608938	38.5912	-1.14998	0.382301	6.325	6.14197	11.4485	59.9901	38.552
6	151.9	1	1	11.4592	0.606753	38.6173	-1.15001	0.368452	6.32917	6.14614	11.4592	60.0324	38.5784
6	152	1	1	11.4698	0.604565	38.6435	-1.15005	0.35444	6.33333	6.1503	11.4698	60.0747	38.6048
6	152.1	1	1	11.4804	0.602373	38.6696	-1.15009	0.340278	6.3375	6.15446	11.4804	60.117	38.6312
6	152.2	1	1	11.4911	0.600177	38.6957	-1.15012	0.325977	6.34167	6.15862	11.4911	60.1594	38.6576
6	152.3	1	1	11.5017	0.597978	38.7219	-1.15016	0.311548	6.34583	6.16278	11.5017	60.2017	38.684
6	152.4	1	1	11.5123	0.595775	38.748	-1.15021	0.297005	6.35	6.16694	11.5123	60.2441	38.7103
6	152.5	1	1	11.5229	0.593569	38.7742	-1.15025	0.282357	6.35417	6.1711	11.5229	60.2864	38.7367
6	152.6	1	1	11.5335	0.59136	38.8003	-1.1503	0.267618	6.35833	6.17526	11.5335	60.3288	38.7631
6	152.7	1	1	11.5441	0.589148	38.8264	-1.15035	0.252799	6.3625	6.17942	11.5441	60.3712	38.7895
6	152.8	1	1	11.5547	0.586932	38.8526	-1.1504	0.237911	6.36667	6.18358	11.5547	60.4136	38.8159
6	152.9	1	1	11.5653	0.584714	38.8787	-1.15045	0.222967	6.37083	6.18773	11.5653	60.456	38.8423
6	153	1	1	11.5758	0.582493	38.9048	-1.1505	0.207977	6.375	6.19189	11.5758	60.4984	38.8686
6	153.1	1	1	11.5864	0.580269	38.9309	-1.15056	0.192954	6.37917	6.19605	11.5864	60.5408	38.895
6	153.2	1	1	11.597	0.578042	38.957	-1.15062	0.17791	6.38333	6.20021	11.597	60.5833	38.9214
6	153.3	1	1	11.6075	0.575813	38.9832	-1.15068	0.162855	6.3875	6.20436	11.6075	60.6257	38.9478
6	153.4	1	1	11.6181	0.573582	39.0093	-1.15074	0.1478	6.39167	6.20852	11.6181	60.6682	38.9742
6	153.5	1	1	11.6286	0.571348	39.0354	-1.1508	0.132759	6.39583	6.21268	11.6286	60.7106	39.0005
6	153.6	1	1	11.6391	0.569111	39.0615	-1.15087	0.11774	6.4	6.21683	11.6391	60.7531	39.0269
6	153.7	1	1	11.6496	0.566873	39.0876	-1.15093	0.102756	6.40417	6.22099	11.6496	60.7956	39.0533
6	153.8	1	1	11.6602	0.564632	39.1137	-1.151	0.0878183	6.40833	6.22515	11.6602	60.8381	39.0797
6	153.9	1	1	11.6707	0.562389	39.1399	-1.15107	0.0729367	6.4125	6.2293	11.6707	60.8806	39.1061
6	154	1	1	11.6812	0.560144	39.166	-1.15115	0.0581222	6.41667	6.23346	11.6812	60.9231	39.1324
6	154.1	1	1	11.6917	0.557898	39.1921	-1.15122	0.0433856	6.42083	6.23761	11.6917	60.9656	39.1588
6	154.2	1	1	11.7021	0.555649	39.2182	-1.1513	0.0287372	6.425	6.24177	11.7021	61.0081	39.1852
6	154.3	1	1	11.7126	0.553399	39.2443	-1.15138	0.0141874	6.42917	6.24592	11.7126	61.0507	39.2116
6	154.4	1	1	11.7231	0.551148	39.2704	-1.15146	-0.000253609	6.43333	6.25007	11.7231	61.0932	39.238
6	154.5	1	1	11.7335	0.548894	39.2965	-1.15154	-0.0145759	6.4375	6.25423	11.7335	61.1358	39.2643
6	154.6	1	1	11.744	0.54664	39.3226	-1.15162	-0.0287697	6.44167	6.25838	11.744	61.1783	39.2907
6	154.7	1	1	11.7544	0.544384	39.3487	-1.15171	-0.0428254	6.44583	6.26253	11.7544	61.2209	39.3171
6	154.8	1	1	11.7649	0.542127	39.3747	-1.1518	-0.0567335	6.45	6.26669	11.7649	61.2635	39.3435
6	154.9	1	1	11.7753	0.539868	39.4008	-1.15188	-0.0704847	6.45417	6.27084	11.7753	61.3061	39.3699
6	155	1	1	11.7857	0.537609	39.4269	-1.15197	-0.08407	6.45833	6.27499	11.7857	61.3487	39.3962
6	155.1	1	1	11.7961	0.535348	39.453	-1.15207	-0.0974806	6.4625	6.27914	11.7961	61.3913	39.4226
6	155.2	1	1	11.8065	0.533087	39.4791	-1.15216	-0.110708	6.46667	6.28329	11.8065	61.4339	39.449
6	155.3	1	1	11.8169	0.530825	39.5052	-1.15226	-0.123743	6.47083	6.28745	11.8169	61.4766	39.4754
6	155.4	1	1	11.8273	0.528562	39.5313	-1.15235	-0.136579	6.475	6.2916	11.8273	61.5192	39.5018
6	155.5	1	1	11.8377	0.526299	39.5574	-1.15245	-0.149206	6.47917	6.29575	11.8377	61.5619	39.5281
6	155.6	1	1	11.8481	0.524035	39.5834	-1.15255	-0.161618	6.48333	6.2999	11.8481	61.6045	39.5545
6	155.7	1	1	11.8584	0.52177	39.6095	-1.15266	-0.173807	6.4875	6.30405	11.8584	61.6472	39.5809
6	155.8	1	1	11.8688	0.519506	39.6356	-1.15276	-0.185765	6.49167	6.3082	11.8688	61.6898	39.6073
6	155.9	1	1	11.8791	0.51724	39.6617	-1.15287	-0.197486	6.49583	6.31235	11.8791	61.7325	39.6336
6	156	1	1	11.8895	0.514975	39.6877	-1.15297	-0.208962	6.5	6.3165	11.8895	61.7752	39.66
6	156.1	0	0	11.8819	0.509553	39.7316	-1.13524	-0.227007	6.50417	6.32349	11.8819	61.801	39.7025
6	156.2	0	0	11.8742	0.504389	39.7761	-1.11696	-0.244554	6.50833	6.33056	11.8742	61.8267	39.7453
6	156.3	0	0	11.8666	0.499498	39.8211	-1.09817	-0.261578	6.5125	6.33772	11.8666	61.8522	39.7883
6	156.4	0	0	11.8589	0.494894	39.8665	-1.07889	-0.278058	6.51667	6.34496	11.8589	61.8775	39.8317
6	156.5	0	0	11.8512	0.490589	39.9124	-1.05916	-0.293973	6.52083	6.35226	11.8512	61.9028	39.8753
6	156.6	0	0	11.8435	0.486596	39.9588	-1.03903	-0.309304	6.525	6.35963	11.8435	61.9279	39.919
6	156.7	0	0	11.8357	0.482925	40.0054	-1.01853	-0.324032	6.52917	6.36706	11.8357	61.9529	39.963
6	156.8	0	0	11.8279	0.479586	40.0524	-0.997713	-0.338142	6.53333	6.37454	11.8279	61.9779	40.0071
6	156.9	0	0	11.8201	0.476586	40.0997	-0.976632	-0.351619	6.5375	6.38206	11.8201	62.0027	40.0513
6	157	0	0	11.8123	0.473934	40.1472	-0.955339	-0.36445	6.54167	6.38962	11.8123	62.0275	40.0956
6	157.1	0	0	11.8045	0.471633	40.1948	-0.933891	-0.376623	6.54583	6.3972	11.8045	62.0522	40.1399
6	157.2	0	0	11.7966	0.469689	40.2425	-0.912348	-0.38813	6.55	6.4048	11.7966	62.0769	40.1842
6	157.3	0	0	11.7887	0.468102	40.2903	-0.89077	-0.398963	6.55417	6.4124	11.7887	62.1016	40.2285
6	157.4	0	0	11.7809	0.466873	40.338	-0.869218	-0.409114	6.55833	6.41999	11.7809	62.1262	40.2727
6	157.5	0	0	11.773	0.466002	40.3856	-0.847754	-0.41858	6.5625	6.42758	11.773	62.1508	40.3168
6	157.6	0	0	11.765	0.465485	40.4331	-0.826439	-0.427357	6.56667	6.43513	11.765	62.1755	40.3607
6	157.7	0	0	11.7571	0.465318	40.4804	-0.805334	-0.435444	6.57083	6.44266	11.7571	62.2001	40.4045
6	157.8	0	0	11.7492	0.465495	40.5274	-0.784497	-0.442842	6.575	6.45014	11.7492	62.2248	40.4481
6	157.9	0	0	11.7413	0.466009	40.5741	-0.763985	-0.44955	6.57917	6.45757	11.7413	62.2494	40.4915
6	158	0	0	11.7333	0.466852	40.6205	-0.743851	-0.455573	6.58333	6.46495	11.7333	62.2742	40.5345
6	158.1	0	0	11.7254	0.468012	40.6663	-0.724147	-0.460916	6.5875	6.47225	11.7254	62.2989	40.5773
6	158.2	0	0	11.7174	0.469481	40.7117	-0.704918	-0.465582	6.59167	6.47948	11.7174	62.3238	40.6198
6	158.3	0	0	11.7095	0.471245	40.7566	-0.686207	-0.46958	6.59583	6.48662	11.7095	62.3487	40.6619
6	158.4	0	0	11.7015	0.473292	40.801	-0.668055	-0.472918	6.6	6.49368	11.7015	62.3737	40.7037
6	158.5	0	0	11.6936	0.475608	40.8447	-0.650496	-0.475605	6.60417	6.50064	11.6936	62.3988	40.745
6	158.6	0	0	11.6857	0.478181	40.8878	-0.633559	-0.47765	6.60833	6.5075	11.6857	62.424	40.7859
6	158.7	0	0	11.6778	0.480995	40.9303	-0.617272	-0.479066	6.6125	6.51426	11.6778	62.4494	40.8264
6	158.8	0	0	11.6698	0.484035	40.9721	-0.601657	-0.479864	6.61667	6.52091	11.6698	62.4749	40.8665
6	158.9	0	0	11.6619	0.487288	41.0132	-0.58673	-0.480057	6.62083	6.52745	11.6619	62.5005	40.906
6	159	0	0	11.6541	0.490738	41.0536	-0.572507	-0.479659	6.625	6.53388	11.6541	62.5263	40.9451
6	159.1	0	0	11.6462	0.494371	41.0933	-0.558998	-0.478685	6.62917	6.5402	11.6462	62.5522	40.9837
6	159.2	0	0	11.6383	0.498172	41.1323	-0.546211	-0.477149	6.63333	6.5464	11.6383	62.5784	41.0217
6	159.3	0	0	11.6305	0.502126	41.1705	-0.534148	-0.475067	6.6375	6.55249	11.6305	62.6047	41.0593
6	159.4	0	0	11.6227	0.50622	41.208	-0.522811	-0.472454	6.64167	6.55846	11.6227	62.6312	41.0963
6	159.5	0	0	11.6149	0.51044	41.2448	-0.512199	-0.469328	6.64583	6.56431	11.6149	62.658	41.1327
6	159.6	0	0	11.6071	0.514773	41.2809	-0.502309	-0.465705	6.65	6.57006	11.6071	62.685	41.1687
6	159.7	0	0	11.5994	0.519206	41.3162	-0.493133	-0.461601	6.65417	6.57568	11.5994	62.7123	41.204
6	159.8	0	0	11.5917	0.523726	41.3509	-0.484665	-0.457035	6.65833	6.5812	11.5917	62.7398	41.2389
6	159.9	0	0	11.584	0.528322	41.3848	-0.476895	-0.452023	6.6625	6.5866	11.584	62.7676	41.2731
6	160	0	0	11.5764	0.532982	41.4181	-0.469813	-0.446582	6.66667	6.59189	11.5764	62.7956	41.3069
6	160.1	0	0	11.5688	0.537696	41.4507	-0.463408	-0.440731	6.67083	6.59708	11.5688	62.824	41.34
6	160.2	0	0	11.5612	0.542454	41.4826	-0.457667	-0.434487	6.675	6.60216	11.5612	62.8528	41.3727
6	160.3	0	0	11.5536	0.547245	41.5139	-0.452577	-0.427867	6.67917	6.60714	11.5536	62.8818	41.4047
6	160.4	0	0	11.5461	0.552061	41.5445	-0.448124	-0.420888	6.68333	6.61201	11.5461	62.9112	41.4363
6	160.5	0	0	11.5387	0.556893	41.5745	-0.444294	-0.413567	6.6875	6.61679	11.5387	62.941	41.4673
6	160.6	0	0	11.5313	0.561733	41.6039	-0.441073	-0.405922	6.69167	6.62147	11.5313	62.9712	41.4977
6	160.7	0	0	11.5239	0.566574	41.6327	-0.438445	-0.39797	6.69583	6.62605	11.5239	63.0018	41.5277
6	160.8	0	0	11.5166	0.571408	41.6609	-0.436396	-0.389725	6.7	6.63055	11.5166	63.0327	41.5571
6	160.9	0	0	11.5093	0.576228	41.6886	-0.434911	-0.381206	6.70417	6.63495	11.5093	63.0642	41.5859
6	161	0	0	11.502	0.581029	41.7157	-0.433975	-0.372428	6.70833	6.63926	11.502	63.0961	41.6143
6	161.1	0	0	11.4948	0.585805	41.7423	-0.433574	-0.363406	6.7125	6.64349	11.4948	63.1284	41.6422
6	161.2	0	0	11.4877	0.59055	41.7684	-0.433692	-0.354156	6.71667	6.64764	11.4877	63.1613	41.6696
6	161.3	0	0	11.4806	0.59526	41.7939	-0.434317	-0.344692	6.72083	6.65171	11.4806	63.1946	41.6965
6	161.4	0	0	11.4736	0.599931	41.819	-0.435433	-0.335029	6.725	6.6557	11.4736	63.2285	41.7229
6	161.5	0	0	11.4666	0.604557	41.8436	-0.437026	-0.325182	6.72917	6.65961	11.4666	63.263	41.7488
6	161.6	0	0	11.4596	0.609135	41.8677	-0.439084	-0.315163	6.73333	6.66345	11.4596	63.298	41.7743
6	161.7	0	0	11.4528	0.613662	41.8914	-0.441592	-0.304987	6.7375	6.66722	11.4528	63.3335	41.7994
6	161.8	0	0	11.4459	0.618134	41.9146	-0.444538	-0.294665	6.74167	6.67092	11.4459	63.3697	41.824
6	161.9	0	0	11.4392	0.622549	41.9374	-0.44791	-0.284212	6.74583	6.67455	11.4392	63.4066	41.8481
6	162	0	0	11.4325	0.626904	41.9598	-0.451695	-0.273638	6.75	6.67811	11.4325	63.444	41.8718
6	162.1	0	0	11.4258	0.631196	41.9818	-0.455881	-0.262956	6.75417	6.68161	11.4258	63.4821	41.8952
6	162.2	0	0	11.4192	0.635424	42.0034	-0.460457	-0.252176	6.75833	6.68505	11.4192	63.5209	41.9181
6	162.3	0	0	11.4127	0.639585	42.0246	-0.465411	-0.241311	6.7625	6.68843	11.4127	63.5604	41.9406
6	162.4	0	0	11.4062	0.643678	42.0455	-0.470733	-0.230369	6.76667	6.69175	11.4062	63.6007	41.9627
6	162.5	0	0	11.3998	0.647701	42.066	-0.476412	-0.219362	6.77083	6.69501	11.3998	63.6416	41.9844
6	162.6	0	0	11.3935	0.651652	42.0861	-0.482438	-0.208299	6.775	6.69822	11.3935	63.6833	42.0058
6	162.7	0	0	11.3872	0.655532	42.106	-0.4888	-0.19719	6.77917	6.70137	11.3872	63.7258	42.0268
6	162.8	0	0	11.3809	0.659338	42.1254	-0.495491	-0.186043	6.78333	6.70447	11.3809	63.769	42.0474
6	162.9	0	0	11.3748	0.66307	42.1446	-0.502499	-0.174867	6.7875	6.70752	11.3748	63.8131	42.0677
6	163	0	0	11.3687	0.666728	42.1635	-0.509817	-0.16367	6.79167	6.71053	11.3687	63.8579	42.0877
6	163.1	0	0	11.3626	0.67031	42.182	-0.517436	-0.152461	6.79583	6.71348	11.3626	63.9036	42.1073
6	163.2	0	0	11.3567	0.673816	42.2003	-0.525347	-0.141246	6.8	6.71639	11.3567	63.9501	42.1267
6	163.3	0	0	11.3508	0.677247	42.2183	-0.533542	-0.130034	6.80417	6.71925	11.3508	63.9974	42.1456
6	163.4	0	0	11.3449	0.680601	42.236	-0.542014	-0.11883	6.80833	6.72207	11.3449	64.0455	42.1643
6	163.5	0	0	11.3391	0.683879	42.2534	-0.550754	-0.107641	6.8125	6.72484	11.3391	64.0945	42.1827
6	163.6	0	0	11.3334	0.687081	42.2706	-0.559756	-0.096474	6.81667	6.72758	11.3334	64.1444	42.2008
6	163.7	0	0	11.3277	0.690206	42.2875	-0.569012	-0.0853343	6.82083	6.73027	11.3277	64.195	42.2186
6	163.8	0	0	11.3221	0.693256	42.3042	-0.578515	-0.0742275	6.825	6.73293	11.3221	64.2465	42.2362
6	163.9	0	0	11.3166	0.69623	42.3207	-0.588259	-0.063159	6.82917	6.73554	11.3166	64.2989	42.2534
6	164	0	0	11.3112	0.699128	42.3369	-0.598237	-0.0521335	6.83333	6.73812	11.3112	64.352	42.2704
6	164.1	0	0	11.3058	0.701952	42.3528	-0.608443	-0.0411559	6.8375	6.74066	11.3058	64.4059	42.2872
6	164.2	0	0	11.3004	0.704701	42.3686	-0.61887	-0.0302304	6.84167	6.74317	11.3004	64.4606	42.3037
6	164.3	0	0	11.2951	0.707375	42.3841	-0.629513	-0.0193613	6.84583	6.74564	11.2951	64.516	42.3199
6	164.4	0	0	11.2899	0.709976	42.3995	-0.640365	-0.00855229	6.85	6.74808	11.2899	64.5722	42.3359
6	164.5	0	0	11.2848	0.712503	42.4146	-0.651421	0.00219296	6.85417	6.75049	11.2848	64.629	42.3517
6	164.6	0	0	11.2797	0.714958	42.4295	-0.662675	0.0128711	6.85833	6.75287	11.2797	64.6865	42.3673
6	164.7	0	0	11.2747	0.717341	42.4442	-0.674122	0.0234789	6.8625	6.75521	11.2747	64.7445	42.3826
6	164.8	0	0	11.2697	0.719652	42.4588	-0.685757	0.0340135	6.86667	6.75753	11.2697	64.8032	42.3978
6	164.9	0	0	11.2648	0.721891	42.4731	-0.697574	0.0444721	6.87083	6.75981	11.2648	64.8623	42.4127
6	165	0	0	11.26	0.72406	42.4873	-0.709569	0.0548522	6.875	6.76207	11.26	64.9219	42.4274
6	165.1	0	0	11.2552	0.726158	42.5013	-0.721737	0.0651513	6.87917	6.7643	11.2552	64.9819	42.4419
6	165.2	0	0	11.2505	0.728187	42.5152	-0.734073	0.0753672	6.88333	6.7665	11.2505	65.0422	42.4562
6	165.3	0	0	11.2459	0.730146	42.5289	-0.746572	0.0854979	6.8875	6.76868	11.2459	65.1028	42.4704
6	165.4	0	0	11.2413	0.732037	42.5424	-0.75923	0.0955412	6.89167	6.77083	11.2413	65.1636	42.4843
6	165.5	0	0	11.2368	0.733859	42.5558	-0.772044	0.105495	6.89583	6.77296	11.2368	65.2246	42.4981
6	165.6	0	0	11.2323	0.735613	42.569	-0.785008	0.115359	6.9	6.77506	11.2323	65.2856	42.5117
6	165.7	0	0	11.2279	0.737299	42.582	-0.798119	0.125129	6.90417	6.77714	11.2279	65.3466	42.5251
6	165.8	0	0	11.2235	0.738918	42.595	-0.811373	0.134806	6.90833	6.7792	11.2235	65.4076	42.5384
6	165.9	0	0	11.2193	0.74047	42.6078	-0.824767	0.144387	6.9125	6.78123	11.2193	65.4685	42.5515
6	166	0	0	11.215	0.741956	42.6204	-0.838296	0.153871	6.91667	6.78325	11.215	65.5292	42.5645
6	166.1	0	0	11.2109	0.743375	42.6329	-0.851958	0.163256	6.92083	6.78524	11.2109	65.5896	42.5773
6	166.2	0	0	11.2067	0.744729	42.6453	-0.865748	0.172542	6.925	6.78721	11.2067	65.6497	42.5899
6	166.3	0	0	11.2027	0.746017	42.6576	-0.879665	0.181727	6.92917	6.78916	11.2027	65.7095	42.6024
6	166.4	0	0	11.1987	0.747239	42.6697	-0.893704	0.19081	6.93333	6.7911	11.1987	65.7688	42.6148
6	166.5	0	0	11.1947	0.748397	42.6817	-0.907864	0.199789	6.9375	6.79301	11.1947	65.8276	42.627
6	166.6	0	0	11.1909	0.74949	42.6936	-0.92214	0.208664	6.94167	6.7949	11.1909	65.8859	42.6391
6	166.7	0	0	11.187	0.750518	42.7054	-0.936531	0.217434	6.94583	6.79678	11.187	65.9436	42.6511
6	166.8	0	0	11.1833	0.751483	42.7171	-0.951034	0.226097	6.95	6.79864	11.1833	66.0006	42.663
6	166.9	0	0	11.1795	0.752383	42.7287	-0.965646	0.234653	6.95417	6.80048	11.1795	66.057	42.6747
6	167	0	0	11.1759	0.75322	42.7401	-0.980365	0.243101	6.95833	6.8023	11.1759	66.1127	42.6863
6	167.1	0	0	11.1722	0.753994	42.7515	-0.995188	0.251439	6.9625	6.80411	11.1722	66.1677	42.6978
6	167.2	0	0	11.1687	0.754705	42.7627	-1.01011	0.259668	6.96667	6.8059	11.1687	66.2219	42.7092
6	167.3	0	0	11.1652	0.755353	42.7739	-1.02514	0.267785	6.97083	6.80768	11.1652	66.2753	42.7204
6	167.4	0	0	11.1617	0.755939	42.785	-1.04026	0.275791	6.975	6.80944	11.1617	66.3279	42.7316
6	167.5	0	0	11.1583	0.756463	42.7959	-1.05548	0.283684	6.97917	6.81118	11.1583	66.3797	42.7426
6	167.6	0	0	11.1549	0.756925	42.8068	-1.0708	0.291464	6.98333	6.81291	11.1549	66.4307	42.7536
6	167.7	0	0	11.1516	0.757325	42.8176	-1.08621	0.299131	6.9875	6.81462	11.1516	66.4809	42.7645
6	167.8	0	0	11.1483	0.757665	42.8282	-1.1017	0.306683	6.99167	6.81632	11.1483	66.5302	42.7752
6	167.9	0	0	11.1451	0.757943	42.8388	-1.11729	0.31412	6.99583	6.81801	11.1451	66.5787	42.7859
7	168	0	0	11.142	0.758161	42.8493	-1.13297	0.321441	7	6.81968	11.142	66.6263	42.7965
