# Supplementary material for: Application of time lags between light and temperature cycles for growth control based on the circadian clock of Lactuca sativa L. seedlings
Source: Front Plant Sci. 2022 Oct 13;13:994555. doi: 10.3389/fpls.2022.994555 (PMC9802636; doi:10.3389/fpls.2022.994555)
Supplement: Supplementary file 1 [file DataSheet_1.zip › Simulation/Figure S10.xlsx]

## Sheet: Sheet1
Time lag (h)	Cos_+10°C	Cos_-10°C	GW_+10°C	GW_-10°C
0	53.7889	27.5589	92.6155	31.871
0.24	53.7084	27.6558	92.1685	32.1876
0.48	53.6365	27.7564	91.7803	32.4813
0.72	53.5258	27.9392	91.1476	32.9401
0.96	53.4413	28.0826	90.7276	33.2512
1.2	53.3311	28.3118	90.1217	33.6755
1.44	53.2272	28.5071	89.5592	34.0099
1.68	53.1242	28.6847	89.0612	34.308
1.92	52.9677	28.9475	88.2571	34.7461
2.16	52.8588	29.1215	87.6792	35.0297
2.4	52.6944	29.3629	86.8829	35.4207
2.64	52.5541	29.537	86.1879	35.7022
2.88	52.4141	29.6931	85.5561	35.9506
3.12	52.1973	29.9184	84.5127	36.3152
3.36	52.0404	30.0601	83.8196	36.5448
3.6	51.8023	30.2556	82.758	36.8588
3.84	51.6036	30.3947	81.8908	37.0848
4.08	51.4076	30.5144	81.0722	37.2854
4.32	51.0908	30.6857	79.7891	37.568
4.56	50.8685	30.7963	78.8861	37.7439
4.8	50.5265	30.9402	77.5921	37.9781
5.04	50.2358	31.0417	76.5295	38.1449
5.28	49.9587	31.1306	75.5457	38.2936
5.52	49.5035	31.2562	74.0396	38.5028
5.76	49.1783	31.3319	73.0028	38.6325
6	48.6907	31.4357	71.5762	38.8045
6.24	48.2721	31.5083	70.4044	38.9242
6.48	47.88	31.5676	69.3768	39.0281
6.72	47.2658	31.6547	67.8809	39.1711
6.96	46.8226	31.7088	66.9187	39.2583
7.2	46.2082	31.7726	65.7198	39.3696
7.44	45.6767	31.8206	64.7534	39.4488
7.68	45.2134	31.8619	64.0099	39.5143
7.92	44.5109	31.9186	63.0538	39.6027
8.16	44.056	31.9514	62.5736	39.654
8.4	43.4729	31.9894	62.1712	39.7171
8.64	43.0284	32.0154	62.0186	39.759
8.88	42.6945	32.0382	62.1084	39.7917
9.12	42.3253	32.0671	62.6065	39.8305
9.36	42.2014	32.0827	63.1703	39.8496
9.6	42.2146	32.0993	64.1747	39.8683
9.84	42.3502	32.1085	65.1424	39.8748
10.08	42.5534	32.1138	66.1344	39.8758
10.32	43.0179	32.116	67.8561	39.8677
10.56	43.4215	32.1137	69.1169	39.8559
10.8	44.0156	32.1112	70.8715	39.8324
11.04	44.6137	32.1036	72.4644	39.8024
11.28	45.1414	32.0922	73.8113	39.7703
11.52	45.9559	32.067	75.8448	39.7103
11.76	46.4965	32.0454	77.1531	39.6627
12	47.2048	32.019	78.8382	39.5884
12.24	47.8855	31.9846	80.4917	39.5126
12.48	48.4055	31.9551	81.7513	39.4414
12.72	49.1192	31.9058	83.4639	39.3278
12.96	49.5481	31.8679	84.4993	39.2461
13.2	50.0743	31.8144	85.7503	39.1269
13.44	50.4913	31.7631	86.7529	39.017
13.68	50.8098	31.7199	87.5446	38.9152
13.92	51.2403	31.6453	88.5804	38.7486
14.16	51.498	31.5906	89.2209	38.6285
14.4	51.8289	31.508	90.0419	38.4483
14.64	52.0663	31.4402	90.6168	38.2987
14.88	52.2568	31.3737	91.1011	38.1571
15.12	52.5112	31.2639	91.7289	37.9332
15.36	52.664	31.1888	92.1123	37.7724
15.6	52.8681	31.0755	92.6151	37.529
15.84	53.0059	30.9793	92.9553	37.3321
16.08	53.1244	30.8888	93.2461	37.1419
16.32	53.2803	30.7406	93.6665	36.8439
16.56	53.3803	30.6371	93.9111	36.6391
16.8	53.4912	30.4838	94.2169	36.3324
17.04	53.5666	30.359	94.4213	36.0893
17.28	53.6414	30.2393	94.5902	35.8538
17.52	53.7394	30.0506	94.8243	35.4867
17.76	53.7994	29.9175	94.9442	35.2336
18	53.8807	29.7226	95.1092	34.8649
18.24	53.9206	29.5675	95.2342	34.5756
18.48	53.9635	29.4219	95.3055	34.3046
18.72	54.0267	29.1971	95.4354	33.8929
18.96	54.059	29.0444	95.4914	33.6167
19.2	54.0941	28.8363	95.5414	33.2294
19.44	54.1246	28.6791	95.5857	32.9333
19.68	54.1458	28.5461	95.6089	32.6693
19.92	54.1725	28.3595	95.6244	32.2933
20.16	54.1857	28.2446	95.6286	32.0621
20.4	54.1971	28.0989	95.5969	31.7709
20.64	54.2061	27.9913	95.5427	31.5639
20.88	54.2089	27.8994	95.5124	31.3965
21.12	54.2073	27.7728	95.4006	31.1806
21.36	54.2006	27.7005	95.3275	31.0563
21.6	54.1851	27.606	95.1974	30.914
21.84	54.1777	27.5427	95.0789	30.83
22.08	54.1612	27.493	94.933	30.7765
22.32	54.1249	27.4345	94.7263	30.7397
22.56	54.1106	27.4077	94.5556	30.7463
22.8	54.067	27.387	94.2905	30.7969
23.04	54.0298	27.3871	94.0614	30.8932
23.28	53.9981	27.3971	93.8046	31.0229
23.52	53.925	27.4352	93.3775	31.2968
23.76	53.8692	27.4769	93.075	31.5194
