# Supplementary material for: Application of time lags between light and temperature cycles for growth control based on the circadian clock of Lactuca sativa L. seedlings
Source: Front Plant Sci. 2022 Oct 13;13:994555. doi: 10.3389/fpls.2022.994555 (PMC9802636; doi:10.3389/fpls.2022.994555)
Supplement: Supplementary file 1 [file DataSheet_1.zip › Simulation/GW (Figure S9)/L12D12_12h12C_Dt=0h_GW.csv]

t	LD	Temperature	R	��	RCos��
0.1	0	1	0.999987	-0.529598	0.862999
0.2	0	1	0.999947	-0.512755	0.87135
0.3	0	1	0.99988	-0.495826	0.879471
0.4	0	1	0.999786	-0.478808	0.887355
0.5	0	1	0.999664	-0.461697	0.894997
0.6	0	1	0.999513	-0.444491	0.90239
0.7	0	1	0.999334	-0.427186	0.90953
0.8	0	1	0.999126	-0.409778	0.916408
0.9	0	1	0.998888	-0.392264	0.923018
1	0	1	0.99862	-0.374642	0.929354
1.1	0	1	0.99832	-0.356907	0.935408
1.2	0	1	0.997989	-0.339055	0.941173
1.3	0	1	0.997626	-0.321085	0.94664
1.4	0	1	0.997229	-0.302991	0.951803
1.5	0	1	0.996798	-0.284771	0.956653
1.6	0	1	0.996333	-0.266421	0.961182
1.7	0	1	0.995833	-0.247938	0.965381
1.8	0	1	0.995295	-0.229317	0.969241
1.9	0	1	0.994721	-0.210555	0.972753
2	0	1	0.994108	-0.191649	0.975908
2.1	0	1	0.993456	-0.172595	0.978696
2.2	0	1	0.992764	-0.15339	0.981108
2.3	0	1	0.99203	-0.134029	0.983133
2.4	0	1	0.991254	-0.114509	0.984762
2.5	0	1	0.990434	-0.0948261	0.985984
2.6	0	1	0.989569	-0.074977	0.986789
2.7	0	1	0.988658	-0.0549578	0.987165
2.8	0	1	0.9877	-0.0347649	0.987103
2.9	0	1	0.986693	-0.0143946	0.986591
3	0	1	0.985637	0.00615682	0.985618
3.1	0	1	0.98453	0.026893	0.984174
3.2	0	1	0.98337	0.0478175	0.982246
3.3	0	1	0.982156	0.068934	0.979823
3.4	0	1	0.980887	0.090246	0.976895
3.5	0	1	0.979561	0.111757	0.973451
3.6	0	1	0.978178	0.133471	0.969478
3.7	0	1	0.976735	0.15539	0.964967
3.8	0	1	0.975232	0.17752	0.959906
3.9	0	1	0.973666	0.199861	0.954285
4	0	1	0.972037	0.222419	0.948093
4.1	0	1	0.970344	0.245196	0.941321
4.2	0	1	0.968584	0.268196	0.933958
4.3	0	1	0.966757	0.29142	0.925995
4.4	0	1	0.964861	0.314873	0.917425
4.5	0	1	0.962896	0.338557	0.908237
4.6	0	1	0.96086	0.362475	0.898425
4.7	0	1	0.958752	0.386629	0.887982
4.8	0	1	0.956571	0.411023	0.876901
4.9	0	1	0.954317	0.435657	0.865177
5	0	1	0.951987	0.460535	0.852805
5.1	0	1	0.949583	0.485658	0.839781
5.2	0	1	0.947103	0.511028	0.826103
5.3	0	1	0.944547	0.536648	0.811769
5.4	0	1	0.941915	0.562518	0.796779
5.5	0	1	0.939205	0.588641	0.781134
5.6	0	1	0.93642	0.615016	0.764834
5.7	0	1	0.933558	0.641646	0.747884
5.8	0	1	0.93062	0.668531	0.730288
5.9	0	1	0.927606	0.695671	0.712053
6	0	1	0.924518	0.723067	0.693185
6.1	0	1	0.921356	0.75072	0.673694
6.2	0	1	0.918122	0.778629	0.65359
6.3	0	1	0.914816	0.806794	0.632886
6.4	0	1	0.911441	0.835214	0.611595
6.5	0	1	0.907998	0.863888	0.589732
6.6	0	1	0.90449	0.892817	0.567315
6.7	0	1	0.900918	0.921998	0.544361
6.8	0	1	0.897286	0.95143	0.520892
6.9	0	1	0.893595	0.981111	0.496928
7	0	1	0.889849	1.01104	0.472492
7.1	0	1	0.886051	1.04121	0.44761
7.2	0	1	0.882205	1.07163	0.422307
7.3	0	1	0.878315	1.10228	0.396611
7.4	0	1	0.874383	1.13318	0.37055
7.5	0	1	0.870415	1.1643	0.344154
7.6	0	1	0.866414	1.19566	0.317455
7.7	0	1	0.862385	1.22724	0.290484
7.8	0	1	0.858332	1.25904	0.263275
7.9	0	1	0.854261	1.29106	0.235861
8	0	1	0.850176	1.32329	0.208278
8.1	0	1	0.846082	1.35573	0.180561
8.2	0	1	0.841985	1.38838	0.152745
8.3	0	1	0.83789	1.42121	0.124867
8.4	0	1	0.833802	1.45424	0.0969631
8.5	0	1	0.829726	1.48745	0.0690711
8.6	0	1	0.825667	1.52084	0.0412273
8.7	0	1	0.821633	1.5544	0.0134685
8.8	0	1	0.817626	1.58813	-0.0141685
8.9	0	1	0.813654	1.622	-0.0416475
9	0	1	0.809721	1.65603	-0.0689326
9.1	0	1	0.805833	1.6902	-0.0959882
9.2	0	1	0.801995	1.72449	-0.12278
9.3	0	1	0.798212	1.75891	-0.149273
9.4	0	1	0.794488	1.79345	-0.175435
9.5	0	1	0.79083	1.82808	-0.201233
9.6	0	1	0.787241	1.86282	-0.226636
9.7	0	1	0.783726	1.89763	-0.251613
9.8	0	1	0.780289	1.93252	-0.276137
9.9	0	1	0.776934	1.96748	-0.300177
10	0	1	0.773665	2.00249	-0.323709
10.1	0	1	0.770486	2.03754	-0.346707
10.2	0	1	0.7674	2.07263	-0.369147
10.3	0	1	0.764411	2.10774	-0.391005
10.4	0	1	0.76152	2.14286	-0.412263
10.5	0	1	0.758731	2.17798	-0.432899
10.6	0	1	0.756046	2.21309	-0.452895
10.7	0	1	0.753466	2.24817	-0.472236
10.8	0	1	0.750994	2.28322	-0.490905
10.9	0	1	0.748631	2.31823	-0.508889
11	0	1	0.746378	2.35318	-0.526177
11.1	0	1	0.744236	2.38806	-0.542757
11.2	0	1	0.742206	2.42287	-0.558619
11.3	0	1	0.740287	2.45759	-0.573758
11.4	0	1	0.73848	2.4922	-0.588165
11.5	0	1	0.736784	2.52671	-0.601835
11.6	0	1	0.735199	2.5611	-0.614767
11.7	0	1	0.733723	2.59535	-0.626956
11.8	0	1	0.732357	2.62947	-0.638401
11.9	0	1	0.731099	2.66344	-0.649104
12	0	1	0.729947	2.69725	-0.659064
12.1	1	0	0.726609	2.73658	-0.667824
12.2	1	0	0.723445	2.77592	-0.675613
12.3	1	0	0.720459	2.81525	-0.682433
12.4	1	0	0.717653	2.85455	-0.688291
12.5	1	0	0.715031	2.8938	-0.693191
12.6	1	0	0.712594	2.93298	-0.697144
12.7	1	0	0.710344	2.97206	-0.70016
12.8	1	0	0.70828	3.01103	-0.702252
12.9	1	0	0.706403	3.04987	-0.703433
13	1	0	0.704712	3.08855	-0.703721
13.1	1	0	0.703207	3.12706	-0.703132
13.2	1	0	0.701884	3.16538	-0.701686
13.3	1	0	0.700742	3.20348	-0.699401
13.4	1	0	0.699779	3.24136	-0.696299
13.5	1	0	0.69899	3.27898	-0.692403
13.6	1	0	0.698372	3.31635	-0.687735
13.7	1	0	0.697922	3.35344	-0.68232
13.8	1	0	0.697634	3.39023	-0.67618
13.9	1	0	0.697503	3.42672	-0.669342
14	1	0	0.697525	3.46289	-0.66183
14.1	1	0	0.697694	3.49873	-0.653671
14.2	1	0	0.698005	3.53423	-0.64489
14.3	1	0	0.698452	3.56938	-0.635513
14.4	1	0	0.699029	3.60416	-0.625567
14.5	1	0	0.69973	3.63858	-0.615078
14.6	1	0	0.700549	3.67263	-0.604072
14.7	1	0	0.701479	3.70629	-0.592574
14.8	1	0	0.702516	3.73957	-0.580611
14.9	1	0	0.703651	3.77246	-0.568209
15	1	0	0.70488	3.80496	-0.555391
15.1	1	0	0.706196	3.83706	-0.542184
15.2	1	0	0.707594	3.86877	-0.528611
15.3	1	0	0.709066	3.90008	-0.514696
15.4	1	0	0.710608	3.93099	-0.500463
15.5	1	0	0.712214	3.9615	-0.485934
15.6	1	0	0.713879	3.99162	-0.471132
15.7	1	0	0.715595	4.02134	-0.456079
15.8	1	0	0.71736	4.05068	-0.440796
15.9	1	0	0.719167	4.07962	-0.425303
16	1	0	0.721011	4.10817	-0.409621
16.1	1	0	0.722889	4.13634	-0.393768
16.2	1	0	0.724794	4.16413	-0.377764
16.3	1	0	0.726723	4.19155	-0.361626
16.4	1	0	0.728671	4.21859	-0.345372
16.5	1	0	0.730635	4.24527	-0.329019
16.6	1	0	0.73261	4.27158	-0.312582
16.7	1	0	0.734593	4.29754	-0.296077
16.8	1	0	0.736581	4.32315	-0.279519
16.9	1	0	0.738569	4.34842	-0.262923
17	1	0	0.740554	4.37334	-0.246302
17.1	1	0	0.742534	4.39793	-0.229668
17.2	1	0	0.744506	4.42219	-0.213035
17.3	1	0	0.746467	4.44613	-0.196414
17.4	1	0	0.748413	4.46975	-0.179817
17.5	1	0	0.750344	4.49306	-0.163255
17.6	1	0	0.752256	4.51607	-0.146737
17.7	1	0	0.754147	4.53878	-0.130273
17.8	1	0	0.756016	4.56119	-0.113873
17.9	1	0	0.757859	4.58332	-0.0975455
18	1	0	0.759676	4.60517	-0.0812985
18.1	1	0	0.761465	4.62674	-0.0651401
18.2	1	0	0.763223	4.64804	-0.0490776
18.3	1	0	0.76495	4.66908	-0.033118
18.4	1	0	0.766644	4.68986	-0.0172679
18.5	1	0	0.768304	4.71039	-0.00153346
18.6	1	0	0.769928	4.73068	0.0140795
18.7	1	0	0.771515	4.75072	0.0295654
18.8	1	0	0.773064	4.77053	0.0449192
18.9	1	0	0.774574	4.7901	0.060136
19	1	0	0.776045	4.80946	0.0752114
19.1	1	0	0.777474	4.82859	0.090141
19.2	1	0	0.778861	4.84751	0.104921
19.3	1	0	0.780206	4.86622	0.119548
19.4	1	0	0.781507	4.88473	0.134017
19.5	1	0	0.782764	4.90303	0.148327
19.6	1	0	0.783977	4.92115	0.162474
19.7	1	0	0.785143	4.93907	0.176455
19.8	1	0	0.786264	4.95681	0.190268
19.9	1	0	0.787338	4.97436	0.20391
20	1	0	0.788365	4.99174	0.217379
20.1	1	0	0.789343	5.00895	0.230673
20.2	1	0	0.790274	5.02599	0.24379
20.3	1	0	0.791155	5.04287	0.256728
20.4	1	0	0.791987	5.05959	0.269486
20.5	1	0	0.792769	5.07615	0.282061
20.6	1	0	0.793501	5.09256	0.294454
20.7	1	0	0.794183	5.10883	0.306661
20.8	1	0	0.794813	5.12495	0.318683
20.9	1	0	0.795391	5.14093	0.330518
21	1	0	0.795918	5.15677	0.342164
21.1	1	0	0.796392	5.17248	0.353622
21.2	1	0	0.796814	5.18806	0.364889
21.3	1	0	0.797182	5.20351	0.375966
21.4	1	0	0.797496	5.21885	0.386851
21.5	1	0	0.797757	5.23406	0.397543
21.6	1	0	0.797963	5.24915	0.408042
21.7	1	0	0.798115	5.26413	0.418347
21.8	1	0	0.798211	5.279	0.428458
21.9	1	0	0.798252	5.29376	0.438373
22	1	0	0.798237	5.30841	0.448093
22.1	1	0	0.798166	5.32296	0.457617
22.2	1	0	0.798038	5.33741	0.466944
22.3	1	0	0.797853	5.35176	0.476073
22.4	1	0	0.797611	5.36602	0.485005
22.5	1	0	0.797311	5.38018	0.493738
22.6	1	0	0.796953	5.39425	0.502273
22.7	1	0	0.796536	5.40824	0.510608
22.8	1	0	0.79606	5.42213	0.518745
22.9	1	0	0.795526	5.43594	0.526681
23	1	0	0.794931	5.44967	0.534417
23.1	1	0	0.794277	5.46332	0.541952
23.2	1	0	0.793563	5.47689	0.549286
23.3	1	0	0.792788	5.49038	0.556419
23.4	1	0	0.791952	5.5038	0.563351
23.5	1	0	0.791055	5.51714	0.57008
23.6	1	0	0.790096	5.53041	0.576608
23.7	1	0	0.789076	5.54361	0.582933
23.8	1	0	0.787993	5.55674	0.589056
23.9	1	0	0.786848	5.5698	0.594976
24	1	0	0.78564	5.5828	0.600694
24.1	0	1	0.782513	5.59958	0.606682
24.2	0	1	0.779313	5.61639	0.612392
24.3	0	1	0.776038	5.63325	0.61782
24.4	0	1	0.77269	5.65014	0.622963
24.5	0	1	0.769266	5.66706	0.627818
24.6	0	1	0.765766	5.68403	0.63238
24.7	0	1	0.76219	5.70104	0.636647
24.8	0	1	0.758536	5.7181	0.640615
24.9	0	1	0.754805	5.73519	0.644281
25	0	1	0.750995	5.75234	0.647642
25.1	0	1	0.747107	5.76953	0.650695
25.2	0	1	0.743139	5.78677	0.653438
25.3	0	1	0.739091	5.80406	0.655867
25.4	0	1	0.734963	5.8214	0.657981
25.5	0	1	0.730754	5.83879	0.659777
25.6	0	1	0.726465	5.85624	0.661253
25.7	0	1	0.722094	5.87374	0.662408
25.8	0	1	0.717642	5.8913	0.663238
25.9	0	1	0.713109	5.90892	0.663744
26	0	1	0.708493	5.92659	0.663923
26.1	0	1	0.703796	5.94433	0.663775
26.2	0	1	0.699017	5.96213	0.663299
26.3	0	1	0.694157	5.97999	0.662494
26.4	0	1	0.689214	5.99791	0.66136
26.5	0	1	0.684191	6.01591	0.659897
26.6	0	1	0.679086	6.03396	0.658105
26.7	0	1	0.6739	6.05209	0.655985
26.8	0	1	0.668633	6.07029	0.653538
26.9	0	1	0.663287	6.08856	0.650764
27	0	1	0.65786	6.1069	0.647665
27.1	0	1	0.652355	6.12532	0.644243
27.2	0	1	0.646771	6.14382	0.640499
27.3	0	1	0.641109	6.16239	0.636437
27.4	0	1	0.635369	6.18104	0.632058
27.5	0	1	0.629554	6.19978	0.627366
27.6	0	1	0.623663	6.2186	0.622363
27.7	0	1	0.617698	6.23751	0.617054
27.8	0	1	0.611659	6.2565	0.611442
27.9	0	1	0.605548	6.27558	0.605531
28	0	1	0.599366	6.29476	0.599326
28.1	0	1	0.593114	6.31404	0.592832
28.2	0	1	0.586794	6.33341	0.586054
28.3	0	1	0.580406	6.35288	0.578997
28.4	0	1	0.573952	6.37245	0.571667
28.5	0	1	0.567434	6.39214	0.56407
28.6	0	1	0.560854	6.41193	0.556212
28.7	0	1	0.554212	6.43183	0.5481
28.8	0	1	0.547511	6.45185	0.539742
28.9	0	1	0.540753	6.472	0.531143
29	0	1	0.533939	6.49227	0.522311
29.1	0	1	0.527072	6.51266	0.513255
29.2	0	1	0.520153	6.5332	0.503981
29.3	0	1	0.513185	6.55387	0.494499
29.4	0	1	0.506169	6.57468	0.484816
29.5	0	1	0.499108	6.59565	0.474941
29.6	0	1	0.492004	6.61677	0.464883
29.7	0	1	0.48486	6.63805	0.45465
29.8	0	1	0.477678	6.6595	0.444252
29.9	0	1	0.47046	6.68113	0.433699
30	0	1	0.46321	6.70294	0.422998
30.1	0	1	0.455929	6.72494	0.412161
30.2	0	1	0.448621	6.74714	0.401196
30.3	0	1	0.441288	6.76955	0.390114
30.4	0	1	0.433933	6.79219	0.378924
30.5	0	1	0.42656	6.81505	0.367636
30.6	0	1	0.419171	6.83815	0.356261
30.7	0	1	0.411769	6.86151	0.344807
30.8	0	1	0.404358	6.88513	0.333286
30.9	0	1	0.396941	6.90904	0.321707
31	0	1	0.389522	6.93324	0.31008
31.1	0	1	0.382103	6.95774	0.298416
31.2	0	1	0.37469	6.98258	0.286724
31.3	0	1	0.367285	7.00776	0.275015
31.4	0	1	0.359892	7.03331	0.263298
31.5	0	1	0.352515	7.05924	0.251583
31.6	0	1	0.34516	7.08558	0.23988
31.7	0	1	0.337829	7.11236	0.228199
31.8	0	1	0.330528	7.13958	0.21655
31.9	0	1	0.323261	7.16729	0.204941
32	0	1	0.316032	7.19552	0.193382
32.1	0	1	0.308849	7.22428	0.181882
32.2	0	1	0.301714	7.25362	0.170451
32.3	0	1	0.294635	7.28357	0.159097
32.4	0	1	0.287616	7.31416	0.147829
32.5	0	1	0.280664	7.34545	0.136655
32.6	0	1	0.273786	7.37746	0.125585
32.7	0	1	0.266989	7.41024	0.114625
32.8	0	1	0.260278	7.44384	0.103784
32.9	0	1	0.253663	7.47831	0.0930693
33	0	1	0.24715	7.51369	0.082489
33.1	0	1	0.240749	7.55005	0.07205
33.2	0	1	0.234468	7.58743	0.0617595
33.3	0	1	0.228317	7.6259	0.0516241
33.4	0	1	0.222305	7.66551	0.0416505
33.5	0	1	0.216444	7.70632	0.0318449
33.6	0	1	0.210743	7.74838	0.0222135
33.7	0	1	0.205216	7.79175	0.0127619
33.8	0	1	0.199874	7.83649	0.00349581
33.9	0	1	0.19473	7.88264	-0.00557957
34	0	1	0.189796	7.93024	-0.0144592
34.1	0	1	0.185088	7.97932	-0.0231383
34.2	0	1	0.180618	8.02991	-0.0316125
34.3	0	1	0.176401	8.08201	-0.0398774
34.4	0	1	0.172451	8.13562	-0.0479292
34.5	0	1	0.168783	8.1907	-0.0557642
34.6	0	1	0.165409	8.2472	-0.0633788
34.7	0	1	0.162343	8.30505	-0.0707701
34.8	0	1	0.159597	8.36415	-0.0779349
34.9	0	1	0.157181	8.42437	-0.0848709
35	0	1	0.155104	8.48555	-0.0915754
35.1	0	1	0.153374	8.54753	-0.0980465
35.2	0	1	0.151994	8.61009	-0.104282
35.3	0	1	0.150968	8.67303	-0.110281
35.4	0	1	0.150294	8.73611	-0.116042
35.5	0	1	0.149971	8.79912	-0.121563
35.6	0	1	0.149992	8.8618	-0.126843
35.7	0	1	0.150348	8.92395	-0.131883
35.8	0	1	0.151031	8.98534	-0.136682
35.9	0	1	0.152026	9.0458	-0.141238
36	0	1	0.153319	9.10515	-0.145554
36.1	1	0	0.152372	9.18662	-0.148071
36.2	1	0	0.152088	9.26816	-0.150226
36.3	1	0	0.152458	9.34918	-0.152022
36.4	1	0	0.153464	9.42911	-0.153463
36.5	1	0	0.155081	9.50744	-0.154551
36.6	1	0	0.157276	9.58374	-0.155293
36.7	1	0	0.160012	9.65764	-0.155693
36.8	1	0	0.163247	9.72888	-0.155756
36.9	1	0	0.166938	9.7973	-0.155488
37	1	0	0.171041	9.86279	-0.154894
37.1	1	0	0.175514	9.92533	-0.153982
37.2	1	0	0.180314	9.98495	-0.152756
37.3	1	0	0.185404	10.0417	-0.151223
37.4	1	0	0.190745	10.0958	-0.149392
37.5	1	0	0.196304	10.1472	-0.147267
37.6	1	0	0.20205	10.1962	-0.144857
37.7	1	0	0.207954	10.2428	-0.14217
37.8	1	0	0.213992	10.2873	-0.139211
37.9	1	0	0.22014	10.3297	-0.13599
38	1	0	0.226377	10.3702	-0.132514
38.1	1	0	0.232684	10.409	-0.12879
38.2	1	0	0.239045	10.4462	-0.124826
38.3	1	0	0.245446	10.4818	-0.12063
38.4	1	0	0.251871	10.516	-0.116211
38.5	1	0	0.258311	10.5489	-0.111575
38.6	1	0	0.264753	10.5806	-0.106732
38.7	1	0	0.271188	10.6112	-0.101688
38.8	1	0	0.277607	10.6407	-0.0964523
38.9	1	0	0.284003	10.6693	-0.0910321
39	1	0	0.29037	10.6969	-0.0854353
39.1	1	0	0.296699	10.7237	-0.0796698
39.2	1	0	0.302987	10.7497	-0.0737431
39.3	1	0	0.309228	10.775	-0.067663
39.4	1	0	0.315417	10.7995	-0.061437
39.5	1	0	0.32155	10.8235	-0.0550725
39.6	1	0	0.327625	10.8468	-0.048577
39.7	1	0	0.333637	10.8695	-0.0419576
39.8	1	0	0.339583	10.8917	-0.0352217
39.9	1	0	0.345462	10.9133	-0.0283761
40	1	0	0.35127	10.9345	-0.021428
40.1	1	0	0.357005	10.9553	-0.0143841
40.2	1	0	0.362666	10.9756	-0.00725114
40.3	1	0	0.368251	10.9955	-3.57E-05
40.4	1	0	0.373759	11.015	0.00725561
40.5	1	0	0.379187	11.0341	0.0146166
40.6	1	0	0.384536	11.0529	0.0220409
40.7	1	0	0.389803	11.0714	0.0295225
40.8	1	0	0.394989	11.0895	0.0370553
40.9	1	0	0.400091	11.1074	0.0446336
41	1	0	0.40511	11.1249	0.0522516
41.1	1	0	0.410045	11.1422	0.0599037
41.2	1	0	0.414896	11.1592	0.0675845
41.3	1	0	0.419662	11.176	0.0752886
41.4	1	0	0.424342	11.1925	0.0830109
41.5	1	0	0.428937	11.2087	0.0907461
41.6	1	0	0.433446	11.2248	0.0984895
41.7	1	0	0.437869	11.2406	0.106236
41.8	1	0	0.442207	11.2563	0.113982
41.9	1	0	0.446459	11.2717	0.121721
42	1	0	0.450624	11.2869	0.12945
42.1	1	0	0.454704	11.302	0.137164
42.2	1	0	0.458698	11.3169	0.144859
42.3	1	0	0.462607	11.3316	0.152532
42.4	1	0	0.46643	11.3461	0.160177
42.5	1	0	0.470168	11.3605	0.167792
42.6	1	0	0.473821	11.3747	0.175372
42.7	1	0	0.47739	11.3888	0.182914
42.8	1	0	0.480873	11.4027	0.190414
42.9	1	0	0.484273	11.4165	0.19787
43	1	0	0.487589	11.4301	0.205277
43.1	1	0	0.490821	11.4436	0.212633
43.2	1	0	0.49397	11.457	0.219934
43.3	1	0	0.497036	11.4703	0.227177
43.4	1	0	0.50002	11.4834	0.23436
43.5	1	0	0.502921	11.4964	0.24148
43.6	1	0	0.505741	11.5093	0.248533
43.7	1	0	0.508479	11.5221	0.255519
43.8	1	0	0.511137	11.5348	0.262433
43.9	1	0	0.513713	11.5473	0.269273
44	1	0	0.51621	11.5598	0.276038
44.1	1	0	0.518627	11.5721	0.282724
44.2	1	0	0.520964	11.5844	0.289331
44.3	1	0	0.523223	11.5965	0.295854
44.4	1	0	0.525403	11.6086	0.302293
44.5	1	0	0.527505	11.6206	0.308646
44.6	1	0	0.529529	11.6325	0.31491
44.7	1	0	0.531476	11.6443	0.321085
44.8	1	0	0.533346	11.656	0.327167
44.9	1	0	0.53514	11.6676	0.333156
45	1	0	0.536857	11.6791	0.339049
45.1	1	0	0.5385	11.6906	0.344846
45.2	1	0	0.540066	11.7019	0.350545
45.3	1	0	0.541559	11.7132	0.356143
45.4	1	0	0.542976	11.7245	0.361641
45.5	1	0	0.54432	11.7356	0.367037
45.6	1	0	0.545591	11.7467	0.372329
45.7	1	0	0.546788	11.7577	0.377517
45.8	1	0	0.547913	11.7686	0.382599
45.9	1	0	0.548966	11.7794	0.387574
46	1	0	0.549946	11.7902	0.392441
46.1	1	0	0.550856	11.8009	0.3972
46.2	1	0	0.551694	11.8115	0.401848
46.3	1	0	0.552462	11.8221	0.406387
46.4	1	0	0.55316	11.8326	0.410814
46.5	1	0	0.553788	11.8431	0.415129
46.6	1	0	0.554347	11.8534	0.419332
46.7	1	0	0.554837	11.8637	0.423421
46.8	1	0	0.555258	11.874	0.427396
46.9	1	0	0.555611	11.8842	0.431258
47	1	0	0.555897	11.8943	0.435004
47.1	1	0	0.556116	11.9043	0.438635
47.2	1	0	0.556268	11.9143	0.44215
47.3	1	0	0.556353	11.9243	0.44555
47.4	1	0	0.556373	11.9341	0.448833
47.5	1	0	0.556327	11.944	0.452
47.6	1	0	0.556216	11.9537	0.455051
47.7	1	0	0.556041	11.9634	0.457985
47.8	1	0	0.555801	11.973	0.460802
47.9	1	0	0.555498	11.9826	0.463502
48	1	0	0.555132	11.9921	0.466085
48.1	1	0	0.554702	12.0016	0.468552
48.2	0	1	0.551861	12.0167	0.47056
48.3	0	1	0.548949	12.0318	0.472361
48.4	0	1	0.545965	12.0469	0.473954
48.5	0	1	0.54291	12.0621	0.475339
48.6	0	1	0.539784	12.0773	0.476513
48.7	0	1	0.536587	12.0926	0.477477
48.8	0	1	0.533318	12.1078	0.478229
48.9	0	1	0.529978	12.1231	0.478767
49	0	1	0.526567	12.1385	0.479093
49.1	0	1	0.523085	12.1538	0.479204
49.2	0	1	0.519531	12.1693	0.479101
49.3	0	1	0.515907	12.1847	0.478783
49.4	0	1	0.512212	12.2002	0.47825
49.5	0	1	0.508447	12.2157	0.477501
49.6	0	1	0.504611	12.2312	0.476538
49.7	0	1	0.500705	12.2468	0.475361
49.8	0	1	0.49673	12.2625	0.473968
49.9	0	1	0.492684	12.2782	0.472362
50	0	1	0.48857	12.2939	0.470544
50.1	0	1	0.484387	12.3097	0.468512
50.2	0	1	0.480135	12.3255	0.46627
50.3	0	1	0.475815	12.3413	0.463818
50.4	0	1	0.471428	12.3572	0.461157
50.5	0	1	0.466974	12.3732	0.45829
50.6	0	1	0.462453	12.3892	0.455217
50.7	0	1	0.457867	12.4053	0.45194
50.8	0	1	0.453215	12.4214	0.448462
50.9	0	1	0.448498	12.4376	0.444785
51	0	1	0.443718	12.4538	0.440911
51.1	0	1	0.438874	12.4701	0.436844
51.2	0	1	0.433968	12.4865	0.432584
51.3	0	1	0.429	12.5029	0.428137
51.4	0	1	0.423971	12.5194	0.423504
51.5	0	1	0.418882	12.536	0.418689
51.6	0	1	0.413735	12.5526	0.413695
51.7	0	1	0.408529	12.5693	0.408527
51.8	0	1	0.403266	12.5861	0.403188
51.9	0	1	0.397947	12.6029	0.397682
52	0	1	0.392573	12.6198	0.392012
52.1	0	1	0.387146	12.6369	0.386185
52.2	0	1	0.381666	12.654	0.380203
52.3	0	1	0.376134	12.6711	0.374072
52.4	0	1	0.370553	12.6884	0.367796
52.5	0	1	0.364922	12.7058	0.36138
52.6	0	1	0.359244	12.7233	0.35483
52.7	0	1	0.35352	12.7409	0.348151
52.8	0	1	0.347751	12.7586	0.341347
52.9	0	1	0.341939	12.7764	0.334425
53	0	1	0.336085	12.7943	0.32739
53.1	0	1	0.330191	12.8124	0.320248
53.2	0	1	0.324259	12.8306	0.313005
53.3	0	1	0.318289	12.8489	0.305666
53.4	0	1	0.312285	12.8674	0.298237
53.5	0	1	0.306247	12.8861	0.290726
53.6	0	1	0.300177	12.9049	0.283137
53.7	0	1	0.294077	12.9239	0.275477
53.8	0	1	0.28795	12.9431	0.267753
53.9	0	1	0.281796	12.9625	0.25997
54	0	1	0.275618	12.9822	0.252135
54.1	0	1	0.269419	13.002	0.244255
54.2	0	1	0.263199	13.0221	0.236336
54.3	0	1	0.256962	13.0425	0.228384
54.4	0	1	0.250709	13.0631	0.220407
54.5	0	1	0.244443	13.0841	0.212409
54.6	0	1	0.238166	13.1054	0.204399
54.7	0	1	0.231881	13.127	0.196381
54.8	0	1	0.22559	13.1491	0.188364
54.9	0	1	0.219296	13.1715	0.180352
55	0	1	0.213001	13.1944	0.172353
55.1	0	1	0.206709	13.2179	0.164372
55.2	0	1	0.200423	13.2418	0.156417
55.3	0	1	0.194147	13.2664	0.148492
55.4	0	1	0.187882	13.2916	0.140604
55.5	0	1	0.181634	13.3175	0.13276
55.6	0	1	0.175406	13.3442	0.124964
55.7	0	1	0.169202	13.3718	0.117224
55.8	0	1	0.163028	13.4004	0.109543
55.9	0	1	0.156888	13.43	0.101929
56	0	1	0.150788	13.4608	0.0943868
56.1	0	1	0.144735	13.493	0.0869213
56.2	0	1	0.138734	13.5266	0.079538
56.3	0	1	0.132795	13.562	0.072242
56.4	0	1	0.126927	13.5992	0.0650383
56.5	0	1	0.121138	13.6385	0.0579318
56.6	0	1	0.115442	13.6803	0.0509272
56.7	0	1	0.109852	13.7248	0.044029
56.8	0	1	0.104383	13.7723	0.0372417
56.9	0	1	0.099055	13.8234	0.0305695
57	0	1	0.093889	13.8785	0.0240165
57.1	0	1	0.0889107	13.9381	0.0175866
57.2	0	1	0.0841504	14.0027	0.0112837
57.3	0	1	0.0796432	14.0729	0.00511143
57.4	0	1	0.0754299	14.1495	-0.000926835
57.5	0	1	0.0715571	14.2327	-0.00682775
57.6	0	1	0.068077	14.3231	-0.0125882
57.7	0	1	0.0650458	14.4208	-0.0182052
57.8	0	1	0.0625211	14.5255	-0.0236759
57.9	0	1	0.0605579	14.6365	-0.0289977
58	0	1	0.059203	14.7524	-0.0341682
58.1	0	1	0.0584891	14.8713	-0.039185
58.2	0	1	0.0584294	14.991	-0.0440461
58.3	0	1	0.0590155	15.1092	-0.0487493
58.4	0	1	0.0602179	15.2237	-0.0532931
58.5	0	1	0.0619899	15.3327	-0.0576756
58.6	0	1	0.0642736	15.4351	-0.0618954
58.7	0	1	0.0670061	15.5303	-0.0659513
58.8	0	1	0.0701245	15.6182	-0.069842
58.9	0	1	0.0735696	15.6989	-0.0735666
59	0	1	0.0772876	15.773	-0.0771242
59.1	0	1	0.0812315	15.841	-0.0805142
59.2	0	1	0.0853604	15.9034	-0.083736
59.3	0	1	0.0896396	15.9608	-0.0867893
59.4	0	1	0.0940399	16.0139	-0.0896737
59.5	0	1	0.0985363	16.063	-0.0923893
59.6	0	1	0.103108	16.1088	-0.0949361
59.7	0	1	0.107737	16.1515	-0.0973143
59.8	0	1	0.112409	16.1915	-0.0995242
59.9	0	1	0.117111	16.2291	-0.101566
60	0	1	0.121833	16.2646	-0.103441
60.1	0	1	0.126564	16.2982	-0.10515
60.2	1	0	0.132378	16.3613	-0.105116
60.3	1	0	0.138433	16.4199	-0.104811
60.4	1	0	0.144687	16.4743	-0.104239
60.5	1	0	0.151103	16.5251	-0.103403
60.6	1	0	0.15765	16.5725	-0.102308
60.7	1	0	0.1643	16.617	-0.100958
60.8	1	0	0.17103	16.6589	-0.0993586
60.9	1	0	0.177819	16.6983	-0.0975139
61	1	0	0.184651	16.7356	-0.0954292
61.1	1	0	0.191511	16.771	-0.0931098
61.2	1	0	0.198384	16.8047	-0.0905611
61.3	1	0	0.20526	16.8368	-0.0877885
61.4	1	0	0.21213	16.8675	-0.0847978
61.5	1	0	0.218983	16.8969	-0.0815948
61.6	1	0	0.225812	16.9252	-0.0781854
61.7	1	0	0.232611	16.9524	-0.0745754
61.8	1	0	0.239373	16.9786	-0.0707711
61.9	1	0	0.246094	17.004	-0.0667784
62	1	0	0.252767	17.0285	-0.0626035
62.1	1	0	0.25939	17.0523	-0.0582527
62.2	1	0	0.265958	17.0753	-0.0537321
62.3	1	0	0.272467	17.0978	-0.049048
62.4	1	0	0.278916	17.1196	-0.0442068
62.5	1	0	0.2853	17.1409	-0.0392145
62.6	1	0	0.291618	17.1616	-0.0340776
62.7	1	0	0.297867	17.1819	-0.0288022
62.8	1	0	0.304045	17.2017	-0.0233945
62.9	1	0	0.310151	17.2211	-0.0178606
63	1	0	0.316183	17.2401	-0.0122069
63.1	1	0	0.322139	17.2588	-0.0064392
63.2	1	0	0.328019	17.277	-0.000563663
63.3	1	0	0.33382	17.295	0.00541377
63.4	1	0	0.339543	17.3126	0.0114872
63.5	1	0	0.345187	17.3299	0.0176508
63.6	1	0	0.350749	17.3469	0.0238989
63.7	1	0	0.356231	17.3637	0.0302257
63.8	1	0	0.361631	17.3802	0.0366256
63.9	1	0	0.366949	17.3965	0.0430933
64	1	0	0.372184	17.4125	0.0496232
64.1	1	0	0.377336	17.4283	0.0562101
64.2	1	0	0.382405	17.4439	0.0628487
64.3	1	0	0.38739	17.4592	0.0695339
64.4	1	0	0.392292	17.4744	0.0762608
64.5	1	0	0.397111	17.4894	0.0830244
64.6	1	0	0.401845	17.5042	0.0898199
64.7	1	0	0.406496	17.5188	0.0966426
64.8	1	0	0.411063	17.5333	0.103488
64.9	1	0	0.415546	17.5475	0.110351
65	1	0	0.419947	17.5617	0.117228
65.1	1	0	0.424263	17.5756	0.124115
65.2	1	0	0.428497	17.5895	0.131007
65.3	1	0	0.432647	17.6032	0.1379
65.4	1	0	0.436715	17.6167	0.14479
65.5	1	0	0.4407	17.6301	0.151673
65.6	1	0	0.444603	17.6434	0.158546
65.7	1	0	0.448424	17.6565	0.165405
65.8	1	0	0.452164	17.6696	0.172247
65.9	1	0	0.455822	17.6825	0.179067
66	1	0	0.459399	17.6953	0.185862
66.1	1	0	0.462896	17.708	0.19263
66.2	1	0	0.466312	17.7205	0.199367
66.3	1	0	0.469649	17.733	0.20607
66.4	1	0	0.472906	17.7454	0.212736
66.5	1	0	0.476084	17.7576	0.219362
66.6	1	0	0.479183	17.7698	0.225945
66.7	1	0	0.482204	17.7818	0.232482
66.8	1	0	0.485147	17.7938	0.238971
66.9	1	0	0.488012	17.8057	0.24541
67	1	0	0.490801	17.8175	0.251795
67.1	1	0	0.493512	17.8292	0.258124
67.2	1	0	0.496148	17.8408	0.264396
67.3	1	0	0.498707	17.8523	0.270607
67.4	1	0	0.501191	17.8638	0.276755
67.5	1	0	0.5036	17.8751	0.282839
67.6	1	0	0.505934	17.8864	0.288857
67.7	1	0	0.508194	17.8976	0.294805
67.8	1	0	0.510381	17.9087	0.300683
67.9	1	0	0.512494	17.9198	0.306489
68	1	0	0.514534	17.9308	0.31222
68.1	1	0	0.516501	17.9417	0.317875
68.2	1	0	0.518396	17.9525	0.323453
68.3	1	0	0.52022	17.9633	0.328951
68.4	1	0	0.521972	17.974	0.334369
68.5	1	0	0.523653	17.9847	0.339704
68.6	1	0	0.525264	17.9952	0.344956
68.7	1	0	0.526805	18.0057	0.350122
68.8	1	0	0.528276	18.0162	0.355202
68.9	1	0	0.529677	18.0266	0.360194
69	1	0	0.53101	18.0369	0.365097
69.1	1	0	0.532274	18.0471	0.36991
69.2	1	0	0.53347	18.0573	0.374632
69.3	1	0	0.534598	18.0675	0.379262
69.4	1	0	0.535659	18.0775	0.383798
69.5	1	0	0.536654	18.0875	0.38824
69.6	1	0	0.537581	18.0975	0.392587
69.7	1	0	0.538443	18.1074	0.396838
69.8	1	0	0.539239	18.1172	0.400992
69.9	1	0	0.539969	18.127	0.405048
70	1	0	0.540635	18.1367	0.409006
70.1	1	0	0.541237	18.1464	0.412866
70.2	1	0	0.541774	18.156	0.416626
70.3	1	0	0.542248	18.1656	0.420285
70.4	1	0	0.542659	18.1751	0.423845
70.5	1	0	0.543007	18.1846	0.427303
70.6	1	0	0.543292	18.194	0.43066
70.7	1	0	0.543516	18.2033	0.433915
70.8	1	0	0.543679	18.2126	0.437068
70.9	1	0	0.54378	18.2218	0.440119
71	1	0	0.543821	18.231	0.443067
71.1	1	0	0.543802	18.2402	0.445912
71.2	1	0	0.543724	18.2492	0.448655
71.3	1	0	0.543586	18.2583	0.451295
71.4	1	0	0.543389	18.2672	0.453832
71.5	1	0	0.543134	18.2762	0.456266
71.6	1	0	0.542821	18.285	0.458597
71.7	1	0	0.542451	18.2938	0.460825
71.8	1	0	0.542023	18.3026	0.46295
71.9	1	0	0.541539	18.3113	0.464973
72	1	0	0.540999	18.32	0.466894
72.1	1	0	0.540403	18.3286	0.468712
72.2	0	1	0.537485	18.3433	0.47006
72.3	0	1	0.534498	18.358	0.471213
72.4	0	1	0.531444	18.3727	0.472169
72.5	0	1	0.528321	18.3875	0.472928
72.6	0	1	0.52513	18.4024	0.473489
72.7	0	1	0.52187	18.4172	0.47385
72.8	0	1	0.518543	18.4321	0.474011
72.9	0	1	0.515147	18.447	0.473971
73	0	1	0.511682	18.462	0.47373
73.1	0	1	0.50815	18.477	0.473287
73.2	0	1	0.504549	18.492	0.472643
73.3	0	1	0.500881	18.5071	0.471797
73.4	0	1	0.497144	18.5222	0.470748
73.5	0	1	0.49334	18.5374	0.469498
73.6	0	1	0.489469	18.5526	0.468046
73.7	0	1	0.48553	18.5679	0.466393
73.8	0	1	0.481525	18.5832	0.46454
73.9	0	1	0.477453	18.5985	0.462486
74	0	1	0.473315	18.6139	0.460234
74.1	0	1	0.469111	18.6294	0.457783
74.2	0	1	0.464841	18.6448	0.455135
74.3	0	1	0.460507	18.6604	0.452292
74.4	0	1	0.456108	18.676	0.449255
74.5	0	1	0.451644	18.6917	0.446025
74.6	0	1	0.447118	18.7074	0.442605
74.7	0	1	0.442528	18.7231	0.438996
74.8	0	1	0.437876	18.739	0.4352
74.9	0	1	0.433162	18.7548	0.431221
75	0	1	0.428387	18.7708	0.427059
75.1	0	1	0.423552	18.7868	0.422719
75.2	0	1	0.418658	18.8029	0.418202
75.3	0	1	0.413705	18.819	0.413512
75.4	0	1	0.408694	18.8352	0.408652
75.5	0	1	0.403626	18.8515	0.403625
75.6	0	1	0.398502	18.8679	0.398435
75.7	0	1	0.393322	18.8843	0.393085
75.8	0	1	0.388089	18.9008	0.387579
75.9	0	1	0.382803	18.9174	0.381921
76	0	1	0.377465	18.9341	0.376116
76.1	0	1	0.372076	18.9509	0.370167
76.2	0	1	0.366637	18.9678	0.364078
76.3	0	1	0.36115	18.9847	0.357856
76.4	0	1	0.355615	19.0018	0.351503
76.5	0	1	0.350035	19.0189	0.345025
76.6	0	1	0.344409	19.0362	0.338427
76.7	0	1	0.338741	19.0536	0.331715
76.8	0	1	0.333031	19.0711	0.324892
76.9	0	1	0.32728	19.0887	0.317965
77	0	1	0.32149	19.1065	0.310938
77.1	0	1	0.315663	19.1244	0.303818
77.2	0	1	0.3098	19.1424	0.29661
77.3	0	1	0.303903	19.1606	0.289319
77.4	0	1	0.297973	19.179	0.281952
77.5	0	1	0.292013	19.1975	0.274515
77.6	0	1	0.286023	19.2162	0.267012
77.7	0	1	0.280006	19.2351	0.259451
77.8	0	1	0.273963	19.2542	0.251836
77.9	0	1	0.267897	19.2736	0.244175
78	0	1	0.261809	19.2931	0.236473
78.1	0	1	0.255701	19.3129	0.228736
78.2	0	1	0.249576	19.333	0.220971
78.3	0	1	0.243436	19.3534	0.213184
78.4	0	1	0.237282	19.3741	0.20538
78.5	0	1	0.231118	19.3951	0.197566
78.6	0	1	0.224945	19.4165	0.189748
78.7	0	1	0.218766	19.4383	0.181932
78.8	0	1	0.212583	19.4605	0.174124
78.9	0	1	0.2064	19.4832	0.16633
79	0	1	0.200219	19.5064	0.158557
79.1	0	1	0.194043	19.5302	0.150809
79.2	0	1	0.187876	19.5545	0.143094
79.3	0	1	0.18172	19.5795	0.135416
79.4	0	1	0.17558	19.6053	0.127781
79.5	0	1	0.169459	19.6319	0.120196
79.6	0	1	0.163362	19.6593	0.112665
79.7	0	1	0.157293	19.6878	0.105195
79.8	0	1	0.151258	19.7174	0.0977897
79.9	0	1	0.145261	19.7482	0.0904552
80	0	1	0.13931	19.7803	0.0831967
80.1	0	1	0.133411	19.8141	0.076019
80.2	0	1	0.127572	19.8496	0.0689272
80.3	0	1	0.121803	19.887	0.0619259
80.4	0	1	0.116114	19.9267	0.0550199
80.5	0	1	0.110516	19.9689	0.0482137
80.6	0	1	0.105025	20.014	0.0415116
80.7	0	1	0.0996554	20.0624	0.0349178
80.8	0	1	0.0944278	20.1145	0.0284366
80.9	0	1	0.0893645	20.1708	0.0220717
81	0	1	0.0844926	20.2319	0.0158271
81.1	0	1	0.0798439	20.2985	0.00970626
81.2	0	1	0.0754558	20.3711	0.00371278
81.3	0	1	0.0713716	20.4505	-0.00215006
81.4	0	1	0.0676412	20.5371	-0.00787908
81.5	0	1	0.0643201	20.6314	-0.0134713
81.6	0	1	0.0614676	20.7333	-0.0189238
81.7	0	1	0.059144	20.8425	-0.024234
81.8	0	1	0.0574049	20.958	-0.0293994
81.9	0	1	0.0562955	21.0781	-0.0344175
82	0	1	0.0558436	21.2007	-0.0392861
82.1	0	1	0.0560549	21.3231	-0.0440034
82.2	0	1	0.0569117	21.4428	-0.0485673
82.3	0	1	0.058375	21.5577	-0.0529762
82.4	0	1	0.06039	21.6661	-0.0572285
82.5	0	1	0.0628933	21.7672	-0.0613228
82.6	0	1	0.0658188	21.8605	-0.0652579
82.7	0	1	0.0691028	21.9461	-0.0690327
82.8	0	1	0.0726866	22.0245	-0.0726463
82.9	0	1	0.0765187	22.0961	-0.0760979
83	0	1	0.080554	22.1616	-0.0793868
83.1	0	1	0.0847547	22.2217	-0.0825127
83.2	0	1	0.0890884	22.2769	-0.0854751
83.3	0	1	0.0935281	22.3279	-0.0882738
83.4	0	1	0.0980513	22.3752	-0.0909088
83.5	0	1	0.102639	22.4192	-0.0933802
83.6	0	1	0.107275	22.4602	-0.0956882
83.7	0	1	0.111945	22.4987	-0.0978331
83.8	0	1	0.11664	22.5349	-0.0998153
83.9	0	1	0.121347	22.5691	-0.101636
84	0	1	0.12606	22.6016	-0.103294
84.1	0	1	0.130772	22.6324	-0.104793
84.2	1	0	0.136737	22.6915	-0.104549
84.3	1	0	0.142908	22.7465	-0.10404
84.4	1	0	0.149246	22.7977	-0.103272
84.5	1	0	0.155719	22.8456	-0.102247
84.6	1	0	0.162301	22.8905	-0.100971
84.7	1	0	0.168967	22.9327	-0.0994479
84.8	1	0	0.175697	22.9724	-0.0976822
84.9	1	0	0.182474	23.01	-0.095679
85	1	0	0.189282	23.0456	-0.0934433
85.1	1	0	0.196107	23.0795	-0.0909804
85.2	1	0	0.202938	23.1118	-0.0882957
85.3	1	0	0.209766	23.1427	-0.0853945
85.4	1	0	0.216581	23.1722	-0.0822827
85.5	1	0	0.223375	23.2006	-0.0789657
85.6	1	0	0.230141	23.2279	-0.0754493
85.7	1	0	0.236874	23.2543	-0.0717395
85.8	1	0	0.243567	23.2797	-0.067842
85.9	1	0	0.250217	23.3043	-0.0637629
86	1	0	0.256818	23.3281	-0.0595081
86.1	1	0	0.263368	23.3512	-0.0550836
86.2	1	0	0.269861	23.3737	-0.0504954
86.3	1	0	0.276296	23.3956	-0.0457496
86.4	1	0	0.282669	23.4169	-0.0408522
86.5	1	0	0.288979	23.4377	-0.0358092
86.6	1	0	0.295222	23.458	-0.0306266
86.7	1	0	0.301396	23.4779	-0.0253105
86.8	1	0	0.3075	23.4973	-0.0198668
86.9	1	0	0.313533	23.5163	-0.0143013
87	1	0	0.319492	23.535	-0.00862014
87.1	1	0	0.325377	23.5533	-0.00282902
87.2	1	0	0.331185	23.5712	0.00306622
87.3	1	0	0.336917	23.5888	0.00905982
87.4	1	0	0.34257	23.6062	0.0151461
87.5	1	0	0.348145	23.6232	0.0213193
87.6	1	0	0.35364	23.64	0.027574
87.7	1	0	0.359054	23.6565	0.0339046
87.8	1	0	0.364388	23.6728	0.0403057
87.9	1	0	0.36964	23.6888	0.0467718
88	1	0	0.374811	23.7046	0.0532977
88.1	1	0	0.379899	23.7202	0.0598782
88.2	1	0	0.384905	23.7356	0.0665081
88.3	1	0	0.389827	23.7508	0.0731824
88.4	1	0	0.394667	23.7658	0.0798961
88.5	1	0	0.399424	23.7806	0.0866443
88.6	1	0	0.404097	23.7952	0.0934223
88.7	1	0	0.408688	23.8097	0.100225
88.8	1	0	0.413195	23.824	0.107049
88.9	1	0	0.417619	23.8382	0.113889
89	1	0	0.42196	23.8521	0.12074
89.1	1	0	0.426218	23.866	0.127599
89.2	1	0	0.430393	23.8797	0.134461
89.3	1	0	0.434486	23.8932	0.141322
89.4	1	0	0.438497	23.9067	0.148178
89.5	1	0	0.442426	23.9199	0.155026
89.6	1	0	0.446273	23.9331	0.161862
89.7	1	0	0.450039	23.9461	0.168681
89.8	1	0	0.453724	23.9591	0.175481
89.9	1	0	0.457329	23.9719	0.182259
90	1	0	0.460853	23.9845	0.18901
90.1	1	0	0.464297	23.9971	0.195733
90.2	1	0	0.467663	24.0096	0.202422
90.3	1	0	0.470949	24.0219	0.209077
90.4	1	0	0.474156	24.0342	0.215693
90.5	1	0	0.477286	24.0464	0.222268
90.6	1	0	0.480338	24.0584	0.228799
90.7	1	0	0.483312	24.0704	0.235284
90.8	1	0	0.48621	24.0823	0.24172
90.9	1	0	0.489031	24.094	0.248104
91	1	0	0.491776	24.1057	0.254434
91.1	1	0	0.494446	24.1173	0.260709
91.2	1	0	0.497041	24.1289	0.266925
91.3	1	0	0.499561	24.1403	0.27308
91.4	1	0	0.502007	24.1516	0.279173
91.5	1	0	0.504379	24.1629	0.285201
91.6	1	0	0.506678	24.1741	0.291162
91.7	1	0	0.508903	24.1852	0.297055
91.8	1	0	0.511057	24.1963	0.302877
91.9	1	0	0.513138	24.2073	0.308628
92	1	0	0.515147	24.2182	0.314304
92.1	1	0	0.517086	24.229	0.319906
92.2	1	0	0.518953	24.2398	0.32543
92.3	1	0	0.520751	24.2504	0.330875
92.4	1	0	0.522478	24.2611	0.336241
92.5	1	0	0.524135	24.2716	0.341525
92.6	1	0	0.525724	24.2821	0.346726
92.7	1	0	0.527244	24.2926	0.351843
92.8	1	0	0.528695	24.3029	0.356875
92.9	1	0	0.530079	24.3132	0.36182
93	1	0	0.531395	24.3235	0.366678
93.1	1	0	0.532643	24.3337	0.371447
93.2	1	0	0.533826	24.3438	0.376126
93.3	1	0	0.534941	24.3539	0.380714
93.4	1	0	0.535991	24.3639	0.385211
93.5	1	0	0.536975	24.3738	0.389615
93.6	1	0	0.537894	24.3837	0.393925
93.7	1	0	0.538748	24.3935	0.398141
93.8	1	0	0.539538	24.4033	0.402262
93.9	1	0	0.540263	24.4131	0.406287
94	1	0	0.540925	24.4227	0.410216
94.1	1	0	0.541524	24.4324	0.414047
94.2	1	0	0.542059	24.4419	0.417781
94.3	1	0	0.542532	24.4514	0.421416
94.4	1	0	0.542942	24.4609	0.424952
94.5	1	0	0.543291	24.4703	0.428389
94.6	1	0	0.543578	24.4797	0.431725
94.7	1	0	0.543804	24.489	0.434962
94.8	1	0	0.543969	24.4983	0.438098
94.9	1	0	0.544073	24.5075	0.441133
95	1	0	0.544118	24.5166	0.444067
95.1	1	0	0.544102	24.5257	0.446899
95.2	1	0	0.544027	24.5348	0.44963
95.3	1	0	0.543893	24.5438	0.452258
95.4	1	0	0.543701	24.5527	0.454785
95.5	1	0	0.54345	24.5616	0.457209
95.6	1	0	0.543141	24.5705	0.459531
95.7	1	0	0.542775	24.5793	0.461751
95.8	1	0	0.542351	24.5881	0.463869
95.9	1	0	0.54187	24.5968	0.465884
96	1	0	0.541333	24.6054	0.467798
96.1	1	0	0.54074	24.614	0.469609
96.2	0	1	0.537829	24.6287	0.47095
96.3	0	1	0.53485	24.6435	0.472096
96.4	0	1	0.531802	24.6582	0.473046
96.5	0	1	0.528686	24.673	0.473798
96.6	0	1	0.525501	24.6879	0.474351
96.7	0	1	0.522248	24.7027	0.474704
96.8	0	1	0.518926	24.7176	0.474857
96.9	0	1	0.515536	24.7326	0.47481
97	0	1	0.512077	24.7476	0.47456
97.1	0	1	0.508549	24.7626	0.474109
97.2	0	1	0.504953	24.7777	0.473456
97.3	0	1	0.501289	24.7928	0.4726
97.4	0	1	0.497557	24.8079	0.471541
97.5	0	1	0.493757	24.8231	0.47028
97.6	0	1	0.489889	24.8384	0.468818
97.7	0	1	0.485954	24.8537	0.467153
97.8	0	1	0.481951	24.869	0.465287
97.9	0	1	0.477882	24.8844	0.46322
98	0	1	0.473746	24.8998	0.460954
98.1	0	1	0.469544	24.9153	0.458488
98.2	0	1	0.465275	24.9309	0.455825
98.3	0	1	0.460942	24.9464	0.452966
98.4	0	1	0.456543	24.9621	0.449912
98.5	0	1	0.45208	24.9778	0.446664
98.6	0	1	0.447552	24.9936	0.443225
98.7	0	1	0.442962	25.0094	0.439596
98.8	0	1	0.438308	25.0253	0.435779
98.9	0	1	0.433593	25.0412	0.431778
99	0	1	0.428816	25.0572	0.427593
99.1	0	1	0.423978	25.0733	0.423229
99.2	0	1	0.41908	25.0894	0.418687
99.3	0	1	0.414123	25.1056	0.413971
99.4	0	1	0.409107	25.1219	0.409083
99.5	0	1	0.404034	25.1383	0.404028
99.6	0	1	0.398905	25.1547	0.398809
99.7	0	1	0.39372	25.1712	0.393429
99.8	0	1	0.38848	25.1878	0.387892
99.9	0	1	0.383187	25.2045	0.382202
100	0	1	0.377842	25.2212	0.376363
100.1	0	1	0.372445	25.2381	0.37038
100.2	0	1	0.366998	25.255	0.364257
100.3	0	1	0.361502	25.2721	0.357999
100.4	0	1	0.355959	25.2892	0.35161
100.5	0	1	0.35037	25.3065	0.345095
100.6	0	1	0.344735	25.3238	0.33846
100.7	0	1	0.339057	25.3413	0.331709
100.8	0	1	0.333337	25.3589	0.324848
100.9	0	1	0.327576	25.3766	0.317882
101	0	1	0.321777	25.3945	0.310817
101.1	0	1	0.31594	25.4125	0.303658
101.2	0	1	0.310067	25.4306	0.29641
101.3	0	1	0.304159	25.4489	0.289081
101.4	0	1	0.29822	25.4674	0.281674
101.5	0	1	0.292249	25.4861	0.274198
101.6	0	1	0.28625	25.5049	0.266656
101.7	0	1	0.280223	25.5239	0.259056
101.8	0	1	0.274172	25.5432	0.251403
101.9	0	1	0.268097	25.5626	0.243704
102	0	1	0.262	25.5823	0.235965
102.1	0	1	0.255885	25.6023	0.228192
102.2	0	1	0.249753	25.6225	0.22039
102.3	0	1	0.243605	25.6431	0.212567
102.4	0	1	0.237445	25.6639	0.204728
102.5	0	1	0.231275	25.6851	0.19688
102.6	0	1	0.225097	25.7067	0.189028
102.7	0	1	0.218914	25.7287	0.181179
102.8	0	1	0.212728	25.7511	0.173339
102.9	0	1	0.206542	25.774	0.165514
103	0	1	0.200359	25.7974	0.157709
103.1	0	1	0.194182	25.8214	0.149932
103.2	0	1	0.188015	25.846	0.142187
103.3	0	1	0.18186	25.8713	0.13448
103.4	0	1	0.175723	25.8973	0.126818
103.5	0	1	0.169605	25.9242	0.119205
103.6	0	1	0.163513	25.9519	0.111648
103.7	0	1	0.157451	25.9807	0.104151
103.8	0	1	0.151423	26.0107	0.0967209
103.9	0	1	0.145437	26.0419	0.089362
104	0	1	0.139497	26.0745	0.0820797
104.1	0	1	0.133613	26.1086	0.0748791
104.2	0	1	0.127791	26.1446	0.067765
104.3	0	1	0.122041	26.1826	0.0607422
104.4	0	1	0.116374	26.2228	0.0538154
104.5	0	1	0.110803	26.2656	0.0469891
104.6	0	1	0.105341	26.3113	0.0402677
104.7	0	1	0.100007	26.3603	0.0336555
104.8	0	1	0.0948186	26.4131	0.0271566
104.9	0	1	0.0898004	26.4701	0.0207749
105	0	1	0.0849795	26.5319	0.0145142
105.1	0	1	0.0803884	26.5991	0.00837819
105.2	0	1	0.0760646	26.6724	0.0023704
105.3	0	1	0.0720519	26.7522	-0.00350585
105.4	0	1	0.0683997	26.8391	-0.00924737
105.5	0	1	0.0651625	26.9335	-0.0148511
105.6	0	1	0.0623982	27.0351	-0.0203143
105.7	0	1	0.0601643	27.1437	-0.0256341
105.8	0	1	0.0585133	27.258	-0.030808
105.9	0	1	0.0574864	27.3765	-0.0358337
106	0	1	0.0571078	27.4971	-0.0407089
106.1	0	1	0.0573804	27.6172	-0.0454316
106.2	0	1	0.0582848	27.7346	-0.0499998
106.3	0	1	0.059782	27.8472	-0.0544119
106.4	0	1	0.0618185	27.9536	-0.0586663
106.5	0	1	0.0643327	28.0529	-0.0627614
106.6	0	1	0.067261	28.1446	-0.0666962
106.7	0	1	0.0705417	28.229	-0.0704693
106.8	0	1	0.0741182	28.3064	-0.07408
106.9	0	1	0.0779404	28.3773	-0.0775274
107	0	1	0.0819645	28.4423	-0.0808109
107.1	0	1	0.0861532	28.502	-0.0839298
107.2	0	1	0.090475	28.557	-0.086884
107.3	0	1	0.0949032	28.6079	-0.0896731
107.4	0	1	0.0994153	28.655	-0.092297
107.5	0	1	0.103992	28.699	-0.0947559
107.6	0	1	0.108619	28.7401	-0.0970499
107.7	0	1	0.113281	28.7786	-0.0991794
107.8	0	1	0.117966	28.8149	-0.101145
107.9	0	1	0.122667	28.8492	-0.102947
108	0	1	0.127373	28.8818	-0.104586
108.1	0	1	0.132077	28.9128	-0.106063
108.2	1	0	0.138023	28.9718	-0.105794
108.3	1	0	0.144175	29.0267	-0.10526
108.4	1	0	0.150496	29.0779	-0.104465
108.5	1	0	0.156954	29.1258	-0.103412
108.6	1	0	0.163521	29.1707	-0.102107
108.7	1	0	0.170174	29.213	-0.100553
108.8	1	0	0.176892	29.2528	-0.0987548
108.9	1	0	0.183657	29.2905	-0.0967182
109	1	0	0.190454	29.3262	-0.094448
109.1	1	0	0.19727	29.3602	-0.0919494
109.2	1	0	0.204092	29.3927	-0.0892278
109.3	1	0	0.210912	29.4236	-0.0862888
109.4	1	0	0.217719	29.4533	-0.083138
109.5	1	0	0.224505	29.4818	-0.0797811
109.6	1	0	0.231264	29.5093	-0.076224
109.7	1	0	0.23799	29.5357	-0.0724725
109.8	1	0	0.244677	29.5612	-0.0685328
109.9	1	0	0.25132	29.5859	-0.0644108
110	1	0	0.257914	29.6099	-0.0601126
110.1	1	0	0.264456	29.6331	-0.0556443
110.2	1	0	0.270942	29.6557	-0.051012
110.3	1	0	0.277369	29.6777	-0.0462219
110.4	1	0	0.283734	29.6991	-0.0412802
110.5	1	0	0.290035	29.72	-0.0361929
110.6	1	0	0.296269	29.7404	-0.0309663
110.7	1	0	0.302434	29.7604	-0.0256064
110.8	1	0	0.308528	29.7799	-0.0201193
110.9	1	0	0.31455	29.799	-0.0145111
111	1	0	0.320499	29.8177	-0.00878771
111.1	1	0	0.326372	29.8361	-0.00295521
111.2	1	0	0.332169	29.8541	0.00298056
111.3	1	0	0.337888	29.8718	0.00901374
111.4	1	0	0.343529	29.8892	0.0151386
111.5	1	0	0.349091	29.9063	0.0213493
111.6	1	0	0.354573	29.9232	0.0276403
111.7	1	0	0.359974	29.9397	0.0340061
111.8	1	0	0.365294	29.9561	0.0404412
111.9	1	0	0.370533	29.9722	0.0469401
112	1	0	0.375689	29.988	0.0534976
112.1	1	0	0.380763	30.0037	0.0601085
112.2	1	0	0.385755	30.0191	0.0667676
112.3	1	0	0.390664	30.0343	0.07347
112.4	1	0	0.39549	30.0494	0.0802107
112.5	1	0	0.400233	30.0642	0.0869848
112.6	1	0	0.404893	30.0789	0.0937878
112.7	1	0	0.409469	30.0934	0.100615
112.8	1	0	0.413963	30.1077	0.107462
112.9	1	0	0.418374	30.1219	0.114324
113	1	0	0.422702	30.1359	0.121196
113.1	1	0	0.426947	30.1498	0.128076
113.2	1	0	0.431109	30.1635	0.134958
113.3	1	0	0.435189	30.1771	0.141839
113.4	1	0	0.439187	30.1906	0.148714
113.5	1	0	0.443103	30.2039	0.15558
113.6	1	0	0.446938	30.2171	0.162433
113.7	1	0	0.450691	30.2302	0.16927
113.8	1	0	0.454363	30.2431	0.176087
113.9	1	0	0.457954	30.2559	0.18288
114	1	0	0.461465	30.2686	0.189647
114.1	1	0	0.464896	30.2813	0.196384
114.2	1	0	0.468247	30.2937	0.203088
114.3	1	0	0.471519	30.3061	0.209755
114.4	1	0	0.474711	30.3184	0.216384
114.5	1	0	0.477826	30.3306	0.222971
114.6	1	0	0.480862	30.3427	0.229512
114.7	1	0	0.48382	30.3547	0.236007
114.8	1	0	0.486701	30.3666	0.242452
114.9	1	0	0.489505	30.3784	0.248844
115	1	0	0.492232	30.3901	0.255181
115.1	1	0	0.494884	30.4018	0.26146
115.2	1	0	0.497459	30.4133	0.26768
115.3	1	0	0.499959	30.4248	0.273839
115.4	1	0	0.502385	30.4361	0.279933
115.5	1	0	0.504736	30.4475	0.285961
115.6	1	0	0.507013	30.4587	0.291921
115.7	1	0	0.509216	30.4698	0.297811
115.8	1	0	0.511347	30.4809	0.30363
115.9	1	0	0.513405	30.4919	0.309374
116	1	0	0.51539	30.5028	0.315044
116.1	1	0	0.517304	30.5136	0.320636
116.2	1	0	0.519146	30.5244	0.32615
116.3	1	0	0.520917	30.5351	0.331583
116.4	1	0	0.522618	30.5458	0.336935
116.5	1	0	0.524249	30.5563	0.342204
116.6	1	0	0.52581	30.5668	0.347389
116.7	1	0	0.527302	30.5773	0.352488
116.8	1	0	0.528726	30.5877	0.3575
116.9	1	0	0.530081	30.598	0.362424
117	1	0	0.531368	30.6082	0.367258
117.1	1	0	0.532588	30.6184	0.372003
117.2	1	0	0.533741	30.6285	0.376656
117.3	1	0	0.534828	30.6386	0.381217
117.4	1	0	0.535848	30.6486	0.385686
117.5	1	0	0.536803	30.6585	0.39006
117.6	1	0	0.537693	30.6684	0.394339
117.7	1	0	0.538518	30.6783	0.398523
117.8	1	0	0.539279	30.688	0.402611
117.9	1	0	0.539976	30.6977	0.406603
118	1	0	0.54061	30.7074	0.410497
118.1	1	0	0.541181	30.717	0.414293
118.2	1	0	0.54169	30.7265	0.417991
118.3	1	0	0.542137	30.736	0.42159
118.4	1	0	0.542522	30.7455	0.42509
118.5	1	0	0.542846	30.7549	0.428491
118.6	1	0	0.543109	30.7642	0.431791
118.7	1	0	0.543313	30.7735	0.434992
118.8	1	0	0.543456	30.7827	0.438093
118.9	1	0	0.54354	30.7919	0.441092
119	1	0	0.543565	30.801	0.443992
119.1	1	0	0.543531	30.8101	0.44679
119.2	1	0	0.543439	30.8191	0.449488
119.3	1	0	0.54329	30.8281	0.452084
119.4	1	0	0.543083	30.837	0.45458
119.5	1	0	0.542818	30.8458	0.456974
119.6	1	0	0.542497	30.8547	0.459268
119.7	1	0	0.54212	30.8634	0.46146
119.8	1	0	0.541686	30.8721	0.463552
119.9	1	0	0.541197	30.8808	0.465542
120	1	0	0.540652	30.8894	0.467432
120.1	1	0	0.540052	30.898	0.469221
120.2	0	1	0.537133	30.9127	0.470537
120.3	0	1	0.534145	30.9274	0.471659
120.4	0	1	0.531089	30.9421	0.472585
120.5	0	1	0.527965	30.9569	0.473314
120.6	0	1	0.524773	30.9717	0.473845
120.7	0	1	0.521512	30.9866	0.474176
120.8	0	1	0.518183	31.0015	0.474308
120.9	0	1	0.514785	31.0164	0.474239
121	0	1	0.51132	31.0313	0.47397
121.1	0	1	0.507785	31.0463	0.473498
121.2	0	1	0.504183	31.0614	0.472826
121.3	0	1	0.500513	31.0765	0.471951
121.4	0	1	0.496775	31.0916	0.470875
121.5	0	1	0.492969	31.1068	0.469597
121.6	0	1	0.489096	31.122	0.468117
121.7	0	1	0.485155	31.1372	0.466437
121.8	0	1	0.481148	31.1525	0.464556
121.9	0	1	0.477074	31.1679	0.462475
122	0	1	0.472933	31.1833	0.460195
122.1	0	1	0.468727	31.1988	0.457718
122.2	0	1	0.464455	31.2143	0.455043
122.3	0	1	0.460118	31.2298	0.452173
122.4	0	1	0.455717	31.2454	0.44911
122.5	0	1	0.451251	31.2611	0.445854
122.6	0	1	0.446723	31.2768	0.442408
122.7	0	1	0.442131	31.2926	0.438773
122.8	0	1	0.437477	31.3084	0.434952
122.9	0	1	0.432761	31.3243	0.430947
123	0	1	0.427984	31.3403	0.426761
123.1	0	1	0.423147	31.3563	0.422396
123.2	0	1	0.418251	31.3724	0.417856
123.3	0	1	0.413296	31.3886	0.413142
123.4	0	1	0.408284	31.4048	0.408258
123.5	0	1	0.403214	31.4211	0.403209
123.6	0	1	0.398089	31.4375	0.397996
123.7	0	1	0.392909	31.454	0.392624
123.8	0	1	0.387674	31.4705	0.387097
123.9	0	1	0.382387	31.4871	0.381418
124	0	1	0.377048	31.5038	0.375592
124.1	0	1	0.371659	31.5206	0.369623
124.2	0	1	0.36622	31.5375	0.363516
124.3	0	1	0.360732	31.5545	0.357274
124.4	0	1	0.355198	31.5716	0.350903
124.5	0	1	0.349618	31.5888	0.344408
124.6	0	1	0.343993	31.6061	0.337793
124.7	0	1	0.338326	31.6235	0.331063
124.8	0	1	0.332617	31.641	0.324225
124.9	0	1	0.326868	31.6587	0.317283
125	0	1	0.32108	31.6765	0.310242
125.1	0	1	0.315254	31.6944	0.303108
125.2	0	1	0.309394	31.7125	0.295887
125.3	0	1	0.303499	31.7307	0.288584
125.4	0	1	0.297572	31.7491	0.281205
125.5	0	1	0.291615	31.7677	0.273756
125.6	0	1	0.285629	31.7865	0.266243
125.7	0	1	0.279616	31.8054	0.258672
125.8	0	1	0.273577	31.8246	0.251049
125.9	0	1	0.267516	31.844	0.24338
126	0	1	0.261433	31.8636	0.23567
126.1	0	1	0.255332	31.8835	0.227927
126.2	0	1	0.249213	31.9036	0.220156
126.3	0	1	0.243079	31.9241	0.212363
126.4	0	1	0.236932	31.9449	0.204554
126.5	0	1	0.230775	31.966	0.196736
126.6	0	1	0.22461	31.9874	0.188915
126.7	0	1	0.21844	32.0093	0.181097
126.8	0	1	0.212267	32.0316	0.173287
126.9	0	1	0.206093	32.0544	0.165492
127	0	1	0.199923	32.0777	0.157718
127.1	0	1	0.193758	32.1016	0.14997
127.2	0	1	0.187603	32.1261	0.142255
127.3	0	1	0.18146	32.1512	0.134579
127.4	0	1	0.175333	32.1771	0.126946
127.5	0	1	0.169226	32.2038	0.119363
127.6	0	1	0.163144	32.2314	0.111835
127.7	0	1	0.157092	32.2601	0.104367
127.8	0	1	0.151073	32.2898	0.0969657
127.9	0	1	0.145095	32.3208	0.0896353
128	0	1	0.139164	32.3532	0.0823812
128.1	0	1	0.133286	32.3872	0.0752083
128.2	0	1	0.12747	32.4229	0.0681215
128.3	0	1	0.121725	32.4606	0.0611256
128.4	0	1	0.116062	32.5006	0.0542252
128.5	0	1	0.110492	32.5431	0.0474247
128.6	0	1	0.105031	32.5885	0.0407286
128.7	0	1	0.0996943	32.6372	0.034141
128.8	0	1	0.0945021	32.6896	0.0276659
128.9	0	1	0.0894772	32.7463	0.0213073
129	0	1	0.0846468	32.8077	0.0150689
129.1	0	1	0.0800428	32.8746	0.00895435
129.2	0	1	0.0757026	32.9475	0.00296704
129.3	0	1	0.0716697	33.0271	-0.00288973
129.4	0	1	0.0679934	33.1137	-0.00861283
129.5	0	1	0.0647283	33.2079	-0.0141993
129.6	0	1	0.0619327	33.3095	-0.0196463
129.7	0	1	0.0596649	33.4182	-0.0249512
129.8	0	1	0.0579785	33.5328	-0.0301116
129.9	0	1	0.0569163	33.6518	-0.0351251
130	0	1	0.0565039	33.773	-0.0399895
130.1	0	1	0.0567454	33.8939	-0.0447028
130.2	0	1	0.0576225	34.0121	-0.0492633
130.3	0	1	0.0590964	34.1256	-0.0536691
130.4	0	1	0.0611136	34.2328	-0.0579189
130.5	0	1	0.063612	34.3327	-0.0620111
130.6	0	1	0.0665273	34.4251	-0.0659446
130.7	0	1	0.0697974	34.51	-0.0697184
130.8	0	1	0.0733649	34.5877	-0.0733315
130.9	0	1	0.0771792	34.6589	-0.0767831
131	0	1	0.0811964	34.7241	-0.0800725
131.1	0	1	0.0853788	34.7839	-0.0831994
131.2	0	1	0.0896947	34.8391	-0.0861634
131.3	0	1	0.0941173	34.89	-0.0889642
131.4	0	1	0.0986242	34.9372	-0.0916018
131.5	0	1	0.103196	34.9811	-0.0940762
131.6	0	1	0.107818	35.0222	-0.0963877
131.7	0	1	0.112476	35.0607	-0.0985364
131.8	0	1	0.117158	35.0969	-0.100523
131.9	0	1	0.121855	35.1312	-0.102348
132	0	1	0.126558	35.1637	-0.104011
132.1	0	1	0.13126	35.1946	-0.105515
132.2	1	0	0.137195	35.2537	-0.10527
132.3	1	0	0.143337	35.3087	-0.104763
132.4	1	0	0.149648	35.36	-0.103995
132.5	1	0	0.156096	35.4079	-0.102972
132.6	1	0	0.162655	35.4529	-0.101698
132.7	1	0	0.1693	35.4951	-0.100176
132.8	1	0	0.176011	35.535	-0.0984131
132.9	1	0	0.182769	35.5726	-0.0964126
133	1	0	0.189561	35.6084	-0.0941799
133.1	1	0	0.196372	35.6423	-0.0917201
133.2	1	0	0.20319	35.6747	-0.0890385
133.3	1	0	0.210007	35.7057	-0.0861405
133.4	1	0	0.216811	35.7353	-0.0830317
133.5	1	0	0.223597	35.7638	-0.0797176
133.6	1	0	0.230356	35.7912	-0.0762039
133.7	1	0	0.237083	35.8176	-0.0724963
133.8	1	0	0.243772	35.843	-0.0686007
133.9	1	0	0.250418	35.8677	-0.0645229
134	1	0	0.257017	35.8916	-0.0602687
134.1	1	0	0.263565	35.9148	-0.0558442
134.2	1	0	0.270058	35.9374	-0.0512552
134.3	1	0	0.276493	35.9593	-0.0465077
134.4	1	0	0.282868	35.9807	-0.0416077
134.5	1	0	0.289179	36.0015	-0.0365612
134.6	1	0	0.295425	36.0219	-0.0313741
134.7	1	0	0.301603	36.0418	-0.0260523
134.8	1	0	0.307711	36.0613	-0.0206019
134.9	1	0	0.313748	36.0804	-0.0150287
135	1	0	0.319712	36.0991	-0.00933867
135.1	1	0	0.325601	36.1175	-0.00353763
135.2	1	0	0.331415	36.1355	0.00236856
135.3	1	0	0.337152	36.1532	0.00837413
135.4	1	0	0.342811	36.1705	0.0144733
135.5	1	0	0.348391	36.1877	0.0206604
135.6	1	0	0.353891	36.2045	0.0269299
135.7	1	0	0.359311	36.2211	0.033276
135.8	1	0	0.36465	36.2374	0.0396933
135.9	1	0	0.369908	36.2535	0.0461764
136	1	0	0.375083	36.2693	0.0527199
136.1	1	0	0.380176	36.285	0.0593184
136.2	1	0	0.385187	36.3004	0.0659669
136.3	1	0	0.390114	36.3157	0.0726601
136.4	1	0	0.394958	36.3307	0.079393
136.5	1	0	0.399718	36.3456	0.0861607
136.6	1	0	0.404396	36.3603	0.0929584
136.7	1	0	0.408989	36.3748	0.0997813
136.8	1	0	0.413499	36.3891	0.106625
136.9	1	0	0.417926	36.4033	0.113484
137	1	0	0.422269	36.4173	0.120355
137.1	1	0	0.42653	36.4312	0.127234
137.2	1	0	0.430707	36.445	0.134115
137.3	1	0	0.434802	36.4586	0.140996
137.4	1	0	0.438814	36.472	0.147871
137.5	1	0	0.442744	36.4854	0.154738
137.6	1	0	0.446592	36.4985	0.161592
137.7	1	0	0.450359	36.5116	0.16843
137.8	1	0	0.454045	36.5246	0.175248
137.9	1	0	0.45765	36.5374	0.182043
138	1	0	0.461174	36.5501	0.188812
138.1	1	0	0.464619	36.5627	0.195551
138.2	1	0	0.467984	36.5752	0.202257
138.3	1	0	0.471271	36.5876	0.208927
138.4	1	0	0.474479	36.5999	0.215559
138.5	1	0	0.477608	36.6121	0.222149
138.6	1	0	0.48066	36.6242	0.228695
138.7	1	0	0.483635	36.6362	0.235194
138.8	1	0	0.486534	36.6481	0.241644
138.9	1	0	0.489356	36.6599	0.248043
139	1	0	0.492102	36.6716	0.254387
139.1	1	0	0.494773	36.6832	0.260675
139.2	1	0	0.497369	36.6948	0.266905
139.3	1	0	0.499891	36.7062	0.273074
139.4	1	0	0.502339	36.7176	0.279181
139.5	1	0	0.504714	36.7289	0.285223
139.6	1	0	0.507015	36.7401	0.291198
139.7	1	0	0.509244	36.7513	0.297105
139.8	1	0	0.511401	36.7623	0.302942
139.9	1	0	0.513485	36.7733	0.308707
140	1	0	0.515499	36.7842	0.314398
140.1	1	0	0.517441	36.7951	0.320014
140.2	1	0	0.519313	36.8059	0.325554
140.3	1	0	0.521114	36.8166	0.331015
140.4	1	0	0.522846	36.8272	0.336396
140.5	1	0	0.524507	36.8378	0.341696
140.6	1	0	0.5261	36.8483	0.346913
140.7	1	0	0.527624	36.8588	0.352046
140.8	1	0	0.52908	36.8692	0.357094
140.9	1	0	0.530467	36.8795	0.362055
141	1	0	0.531787	36.8898	0.366929
141.1	1	0	0.533039	36.9	0.371713
141.2	1	0	0.534225	36.9102	0.376408
141.3	1	0	0.535343	36.9203	0.381012
141.4	1	0	0.536396	36.9303	0.385524
141.5	1	0	0.537383	36.9403	0.389943
141.6	1	0	0.538304	36.9502	0.394267
141.7	1	0	0.53916	36.9601	0.398498
141.8	1	0	0.539951	36.9699	0.402632
141.9	1	0	0.540678	36.9796	0.406671
142	1	0	0.54134	36.9893	0.410612
142.1	1	0	0.541939	36.999	0.414456
142.2	1	0	0.542475	37.0086	0.418201
142.3	1	0	0.542948	37.0181	0.421848
142.4	1	0	0.543358	37.0276	0.425395
142.5	1	0	0.543706	37.0371	0.428842
142.6	1	0	0.543992	37.0465	0.432189
142.7	1	0	0.544216	37.0558	0.435435
142.8	1	0	0.54438	37.0651	0.43858
142.9	1	0	0.544482	37.0743	0.441623
143	1	0	0.544524	37.0835	0.444565
143.1	1	0	0.544507	37.0926	0.447404
143.2	1	0	0.544429	37.1017	0.450141
143.3	1	0	0.544292	37.1108	0.452776
143.4	1	0	0.544096	37.1198	0.455308
143.5	1	0	0.543842	37.1287	0.457737
143.6	1	0	0.543529	37.1376	0.460064
143.7	1	0	0.543158	37.1464	0.462287
143.8	1	0	0.54273	37.1552	0.464408
143.9	1	0	0.542244	37.1639	0.466426
144	1	0	0.541702	37.1726	0.468341
144.1	1	0	0.541103	37.1813	0.470154
144.2	0	1	0.538183	37.196	0.471489
144.3	0	1	0.535194	37.2107	0.472628
144.4	0	1	0.532137	37.2255	0.47357
144.5	0	1	0.52901	37.2404	0.474313
144.6	0	1	0.525815	37.2552	0.474856
144.7	0	1	0.522551	37.2701	0.4752
144.8	0	1	0.519219	37.285	0.475342
144.9	0	1	0.515817	37.3	0.475282
145	0	1	0.512347	37.315	0.47502
145.1	0	1	0.508808	37.3301	0.474555
145.2	0	1	0.5052	37.3452	0.473887
145.3	0	1	0.501524	37.3603	0.473016
145.4	0	1	0.49778	37.3755	0.471942
145.5	0	1	0.493968	37.3907	0.470664
145.6	0	1	0.490087	37.406	0.469184
145.7	0	1	0.486139	37.4213	0.467501
145.8	0	1	0.482123	37.4367	0.465616
145.9	0	1	0.478041	37.4521	0.463529
146	0	1	0.473891	37.4675	0.461242
146.1	0	1	0.469675	37.4831	0.458756
146.2	0	1	0.465393	37.4986	0.456071
146.3	0	1	0.461045	37.5142	0.453189
146.4	0	1	0.456632	37.5299	0.450112
146.5	0	1	0.452155	37.5457	0.446841
146.6	0	1	0.447613	37.5614	0.443378
146.7	0	1	0.443008	37.5773	0.439724
146.8	0	1	0.43834	37.5932	0.435883
146.9	0	1	0.433609	37.6092	0.431856
147	0	1	0.428817	37.6252	0.427646
147.1	0	1	0.423965	37.6413	0.423256
147.2	0	1	0.419052	37.6574	0.418689
147.3	0	1	0.41408	37.6737	0.413947
147.4	0	1	0.40905	37.69	0.409033
147.5	0	1	0.403963	37.7064	0.403952
147.6	0	1	0.398819	37.7228	0.398707
147.7	0	1	0.39362	37.7393	0.393301
147.8	0	1	0.388366	37.756	0.387739
147.9	0	1	0.383059	37.7726	0.382024
148	0	1	0.3777	37.7894	0.376161
148.1	0	1	0.37229	37.8063	0.370154
148.2	0	1	0.366831	37.8233	0.364008
148.3	0	1	0.361322	37.8403	0.357726
148.4	0	1	0.355767	37.8575	0.351315
148.5	0	1	0.350166	37.8747	0.344779
148.6	0	1	0.34452	37.8921	0.338123
148.7	0	1	0.338831	37.9096	0.331352
148.8	0	1	0.333101	37.9272	0.324472
148.9	0	1	0.327331	37.945	0.317488
149	0	1	0.321522	37.9628	0.310406
149.1	0	1	0.315676	37.9808	0.30323
149.2	0	1	0.309795	37.999	0.295968
149.3	0	1	0.30388	38.0173	0.288624
149.4	0	1	0.297933	38.0358	0.281205
149.5	0	1	0.291956	38.0545	0.273716
149.6	0	1	0.285951	38.0733	0.266163
149.7	0	1	0.27992	38.0924	0.258553
149.8	0	1	0.273863	38.1116	0.250892
149.9	0	1	0.267784	38.1311	0.243185
150	0	1	0.261685	38.1508	0.235438
150.1	0	1	0.255567	38.1708	0.227659
150.2	0	1	0.249432	38.1911	0.219852
150.3	0	1	0.243283	38.2116	0.212025
150.4	0	1	0.237122	38.2325	0.204182
150.5	0	1	0.230951	38.2537	0.196331
150.6	0	1	0.224773	38.2753	0.188477
150.7	0	1	0.218591	38.2974	0.180627
150.8	0	1	0.212406	38.3198	0.172786
150.9	0	1	0.206221	38.3427	0.164961
151	0	1	0.200041	38.3662	0.157157
151.1	0	1	0.193866	38.3902	0.14938
151.2	0	1	0.187702	38.4149	0.141637
151.3	0	1	0.181551	38.4402	0.133932
151.4	0	1	0.175417	38.4663	0.126272
151.5	0	1	0.169305	38.4933	0.118662
151.6	0	1	0.163218	38.5211	0.111108
151.7	0	1	0.157161	38.55	0.103614
151.8	0	1	0.151139	38.5801	0.0961875
151.9	0	1	0.145159	38.6114	0.0888322
152	0	1	0.139227	38.6441	0.0815538
152.1	0	1	0.133351	38.6784	0.0743571
152.2	0	1	0.127538	38.7145	0.067247
152.3	0	1	0.121797	38.7527	0.0602285
152.4	0	1	0.116141	38.7931	0.0533061
152.5	0	1	0.110581	38.8361	0.0464843
152.6	0	1	0.105132	38.882	0.0397676
152.7	0	1	0.0998115	38.9312	0.0331602
152.8	0	1	0.0946389	38.9843	0.0266662
152.9	0	1	0.089638	39.0416	0.0202897
153	0	1	0.0848365	39.1037	0.0140343
153.1	0	1	0.080267	39.1713	0.00790392
153.2	0	1	0.0759675	39.2449	0.00190196
153.3	0	1	0.0719817	39.3251	-0.00396819
153.4	0	1	0.0683594	39.4123	-0.0097033
153.5	0	1	0.065155	39.507	-0.0153003
153.6	0	1	0.062426	39.6089	-0.0207564
153.7	0	1	0.0602295	39.7175	-0.0260687
153.8	0	1	0.0586171	39.8319	-0.0312348
153.9	0	1	0.0576287	39.9503	-0.0362522
154	0	1	0.0572871	40.0705	-0.0411187
154.1	0	1	0.0575939	40.1902	-0.0458323
154.2	0	1	0.0585286	40.3071	-0.0503909
154.3	0	1	0.0600515	40.4191	-0.054793
154.4	0	1	0.0621089	40.5249	-0.0590369
154.5	0	1	0.0646394	40.6235	-0.0631212
154.6	0	1	0.0675797	40.7148	-0.0670447
154.7	0	1	0.0708688	40.7987	-0.0708063
154.8	0	1	0.0744506	40.8757	-0.0744051
154.9	0	1	0.0782753	40.9462	-0.0778402
155	0	1	0.0822999	41.0109	-0.0811111
155.1	0	1	0.0864873	41.0703	-0.0842173
155.2	0	1	0.0908063	41.1251	-0.0871586
155.3	0	1	0.0952306	41.1758	-0.0899346
155.4	0	1	0.0997378	41.2228	-0.0925454
155.5	0	1	0.104309	41.2666	-0.0949911
155.6	0	1	0.108929	41.3076	-0.0972719
155.7	0	1	0.113584	41.346	-0.0993882
155.8	0	1	0.118263	41.3823	-0.10134
155.9	0	1	0.122955	41.4165	-0.103129
156	0	1	0.127653	41.449	-0.104756
156.1	1	0	0.133495	41.5106	-0.104642
156.2	1	0	0.139565	41.5679	-0.104261
156.3	1	0	0.145823	41.6212	-0.103617
156.4	1	0	0.152233	41.6709	-0.102714
156.5	1	0	0.158765	41.7174	-0.101555
156.6	1	0	0.165395	41.7611	-0.100147
156.7	1	0	0.172099	41.8022	-0.098492
156.8	1	0	0.178858	41.841	-0.0965965
156.9	1	0	0.185656	41.8777	-0.0944651
157	1	0	0.192479	41.9125	-0.092103
157.1	1	0	0.199314	41.9457	-0.0895156
157.2	1	0	0.206149	41.9774	-0.0867084
157.3	1	0	0.212976	42.0077	-0.0836868
157.4	1	0	0.219786	42.0367	-0.0804566
157.5	1	0	0.226572	42.0646	-0.0770236
157.6	1	0	0.233327	42.0915	-0.0733937
157.7	1	0	0.240045	42.1174	-0.0695726
157.8	1	0	0.246721	42.1425	-0.0655665
157.9	1	0	0.25335	42.1668	-0.0613813
158	1	0	0.259929	42.1903	-0.0570231
158.1	1	0	0.266453	42.2132	-0.0524979
158.2	1	0	0.27292	42.2354	-0.0478119
158.3	1	0	0.279326	42.257	-0.0429712
158.4	1	0	0.285669	42.2781	-0.0379819
158.5	1	0	0.291946	42.2987	-0.0328501
158.6	1	0	0.298155	42.3189	-0.0275819
158.7	1	0	0.304294	42.3385	-0.0221833
158.8	1	0	0.310362	42.3578	-0.0166605
158.9	1	0	0.316356	42.3767	-0.0110193
159	1	0	0.322276	42.3952	-0.00526584
159.1	1	0	0.32812	42.4133	0.000594063
159.2	1	0	0.333887	42.4311	0.00655453
159.3	1	0	0.339576	42.4486	0.0126098
159.4	1	0	0.345186	42.4659	0.018754
159.5	1	0	0.350717	42.4828	0.0249817
159.6	1	0	0.356167	42.4995	0.0312872
159.7	1	0	0.361537	42.5159	0.0376649
159.8	1	0	0.366825	42.532	0.0441095
159.9	1	0	0.372031	42.548	0.0506157
160	1	0	0.377155	42.5637	0.0571782
160.1	1	0	0.382197	42.5792	0.0637919
160.2	1	0	0.387156	42.5945	0.0704517
160.3	1	0	0.392033	42.6096	0.0771526
160.4	1	0	0.396826	42.6245	0.0838899
160.5	1	0	0.401536	42.6392	0.0906587
160.6	1	0	0.406164	42.6538	0.0974545
160.7	1	0	0.410708	42.6682	0.104273
160.8	1	0	0.415169	42.6824	0.111109
160.9	1	0	0.419548	42.6965	0.117958
161	1	0	0.423843	42.7104	0.124817
161.1	1	0	0.428056	42.7242	0.131681
161.2	1	0	0.432187	42.7378	0.138546
161.3	1	0	0.436235	42.7513	0.145408
161.4	1	0	0.440201	42.7647	0.152263
161.5	1	0	0.444086	42.7779	0.159108
161.6	1	0	0.447889	42.791	0.165938
161.7	1	0	0.45161	42.804	0.172751
161.8	1	0	0.455251	42.8169	0.179542
161.9	1	0	0.458811	42.8296	0.186309
162	1	0	0.462291	42.8423	0.193048
162.1	1	0	0.465691	42.8548	0.199756
162.2	1	0	0.469011	42.8673	0.20643
162.3	1	0	0.472252	42.8796	0.213066
162.4	1	0	0.475414	42.8918	0.219662
162.5	1	0	0.478497	42.9039	0.226215
162.6	1	0	0.481503	42.9159	0.232722
162.7	1	0	0.484431	42.9279	0.239181
162.8	1	0	0.487281	42.9397	0.245589
162.9	1	0	0.490055	42.9515	0.251944
163	1	0	0.492753	42.9631	0.258242
163.1	1	0	0.495374	42.9747	0.264482
163.2	1	0	0.49792	42.9862	0.270662
163.3	1	0	0.500391	42.9976	0.276779
163.4	1	0	0.502787	43.0089	0.282831
163.5	1	0	0.505109	43.0202	0.288816
163.6	1	0	0.507357	43.0314	0.294733
163.7	1	0	0.509532	43.0424	0.300578
163.8	1	0	0.511634	43.0535	0.306351
163.9	1	0	0.513663	43.0644	0.31205
164	1	0	0.515621	43.0753	0.317673
164.1	1	0	0.517507	43.0861	0.323219
164.2	1	0	0.519322	43.0968	0.328685
164.3	1	0	0.521067	43.1075	0.334071
164.4	1	0	0.522741	43.1181	0.339374
164.5	1	0	0.524346	43.1286	0.344594
164.6	1	0	0.525881	43.139	0.34973
164.7	1	0	0.527348	43.1494	0.35478
164.8	1	0	0.528747	43.1598	0.359742
164.9	1	0	0.530078	43.17	0.364616
165	1	0	0.531341	43.1802	0.369401
165.1	1	0	0.532538	43.1904	0.374096
165.2	1	0	0.533668	43.2005	0.3787
165.3	1	0	0.534733	43.2105	0.383211
165.4	1	0	0.535732	43.2204	0.38763
165.5	1	0	0.536666	43.2303	0.391955
165.6	1	0	0.537536	43.2402	0.396186
165.7	1	0	0.538342	43.25	0.400321
165.8	1	0	0.539084	43.2597	0.404361
165.9	1	0	0.539763	43.2694	0.408305
166	1	0	0.540379	43.279	0.412152
166.1	1	0	0.540933	43.2886	0.415902
166.2	1	0	0.541426	43.2981	0.419554
166.3	1	0	0.541857	43.3075	0.423108
166.4	1	0	0.542227	43.3169	0.426563
166.5	1	0	0.542537	43.3263	0.42992
166.6	1	0	0.542786	43.3356	0.433177
166.7	1	0	0.542976	43.3448	0.436336
166.8	1	0	0.543107	43.354	0.439395
166.9	1	0	0.543178	43.3632	0.442353
167	1	0	0.543191	43.3723	0.445212
167.1	1	0	0.543145	43.3813	0.447971
167.2	1	0	0.543042	43.3903	0.45063
167.3	1	0	0.542881	43.3992	0.453188
167.4	1	0	0.542662	43.4081	0.455645
167.5	1	0	0.542386	43.417	0.458002
167.6	1	0	0.542054	43.4258	0.460258
167.7	1	0	0.541665	43.4345	0.462413
167.8	1	0	0.54122	43.4432	0.464468
167.9	1	0	0.540719	43.4519	0.466422
168	1	0	0.540162	43.4605	0.468275
