# Supplementary material for: Application of time lags between light and temperature cycles for growth control based on the circadian clock of Lactuca sativa L. seedlings
Source: Front Plant Sci. 2022 Oct 13;13:994555. doi: 10.3389/fpls.2022.994555 (PMC9802636; doi:10.3389/fpls.2022.994555)
Supplement: Supplementary file 1 [file DataSheet_1.zip › Simulation/GW (Figure S9)/L12D12_12h12C_Dt=12h_GW.csv]

t	LD	Temperature	R	��	RCos��
0.1	0	0	0.999987	-0.520539	0.86754
0.2	0	0	0.999947	-0.494724	0.880054
0.3	0	0	0.999882	-0.468908	0.891957
0.4	0	0	0.99979	-0.443093	0.903241
0.5	0	0	0.999672	-0.417277	0.913896
0.6	0	0	0.999529	-0.391461	0.923917
0.7	0	0	0.999359	-0.365646	0.933295
0.8	0	0	0.999164	-0.33983	0.942023
0.9	0	0	0.998943	-0.314015	0.950096
1	0	0	0.998697	-0.288199	0.957508
1.1	0	0	0.998425	-0.262384	0.964253
1.2	0	0	0.998128	-0.236568	0.970328
1.3	0	0	0.997805	-0.210753	0.975728
1.4	0	0	0.997458	-0.184937	0.980449
1.5	0	0	0.997085	-0.159122	0.984489
1.6	0	0	0.996687	-0.133306	0.987845
1.7	0	0	0.996265	-0.10749	0.990515
1.8	0	0	0.995818	-0.0816747	0.992498
1.9	0	0	0.995346	-0.0558591	0.993793
2	0	0	0.994849	-0.0300435	0.9944
2.1	0	0	0.994328	-0.00422791	0.994319
2.2	0	0	0.993783	0.0215877	0.993551
2.3	0	0	0.993213	0.0474034	0.992098
2.4	0	0	0.99262	0.073219	0.98996
2.5	0	0	0.992002	0.0990347	0.987141
2.6	0	0	0.99136	0.12485	0.983644
2.7	0	0	0.990695	0.150666	0.979472
2.8	0	0	0.990006	0.176482	0.974629
2.9	0	0	0.989294	0.202297	0.96912
3	0	0	0.988558	0.228113	0.962949
3.1	0	0	0.987799	0.253929	0.956123
3.2	0	0	0.987016	0.279745	0.948647
3.3	0	0	0.986211	0.30556	0.940528
3.4	0	0	0.985382	0.331376	0.931773
3.5	0	0	0.984531	0.357192	0.922389
3.6	0	0	0.983657	0.383008	0.912386
3.7	0	0	0.98276	0.408824	0.90177
3.8	0	0	0.981841	0.434639	0.890551
3.9	0	0	0.9809	0.460455	0.878739
4	0	0	0.979936	0.486271	0.866343
4.1	0	0	0.97895	0.512087	0.853374
4.2	0	0	0.977942	0.537903	0.839842
4.3	0	0	0.976913	0.563719	0.825759
4.4	0	0	0.975861	0.589535	0.811135
4.5	0	0	0.974788	0.615351	0.795984
4.6	0	0	0.973694	0.641167	0.780317
4.7	0	0	0.972578	0.666983	0.764146
4.8	0	0	0.971441	0.692799	0.747486
4.9	0	0	0.970283	0.718615	0.73035
5	0	0	0.969103	0.744431	0.71275
5.1	0	0	0.967903	0.770247	0.694702
5.2	0	0	0.966683	0.796063	0.676219
5.3	0	0	0.965441	0.821879	0.657317
5.4	0	0	0.964179	0.847695	0.63801
5.5	0	0	0.962897	0.873511	0.618314
5.6	0	0	0.961595	0.899328	0.598243
5.7	0	0	0.960272	0.925144	0.577815
5.8	0	0	0.95893	0.95096	0.557044
5.9	0	0	0.957568	0.976776	0.535948
6	0	0	0.956186	1.00259	0.514542
6.1	0	0	0.954784	1.02841	0.492843
6.2	0	0	0.953363	1.05422	0.470868
6.3	0	0	0.951923	1.08004	0.448634
6.4	0	0	0.950464	1.10586	0.426158
6.5	0	0	0.948985	1.13167	0.403457
6.6	0	0	0.947488	1.15749	0.380548
6.7	0	0	0.945972	1.18331	0.35745
6.8	0	0	0.944437	1.20912	0.334179
6.9	0	0	0.942884	1.23494	0.310754
7	0	0	0.941312	1.26076	0.287191
7.1	0	0	0.939722	1.28657	0.26351
7.2	0	0	0.938114	1.31239	0.239726
7.3	0	0	0.936488	1.33821	0.21586
7.4	0	0	0.934844	1.36402	0.191927
7.5	0	0	0.933182	1.38984	0.167946
7.6	0	0	0.931502	1.41566	0.143935
7.7	0	0	0.929806	1.44147	0.119912
7.8	0	0	0.928091	1.46729	0.0958931
7.9	0	0	0.92636	1.49311	0.0718974
8	0	0	0.924611	1.51892	0.047942
8.1	0	0	0.922846	1.54474	0.0240444
8.2	0	0	0.921064	1.57056	0.000221768
8.3	0	0	0.919265	1.59637	-0.0235085
8.4	0	0	0.917449	1.62219	-0.0471295
8.5	0	0	0.915617	1.64801	-0.0706242
8.6	0	0	0.913769	1.67382	-0.0939759
8.7	0	0	0.911905	1.69964	-0.117168
8.8	0	0	0.910024	1.72546	-0.140184
8.9	0	0	0.908128	1.75127	-0.163008
9	0	0	0.906216	1.77709	-0.185624
9.1	0	0	0.904288	1.80291	-0.208015
9.2	0	0	0.902344	1.82872	-0.230168
9.3	0	0	0.900386	1.85454	-0.252065
9.4	0	0	0.898412	1.88036	-0.273693
9.5	0	0	0.896423	1.90618	-0.295037
9.6	0	0	0.894419	1.93199	-0.316082
9.7	0	0	0.8924	1.95781	-0.336813
9.8	0	0	0.890366	1.98363	-0.357218
9.9	0	0	0.888318	2.00944	-0.377282
10	0	0	0.886255	2.03526	-0.396993
10.1	0	0	0.884178	2.06108	-0.416337
10.2	0	0	0.882087	2.0869	-0.435302
10.3	0	0	0.879981	2.11271	-0.453875
10.4	0	0	0.877862	2.13853	-0.472046
10.5	0	0	0.875729	2.16435	-0.489802
10.6	0	0	0.873582	2.19016	-0.507132
10.7	0	0	0.871421	2.21598	-0.524026
10.8	0	0	0.869248	2.2418	-0.540473
10.9	0	0	0.867061	2.26762	-0.556464
11	0	0	0.86486	2.29343	-0.571988
11.1	0	0	0.862647	2.31925	-0.587037
11.2	0	0	0.860421	2.34507	-0.601602
11.3	0	0	0.858182	2.37089	-0.615675
11.4	0	0	0.85593	2.3967	-0.629248
11.5	0	0	0.853666	2.42252	-0.642313
11.6	0	0	0.851389	2.44834	-0.654863
11.7	0	0	0.849101	2.47416	-0.666893
11.8	0	0	0.8468	2.49997	-0.678394
11.9	0	0	0.844487	2.52579	-0.689363
12	0	0	0.842162	2.55161	-0.699794
12.1	1	1	0.840457	2.59832	-0.719451
12.2	1	1	0.838981	2.64491	-0.737605
12.3	1	1	0.837733	2.69132	-0.754234
12.4	1	1	0.836715	2.73751	-0.769328
12.5	1	1	0.835925	2.78343	-0.78288
12.6	1	1	0.835361	2.82905	-0.794892
12.7	1	1	0.835017	2.87433	-0.805371
12.8	1	1	0.834889	2.91922	-0.814332
12.9	1	1	0.834971	2.9637	-0.821794
13	1	1	0.835255	3.00773	-0.827782
13.1	1	1	0.835733	3.05127	-0.832327
13.2	1	1	0.836397	3.0943	-0.835462
13.3	1	1	0.837237	3.1368	-0.837227
13.4	1	1	0.838242	3.17873	-0.837664
13.5	1	1	0.839402	3.22008	-0.836818
13.6	1	1	0.840708	3.26083	-0.834739
13.7	1	1	0.842147	3.30096	-0.831475
13.8	1	1	0.843709	3.34046	-0.82708
13.9	1	1	0.845383	3.37931	-0.821608
14	1	1	0.847158	3.41751	-0.815113
14.1	1	1	0.849023	3.45506	-0.807651
14.2	1	1	0.850969	3.49193	-0.799278
14.3	1	1	0.852984	3.52814	-0.790048
14.4	1	1	0.85506	3.56367	-0.780019
14.5	1	1	0.857186	3.59854	-0.769243
14.6	1	1	0.859354	3.63273	-0.757776
14.7	1	1	0.861556	3.66626	-0.74567
14.8	1	1	0.863783	3.69912	-0.732976
14.9	1	1	0.866027	3.73133	-0.719746
15	1	1	0.868283	3.76288	-0.706027
15.1	1	1	0.870542	3.79379	-0.691867
15.2	1	1	0.8728	3.82406	-0.67731
15.3	1	1	0.87505	3.8537	-0.6624
15.4	1	1	0.877287	3.88272	-0.647179
15.5	1	1	0.879506	3.91114	-0.631685
15.6	1	1	0.881703	3.93895	-0.615957
15.7	1	1	0.883875	3.96618	-0.60003
15.8	1	1	0.886018	3.99282	-0.583939
15.9	1	1	0.888128	4.0189	-0.567713
16	1	1	0.890203	4.04442	-0.551385
16.1	1	1	0.892241	4.0694	-0.53498
16.2	1	1	0.894239	4.09384	-0.518527
16.3	1	1	0.896195	4.11776	-0.502048
16.4	1	1	0.898109	4.14117	-0.485568
16.5	1	1	0.899978	4.16408	-0.469106
16.6	1	1	0.901802	4.18651	-0.452682
16.7	1	1	0.90358	4.20846	-0.436315
16.8	1	1	0.905311	4.22994	-0.420021
16.9	1	1	0.906995	4.25097	-0.403814
17	1	1	0.908632	4.27155	-0.38771
17.1	1	1	0.910221	4.29171	-0.37172
17.2	1	1	0.911762	4.31144	-0.355855
17.3	1	1	0.913256	4.33076	-0.340126
17.4	1	1	0.914703	4.34968	-0.324543
17.5	1	1	0.916103	4.36821	-0.309113
17.6	1	1	0.917456	4.38636	-0.293844
17.7	1	1	0.918763	4.40414	-0.278742
17.8	1	1	0.920024	4.42156	-0.263812
17.9	1	1	0.921241	4.43863	-0.249061
18	1	1	0.922413	4.45535	-0.234491
18.1	1	1	0.923541	4.47175	-0.220106
18.2	1	1	0.924627	4.48781	-0.205909
18.3	1	1	0.925671	4.50356	-0.191903
18.4	1	1	0.926673	4.519	-0.17809
18.5	1	1	0.927634	4.53415	-0.16447
18.6	1	1	0.928555	4.549	-0.151045
18.7	1	1	0.929438	4.56356	-0.137814
18.8	1	1	0.930282	4.57785	-0.12478
18.9	1	1	0.931089	4.59187	-0.11194
19	1	1	0.931859	4.60563	-0.0992948
19.1	1	1	0.932593	4.61913	-0.0868436
19.2	1	1	0.933292	4.63239	-0.0745852
19.3	1	1	0.933956	4.6454	-0.0625184
19.4	1	1	0.934587	4.65818	-0.0506418
19.5	1	1	0.935185	4.67072	-0.0389537
19.6	1	1	0.935751	4.68305	-0.0274524
19.7	1	1	0.936285	4.69515	-0.0161359
19.8	1	1	0.936789	4.70705	-0.00500221
19.9	1	1	0.937262	4.71874	0.0059509
20	1	1	0.937707	4.73023	0.0167257
20.1	1	1	0.938122	4.74152	0.0273244
20.2	1	1	0.938509	4.75262	0.0377495
20.3	1	1	0.938868	4.76354	0.0480035
20.4	1	1	0.9392	4.77428	0.0580889
20.5	1	1	0.939506	4.78484	0.0680082
20.6	1	1	0.939786	4.79523	0.0777639
20.7	1	1	0.94004	4.80545	0.0873588
20.8	1	1	0.940269	4.81552	0.0967954
20.9	1	1	0.940473	4.82542	0.106076
21	1	1	0.940653	4.83517	0.115204
21.1	1	1	0.94081	4.84477	0.124181
21.2	1	1	0.940942	4.85422	0.133011
21.3	1	1	0.941052	4.86353	0.141695
21.4	1	1	0.941139	4.87271	0.150237
21.5	1	1	0.941203	4.88175	0.158638
21.6	1	1	0.941246	4.89065	0.166901
21.7	1	1	0.941266	4.89943	0.175029
21.8	1	1	0.941265	4.90808	0.183024
21.9	1	1	0.941242	4.91661	0.190889
22	1	1	0.941198	4.92502	0.198626
22.1	1	1	0.941132	4.93332	0.206236
22.2	1	1	0.941046	4.9415	0.213724
22.3	1	1	0.940939	4.94957	0.221089
22.4	1	1	0.940812	4.95754	0.228336
22.5	1	1	0.940663	4.9654	0.235465
22.6	1	1	0.940495	4.97316	0.242479
22.7	1	1	0.940306	4.98081	0.24938
22.8	1	1	0.940096	4.98837	0.25617
22.9	1	1	0.939866	4.99584	0.262851
23	1	1	0.939616	5.00321	0.269424
23.1	1	1	0.939346	5.01049	0.275892
23.2	1	1	0.939055	5.01768	0.282255
23.3	1	1	0.938744	5.02479	0.288517
23.4	1	1	0.938413	5.03181	0.294678
23.5	1	1	0.938062	5.03875	0.30074
23.6	1	1	0.93769	5.04561	0.306704
23.7	1	1	0.937297	5.05238	0.312572
23.8	1	1	0.936884	5.05908	0.318346
23.9	1	1	0.936451	5.06571	0.324026
24	1	1	0.935997	5.07226	0.329615
24.1	0	0	0.934399	5.09797	0.351426
24.2	0	0	0.932784	5.12368	0.372921
24.3	0	0	0.931152	5.14939	0.394086
24.4	0	0	0.929503	5.1751	0.414906
24.5	0	0	0.927838	5.2008	0.435367
24.6	0	0	0.926156	5.22651	0.455455
24.7	0	0	0.924458	5.25221	0.475158
24.8	0	0	0.922743	5.27792	0.494463
24.9	0	0	0.921012	5.30362	0.513357
25	0	0	0.919265	5.32932	0.531828
25.1	0	0	0.917502	5.35502	0.549864
25.2	0	0	0.915724	5.38072	0.567454
25.3	0	0	0.913929	5.40642	0.584586
25.4	0	0	0.91212	5.43212	0.601251
25.5	0	0	0.910294	5.45781	0.617437
25.6	0	0	0.908454	5.48351	0.633136
25.7	0	0	0.906599	5.5092	0.648337
25.8	0	0	0.904728	5.53489	0.663032
25.9	0	0	0.902843	5.56059	0.677212
26	0	0	0.900943	5.58628	0.69087
26.1	0	0	0.899028	5.61197	0.703996
26.2	0	0	0.897099	5.63765	0.716585
26.3	0	0	0.895156	5.66334	0.728629
26.4	0	0	0.893199	5.68903	0.740122
26.5	0	0	0.891227	5.71471	0.751059
26.6	0	0	0.889242	5.7404	0.761432
26.7	0	0	0.887242	5.76608	0.771239
26.8	0	0	0.88523	5.79176	0.780473
26.9	0	0	0.883203	5.81744	0.789132
27	0	0	0.881163	5.84312	0.79721
27.1	0	0	0.87911	5.8688	0.804706
27.2	0	0	0.877044	5.89448	0.811617
27.3	0	0	0.874965	5.92016	0.817939
27.4	0	0	0.872873	5.94583	0.823672
27.5	0	0	0.870768	5.9715	0.828814
27.6	0	0	0.868651	5.99718	0.833364
27.7	0	0	0.866521	6.02285	0.837322
27.8	0	0	0.864379	6.04852	0.840688
27.9	0	0	0.862224	6.07419	0.843462
28	0	0	0.860058	6.09986	0.845646
28.1	0	0	0.85788	6.12553	0.84724
28.2	0	0	0.855689	6.15119	0.848246
28.3	0	0	0.853487	6.17686	0.848668
28.4	0	0	0.851274	6.20252	0.848506
28.5	0	0	0.849049	6.22819	0.847765
28.6	0	0	0.846813	6.25385	0.846449
28.7	0	0	0.844566	6.27951	0.84456
28.8	0	0	0.842307	6.30517	0.842104
28.9	0	0	0.840038	6.33083	0.839085
29	0	0	0.837758	6.35649	0.835508
29.1	0	0	0.835467	6.38214	0.83138
29.2	0	0	0.833166	6.4078	0.826705
29.3	0	0	0.830855	6.43345	0.821492
29.4	0	0	0.828533	6.45911	0.815745
29.5	0	0	0.826201	6.48476	0.809472
29.6	0	0	0.823859	6.51041	0.802682
29.7	0	0	0.821507	6.53606	0.795381
29.8	0	0	0.819145	6.56171	0.787577
29.9	0	0	0.816774	6.58736	0.779281
30	0	0	0.814394	6.613	0.770499
30.1	0	0	0.812004	6.63865	0.761241
30.2	0	0	0.809604	6.66429	0.751518
30.3	0	0	0.807196	6.68994	0.741338
30.4	0	0	0.804779	6.71558	0.730712
30.5	0	0	0.802353	6.74122	0.719649
30.6	0	0	0.799918	6.76686	0.708161
30.7	0	0	0.797475	6.7925	0.696259
30.8	0	0	0.795023	6.81814	0.683954
30.9	0	0	0.792563	6.84377	0.671256
31	0	0	0.790094	6.86941	0.658178
31.1	0	0	0.787618	6.89504	0.644731
31.2	0	0	0.785134	6.92067	0.630928
31.3	0	0	0.782642	6.94631	0.616781
31.4	0	0	0.780142	6.97194	0.602301
31.5	0	0	0.777634	6.99757	0.587502
31.6	0	0	0.77512	7.02319	0.572397
31.7	0	0	0.772598	7.04882	0.556998
31.8	0	0	0.770068	7.07445	0.541318
31.9	0	0	0.767532	7.10007	0.525371
32	0	0	0.764989	7.1257	0.50917
32.1	0	0	0.762439	7.15132	0.492728
32.2	0	0	0.759882	7.17694	0.476058
32.3	0	0	0.757319	7.20256	0.459175
32.4	0	0	0.754749	7.22818	0.442092
32.5	0	0	0.752173	7.2538	0.424823
32.6	0	0	0.749591	7.27942	0.407381
32.7	0	0	0.747003	7.30503	0.389781
32.8	0	0	0.744409	7.33065	0.372035
32.9	0	0	0.74181	7.35626	0.354159
33	0	0	0.739204	7.38187	0.336165
33.1	0	0	0.736593	7.40748	0.318068
33.2	0	0	0.733977	7.43309	0.299882
33.3	0	0	0.731355	7.4587	0.28162
33.4	0	0	0.728728	7.48431	0.263297
33.5	0	0	0.726097	7.50992	0.244925
33.6	0	0	0.72346	7.53552	0.226518
33.7	0	0	0.720818	7.56113	0.208091
33.8	0	0	0.718172	7.58673	0.189656
33.9	0	0	0.715522	7.61233	0.171228
34	0	0	0.712867	7.63793	0.152818
34.1	0	0	0.710207	7.66353	0.134442
34.2	0	0	0.707544	7.68913	0.116111
34.3	0	0	0.704876	7.71473	0.0978386
34.4	0	0	0.702205	7.74033	0.0796378
34.5	0	0	0.699529	7.76592	0.0615211
34.6	0	0	0.69685	7.79152	0.043501
34.7	0	0	0.694168	7.81711	0.02559
34.8	0	0	0.691482	7.8427	0.00780007
34.9	0	0	0.688793	7.86829	-0.00985665
35	0	0	0.6861	7.89388	-0.0273684
35.1	0	0	0.683405	7.91947	-0.0447237
35.2	0	0	0.680707	7.94506	-0.061911
35.3	0	0	0.678005	7.97065	-0.0789192
35.4	0	0	0.675302	7.99623	-0.0957373
35.5	0	0	0.672595	8.02181	-0.112355
35.6	0	0	0.669886	8.0474	-0.128761
35.7	0	0	0.667175	8.07298	-0.144945
35.8	0	0	0.664461	8.09856	-0.160899
35.9	0	0	0.661746	8.12414	-0.17661
36	0	0	0.659028	8.14972	-0.192072
36.1	1	1	0.651413	8.19344	-0.216903
36.2	1	1	0.644006	8.23782	-0.24117
36.3	1	1	0.636832	8.28286	-0.264826
36.4	1	1	0.629914	8.32852	-0.287824
36.5	1	1	0.623276	8.37478	-0.310124
36.6	1	1	0.616941	8.4216	-0.331685
36.7	1	1	0.610931	8.46896	-0.35247
36.8	1	1	0.605265	8.5168	-0.372445
36.9	1	1	0.599964	8.56508	-0.391578
37	1	1	0.595045	8.61376	-0.409843
37.1	1	1	0.590523	8.66277	-0.427214
37.2	1	1	0.586412	8.71206	-0.443671
37.3	1	1	0.582724	8.76156	-0.459194
37.4	1	1	0.579468	8.81121	-0.473771
37.5	1	1	0.576651	8.86093	-0.487389
37.6	1	1	0.574277	8.91067	-0.500042
37.7	1	1	0.572348	8.96035	-0.511723
37.8	1	1	0.570863	9.00989	-0.522433
37.9	1	1	0.56982	9.05923	-0.532172
38	1	1	0.569213	9.1083	-0.540945
38.1	1	1	0.569035	9.15703	-0.548759
38.2	1	1	0.569275	9.20535	-0.555625
38.3	1	1	0.569922	9.2532	-0.561554
38.4	1	1	0.570963	9.30053	-0.566561
38.5	1	1	0.572382	9.34728	-0.570664
38.6	1	1	0.574163	9.3934	-0.573881
38.7	1	1	0.576289	9.43885	-0.576232
38.8	1	1	0.578741	9.4836	-0.57774
38.9	1	1	0.5815	9.5276	-0.578429
39	1	1	0.584547	9.57083	-0.578323
39.1	1	1	0.587861	9.61327	-0.577448
39.2	1	1	0.591423	9.65491	-0.575832
39.3	1	1	0.595213	9.69571	-0.573501
39.4	1	1	0.599212	9.73568	-0.570484
39.5	1	1	0.603399	9.77482	-0.566809
39.6	1	1	0.607757	9.81311	-0.562505
39.7	1	1	0.612266	9.85055	-0.557602
39.8	1	1	0.61691	9.88717	-0.552128
39.9	1	1	0.621671	9.92295	-0.546113
40	1	1	0.626533	9.95791	-0.539584
40.1	1	1	0.631481	9.99205	-0.532571
40.2	1	1	0.6365	10.0254	-0.525102
40.3	1	1	0.641577	10.058	-0.517205
40.4	1	1	0.646697	10.0898	-0.508906
40.5	1	1	0.65185	10.1208	-0.500233
40.6	1	1	0.657023	10.1511	-0.49121
40.7	1	1	0.662207	10.1807	-0.481865
40.8	1	1	0.667391	10.2095	-0.472221
40.9	1	1	0.672567	10.2377	-0.462301
41	1	1	0.677725	10.2652	-0.45213
41.1	1	1	0.682859	10.2921	-0.441729
41.2	1	1	0.687961	10.3183	-0.43112
41.3	1	1	0.693025	10.3439	-0.420323
41.4	1	1	0.698045	10.3689	-0.409358
41.5	1	1	0.703016	10.3933	-0.398245
41.6	1	1	0.707933	10.4172	-0.387
41.7	1	1	0.712792	10.4405	-0.375642
41.8	1	1	0.71759	10.4633	-0.364187
41.9	1	1	0.722322	10.4855	-0.352649
42	1	1	0.726986	10.5073	-0.341045
42.1	1	1	0.73158	10.5285	-0.329389
42.2	1	1	0.736101	10.5493	-0.317692
42.3	1	1	0.740548	10.5696	-0.305969
42.4	1	1	0.744919	10.5895	-0.29423
42.5	1	1	0.749212	10.609	-0.282486
42.6	1	1	0.753427	10.628	-0.270749
42.7	1	1	0.757563	10.6466	-0.259027
42.8	1	1	0.761619	10.6648	-0.247329
42.9	1	1	0.765594	10.6827	-0.235665
43	1	1	0.769489	10.7001	-0.224041
43.1	1	1	0.773304	10.7172	-0.212465
43.2	1	1	0.777037	10.734	-0.200944
43.3	1	1	0.78069	10.7504	-0.189484
43.4	1	1	0.784263	10.7665	-0.17809
43.5	1	1	0.787756	10.7823	-0.166767
43.6	1	1	0.791169	10.7977	-0.155521
43.7	1	1	0.794502	10.8129	-0.144356
43.8	1	1	0.797757	10.8277	-0.133277
43.9	1	1	0.800933	10.8423	-0.122285
44	1	1	0.804031	10.8566	-0.111386
44.1	1	1	0.807053	10.8706	-0.100582
44.2	1	1	0.809998	10.8844	-0.0898759
44.3	1	1	0.812867	10.8979	-0.0792703
44.4	1	1	0.815661	10.9112	-0.0687676
44.5	1	1	0.818381	10.9242	-0.0583698
44.6	1	1	0.821028	10.937	-0.0480789
44.7	1	1	0.823602	10.9495	-0.0378965
44.8	1	1	0.826104	10.9619	-0.0278242
44.9	1	1	0.828536	10.974	-0.0178632
45	1	1	0.830898	10.9859	-0.00801483
45.1	1	1	0.833191	10.9976	0.00172007
45.2	1	1	0.835417	11.0091	0.0113406
45.3	1	1	0.837575	11.0205	0.0208461
45.4	1	1	0.839668	11.0316	0.0302361
45.5	1	1	0.841697	11.0425	0.0395102
45.6	1	1	0.843662	11.0533	0.048668
45.7	1	1	0.845565	11.0639	0.0577096
45.8	1	1	0.847407	11.0743	0.066635
45.9	1	1	0.849188	11.0845	0.0754442
46	1	1	0.850911	11.0946	0.0841376
46.1	1	1	0.852576	11.1045	0.0927156
46.2	1	1	0.854184	11.1143	0.101179
46.3	1	1	0.855737	11.1239	0.109527
46.4	1	1	0.857235	11.1334	0.117762
46.5	1	1	0.85868	11.1427	0.125884
46.6	1	1	0.860072	11.1519	0.133894
46.7	1	1	0.861413	11.1609	0.141793
46.8	1	1	0.862704	11.1698	0.149581
46.9	1	1	0.863945	11.1786	0.157261
47	1	1	0.865137	11.1873	0.164832
47.1	1	1	0.866281	11.1958	0.172295
47.2	1	1	0.867379	11.2042	0.179653
47.3	1	1	0.86843	11.2125	0.186906
47.4	1	1	0.869436	11.2207	0.194055
47.5	1	1	0.870397	11.2287	0.201101
47.6	1	1	0.871314	11.2367	0.208045
47.7	1	1	0.872187	11.2445	0.214889
47.8	1	1	0.873017	11.2523	0.221633
47.9	1	1	0.873806	11.2599	0.228279
48	1	1	0.874552	11.2674	0.234828
48.1	1	1	0.875258	11.2749	0.241279
48.2	0	0	0.873794	11.3008	0.262621
48.3	0	0	0.872317	11.3268	0.283706
48.4	0	0	0.870826	11.3528	0.30452
48.5	0	0	0.869321	11.3788	0.325048
48.6	0	0	0.867802	11.4048	0.345277
48.7	0	0	0.866269	11.4307	0.365193
48.8	0	0	0.864723	11.4567	0.384782
48.9	0	0	0.863164	11.4827	0.404031
49	0	0	0.86159	11.5087	0.422927
49.1	0	0	0.860004	11.5346	0.441459
49.2	0	0	0.858404	11.5606	0.459613
49.3	0	0	0.856791	11.5865	0.477378
49.4	0	0	0.855165	11.6125	0.494743
49.5	0	0	0.853525	11.6385	0.511695
49.6	0	0	0.851873	11.6644	0.528226
49.7	0	0	0.850208	11.6904	0.544323
49.8	0	0	0.848531	11.7163	0.559978
49.9	0	0	0.84684	11.7423	0.57518
50	0	0	0.845137	11.7682	0.58992
50.1	0	0	0.843422	11.7941	0.604189
50.2	0	0	0.841694	11.8201	0.61798
50.3	0	0	0.839953	11.846	0.631283
50.4	0	0	0.838201	11.8719	0.644091
50.5	0	0	0.836436	11.8979	0.656398
50.6	0	0	0.83466	11.9238	0.668195
50.7	0	0	0.832871	11.9497	0.679477
50.8	0	0	0.83107	11.9757	0.690238
50.9	0	0	0.829258	12.0016	0.700472
51	0	0	0.827434	12.0275	0.710174
51.1	0	0	0.825598	12.0534	0.719339
51.2	0	0	0.823751	12.0793	0.727964
51.3	0	0	0.821893	12.1052	0.736044
51.4	0	0	0.820023	12.1311	0.743576
51.5	0	0	0.818142	12.157	0.750556
51.6	0	0	0.81625	12.183	0.756983
51.7	0	0	0.814346	12.2089	0.762855
51.8	0	0	0.812432	12.2348	0.768169
51.9	0	0	0.810507	12.2607	0.772925
52	0	0	0.808571	12.2866	0.777122
52.1	0	0	0.806624	12.3124	0.780759
52.2	0	0	0.804667	12.3383	0.783836
52.3	0	0	0.8027	12.3642	0.786355
52.4	0	0	0.800721	12.3901	0.788315
52.5	0	0	0.798733	12.416	0.789719
52.6	0	0	0.796734	12.4419	0.790568
52.7	0	0	0.794726	12.4678	0.790865
52.8	0	0	0.792707	12.4936	0.790611
52.9	0	0	0.790678	12.5195	0.78981
53	0	0	0.78864	12.5454	0.788466
53.1	0	0	0.786592	12.5713	0.786582
53.2	0	0	0.784534	12.5971	0.784163
53.3	0	0	0.782466	12.623	0.781212
53.4	0	0	0.780389	12.6489	0.777736
53.5	0	0	0.778303	12.6747	0.773739
53.6	0	0	0.776207	12.7006	0.769227
53.7	0	0	0.774103	12.7264	0.764207
53.8	0	0	0.771989	12.7523	0.758685
53.9	0	0	0.769866	12.7781	0.752667
54	0	0	0.767735	12.804	0.74616
54.1	0	0	0.765594	12.8298	0.739173
54.2	0	0	0.763445	12.8557	0.731713
54.3	0	0	0.761287	12.8815	0.723788
54.4	0	0	0.759121	12.9074	0.715407
54.5	0	0	0.756947	12.9332	0.706578
54.6	0	0	0.754764	12.9591	0.697311
54.7	0	0	0.752573	12.9849	0.687614
54.8	0	0	0.750373	13.0107	0.677498
54.9	0	0	0.748166	13.0366	0.666972
55	0	0	0.745951	13.0624	0.656046
55.1	0	0	0.743728	13.0882	0.644731
55.2	0	0	0.741497	13.1141	0.633037
55.3	0	0	0.739259	13.1399	0.620975
55.4	0	0	0.737013	13.1657	0.608557
55.5	0	0	0.73476	13.1915	0.595793
55.6	0	0	0.7325	13.2174	0.582695
55.7	0	0	0.730232	13.2432	0.569274
55.8	0	0	0.727957	13.269	0.555543
55.9	0	0	0.725675	13.2948	0.541514
56	0	0	0.723386	13.3206	0.527197
56.1	0	0	0.721091	13.3464	0.512607
56.2	0	0	0.718788	13.3722	0.497755
56.3	0	0	0.716479	13.398	0.482654
56.4	0	0	0.714164	13.4238	0.467316
56.5	0	0	0.711842	13.4496	0.451754
56.6	0	0	0.709513	13.4754	0.435981
56.7	0	0	0.707179	13.5012	0.42001
56.8	0	0	0.704838	13.527	0.403855
56.9	0	0	0.702491	13.5528	0.387527
57	0	0	0.700139	13.5786	0.37104
57.1	0	0	0.69778	13.6044	0.354408
57.2	0	0	0.695416	13.6302	0.337643
57.3	0	0	0.693046	13.656	0.320758
57.4	0	0	0.690671	13.6818	0.303768
57.5	0	0	0.68829	13.7076	0.286684
57.6	0	0	0.685904	13.7333	0.26952
57.7	0	0	0.683513	13.7591	0.25229
57.8	0	0	0.681117	13.7849	0.235006
57.9	0	0	0.678715	13.8107	0.217681
58	0	0	0.676309	13.8364	0.200329
58.1	0	0	0.673897	13.8622	0.182962
58.2	0	0	0.671482	13.888	0.165593
58.3	0	0	0.669061	13.9138	0.148235
58.4	0	0	0.666636	13.9395	0.1309
58.5	0	0	0.664206	13.9653	0.113601
58.6	0	0	0.661773	13.9911	0.0963513
58.7	0	0	0.659335	14.0168	0.0791619
58.8	0	0	0.656893	14.0426	0.0620454
58.9	0	0	0.654446	14.0683	0.0450138
59	0	0	0.651996	14.0941	0.028079
59.1	0	0	0.649543	14.1198	0.0112528
59.2	0	0	0.647085	14.1456	-0.00545346
59.3	0	0	0.644624	14.1713	-0.0220283
59.4	0	0	0.642159	14.1971	-0.0384605
59.5	0	0	0.639691	14.2228	-0.0547391
59.6	0	0	0.63722	14.2486	-0.0708535
59.7	0	0	0.634745	14.2743	-0.0867929
59.8	0	0	0.632268	14.3001	-0.102547
59.9	0	0	0.629787	14.3258	-0.118106
60	0	0	0.627304	14.3516	-0.133459
60.1	0	0	0.624817	14.3773	-0.148598
60.2	1	1	0.616805	14.4213	-0.172894
60.3	1	1	0.609003	14.466	-0.196687
60.4	1	1	0.601438	14.5115	-0.219932
60.5	1	1	0.594135	14.5578	-0.242585
60.6	1	1	0.587121	14.6047	-0.264603
60.7	1	1	0.58042	14.6523	-0.285946
60.8	1	1	0.574058	14.7006	-0.306577
60.9	1	1	0.568057	14.7494	-0.326463
61	1	1	0.562439	14.7988	-0.34557
61.1	1	1	0.557225	14.8487	-0.36387
61.2	1	1	0.552433	14.8991	-0.381338
61.3	1	1	0.54808	14.9498	-0.397951
61.4	1	1	0.544178	15.0008	-0.413689
61.5	1	1	0.540741	15.0521	-0.428535
61.6	1	1	0.537776	15.1035	-0.442478
61.7	1	1	0.53529	15.155	-0.455507
61.8	1	1	0.533287	15.2064	-0.467614
61.9	1	1	0.531766	15.2578	-0.478797
62	1	1	0.530726	15.309	-0.489054
62.1	1	1	0.530161	15.36	-0.498388
62.2	1	1	0.530064	15.4106	-0.506803
62.3	1	1	0.530424	15.4608	-0.514306
62.4	1	1	0.531229	15.5105	-0.520908
62.5	1	1	0.532464	15.5597	-0.526621
62.6	1	1	0.534113	15.6082	-0.531458
62.7	1	1	0.536158	15.6561	-0.535436
62.8	1	1	0.53858	15.7032	-0.538573
62.9	1	1	0.541357	15.7495	-0.540889
63	1	1	0.544469	15.7951	-0.542405
63.1	1	1	0.547894	15.8398	-0.543143
63.2	1	1	0.55161	15.8836	-0.543126
63.3	1	1	0.555595	15.9265	-0.542379
63.4	1	1	0.559827	15.9685	-0.540928
63.5	1	1	0.564283	16.0097	-0.538798
63.6	1	1	0.568942	16.0498	-0.536015
63.7	1	1	0.573784	16.0891	-0.532606
63.8	1	1	0.578789	16.1275	-0.528598
63.9	1	1	0.583936	16.1649	-0.524019
64	1	1	0.589207	16.2015	-0.518895
64.1	1	1	0.594585	16.2372	-0.513253
64.2	1	1	0.600052	16.272	-0.507121
64.3	1	1	0.605592	16.3059	-0.500524
64.4	1	1	0.611191	16.339	-0.493489
64.5	1	1	0.616834	16.3713	-0.486042
64.6	1	1	0.622507	16.4027	-0.478209
64.7	1	1	0.6282	16.4334	-0.470014
64.8	1	1	0.633899	16.4634	-0.461481
64.9	1	1	0.639595	16.4925	-0.452634
65	1	1	0.645277	16.521	-0.443497
65.1	1	1	0.650938	16.5488	-0.434091
65.2	1	1	0.656567	16.5758	-0.424439
65.3	1	1	0.662159	16.6022	-0.414562
65.4	1	1	0.667707	16.628	-0.404479
65.5	1	1	0.673203	16.6532	-0.39421
65.6	1	1	0.678643	16.6777	-0.383775
65.7	1	1	0.684021	16.7017	-0.37319
65.8	1	1	0.689334	16.7251	-0.362474
65.9	1	1	0.694578	16.7479	-0.351643
66	1	1	0.699748	16.7702	-0.340712
66.1	1	1	0.704842	16.792	-0.329697
66.2	1	1	0.709858	16.8133	-0.318611
66.3	1	1	0.714792	16.8341	-0.307469
66.4	1	1	0.719645	16.8544	-0.296282
66.5	1	1	0.724413	16.8743	-0.285064
66.6	1	1	0.729096	16.8938	-0.273825
66.7	1	1	0.733692	16.9128	-0.262576
66.8	1	1	0.738202	16.9314	-0.251326
66.9	1	1	0.742624	16.9495	-0.240087
67	1	1	0.746958	16.9674	-0.228865
67.1	1	1	0.751204	16.9848	-0.21767
67.2	1	1	0.755362	17.0018	-0.206509
67.3	1	1	0.759433	17.0186	-0.195388
67.4	1	1	0.763416	17.0349	-0.184315
67.5	1	1	0.767311	17.0509	-0.173296
67.6	1	1	0.77112	17.0667	-0.162336
67.7	1	1	0.774843	17.082	-0.151441
67.8	1	1	0.77848	17.0971	-0.140614
67.9	1	1	0.782032	17.1119	-0.129861
68	1	1	0.7855	17.1264	-0.119186
68.1	1	1	0.788885	17.1407	-0.108592
68.2	1	1	0.792187	17.1546	-0.0980828
68.3	1	1	0.795407	17.1683	-0.0876612
68.4	1	1	0.798547	17.1818	-0.0773302
68.5	1	1	0.801606	17.195	-0.0670923
68.6	1	1	0.804587	17.2079	-0.0569499
68.7	1	1	0.807489	17.2206	-0.046905
68.8	1	1	0.810315	17.2331	-0.0369596
68.9	1	1	0.813064	17.2454	-0.0271155
69	1	1	0.815739	17.2575	-0.017374
69.1	1	1	0.81834	17.2693	-0.00773652
69.2	1	1	0.820868	17.2809	0.00179576
69.3	1	1	0.823325	17.2924	0.0112219
69.4	1	1	0.825711	17.3036	0.020541
69.5	1	1	0.828028	17.3147	0.0297524
69.6	1	1	0.830277	17.3256	0.0388557
69.7	1	1	0.832459	17.3363	0.0478504
69.8	1	1	0.834575	17.3468	0.0567362
69.9	1	1	0.836627	17.3571	0.0655132
70	1	1	0.838615	17.3673	0.0741812
70.1	1	1	0.840541	17.3774	0.0827405
70.2	1	1	0.842407	17.3872	0.0911913
70.3	1	1	0.844212	17.3969	0.0995339
70.4	1	1	0.845959	17.4065	0.107769
70.5	1	1	0.847648	17.4159	0.115896
70.6	1	1	0.849281	17.4252	0.123917
70.7	1	1	0.850857	17.4343	0.131833
70.8	1	1	0.85238	17.4433	0.139642
70.9	1	1	0.853848	17.4522	0.147348
71	1	1	0.855264	17.4609	0.15495
71.1	1	1	0.856628	17.4696	0.162449
71.2	1	1	0.857941	17.478	0.169846
71.3	1	1	0.859204	17.4864	0.177141
71.4	1	1	0.860417	17.4947	0.184337
71.5	1	1	0.861581	17.5028	0.191434
71.6	1	1	0.862698	17.5109	0.198432
71.7	1	1	0.863767	17.5188	0.205332
71.8	1	1	0.864789	17.5266	0.212136
71.9	1	1	0.865765	17.5343	0.218844
72	1	1	0.866696	17.5419	0.225457
72.1	1	1	0.867582	17.5494	0.231976
72.2	0	0	0.866184	17.5755	0.253245
72.3	0	0	0.864771	17.6015	0.274266
72.4	0	0	0.863343	17.6275	0.295024
72.5	0	0	0.861901	17.6535	0.315505
72.6	0	0	0.860444	17.6795	0.335694
72.7	0	0	0.858973	17.7056	0.355578
72.8	0	0	0.857488	17.7316	0.375144
72.9	0	0	0.855988	17.7576	0.394378
73	0	0	0.854475	17.7836	0.413266
73.1	0	0	0.852947	17.8096	0.431798
73.2	0	0	0.851406	17.8356	0.449959
73.3	0	0	0.849851	17.8616	0.467739
73.4	0	0	0.848282	17.8876	0.485125
73.5	0	0	0.846699	17.9136	0.502107
73.6	0	0	0.845103	17.9395	0.518673
73.7	0	0	0.843494	17.9655	0.534813
73.8	0	0	0.841871	17.9915	0.550517
73.9	0	0	0.840235	18.0175	0.565775
74	0	0	0.838586	18.0435	0.580577
74.1	0	0	0.836923	18.0694	0.594915
74.2	0	0	0.835248	18.0954	0.60878
74.3	0	0	0.83356	18.1214	0.622164
74.4	0	0	0.831859	18.1474	0.635058
74.5	0	0	0.830145	18.1733	0.647456
74.6	0	0	0.828419	18.1993	0.65935
74.7	0	0	0.82668	18.2252	0.670735
74.8	0	0	0.824929	18.2512	0.681603
74.9	0	0	0.823166	18.2771	0.691949
75	0	0	0.82139	18.3031	0.701769
75.1	0	0	0.819602	18.329	0.711056
75.2	0	0	0.817803	18.355	0.719807
75.3	0	0	0.815991	18.3809	0.728017
75.4	0	0	0.814167	18.4069	0.735683
75.5	0	0	0.812332	18.4328	0.742802
75.6	0	0	0.810485	18.4587	0.749372
75.7	0	0	0.808626	18.4847	0.755389
75.8	0	0	0.806756	18.5106	0.760853
75.9	0	0	0.804875	18.5365	0.765761
76	0	0	0.802983	18.5624	0.770114
76.1	0	0	0.801079	18.5884	0.773909
76.2	0	0	0.799164	18.6143	0.777148
76.3	0	0	0.797238	18.6402	0.779831
76.4	0	0	0.795302	18.6661	0.781958
76.5	0	0	0.793354	18.692	0.783531
76.6	0	0	0.791396	18.7179	0.784551
76.7	0	0	0.789428	18.7438	0.785021
76.8	0	0	0.787449	18.7697	0.784942
76.9	0	0	0.785459	18.7956	0.784318
77	0	0	0.78346	18.8215	0.783152
77.1	0	0	0.78145	18.8474	0.781448
77.2	0	0	0.77943	18.8733	0.77921
77.3	0	0	0.7774	18.8992	0.776441
77.4	0	0	0.77536	18.9251	0.773148
77.5	0	0	0.773311	18.951	0.769335
77.6	0	0	0.771252	18.9769	0.765008
77.7	0	0	0.769183	19.0028	0.760173
77.8	0	0	0.767105	19.0286	0.754836
77.9	0	0	0.765017	19.0545	0.749003
78	0	0	0.76292	19.0804	0.742683
78.1	0	0	0.760814	19.1063	0.735882
78.2	0	0	0.758699	19.1321	0.728608
78.3	0	0	0.756575	19.158	0.720869
78.4	0	0	0.754443	19.1839	0.712673
78.5	0	0	0.752301	19.2097	0.704029
78.6	0	0	0.750151	19.2356	0.694946
78.7	0	0	0.747992	19.2614	0.685433
78.8	0	0	0.745825	19.2873	0.6755
78.9	0	0	0.743649	19.3132	0.665156
79	0	0	0.741465	19.339	0.654411
79.1	0	0	0.739274	19.3649	0.643276
79.2	0	0	0.737074	19.3907	0.631761
79.3	0	0	0.734866	19.4165	0.619877
79.4	0	0	0.73265	19.4424	0.607634
79.5	0	0	0.730427	19.4682	0.595045
79.6	0	0	0.728196	19.4941	0.582119
79.7	0	0	0.725957	19.5199	0.56887
79.8	0	0	0.723711	19.5457	0.555308
79.9	0	0	0.721458	19.5716	0.541446
80	0	0	0.719197	19.5974	0.527296
80.1	0	0	0.71693	19.6232	0.512869
80.2	0	0	0.714655	19.649	0.498178
80.3	0	0	0.712374	19.6748	0.483236
80.4	0	0	0.710086	19.7007	0.468055
80.5	0	0	0.707791	19.7265	0.452648
80.6	0	0	0.705489	19.7523	0.437028
80.7	0	0	0.703181	19.7781	0.421207
80.8	0	0	0.700867	19.8039	0.405198
80.9	0	0	0.698547	19.8297	0.389015
81	0	0	0.69622	19.8555	0.372671
81.1	0	0	0.693887	19.8813	0.356177
81.2	0	0	0.691549	19.9071	0.339549
81.3	0	0	0.689204	19.9329	0.322798
81.4	0	0	0.686854	19.9587	0.305939
81.5	0	0	0.684498	19.9845	0.288983
81.6	0	0	0.682137	20.0103	0.271944
81.7	0	0	0.67977	20.0361	0.254836
81.8	0	0	0.677398	20.0619	0.23767
81.9	0	0	0.675021	20.0876	0.220461
82	0	0	0.672638	20.1134	0.203222
82.1	0	0	0.670251	20.1392	0.185964
82.2	0	0	0.667859	20.165	0.168701
82.3	0	0	0.665462	20.1908	0.151445
82.4	0	0	0.66306	20.2165	0.13421
82.5	0	0	0.660654	20.2423	0.117008
82.6	0	0	0.658243	20.2681	0.0998502
82.7	0	0	0.655828	20.2938	0.0827501
82.8	0	0	0.653408	20.3196	0.0657194
82.9	0	0	0.650985	20.3454	0.0487703
83	0	0	0.648557	20.3711	0.0319145
83.1	0	0	0.646126	20.3969	0.0151636
83.2	0	0	0.643691	20.4226	-0.00147068
83.3	0	0	0.641252	20.4484	-0.0179771
83.4	0	0	0.638809	20.4741	-0.0343446
83.5	0	0	0.636363	20.4999	-0.050562
83.6	0	0	0.633914	20.5256	-0.0666187
83.7	0	0	0.631461	20.5514	-0.0825041
83.8	0	0	0.629005	20.5771	-0.0982078
83.9	0	0	0.626546	20.6029	-0.11372
84	0	0	0.624084	20.6286	-0.12903
84.1	0	0	0.621619	20.6543	-0.144129
84.2	1	1	0.613581	20.6983	-0.168376
84.3	1	1	0.605752	20.7431	-0.192129
84.4	1	1	0.598158	20.7886	-0.21534
84.5	1	1	0.590826	20.8349	-0.237966
84.6	1	1	0.583782	20.8819	-0.259965
84.7	1	1	0.577052	20.9295	-0.281296
84.8	1	1	0.570659	20.9779	-0.301923
84.9	1	1	0.564628	21.0268	-0.321811
85	1	1	0.558981	21.0763	-0.340927
85.1	1	1	0.553738	21.1263	-0.359244
85.2	1	1	0.548919	21.1768	-0.376734
85.3	1	1	0.544539	21.2276	-0.393375
85.4	1	1	0.540613	21.2788	-0.409147
85.5	1	1	0.537153	21.3302	-0.424033
85.6	1	1	0.534168	21.3818	-0.438021
85.7	1	1	0.531664	21.4334	-0.4511
85.8	1	1	0.529646	21.4851	-0.463262
85.9	1	1	0.528113	21.5367	-0.474503
86	1	1	0.527063	21.5881	-0.484823
86.1	1	1	0.526492	21.6392	-0.494222
86.2	1	1	0.526391	21.69	-0.502706
86.3	1	1	0.526751	21.7404	-0.510281
86.4	1	1	0.527559	21.7903	-0.516958
86.5	1	1	0.528801	21.8397	-0.522746
86.6	1	1	0.530459	21.8884	-0.527662
86.7	1	1	0.532516	21.9364	-0.53172
86.8	1	1	0.534953	21.9837	-0.534938
86.9	1	1	0.537748	22.0303	-0.537336
87	1	1	0.54088	22.076	-0.538935
87.1	1	1	0.544328	22.1208	-0.539757
87.2	1	1	0.548068	22.1648	-0.539825
87.3	1	1	0.55208	22.2079	-0.539163
87.4	1	1	0.55634	22.2501	-0.537797
87.5	1	1	0.560827	22.2913	-0.535753
87.6	1	1	0.565519	22.3316	-0.533057
87.7	1	1	0.570395	22.371	-0.529735
87.8	1	1	0.575435	22.4095	-0.525815
87.9	1	1	0.580619	22.447	-0.521323
88	1	1	0.585928	22.4837	-0.516286
88.1	1	1	0.591345	22.5194	-0.510732
88.2	1	1	0.596853	22.5543	-0.504687
88.3	1	1	0.602435	22.5883	-0.498178
88.4	1	1	0.608076	22.6215	-0.49123
88.5	1	1	0.613763	22.6538	-0.48387
88.6	1	1	0.619482	22.6853	-0.476123
88.7	1	1	0.62522	22.7161	-0.468012
88.8	1	1	0.630966	22.746	-0.459564
88.9	1	1	0.636709	22.7753	-0.4508
89	1	1	0.642439	22.8038	-0.441743
89.1	1	1	0.648148	22.8316	-0.432417
89.2	1	1	0.653827	22.8587	-0.422841
89.3	1	1	0.659467	22.8851	-0.413038
89.4	1	1	0.665063	22.9109	-0.403026
89.5	1	1	0.670608	22.9361	-0.392826
89.6	1	1	0.676096	22.9607	-0.382456
89.7	1	1	0.681523	22.9847	-0.371933
89.8	1	1	0.686882	23.0081	-0.361275
89.9	1	1	0.692171	23.031	-0.350498
90	1	1	0.697386	23.0533	-0.339618
90.1	1	1	0.702523	23.0751	-0.32865
90.2	1	1	0.70758	23.0965	-0.317607
90.3	1	1	0.712554	23.1173	-0.306504
90.4	1	1	0.717444	23.1377	-0.295354
90.5	1	1	0.722247	23.1576	-0.284168
90.6	1	1	0.726963	23.177	-0.272959
90.7	1	1	0.73159	23.1961	-0.261736
90.8	1	1	0.736127	23.2147	-0.250511
90.9	1	1	0.740574	23.2329	-0.239294
91	1	1	0.74493	23.2508	-0.228092
91.1	1	1	0.749196	23.2682	-0.216916
91.2	1	1	0.753371	23.2853	-0.205772
91.3	1	1	0.757456	23.302	-0.194668
91.4	1	1	0.76145	23.3184	-0.183612
91.5	1	1	0.765354	23.3345	-0.17261
91.6	1	1	0.769169	23.3502	-0.161667
91.7	1	1	0.772896	23.3656	-0.150789
91.8	1	1	0.776535	23.3807	-0.139982
91.9	1	1	0.780088	23.3955	-0.12925
92	1	1	0.783554	23.41	-0.118597
92.1	1	1	0.786936	23.4242	-0.108028
92.2	1	1	0.790234	23.4382	-0.0975454
92.3	1	1	0.79345	23.4519	-0.0871528
92.4	1	1	0.796584	23.4653	-0.0768531
92.5	1	1	0.799638	23.4785	-0.066649
92.6	1	1	0.802613	23.4914	-0.0565426
92.7	1	1	0.805509	23.5041	-0.0465361
92.8	1	1	0.80833	23.5166	-0.0366311
92.9	1	1	0.811075	23.5289	-0.0268292
93	1	1	0.813746	23.5409	-0.0171318
93.1	1	1	0.816343	23.5527	-0.0075398
93.2	1	1	0.81887	23.5643	0.00194575
93.3	1	1	0.821325	23.5757	0.0113241
93.4	1	1	0.823711	23.5869	0.0205948
93.5	1	1	0.826029	23.598	0.0297572
93.6	1	1	0.82828	23.6088	0.0388111
93.7	1	1	0.830465	23.6195	0.0477562
93.8	1	1	0.832585	23.63	0.0565925
93.9	1	1	0.834641	23.6403	0.06532
94	1	1	0.836634	23.6504	0.0739386
94.1	1	1	0.838565	23.6604	0.0824486
94.2	1	1	0.840436	23.6703	0.0908502
94.3	1	1	0.842247	23.6799	0.0991436
94.4	1	1	0.844	23.6895	0.107329
94.5	1	1	0.845695	23.6988	0.115407
94.6	1	1	0.847333	23.7081	0.123379
94.7	1	1	0.848916	23.7172	0.131244
94.8	1	1	0.850445	23.7261	0.139003
94.9	1	1	0.85192	23.735	0.146656
95	1	1	0.853342	23.7437	0.154206
95.1	1	1	0.854714	23.7522	0.161652
95.2	1	1	0.856035	23.7607	0.168995
95.3	1	1	0.857307	23.769	0.176236
95.4	1	1	0.858531	23.7772	0.183376
95.5	1	1	0.859707	23.7853	0.190416
95.6	1	1	0.860837	23.7933	0.197357
95.7	1	1	0.861922	23.8011	0.204201
95.8	1	1	0.862963	23.8089	0.210948
95.9	1	1	0.86396	23.8166	0.2176
96	1	1	0.864914	23.8241	0.224158
96.1	1	1	0.865826	23.8316	0.230623
96.2	0	0	0.864436	23.8576	0.251846
96.3	0	0	0.863032	23.8836	0.272823
96.4	0	0	0.861613	23.9096	0.293539
96.5	0	0	0.860181	23.9356	0.313979
96.6	0	0	0.858733	23.9616	0.33413
96.7	0	0	0.857272	23.9876	0.353978
96.8	0	0	0.855797	24.0136	0.373509
96.9	0	0	0.854308	24.0396	0.39271
97	0	0	0.852805	24.0656	0.411569
97.1	0	0	0.851288	24.0916	0.430072
97.2	0	0	0.849758	24.1175	0.448207
97.3	0	0	0.848214	24.1435	0.465963
97.4	0	0	0.846656	24.1695	0.483328
97.5	0	0	0.845085	24.1955	0.500291
97.6	0	0	0.843501	24.2215	0.51684
97.7	0	0	0.841904	24.2474	0.532965
97.8	0	0	0.840293	24.2734	0.548657
97.9	0	0	0.83867	24.2994	0.563905
98	0	0	0.837033	24.3253	0.578699
98.1	0	0	0.835384	24.3513	0.593032
98.2	0	0	0.833722	24.3772	0.606894
98.3	0	0	0.832047	24.4032	0.620277
98.4	0	0	0.83036	24.4292	0.633173
98.5	0	0	0.828661	24.4551	0.645575
98.6	0	0	0.826948	24.4811	0.657476
98.7	0	0	0.825224	24.507	0.66887
98.8	0	0	0.823487	24.5329	0.679749
98.9	0	0	0.821739	24.5589	0.690109
99	0	0	0.819978	24.5848	0.699944
99.1	0	0	0.818205	24.6108	0.709249
99.2	0	0	0.816421	24.6367	0.718019
99.3	0	0	0.814625	24.6626	0.726252
99.4	0	0	0.812817	24.6886	0.733942
99.5	0	0	0.810997	24.7145	0.741088
99.6	0	0	0.809167	24.7404	0.747686
99.7	0	0	0.807324	24.7663	0.753734
99.8	0	0	0.805471	24.7923	0.75923
99.9	0	0	0.803606	24.8182	0.764172
100	0	0	0.801731	24.8441	0.76856
100.1	0	0	0.799844	24.87	0.772394
100.2	0	0	0.797946	24.8959	0.775672
100.3	0	0	0.796038	24.9218	0.778396
100.4	0	0	0.794119	24.9477	0.780565
100.5	0	0	0.792189	24.9736	0.782182
100.6	0	0	0.790249	24.9995	0.783247
100.7	0	0	0.788299	25.0254	0.783764
100.8	0	0	0.786338	25.0513	0.783733
100.9	0	0	0.784367	25.0772	0.783158
101	0	0	0.782385	25.1031	0.782042
101.1	0	0	0.780394	25.129	0.780389
101.2	0	0	0.778393	25.1549	0.778202
101.3	0	0	0.776382	25.1808	0.775487
101.4	0	0	0.774361	25.2067	0.772247
101.5	0	0	0.772331	25.2325	0.768488
101.6	0	0	0.770291	25.2584	0.764216
101.7	0	0	0.768242	25.2843	0.759435
101.8	0	0	0.766183	25.3102	0.754154
101.9	0	0	0.764115	25.336	0.748378
102	0	0	0.762038	25.3619	0.742113
102.1	0	0	0.759952	25.3878	0.735369
102.2	0	0	0.757857	25.4137	0.728151
102.3	0	0	0.755753	25.4395	0.720468
102.4	0	0	0.75364	25.4654	0.712328
102.5	0	0	0.751519	25.4912	0.703739
102.6	0	0	0.749389	25.5171	0.694712
102.7	0	0	0.74725	25.543	0.685254
102.8	0	0	0.745103	25.5688	0.675374
102.9	0	0	0.742948	25.5947	0.665084
103	0	0	0.740785	25.6205	0.654392
103.1	0	0	0.738614	25.6464	0.643309
103.2	0	0	0.736434	25.6722	0.631846
103.3	0	0	0.734247	25.6981	0.620012
103.4	0	0	0.732052	25.7239	0.607819
103.5	0	0	0.729849	25.7497	0.595278
103.6	0	0	0.727639	25.7756	0.5824
103.7	0	0	0.725421	25.8014	0.569196
103.8	0	0	0.723196	25.8273	0.555679
103.9	0	0	0.720964	25.8531	0.541861
104	0	0	0.718724	25.8789	0.527752
104.1	0	0	0.716478	25.9047	0.513365
104.2	0	0	0.714224	25.9306	0.498714
104.3	0	0	0.711963	25.9564	0.483809
104.4	0	0	0.709696	25.9822	0.468663
104.5	0	0	0.707422	26.008	0.45329
104.6	0	0	0.705141	26.0339	0.437702
104.7	0	0	0.702854	26.0597	0.421911
104.8	0	0	0.700561	26.0855	0.405931
104.9	0	0	0.698261	26.1113	0.389775
105	0	0	0.695955	26.1371	0.373455
105.1	0	0	0.693643	26.1629	0.356985
105.2	0	0	0.691325	26.1887	0.340377
105.3	0	0	0.689001	26.2146	0.323645
105.4	0	0	0.686671	26.2404	0.306803
105.5	0	0	0.684335	26.2662	0.289862
105.6	0	0	0.681994	26.292	0.272836
105.7	0	0	0.679648	26.3178	0.255738
105.8	0	0	0.677296	26.3436	0.238582
105.9	0	0	0.674939	26.3694	0.221379
106	0	0	0.672576	26.3951	0.204144
106.1	0	0	0.670209	26.4209	0.186889
106.2	0	0	0.667836	26.4467	0.169627
106.3	0	0	0.665459	26.4725	0.15237
106.4	0	0	0.663077	26.4983	0.135132
106.5	0	0	0.66069	26.5241	0.117924
106.6	0	0	0.658299	26.5499	0.100759
106.7	0	0	0.655903	26.5757	0.0836498
106.8	0	0	0.653503	26.6014	0.0666082
106.9	0	0	0.651098	26.6272	0.0496461
107	0	0	0.648689	26.653	0.0327756
107.1	0	0	0.646277	26.6788	0.0160084
107.2	0	0	0.64386	26.7045	-0.000644076
107.3	0	0	0.641439	26.7303	-0.0171704
107.4	0	0	0.639015	26.7561	-0.0335592
107.5	0	0	0.636587	26.7818	-0.0497997
107.6	0	0	0.634155	26.8076	-0.065881
107.7	0	0	0.63172	26.8334	-0.0817924
107.8	0	0	0.629282	26.8591	-0.0975235
107.9	0	0	0.62684	26.8849	-0.113064
108	0	0	0.624395	26.9107	-0.128404
108.1	0	0	0.621947	26.9364	-0.143535
108.2	1	1	0.613916	26.9804	-0.167799
108.3	1	1	0.606094	27.0251	-0.19157
108.4	1	1	0.598506	27.0706	-0.214803
108.5	1	1	0.591179	27.1169	-0.237452
108.6	1	1	0.584139	27.1638	-0.259476
108.7	1	1	0.577413	27.2115	-0.280836
108.8	1	1	0.571023	27.2598	-0.301492
108.9	1	1	0.564995	27.3087	-0.321411
109	1	1	0.559351	27.3581	-0.340561
109.1	1	1	0.55411	27.4081	-0.358912
109.2	1	1	0.549292	27.4586	-0.376438
109.3	1	1	0.544913	27.5094	-0.393117
109.4	1	1	0.540988	27.5606	-0.408928
109.5	1	1	0.537528	27.6119	-0.423855
109.6	1	1	0.534544	27.6635	-0.437884
109.7	1	1	0.532041	27.7152	-0.451005
109.8	1	1	0.530023	27.7668	-0.463211
109.9	1	1	0.52849	27.8184	-0.474496
110	1	1	0.527441	27.8698	-0.48486
110.1	1	1	0.526871	27.9209	-0.494305
110.2	1	1	0.526771	27.9717	-0.502833
110.3	1	1	0.527132	28.0221	-0.510453
110.4	1	1	0.527941	28.072	-0.517173
110.5	1	1	0.529185	28.1214	-0.523006
110.6	1	1	0.530845	28.1701	-0.527964
110.7	1	1	0.532904	28.2182	-0.532063
110.8	1	1	0.535343	28.2655	-0.535322
110.9	1	1	0.53814	28.312	-0.537759
111	1	1	0.541276	28.3577	-0.539395
111.1	1	1	0.544727	28.4026	-0.540252
111.2	1	1	0.548472	28.4466	-0.540353
111.3	1	1	0.552487	28.4897	-0.539723
111.4	1	1	0.556752	28.5319	-0.538387
111.5	1	1	0.561243	28.5732	-0.53637
111.6	1	1	0.56594	28.6135	-0.533699
111.7	1	1	0.570821	28.6529	-0.5304
111.8	1	1	0.575867	28.6914	-0.5265
111.9	1	1	0.581056	28.729	-0.522026
112	1	1	0.586371	28.7657	-0.517005
112.1	1	1	0.591794	28.8015	-0.511465
112.2	1	1	0.597308	28.8364	-0.505432
112.3	1	1	0.602897	28.8704	-0.498931
112.4	1	1	0.608544	28.9036	-0.491991
112.5	1	1	0.614237	28.9359	-0.484636
112.6	1	1	0.619962	28.9675	-0.476891
112.7	1	1	0.625707	28.9983	-0.468782
112.8	1	1	0.631459	29.0283	-0.460332
112.9	1	1	0.637208	29.0575	-0.451566
113	1	1	0.642945	29.0861	-0.442505
113.1	1	1	0.648659	29.1139	-0.433172
113.2	1	1	0.654344	29.141	-0.423589
113.3	1	1	0.659991	29.1675	-0.413777
113.4	1	1	0.665592	29.1933	-0.403755
113.5	1	1	0.671143	29.2185	-0.393544
113.6	1	1	0.676637	29.2432	-0.383161
113.7	1	1	0.682068	29.2672	-0.372624
113.8	1	1	0.687433	29.2906	-0.361952
113.9	1	1	0.692727	29.3135	-0.351159
114	1	1	0.697947	29.3359	-0.340263
114.1	1	1	0.70309	29.3577	-0.329277
114.2	1	1	0.708152	29.3791	-0.318217
114.3	1	1	0.713131	29.3999	-0.307096
114.4	1	1	0.718025	29.4203	-0.295927
114.5	1	1	0.722834	29.4403	-0.284721
114.6	1	1	0.727554	29.4598	-0.273491
114.7	1	1	0.732185	29.4788	-0.262248
114.8	1	1	0.736727	29.4975	-0.251002
114.9	1	1	0.741178	29.5157	-0.239762
115	1	1	0.745538	29.5336	-0.228539
115.1	1	1	0.749807	29.551	-0.21734
115.2	1	1	0.753986	29.5682	-0.206173
115.3	1	1	0.758073	29.5849	-0.195046
115.4	1	1	0.76207	29.6013	-0.183967
115.5	1	1	0.765976	29.6174	-0.172941
115.6	1	1	0.769793	29.6331	-0.161975
115.7	1	1	0.773521	29.6486	-0.151074
115.8	1	1	0.777161	29.6637	-0.140244
115.9	1	1	0.780714	29.6785	-0.129489
116	1	1	0.78418	29.693	-0.118814
116.1	1	1	0.787561	29.7073	-0.108223
116.2	1	1	0.790858	29.7213	-0.0977195
116.3	1	1	0.794072	29.735	-0.0873069
116.4	1	1	0.797204	29.7484	-0.0769884
116.5	1	1	0.800256	29.7616	-0.0667666
116.6	1	1	0.803228	29.7746	-0.0566439
116.7	1	1	0.806123	29.7873	-0.0466225
116.8	1	1	0.808941	29.7997	-0.0367043
116.9	1	1	0.811684	29.812	-0.0268908
117	1	1	0.814354	29.824	-0.0171835
117.1	1	1	0.816952	29.8358	-0.00758343
117.2	1	1	0.819478	29.8475	0.0019085
117.3	1	1	0.821936	29.8589	0.0112916
117.4	1	1	0.824326	29.8701	0.0205654
117.5	1	1	0.826649	29.8811	0.0297297
117.6	1	1	0.828908	29.8919	0.0387843
117.7	1	1	0.831102	29.9026	0.0477293
117.8	1	1	0.833235	29.9131	0.056565
117.9	1	1	0.835307	29.9234	0.0652918
118	1	1	0.837318	29.9335	0.0739102
118.1	1	1	0.839272	29.9435	0.0824209
118.2	1	1	0.841168	29.9533	0.0908245
118.3	1	1	0.843007	29.963	0.099122
118.4	1	1	0.844792	29.9725	0.107314
118.5	1	1	0.846522	29.9819	0.115402
118.6	1	1	0.848198	29.9911	0.123387
118.7	1	1	0.849821	30.0002	0.131269
118.8	1	1	0.851392	30.0092	0.13905
118.9	1	1	0.852912	30.018	0.14673
119	1	1	0.854381	30.0267	0.154312
119.1	1	1	0.855799	30.0353	0.161794
119.2	1	1	0.857168	30.0438	0.16918
119.3	1	1	0.858487	30.0522	0.176468
119.4	1	1	0.859756	30.0604	0.183661
119.5	1	1	0.860977	30.0685	0.190759
119.6	1	1	0.862149	30.0766	0.197762
119.7	1	1	0.863273	30.0845	0.204672
119.8	1	1	0.864349	30.0923	0.211488
119.9	1	1	0.865377	30.1	0.218212
120	1	1	0.866359	30.1077	0.224843
120.1	1	1	0.867293	30.1152	0.231383
120.2	0	0	0.865911	30.1412	0.252647
120.3	0	0	0.864515	30.1672	0.273665
120.4	0	0	0.863104	30.1932	0.29442
120.5	0	0	0.861678	30.2192	0.3149
120.6	0	0	0.860237	30.2453	0.33509
120.7	0	0	0.858782	30.2713	0.354977
120.8	0	0	0.857313	30.2973	0.374545
120.9	0	0	0.855829	30.3233	0.393783
121	0	0	0.854331	30.3493	0.412678
121.1	0	0	0.852819	30.3752	0.431216
121.2	0	0	0.851293	30.4012	0.449385
121.3	0	0	0.849753	30.4272	0.467174
121.4	0	0	0.8482	30.4532	0.484571
121.5	0	0	0.846632	30.4792	0.501565
121.6	0	0	0.845051	30.5052	0.518144
121.7	0	0	0.843456	30.5311	0.534298
121.8	0	0	0.841848	30.5571	0.550016
121.9	0	0	0.840226	30.5831	0.56529
122	0	0	0.838591	30.6091	0.580109
122.1	0	0	0.836942	30.635	0.594465
122.2	0	0	0.835281	30.661	0.608349
122.3	0	0	0.833606	30.687	0.621752
122.4	0	0	0.831919	30.7129	0.634668
122.5	0	0	0.830218	30.7389	0.647087
122.6	0	0	0.828505	30.7648	0.659004
122.7	0	0	0.826779	30.7908	0.670411
122.8	0	0	0.825041	30.8167	0.681304
122.9	0	0	0.82329	30.8427	0.691674
123	0	0	0.821527	30.8686	0.701519
123.1	0	0	0.819751	30.8945	0.710832
123.2	0	0	0.817963	30.9205	0.719609
123.3	0	0	0.816163	30.9464	0.727846
123.4	0	0	0.814351	30.9723	0.735539
123.5	0	0	0.812527	30.9983	0.742686
123.6	0	0	0.810692	31.0242	0.749284
123.7	0	0	0.808844	31.0501	0.75533
123.8	0	0	0.806985	31.076	0.760822
123.9	0	0	0.805114	31.102	0.765759
124	0	0	0.803232	31.1279	0.770141
124.1	0	0	0.801338	31.1538	0.773966
124.2	0	0	0.799434	31.1797	0.777234
124.3	0	0	0.797518	31.2056	0.779946
124.4	0	0	0.795591	31.2315	0.782103
124.5	0	0	0.793653	31.2574	0.783705
124.6	0	0	0.791704	31.2833	0.784755
124.7	0	0	0.789744	31.3092	0.785254
124.8	0	0	0.787774	31.3351	0.785204
124.9	0	0	0.785793	31.361	0.784609
125	0	0	0.783801	31.3869	0.783472
125.1	0	0	0.7818	31.4128	0.781796
125.2	0	0	0.779788	31.4387	0.779585
125.3	0	0	0.777765	31.4646	0.776845
125.4	0	0	0.775733	31.4905	0.773579
125.5	0	0	0.773691	31.5163	0.769793
125.6	0	0	0.771638	31.5422	0.765492
125.7	0	0	0.769576	31.5681	0.760683
125.8	0	0	0.767505	31.594	0.755371
125.9	0	0	0.765423	31.6198	0.749564
126	0	0	0.763333	31.6457	0.743268
126.1	0	0	0.761233	31.6716	0.736491
126.2	0	0	0.759123	31.6974	0.72924
126.3	0	0	0.757005	31.7233	0.721523
126.4	0	0	0.754877	31.7492	0.713349
126.5	0	0	0.75274	31.775	0.704726
126.6	0	0	0.750595	31.8009	0.695663
126.7	0	0	0.748441	31.8267	0.686169
126.8	0	0	0.746278	31.8526	0.676254
126.9	0	0	0.744106	31.8784	0.665928
127	0	0	0.741926	31.9043	0.6552
127.1	0	0	0.739738	31.9301	0.644081
127.2	0	0	0.737542	31.956	0.632581
127.3	0	0	0.735337	31.9818	0.620711
127.4	0	0	0.733124	32.0076	0.608482
127.5	0	0	0.730903	32.0335	0.595905
127.6	0	0	0.728675	32.0593	0.582992
127.7	0	0	0.726439	32.0851	0.569753
127.8	0	0	0.724195	32.111	0.556201
127.9	0	0	0.721943	32.1368	0.542348
128	0	0	0.719685	32.1626	0.528206
128.1	0	0	0.717418	32.1884	0.513786
128.2	0	0	0.715145	32.2143	0.499101
128.3	0	0	0.712865	32.2401	0.484165
128.4	0	0	0.710577	32.2659	0.468988
128.5	0	0	0.708283	32.2917	0.453585
128.6	0	0	0.705982	32.3175	0.437967
128.7	0	0	0.703674	32.3433	0.422147
128.8	0	0	0.70136	32.3691	0.40614
128.9	0	0	0.699039	32.3949	0.389957
129	0	0	0.696712	32.4207	0.373611
129.1	0	0	0.694378	32.4465	0.357116
129.2	0	0	0.692039	32.4723	0.340485
129.3	0	0	0.689693	32.4981	0.323731
129.4	0	0	0.687342	32.5239	0.306867
129.5	0	0	0.684984	32.5497	0.289907
129.6	0	0	0.682621	32.5755	0.272862
129.7	0	0	0.680252	32.6013	0.255747
129.8	0	0	0.677878	32.6271	0.238575
129.9	0	0	0.675499	32.6529	0.221358
130	0	0	0.673114	32.6786	0.20411
130.1	0	0	0.670724	32.7044	0.186843
130.2	0	0	0.668328	32.7302	0.16957
130.3	0	0	0.665928	32.756	0.152304
130.4	0	0	0.663523	32.7817	0.135058
130.5	0	0	0.661114	32.8075	0.117844
130.6	0	0	0.658699	32.8333	0.100674
130.7	0	0	0.65628	32.8591	0.0835616
130.8	0	0	0.653857	32.8848	0.066518
130.9	0	0	0.651429	32.9106	0.0495553
131	0	0	0.648997	32.9363	0.0326856
131.1	0	0	0.646561	32.9621	0.0159205
131.2	0	0	0.644121	32.9879	-0.000728372
131.3	0	0	0.641677	33.0136	-0.0172498
131.4	0	0	0.63923	33.0394	-0.0336324
131.5	0	0	0.636779	33.0651	-0.0498654
131.6	0	0	0.634324	33.0909	-0.0659378
131.7	0	0	0.631865	33.1166	-0.0818391
131.8	0	0	0.629404	33.1424	-0.097559
131.9	0	0	0.626939	33.1681	-0.113087
132	0	0	0.624471	33.1938	-0.128414
132.1	0	0	0.621999	33.2196	-0.143529
132.2	1	1	0.613958	33.2636	-0.167807
132.3	1	1	0.606125	33.3083	-0.191591
132.4	1	1	0.598525	33.3539	-0.214837
132.5	1	1	0.591187	33.4001	-0.237498
132.6	1	1	0.584135	33.4471	-0.259532
132.7	1	1	0.577395	33.4948	-0.2809
132.8	1	1	0.570993	33.5431	-0.301564
132.9	1	1	0.564951	33.5921	-0.321488
133	1	1	0.559292	33.6416	-0.34064
133.1	1	1	0.554036	33.6916	-0.358992
133.2	1	1	0.549203	33.7421	-0.376516
133.3	1	1	0.544809	33.793	-0.393189
133.4	1	1	0.540868	33.8442	-0.408992
133.5	1	1	0.537393	33.8956	-0.423907
133.6	1	1	0.534392	33.9472	-0.437921
133.7	1	1	0.531872	33.9989	-0.451024
133.8	1	1	0.529837	34.0506	-0.463207
133.9	1	1	0.528287	34.1022	-0.474468
134	1	1	0.52722	34.1536	-0.484804
134.1	1	1	0.526632	34.2048	-0.494217
134.2	1	1	0.526514	34.2557	-0.502712
134.3	1	1	0.526857	34.3061	-0.510296
134.4	1	1	0.527648	34.3561	-0.516977
134.5	1	1	0.528872	34.4055	-0.522769
134.6	1	1	0.530513	34.4542	-0.527685
134.7	1	1	0.532552	34.5023	-0.53174
134.8	1	1	0.53497	34.5496	-0.534954
134.9	1	1	0.537747	34.5962	-0.537345
135	1	1	0.540861	34.642	-0.538934
135.1	1	1	0.544289	34.6868	-0.539744
135.2	1	1	0.548011	34.7309	-0.539799
135.3	1	1	0.552003	34.774	-0.539123
135.4	1	1	0.556243	34.8162	-0.53774
135.5	1	1	0.560708	34.8574	-0.535679
135.6	1	1	0.565379	34.8978	-0.532964
135.7	1	1	0.570232	34.9372	-0.529623
135.8	1	1	0.575249	34.9757	-0.525682
135.9	1	1	0.580409	35.0133	-0.521171
136	1	1	0.585694	35.0499	-0.516115
136.1	1	1	0.591086	35.0857	-0.510542
136.2	1	1	0.596568	35.1206	-0.504479
136.3	1	1	0.602124	35.1546	-0.497954
136.4	1	1	0.607738	35.1877	-0.490991
136.5	1	1	0.613397	35.2201	-0.483619
136.6	1	1	0.619088	35.2516	-0.475861
136.7	1	1	0.624798	35.2823	-0.467743
136.8	1	1	0.630516	35.3123	-0.45929
136.9	1	1	0.636231	35.3415	-0.450526
137	1	1	0.641933	35.37	-0.441472
137.1	1	1	0.647615	35.3977	-0.432153
137.2	1	1	0.653267	35.4248	-0.422589
137.3	1	1	0.658882	35.4512	-0.412801
137.4	1	1	0.664453	35.477	-0.40281
137.5	1	1	0.669975	35.5021	-0.392635
137.6	1	1	0.675441	35.5267	-0.382294
137.7	1	1	0.680847	35.5506	-0.371805
137.8	1	1	0.686189	35.574	-0.361186
137.9	1	1	0.691463	35.5968	-0.350453
138	1	1	0.696664	35.6191	-0.33962
138.1	1	1	0.701791	35.6409	-0.328703
138.2	1	1	0.706841	35.6621	-0.317716
138.3	1	1	0.711811	35.6829	-0.306671
138.4	1	1	0.716699	35.7032	-0.295582
138.5	1	1	0.721505	35.7231	-0.28446
138.6	1	1	0.726226	35.7425	-0.273317
138.7	1	1	0.730862	35.7614	-0.262162
138.8	1	1	0.735411	35.78	-0.251006
138.9	1	1	0.739875	35.7982	-0.239857
139	1	1	0.744251	35.8159	-0.228725
139.1	1	1	0.748539	35.8333	-0.217618
139.2	1	1	0.752741	35.8504	-0.206542
139.3	1	1	0.756855	35.867	-0.195505
139.4	1	1	0.760882	35.8834	-0.184513
139.5	1	1	0.764823	35.8994	-0.173572
139.6	1	1	0.768677	35.9151	-0.162688
139.7	1	1	0.772445	35.9304	-0.151866
139.8	1	1	0.776129	35.9455	-0.141111
139.9	1	1	0.779727	35.9603	-0.130426
140	1	1	0.783242	35.9747	-0.119817
140.1	1	1	0.786673	35.9889	-0.109286
140.2	1	1	0.790023	36.0029	-0.0988367
140.3	1	1	0.793291	36.0166	-0.0884728
140.4	1	1	0.796478	36.03	-0.0781968
140.5	1	1	0.799585	36.0432	-0.0680111
140.6	1	1	0.802614	36.0561	-0.057918
140.7	1	1	0.805566	36.0688	-0.0479196
140.8	1	1	0.80844	36.0813	-0.0380177
140.9	1	1	0.811239	36.0935	-0.0282138
141	1	1	0.813964	36.1056	-0.0185095
141.1	1	1	0.816614	36.1174	-0.00890584
141.2	1	1	0.819193	36.129	0.000596062
141.3	1	1	0.821699	36.1405	0.00999534
141.4	1	1	0.824136	36.1517	0.0192913
141.5	1	1	0.826503	36.1628	0.0284833
141.6	1	1	0.828801	36.1737	0.0375709
141.7	1	1	0.831032	36.1844	0.0465538
141.8	1	1	0.833197	36.1949	0.0554318
141.9	1	1	0.835296	36.2053	0.0642047
142	1	1	0.837331	36.2155	0.0728725
142.1	1	1	0.839302	36.2255	0.0814351
142.2	1	1	0.84121	36.2354	0.0898927
142.3	1	1	0.843056	36.2451	0.0982454
142.4	1	1	0.844841	36.2547	0.106493
142.5	1	1	0.846566	36.2641	0.114637
142.6	1	1	0.848231	36.2734	0.122676
142.7	1	1	0.849838	36.2826	0.130611
142.8	1	1	0.851387	36.2916	0.138442
142.9	1	1	0.852878	36.3006	0.14617
143	1	1	0.854314	36.3093	0.153796
143.1	1	1	0.855694	36.318	0.161318
143.2	1	1	0.857019	36.3265	0.168738
143.3	1	1	0.858291	36.3349	0.176057
143.4	1	1	0.859509	36.3432	0.183274
143.5	1	1	0.860675	36.3514	0.19039
143.6	1	1	0.86179	36.3594	0.197406
143.7	1	1	0.862855	36.3674	0.204323
143.8	1	1	0.863869	36.3752	0.21114
143.9	1	1	0.864835	36.383	0.217859
144	1	1	0.865753	36.3906	0.22448
144.1	1	1	0.866624	36.3981	0.231003
144.2	0	0	0.865221	36.4242	0.252247
144.3	0	0	0.863804	36.4502	0.273243
144.4	0	0	0.862372	36.4762	0.293976
144.5	0	0	0.860925	36.5022	0.314433
144.6	0	0	0.859465	36.5282	0.3346
144.7	0	0	0.857989	36.5542	0.354462
144.8	0	0	0.8565	36.5802	0.374006
144.9	0	0	0.854997	36.6062	0.393219
145	0	0	0.853479	36.6322	0.412087
145.1	0	0	0.851948	36.6582	0.430599
145.2	0	0	0.850403	36.6842	0.448743
145.3	0	0	0.848844	36.7102	0.466505
145.4	0	0	0.847272	36.7362	0.483875
145.5	0	0	0.845686	36.7621	0.500841
145.6	0	0	0.844086	36.7881	0.517392
145.7	0	0	0.842473	36.8141	0.533519
145.8	0	0	0.840847	36.8401	0.54921
145.9	0	0	0.839208	36.866	0.564456
146	0	0	0.837556	36.892	0.579248
146.1	0	0	0.83589	36.918	0.593576
146.2	0	0	0.834212	36.9439	0.607433
146.3	0	0	0.832521	36.9699	0.620809
146.4	0	0	0.830817	36.9959	0.633697
146.5	0	0	0.829101	37.0218	0.64609
146.6	0	0	0.827372	37.0478	0.657981
146.7	0	0	0.825631	37.0737	0.669362
146.8	0	0	0.823878	37.0997	0.680229
146.9	0	0	0.822112	37.1256	0.690575
147	0	0	0.820334	37.1515	0.700395
147.1	0	0	0.818544	37.1775	0.709685
147.2	0	0	0.816743	37.2034	0.718439
147.3	0	0	0.814929	37.2294	0.726653
147.4	0	0	0.813104	37.2553	0.734326
147.5	0	0	0.811267	37.2812	0.741452
147.6	0	0	0.809419	37.3071	0.748029
147.7	0	0	0.807559	37.3331	0.754056
147.8	0	0	0.805688	37.359	0.759531
147.9	0	0	0.803805	37.3849	0.764451
148	0	0	0.801912	37.4108	0.768817
148.1	0	0	0.800007	37.4367	0.772627
148.2	0	0	0.798092	37.4626	0.775881
148.3	0	0	0.796166	37.4885	0.778581
148.4	0	0	0.794229	37.5145	0.780726
148.5	0	0	0.792281	37.5404	0.782318
148.6	0	0	0.790323	37.5663	0.783358
148.7	0	0	0.788354	37.5922	0.783849
148.8	0	0	0.786375	37.6181	0.783793
148.9	0	0	0.784386	37.6439	0.783193
149	0	0	0.782387	37.6698	0.782052
149.1	0	0	0.780378	37.6957	0.780373
149.2	0	0	0.778359	37.7216	0.778162
149.3	0	0	0.77633	37.7475	0.775421
149.4	0	0	0.774291	37.7734	0.772157
149.5	0	0	0.772243	37.7993	0.768374
149.6	0	0	0.770185	37.8251	0.764077
149.7	0	0	0.768118	37.851	0.759274
149.8	0	0	0.766041	37.8769	0.753969
149.9	0	0	0.763955	37.9027	0.74817
150	0	0	0.761861	37.9286	0.741884
150.1	0	0	0.759757	37.9545	0.735118
150.2	0	0	0.757644	37.9803	0.727879
150.3	0	0	0.755522	38.0062	0.720177
150.4	0	0	0.753392	38.0321	0.712018
150.5	0	0	0.751253	38.0579	0.703411
150.6	0	0	0.749106	38.0838	0.694366
150.7	0	0	0.74695	38.1096	0.684892
150.8	0	0	0.744786	38.1355	0.674997
150.9	0	0	0.742614	38.1613	0.664692
151	0	0	0.740434	38.1872	0.653987
151.1	0	0	0.738246	38.213	0.642892
151.2	0	0	0.736049	38.2388	0.631417
151.3	0	0	0.733846	38.2647	0.619573
151.4	0	0	0.731634	38.2905	0.607371
151.5	0	0	0.729415	38.3164	0.594823
151.6	0	0	0.727188	38.3422	0.581938
151.7	0	0	0.724954	38.368	0.56873
151.8	0	0	0.722713	38.3938	0.555209
151.9	0	0	0.720465	38.4197	0.541388
152	0	0	0.718209	38.4455	0.527277
152.1	0	0	0.715947	38.4713	0.512891
152.2	0	0	0.713678	38.4971	0.498241
152.3	0	0	0.711402	38.5229	0.483338
152.4	0	0	0.70912	38.5488	0.468197
152.5	0	0	0.70683	38.5746	0.452829
152.6	0	0	0.704535	38.6004	0.437247
152.7	0	0	0.702233	38.6262	0.421464
152.8	0	0	0.699925	38.652	0.405494
152.9	0	0	0.697611	38.6778	0.389348
153	0	0	0.695291	38.7036	0.373039
153.1	0	0	0.692965	38.7294	0.356582
153.2	0	0	0.690633	38.7552	0.339989
153.3	0	0	0.688296	38.781	0.323272
153.4	0	0	0.685952	38.8068	0.306446
153.5	0	0	0.683604	38.8326	0.289523
153.6	0	0	0.68125	38.8584	0.272516
153.7	0	0	0.67889	38.8842	0.255438
153.8	0	0	0.676526	38.9099	0.238303
153.9	0	0	0.674156	38.9357	0.221123
154	0	0	0.671782	38.9615	0.203911
154.1	0	0	0.669403	38.9873	0.18668
154.2	0	0	0.667018	39.0131	0.169442
154.3	0	0	0.66463	39.0388	0.152212
154.4	0	0	0.662236	39.0646	0.135
154.5	0	0	0.659839	39.0904	0.117819
154.6	0	0	0.657436	39.1162	0.100683
154.7	0	0	0.65503	39.1419	0.0836028
154.8	0	0	0.65262	39.1677	0.0665907
154.9	0	0	0.650205	39.1935	0.0496589
155	0	0	0.647787	39.2192	0.0328191
155.1	0	0	0.645364	39.245	0.016083
155.2	0	0	0.642938	39.2707	-0.000537809
155.3	0	0	0.640509	39.2965	-0.0170321
155.4	0	0	0.638076	39.3223	-0.0333887
155.5	0	0	0.635639	39.348	-0.0495965
155.6	0	0	0.633199	39.3738	-0.065645
155.7	0	0	0.630756	39.3995	-0.0815235
155.8	0	0	0.62831	39.4253	-0.0972216
155.9	0	0	0.625861	39.451	-0.112729
156	0	0	0.623409	39.4768	-0.128036
156.1	1	1	0.615169	39.5204	-0.15249
156.2	1	1	0.607124	39.5648	-0.176471
156.3	1	1	0.599303	39.61	-0.199933
156.4	1	1	0.59173	39.656	-0.222831
156.5	1	1	0.584434	39.7027	-0.245122
156.6	1	1	0.57744	39.7501	-0.266765
156.7	1	1	0.570774	39.7982	-0.287721
156.8	1	1	0.564461	39.847	-0.307955
156.9	1	1	0.558524	39.8963	-0.327435
157	1	1	0.552984	39.9462	-0.346128
157.1	1	1	0.547862	39.9966	-0.364009
157.2	1	1	0.543177	40.0474	-0.381054
157.3	1	1	0.538943	40.0986	-0.39724
157.4	1	1	0.535175	40.1501	-0.412552
157.5	1	1	0.531883	40.2018	-0.426973
157.6	1	1	0.529075	40.2536	-0.440492
157.7	1	1	0.526757	40.3055	-0.453102
157.8	1	1	0.524931	40.3574	-0.464796
157.9	1	1	0.523597	40.4091	-0.475573
158	1	1	0.52275	40.4606	-0.485432
158.1	1	1	0.522384	40.5118	-0.494378
158.2	1	1	0.522491	40.5626	-0.502416
158.3	1	1	0.523059	40.613	-0.509554
158.4	1	1	0.524074	40.6628	-0.515804
158.5	1	1	0.525521	40.7121	-0.521179
158.6	1	1	0.527382	40.7606	-0.525692
158.7	1	1	0.529637	40.8085	-0.529362
158.8	1	1	0.532266	40.8556	-0.532207
158.9	1	1	0.535249	40.9019	-0.534247
159	1	1	0.538563	40.9474	-0.535503
159.1	1	1	0.542185	40.9919	-0.535997
159.2	1	1	0.546093	41.0356	-0.535755
159.3	1	1	0.550265	41.0784	-0.534799
159.4	1	1	0.554677	41.1202	-0.533155
159.5	1	1	0.559308	41.1611	-0.530849
159.6	1	1	0.564136	41.201	-0.527907
159.7	1	1	0.56914	41.2401	-0.524356
159.8	1	1	0.574299	41.2781	-0.520222
159.9	1	1	0.579595	41.3153	-0.515532
160	1	1	0.585009	41.3516	-0.510313
160.1	1	1	0.590523	41.3869	-0.504591
160.2	1	1	0.59612	41.4214	-0.498392
160.3	1	1	0.601784	41.4551	-0.491743
160.4	1	1	0.607501	41.4878	-0.48467
160.5	1	1	0.613256	41.5198	-0.477197
160.6	1	1	0.619037	41.551	-0.469349
160.7	1	1	0.624831	41.5813	-0.461151
160.8	1	1	0.630627	41.6109	-0.452627
160.9	1	1	0.636416	41.6398	-0.443798
161	1	1	0.642186	41.668	-0.434689
161.1	1	1	0.64793	41.6954	-0.425321
161.2	1	1	0.653639	41.7222	-0.415714
161.3	1	1	0.659307	41.7483	-0.40589
161.4	1	1	0.664926	41.7738	-0.395867
161.5	1	1	0.670491	41.7987	-0.385666
161.6	1	1	0.675997	41.8229	-0.375304
161.7	1	1	0.681437	41.8466	-0.364798
161.8	1	1	0.686809	41.8697	-0.354166
161.9	1	1	0.692109	41.8923	-0.343423
162	1	1	0.697333	41.9143	-0.332585
162.1	1	1	0.702478	41.9359	-0.321667
162.2	1	1	0.707542	41.9569	-0.310682
162.3	1	1	0.712524	41.9775	-0.299643
162.4	1	1	0.71742	41.9976	-0.288562
162.5	1	1	0.722231	42.0172	-0.277452
162.6	1	1	0.726954	42.0364	-0.266324
162.7	1	1	0.731588	42.0552	-0.255187
162.8	1	1	0.736134	42.0736	-0.244053
162.9	1	1	0.740591	42.0916	-0.232928
163	1	1	0.744958	42.1091	-0.221824
163.1	1	1	0.749236	42.1264	-0.210746
163.2	1	1	0.753425	42.1432	-0.199703
163.3	1	1	0.757524	42.1597	-0.188702
163.4	1	1	0.761534	42.1759	-0.177749
163.5	1	1	0.765456	42.1918	-0.16685
163.6	1	1	0.769289	42.2073	-0.15601
163.7	1	1	0.773036	42.2225	-0.145235
163.8	1	1	0.776695	42.2374	-0.134529
163.9	1	1	0.780269	42.252	-0.123896
164	1	1	0.783757	42.2664	-0.113341
164.1	1	1	0.787161	42.2804	-0.102866
164.2	1	1	0.790481	42.2942	-0.0924768
164.3	1	1	0.793719	42.3078	-0.0821746
164.4	1	1	0.796874	42.3211	-0.0719627
164.5	1	1	0.799949	42.3341	-0.0618438
164.6	1	1	0.802944	42.3469	-0.05182
164.7	1	1	0.80586	42.3595	-0.0418937
164.8	1	1	0.808699	42.3718	-0.0320667
164.9	1	1	0.811461	42.384	-0.0223407
165	1	1	0.814147	42.3959	-0.0127173
165.1	1	1	0.816759	42.4076	-0.00319775
165.2	1	1	0.819299	42.4191	0.00621666
165.3	1	1	0.821766	42.4304	0.015525
165.4	1	1	0.824163	42.4415	0.0247263
165.5	1	1	0.82649	42.4524	0.03382
165.6	1	1	0.82875	42.4632	0.0428056
165.7	1	1	0.830943	42.4737	0.0516828
165.8	1	1	0.833071	42.4841	0.0604512
165.9	1	1	0.835136	42.4943	0.0691109
166	1	1	0.837137	42.5044	0.0776619
166.1	1	1	0.839078	42.5143	0.0861045
166.2	1	1	0.840959	42.524	0.0944391
166.3	1	1	0.842781	42.5336	0.102666
166.4	1	1	0.844547	42.5431	0.110786
166.5	1	1	0.846256	42.5523	0.1188
166.6	1	1	0.847911	42.5615	0.126709
166.7	1	1	0.849513	42.5705	0.134514
166.8	1	1	0.851062	42.5794	0.142215
166.9	1	1	0.852561	42.5881	0.149814
167	1	1	0.854009	42.5968	0.157311
167.1	1	1	0.855407	42.6053	0.164709
167.2	1	1	0.856758	42.6136	0.172009
167.3	1	1	0.858061	42.6219	0.179211
167.4	1	1	0.859317	42.6301	0.186317
167.5	1	1	0.860527	42.6381	0.193328
167.6	1	1	0.861691	42.646	0.200245
167.7	1	1	0.86281	42.6539	0.20707
167.8	1	1	0.863884	42.6616	0.213804
167.9	1	1	0.864914	42.6692	0.220448
168	1	1	0.8659	42.6768	0.227002
