# Supplementary material for: Application of time lags between light and temperature cycles for growth control based on the circadian clock of Lactuca sativa L. seedlings
Source: Front Plant Sci. 2022 Oct 13;13:994555. doi: 10.3389/fpls.2022.994555 (PMC9802636; doi:10.3389/fpls.2022.994555)
Supplement: Supplementary file 1 [file DataSheet_1.zip › Simulation/GW (Figure S9)/L12D12_12h12C_Dt=18h_GW.csv]

t	LD	Temperature	R	��	RCos��
0.1	0	1	0.999987	-0.529598	0.862999
0.2	0	1	0.999947	-0.512755	0.87135
0.3	0	1	0.99988	-0.495826	0.879471
0.4	0	1	0.999786	-0.478808	0.887355
0.5	0	1	0.999664	-0.461697	0.894997
0.6	0	1	0.999513	-0.444491	0.90239
0.7	0	1	0.999334	-0.427186	0.90953
0.8	0	1	0.999126	-0.409778	0.916408
0.9	0	1	0.998888	-0.392264	0.923018
1	0	1	0.99862	-0.374642	0.929354
1.1	0	1	0.99832	-0.356907	0.935408
1.2	0	1	0.997989	-0.339055	0.941173
1.3	0	1	0.997626	-0.321085	0.94664
1.4	0	1	0.997229	-0.302991	0.951803
1.5	0	1	0.996798	-0.284771	0.956653
1.6	0	1	0.996333	-0.266421	0.961182
1.7	0	1	0.995833	-0.247938	0.965381
1.8	0	1	0.995295	-0.229317	0.969241
1.9	0	1	0.994721	-0.210555	0.972753
2	0	1	0.994108	-0.191649	0.975908
2.1	0	1	0.993456	-0.172595	0.978696
2.2	0	1	0.992764	-0.15339	0.981108
2.3	0	1	0.99203	-0.134029	0.983133
2.4	0	1	0.991254	-0.114509	0.984762
2.5	0	1	0.990434	-0.0948261	0.985984
2.6	0	1	0.989569	-0.074977	0.986789
2.7	0	1	0.988658	-0.0549578	0.987165
2.8	0	1	0.9877	-0.0347649	0.987103
2.9	0	1	0.986693	-0.0143946	0.986591
3	0	1	0.985637	0.00615682	0.985618
3.1	0	1	0.98453	0.026893	0.984174
3.2	0	1	0.98337	0.0478175	0.982246
3.3	0	1	0.982156	0.068934	0.979823
3.4	0	1	0.980887	0.090246	0.976895
3.5	0	1	0.979561	0.111757	0.973451
3.6	0	1	0.978178	0.133471	0.969478
3.7	0	1	0.976735	0.15539	0.964967
3.8	0	1	0.975232	0.17752	0.959906
3.9	0	1	0.973666	0.199861	0.954285
4	0	1	0.972037	0.222419	0.948093
4.1	0	1	0.970344	0.245196	0.941321
4.2	0	1	0.968584	0.268196	0.933958
4.3	0	1	0.966757	0.29142	0.925995
4.4	0	1	0.964861	0.314873	0.917425
4.5	0	1	0.962896	0.338557	0.908237
4.6	0	1	0.96086	0.362475	0.898425
4.7	0	1	0.958752	0.386629	0.887982
4.8	0	1	0.956571	0.411023	0.876901
4.9	0	1	0.954317	0.435657	0.865177
5	0	1	0.951987	0.460535	0.852805
5.1	0	1	0.949583	0.485658	0.839781
5.2	0	1	0.947103	0.511028	0.826103
5.3	0	1	0.944547	0.536648	0.811769
5.4	0	1	0.941915	0.562518	0.796779
5.5	0	1	0.939205	0.588641	0.781134
5.6	0	1	0.93642	0.615016	0.764834
5.7	0	1	0.933558	0.641646	0.747884
5.8	0	1	0.93062	0.668531	0.730288
5.9	0	1	0.927606	0.695671	0.712053
6	0	1	0.924518	0.723067	0.693185
6.1	0	1	0.921356	0.75072	0.673694
6.2	0	0	0.919559	0.776528	0.655968
6.3	0	0	0.917744	0.802335	0.637859
6.4	0	0	0.915913	0.828143	0.619382
6.5	0	0	0.914066	0.85395	0.600551
6.6	0	0	0.912203	0.879758	0.581381
6.7	0	0	0.910323	0.905565	0.561889
6.8	0	0	0.908428	0.931372	0.542089
6.9	0	0	0.906516	0.957179	0.521998
7	0	0	0.904589	0.982986	0.501631
7.1	0	0	0.902646	1.00879	0.481004
7.2	0	0	0.900688	1.0346	0.460135
7.3	0	0	0.898715	1.06041	0.439038
7.4	0	0	0.896726	1.08621	0.41773
7.5	0	0	0.894722	1.11202	0.396229
7.6	0	0	0.892704	1.13783	0.37455
7.7	0	0	0.89067	1.16363	0.352711
7.8	0	0	0.888622	1.18944	0.330728
7.9	0	0	0.886559	1.21525	0.308617
8	0	0	0.884482	1.24105	0.286397
8.1	0	0	0.882391	1.26686	0.264082
8.2	0	0	0.880285	1.29266	0.241691
8.3	0	0	0.878166	1.31847	0.219241
8.4	0	0	0.876032	1.34428	0.196747
8.5	0	0	0.873885	1.37008	0.174226
8.6	0	0	0.871724	1.39589	0.151696
8.7	0	0	0.86955	1.42169	0.129173
8.8	0	0	0.867362	1.4475	0.106673
8.9	0	0	0.865161	1.4733	0.0842134
9	0	0	0.862947	1.49911	0.0618095
9.1	0	0	0.86072	1.52491	0.0394779
9.2	0	0	0.85848	1.55072	0.0172347
9.3	0	0	0.856228	1.57652	-0.00490438
9.4	0	0	0.853962	1.60233	-0.0269234
9.5	0	0	0.851685	1.62813	-0.0488069
9.6	0	0	0.849395	1.65394	-0.0705395
9.7	0	0	0.847092	1.67974	-0.0921059
9.8	0	0	0.844778	1.70555	-0.113491
9.9	0	0	0.842452	1.73135	-0.134681
10	0	0	0.840114	1.75716	-0.155659
10.1	0	0	0.837764	1.78296	-0.176414
10.2	0	0	0.835403	1.80877	-0.196929
10.3	0	0	0.83303	1.83457	-0.217192
10.4	0	0	0.830646	1.86037	-0.237189
10.5	0	0	0.828251	1.88618	-0.256906
10.6	0	0	0.825845	1.91198	-0.276331
10.7	0	0	0.823428	1.93778	-0.295451
10.8	0	0	0.821	1.96359	-0.314254
10.9	0	0	0.818562	1.98939	-0.332727
11	0	0	0.816113	2.0152	-0.35086
11.1	0	0	0.813654	2.041	-0.368639
11.2	0	0	0.811184	2.0668	-0.386056
11.3	0	0	0.808705	2.0926	-0.403098
11.4	0	0	0.806215	2.11841	-0.419756
11.5	0	0	0.803716	2.14421	-0.436019
11.6	0	0	0.801206	2.17001	-0.451877
11.7	0	0	0.798688	2.19582	-0.467323
11.8	0	0	0.796159	2.22162	-0.482346
11.9	0	0	0.793622	2.24742	-0.496938
12	0	0	0.791075	2.27322	-0.511092
12.1	1	0	0.786717	2.31055	-0.530331
12.2	1	0	0.782451	2.34808	-0.548769
12.3	1	0	0.778286	2.3858	-0.56638
12.4	1	0	0.77423	2.42369	-0.583139
12.5	1	0	0.77029	2.46174	-0.599026
12.6	1	0	0.766473	2.49993	-0.614021
12.7	1	0	0.762785	2.53824	-0.628106
12.8	1	0	0.759233	2.57666	-0.641266
12.9	1	0	0.755823	2.61517	-0.653491
13	1	0	0.752559	2.65375	-0.664769
13.1	1	0	0.749447	2.69238	-0.675093
13.2	1	0	0.746491	2.73104	-0.684458
13.3	1	0	0.743695	2.76972	-0.692861
13.4	1	0	0.741061	2.80839	-0.700302
13.5	1	0	0.738593	2.84703	-0.706781
13.6	1	0	0.736292	2.88563	-0.712303
13.7	1	0	0.73416	2.92416	-0.716874
13.8	1	0	0.732198	2.96261	-0.720501
13.9	1	0	0.730406	3.00095	-0.723194
14	1	0	0.728784	3.03917	-0.724965
14.1	1	0	0.727332	3.07724	-0.725827
14.2	1	0	0.726047	3.11516	-0.725794
14.3	1	0	0.724929	3.15289	-0.724883
14.4	1	0	0.723975	3.19043	-0.723112
14.5	1	0	0.723183	3.22776	-0.720499
14.6	1	0	0.722548	3.26486	-0.717066
14.7	1	0	0.722069	3.30171	-0.712833
14.8	1	0	0.721741	3.3383	-0.707822
14.9	1	0	0.72156	3.37463	-0.702056
15	1	0	0.721521	3.41066	-0.695559
15.1	1	0	0.72162	3.4464	-0.688356
15.2	1	0	0.721852	3.48183	-0.680472
15.3	1	0	0.722212	3.51694	-0.671931
15.4	1	0	0.722694	3.55172	-0.66276
15.5	1	0	0.723293	3.58617	-0.652984
15.6	1	0	0.724003	3.62027	-0.64263
15.7	1	0	0.72482	3.65401	-0.631724
15.8	1	0	0.725736	3.6874	-0.620291
15.9	1	0	0.726747	3.72043	-0.608359
16	1	0	0.727847	3.75309	-0.595952
16.1	1	0	0.72903	3.78538	-0.583098
16.2	1	0	0.73029	3.8173	-0.56982
16.3	1	0	0.731622	3.84884	-0.556146
16.4	1	0	0.733021	3.88	-0.542098
16.5	1	0	0.734481	3.91079	-0.527703
16.6	1	0	0.735996	3.9412	-0.512983
16.7	1	0	0.737562	3.97123	-0.497962
16.8	1	0	0.739174	4.00088	-0.482663
16.9	1	0	0.740826	4.03016	-0.467109
17	1	0	0.742514	4.05907	-0.451321
17.1	1	0	0.744233	4.0876	-0.435321
17.2	1	0	0.745979	4.11577	-0.419129
17.3	1	0	0.747747	4.14357	-0.402765
17.4	1	0	0.749534	4.17101	-0.386249
17.5	1	0	0.751335	4.19809	-0.3696
17.6	1	0	0.753147	4.22482	-0.352835
17.7	1	0	0.754966	4.2512	-0.335972
17.8	1	0	0.756788	4.27723	-0.319027
17.9	1	0	0.758611	4.30292	-0.302018
18	1	0	0.76043	4.32828	-0.284959
18.1	1	1	0.764827	4.34699	-0.273289
18.2	1	1	0.769122	4.36535	-0.261591
18.3	1	1	0.773316	4.38336	-0.249877
18.4	1	1	0.777406	4.40103	-0.238158
18.5	1	1	0.781395	4.41838	-0.226443
18.6	1	1	0.785283	4.4354	-0.214743
18.7	1	1	0.789069	4.45211	-0.203066
18.8	1	1	0.792754	4.46852	-0.191421
18.9	1	1	0.796339	4.48462	-0.179816
19	1	1	0.799825	4.50044	-0.168258
19.1	1	1	0.803213	4.51597	-0.156755
19.2	1	1	0.806504	4.53122	-0.145313
19.3	1	1	0.809698	4.54621	-0.133939
19.4	1	1	0.812797	4.56093	-0.122638
19.5	1	1	0.815802	4.57539	-0.111416
19.6	1	1	0.818714	4.5896	-0.100277
19.7	1	1	0.821535	4.60356	-0.0892275
19.8	1	1	0.824265	4.61729	-0.0782702
19.9	1	1	0.826907	4.63078	-0.0674095
20	1	1	0.829461	4.64404	-0.056649
20.1	1	1	0.831928	4.65708	-0.0459921
20.2	1	1	0.834311	4.6699	-0.0354418
20.3	1	1	0.83661	4.6825	-0.0250008
20.4	1	1	0.838827	4.6949	-0.0146715
20.5	1	1	0.840964	4.70709	-0.00445621
20.6	1	1	0.843021	4.71908	0.00564315
20.7	1	1	0.844999	4.73088	0.0156248
20.8	1	1	0.846902	4.74249	0.0254872
20.9	1	1	0.848729	4.75391	0.035229
21	1	1	0.850481	4.76515	0.0448491
21.1	1	1	0.852162	4.77621	0.0543464
21.2	1	1	0.853771	4.78709	0.0637201
21.3	1	1	0.85531	4.79781	0.0729696
21.4	1	1	0.85678	4.80835	0.0820943
21.5	1	1	0.858183	4.81874	0.0910938
21.6	1	1	0.85952	4.82896	0.0999677
21.7	1	1	0.860791	4.83902	0.108716
21.8	1	1	0.861999	4.84894	0.117339
21.9	1	1	0.863145	4.8587	0.125836
22	1	1	0.864229	4.86831	0.134207
22.1	1	1	0.865253	4.87778	0.142453
22.2	1	1	0.866219	4.88711	0.150574
22.3	1	1	0.867126	4.89629	0.158571
22.4	1	1	0.867977	4.90534	0.166443
22.5	1	1	0.868773	4.91426	0.174191
22.6	1	1	0.869514	4.92305	0.181817
22.7	1	1	0.870203	4.9317	0.18932
22.8	1	1	0.870839	4.94023	0.196702
22.9	1	1	0.871425	4.94864	0.203963
23	1	1	0.87196	4.95692	0.211103
23.1	1	1	0.872447	4.96509	0.218125
23.2	1	1	0.872887	4.97313	0.225029
23.3	1	1	0.873279	4.98106	0.231815
23.4	1	1	0.873627	4.98888	0.238486
23.5	1	1	0.87393	4.99659	0.245041
23.6	1	1	0.874189	5.00419	0.251483
23.7	1	1	0.874406	5.01168	0.257812
23.8	1	1	0.874581	5.01907	0.26403
23.9	1	1	0.874716	5.02635	0.270137
24	1	1	0.874811	5.03353	0.276135
24.1	0	1	0.873183	5.04976	0.289032
24.2	0	1	0.871517	5.06595	0.301758
24.3	0	1	0.869813	5.08211	0.314312
24.4	0	1	0.86807	5.09823	0.326692
24.5	0	1	0.866286	5.11433	0.338894
24.6	0	1	0.864462	5.13039	0.350917
24.7	0	1	0.862597	5.14643	0.362758
24.8	0	1	0.860689	5.16245	0.374414
24.9	0	1	0.858738	5.17844	0.385882
25	0	1	0.856743	5.19441	0.397161
25.1	0	1	0.854704	5.21036	0.408246
25.2	0	1	0.85262	5.2263	0.419137
25.3	0	1	0.850489	5.24222	0.42983
25.4	0	1	0.848312	5.25814	0.440322
25.5	0	1	0.846087	5.27404	0.45061
25.6	0	1	0.843813	5.28993	0.460693
25.7	0	1	0.841491	5.30582	0.470566
25.8	0	1	0.839118	5.3217	0.480228
25.9	0	1	0.836694	5.33758	0.489675
26	0	1	0.834219	5.35345	0.498904
26.1	0	1	0.831692	5.36933	0.507914
26.2	0	1	0.829111	5.38521	0.516699
26.3	0	1	0.826476	5.4011	0.525259
26.4	0	1	0.823787	5.41699	0.53359
26.5	0	1	0.821042	5.43289	0.541689
26.6	0	1	0.81824	5.44879	0.549553
26.7	0	1	0.815382	5.46471	0.557179
26.8	0	1	0.812465	5.48064	0.564564
26.9	0	1	0.80949	5.49658	0.571706
27	0	1	0.806456	5.51254	0.578601
27.1	0	1	0.803362	5.52852	0.585247
27.2	0	1	0.800206	5.54451	0.591641
27.3	0	1	0.79699	5.56052	0.597779
27.4	0	1	0.793711	5.57655	0.60366
27.5	0	1	0.790369	5.59261	0.609279
27.6	0	1	0.786963	5.60869	0.614636
27.7	0	1	0.783494	5.6248	0.619726
27.8	0	1	0.779959	5.64093	0.624548
27.9	0	1	0.776359	5.65709	0.629099
28	0	1	0.772693	5.67327	0.633376
28.1	0	1	0.768961	5.68949	0.637377
28.2	0	1	0.765162	5.70574	0.641099
28.3	0	1	0.761295	5.72203	0.644541
28.4	0	1	0.75736	5.73834	0.647701
28.5	0	1	0.753356	5.7547	0.650575
28.6	0	1	0.749283	5.77108	0.653163
28.7	0	1	0.745142	5.78751	0.655462
28.8	0	1	0.74093	5.80398	0.657472
28.9	0	1	0.736649	5.82048	0.65919
29	0	1	0.732297	5.83703	0.660614
29.1	0	1	0.727875	5.85362	0.661745
29.2	0	1	0.723382	5.87025	0.66258
29.3	0	1	0.718818	5.88693	0.663119
29.4	0	1	0.714183	5.90365	0.66336
29.5	0	1	0.709477	5.92043	0.663305
29.6	0	1	0.704699	5.93724	0.662951
29.7	0	1	0.699851	5.95411	0.662299
29.8	0	1	0.694931	5.97103	0.661349
29.9	0	1	0.689941	5.988	0.6601
30	0	1	0.684879	6.00503	0.658555
30.1	0	0	0.682538	6.0298	0.660745
30.2	0	0	0.680195	6.05458	0.662498
30.3	0	0	0.67785	6.07935	0.663816
30.4	0	0	0.675501	6.10411	0.664699
30.5	0	0	0.673151	6.12887	0.665152
30.6	0	0	0.670799	6.15363	0.665177
30.7	0	0	0.668444	6.17838	0.664776
30.8	0	0	0.666087	6.20313	0.663954
30.9	0	0	0.663728	6.22788	0.662713
31	0	0	0.661368	6.25262	0.661059
31.1	0	0	0.659005	6.27736	0.658994
31.2	0	0	0.656641	6.30209	0.656524
31.3	0	0	0.654275	6.32682	0.653652
31.4	0	0	0.651908	6.35155	0.650385
31.5	0	0	0.649539	6.37628	0.646727
31.6	0	0	0.647169	6.401	0.642683
31.7	0	0	0.644797	6.42571	0.638259
31.8	0	0	0.642424	6.45043	0.633461
31.9	0	0	0.64005	6.47514	0.628295
32	0	0	0.637675	6.49984	0.622767
32.1	0	0	0.635299	6.52455	0.616884
32.2	0	0	0.632922	6.54925	0.610652
32.3	0	0	0.630544	6.57394	0.604078
32.4	0	0	0.628165	6.59864	0.597169
32.5	0	0	0.625785	6.62333	0.589932
32.6	0	0	0.623405	6.64801	0.582376
32.7	0	0	0.621024	6.6727	0.574506
32.8	0	0	0.618642	6.69738	0.566332
32.9	0	0	0.616261	6.72205	0.55786
33	0	0	0.613878	6.74673	0.549099
33.1	0	0	0.611496	6.7714	0.540057
33.2	0	0	0.609113	6.79606	0.530742
33.3	0	0	0.60673	6.82073	0.521163
33.4	0	0	0.604348	6.84539	0.511328
33.5	0	0	0.601965	6.87005	0.501246
33.6	0	0	0.599582	6.8947	0.490925
33.7	0	0	0.597199	6.91935	0.480374
33.8	0	0	0.594816	6.944	0.469603
33.9	0	0	0.592434	6.96865	0.458619
34	0	0	0.590052	6.99329	0.447433
34.1	0	0	0.587671	7.01793	0.436053
34.2	0	0	0.58529	7.04257	0.424488
34.3	0	0	0.582909	7.0672	0.412748
34.4	0	0	0.580529	7.09183	0.400842
34.5	0	0	0.57815	7.11646	0.388779
34.6	0	0	0.575772	7.14109	0.376569
34.7	0	0	0.573394	7.16571	0.364221
34.8	0	0	0.571017	7.19033	0.351744
34.9	0	0	0.568642	7.21495	0.339148
35	0	0	0.566267	7.23957	0.326442
35.1	0	0	0.563893	7.26418	0.313635
35.2	0	0	0.56152	7.28879	0.300738
35.3	0	0	0.559149	7.3134	0.287759
35.4	0	0	0.556779	7.338	0.274707
35.5	0	0	0.55441	7.36261	0.261593
35.6	0	0	0.552043	7.38721	0.248424
35.7	0	0	0.549677	7.4118	0.235211
35.8	0	0	0.547313	7.4364	0.221963
35.9	0	0	0.54495	7.46099	0.208689
36	0	0	0.542589	7.48558	0.195397
36.1	1	0	0.534101	7.51046	0.179888
36.2	1	0	0.52556	7.53571	0.164459
36.3	1	0	0.516972	7.56136	0.149127
36.4	1	0	0.508344	7.58742	0.133907
36.5	1	0	0.49968	7.6139	0.118814
36.6	1	0	0.490988	7.64083	0.103865
36.7	1	0	0.482275	7.66822	0.0890745
36.8	1	0	0.473546	7.69609	0.0744574
36.9	1	0	0.464811	7.72447	0.0600289
37	1	0	0.456076	7.75338	0.0458039
37.1	1	0	0.447351	7.78284	0.0317969
37.2	1	0	0.438643	7.81288	0.0180221
37.3	1	0	0.429961	7.84353	0.00449341
37.4	1	0	0.421315	7.87481	-0.00877568
37.5	1	0	0.412715	7.90676	-0.021772
37.6	1	0	0.404172	7.9394	-0.0344829
37.7	1	0	0.395695	7.97278	-0.046896
37.8	1	0	0.387297	8.00691	-0.0589997
37.9	1	0	0.378989	8.04185	-0.0707826
38	1	0	0.370783	8.07763	-0.082234
38.1	1	0	0.362693	8.11427	-0.0933438
38.2	1	0	0.354732	8.15183	-0.104102
38.3	1	0	0.346914	8.19034	-0.114501
38.4	1	0	0.339254	8.22984	-0.12453
38.5	1	0	0.331766	8.27036	-0.134183
38.6	1	0	0.324467	8.31194	-0.143453
38.7	1	0	0.317374	8.35461	-0.152332
38.8	1	0	0.310502	8.3984	-0.160816
38.9	1	0	0.303869	8.44333	-0.168898
39	1	0	0.297493	8.48943	-0.176574
39.1	1	0	0.291392	8.5367	-0.183841
39.2	1	0	0.285583	8.58515	-0.190695
39.3	1	0	0.280085	8.63476	-0.197133
39.4	1	0	0.274914	8.68552	-0.203154
39.5	1	0	0.270089	8.7374	-0.208756
39.6	1	0	0.265626	8.79035	-0.213938
39.7	1	0	0.261541	8.8443	-0.218701
39.8	1	0	0.257847	8.89918	-0.223044
39.9	1	0	0.254559	8.95489	-0.226969
40	1	0	0.251685	9.01133	-0.230478
40.1	1	0	0.249237	9.06836	-0.233573
40.2	1	0	0.247219	9.12585	-0.236256
40.3	1	0	0.245637	9.18365	-0.238531
40.4	1	0	0.244491	9.24161	-0.240401
40.5	1	0	0.243779	9.29956	-0.241871
40.6	1	0	0.243498	9.35734	-0.242945
40.7	1	0	0.24364	9.4148	-0.243628
40.8	1	0	0.244196	9.47177	-0.243927
40.9	1	0	0.245153	9.52811	-0.243846
41	1	0	0.246498	9.5837	-0.243391
41.1	1	0	0.248213	9.63841	-0.242571
41.2	1	0	0.250282	9.69213	-0.241391
41.3	1	0	0.252686	9.74479	-0.239858
41.4	1	0	0.255405	9.7963	-0.23798
41.5	1	0	0.258418	9.84662	-0.235764
41.6	1	0	0.261706	9.8957	-0.233219
41.7	1	0	0.265248	9.94352	-0.230353
41.8	1	0	0.269023	9.99006	-0.227173
41.9	1	0	0.273012	10.0353	-0.223689
42	1	0	0.277196	10.0793	-0.219908
42.1	1	0	0.281555	10.122	-0.21584
42.2	1	1	0.290675	10.159	-0.215782
42.3	1	1	0.299855	10.1942	-0.215398
42.4	1	1	0.309073	10.2276	-0.214696
42.5	1	1	0.318311	10.2596	-0.213682
42.6	1	1	0.327552	10.2902	-0.212365
42.7	1	1	0.336781	10.3194	-0.210753
42.8	1	1	0.345986	10.3475	-0.208854
42.9	1	1	0.355153	10.3745	-0.206677
43	1	1	0.364274	10.4004	-0.20423
43.1	1	1	0.373338	10.4254	-0.201523
43.2	1	1	0.382337	10.4495	-0.198564
43.3	1	1	0.391263	10.4728	-0.195363
43.4	1	1	0.400111	10.4953	-0.191927
43.5	1	1	0.408874	10.5171	-0.188267
43.6	1	1	0.417546	10.5382	-0.184391
43.7	1	1	0.426123	10.5587	-0.180309
43.8	1	1	0.434601	10.5786	-0.176029
43.9	1	1	0.442977	10.5979	-0.17156
44	1	1	0.451246	10.6167	-0.166911
44.1	1	1	0.459407	10.635	-0.162091
44.2	1	1	0.467456	10.6528	-0.157109
44.3	1	1	0.475392	10.6702	-0.151973
44.4	1	1	0.483213	10.6871	-0.146692
44.5	1	1	0.490917	10.7037	-0.141273
44.6	1	1	0.498504	10.7198	-0.135726
44.7	1	1	0.505971	10.7356	-0.130057
44.8	1	1	0.513318	10.751	-0.124275
44.9	1	1	0.520546	10.7661	-0.118388
45	1	1	0.527652	10.7809	-0.112403
45.1	1	1	0.534638	10.7954	-0.106327
45.2	1	1	0.541502	10.8095	-0.100167
45.3	1	1	0.548246	10.8234	-0.0939307
45.4	1	1	0.554869	10.837	-0.087624
45.5	1	1	0.561371	10.8503	-0.0812537
45.6	1	1	0.567754	10.8634	-0.0748261
45.7	1	1	0.574017	10.8762	-0.0683472
45.8	1	1	0.580162	10.8888	-0.0618229
45.9	1	1	0.586189	10.9012	-0.0552589
46	1	1	0.592098	10.9133	-0.0486608
46.1	1	1	0.597892	10.9252	-0.0420336
46.2	1	1	0.60357	10.9369	-0.0353827
46.3	1	1	0.609134	10.9484	-0.0287127
46.4	1	1	0.614585	10.9597	-0.0220285
46.5	1	1	0.619923	10.9708	-0.0153344
46.6	1	1	0.625151	10.9818	-0.00863492
46.7	1	1	0.63027	10.9925	-0.00193403
46.8	1	1	0.63528	11.0031	0.00476429
46.9	1	1	0.640183	11.0135	0.0114563
47	1	1	0.64498	11.0237	0.0181383
47.1	1	1	0.649673	11.0338	0.0248071
47.2	1	1	0.654263	11.0437	0.0314592
47.3	1	1	0.658751	11.0534	0.0380917
47.4	1	1	0.663139	11.063	0.0447015
47.5	1	1	0.667428	11.0725	0.0512859
47.6	1	1	0.671619	11.0818	0.0578423
47.7	1	1	0.675714	11.091	0.0643682
47.8	1	1	0.679715	11.1	0.0708612
47.9	1	1	0.683622	11.1089	0.0773191
48	1	1	0.687438	11.1177	0.0837398
48.1	1	1	0.691163	11.1263	0.0901214
48.2	0	1	0.691326	11.143	0.101516
48.3	0	1	0.691434	11.1595	0.112829
48.4	0	1	0.691488	11.176	0.124055
48.5	0	1	0.691487	11.1924	0.135192
48.6	0	1	0.691431	11.2087	0.146236
48.7	0	1	0.69132	11.2249	0.157184
48.8	0	1	0.691153	11.2412	0.168033
48.9	0	1	0.690931	11.2573	0.178778
49	0	1	0.690651	11.2734	0.189418
49.1	0	1	0.690316	11.2894	0.199948
49.2	0	1	0.689923	11.3054	0.210366
49.3	0	1	0.689473	11.3214	0.220667
49.4	0	1	0.688965	11.3373	0.230851
49.5	0	1	0.688399	11.3531	0.240912
49.6	0	1	0.687774	11.3689	0.250848
49.7	0	1	0.687091	11.3847	0.260656
49.8	0	1	0.686349	11.4004	0.270332
49.9	0	1	0.685547	11.4161	0.279874
50	0	1	0.684684	11.4318	0.289278
50.1	0	1	0.683762	11.4474	0.298542
50.2	0	1	0.682778	11.463	0.307662
50.3	0	1	0.681733	11.4786	0.316636
50.4	0	1	0.680627	11.4942	0.325459
50.5	0	1	0.679458	11.5097	0.334129
50.6	0	1	0.678227	11.5252	0.342644
50.7	0	1	0.676933	11.5407	0.350999
50.8	0	1	0.675575	11.5562	0.359193
50.9	0	1	0.674153	11.5716	0.367221
51	0	1	0.672666	11.5871	0.375081
51.1	0	1	0.671115	11.6025	0.38277
51.2	0	1	0.669499	11.6179	0.390285
51.3	0	1	0.667816	11.6333	0.397622
51.4	0	1	0.666068	11.6488	0.404779
51.5	0	1	0.664252	11.6642	0.411753
51.6	0	1	0.66237	11.6796	0.418541
51.7	0	1	0.66042	11.695	0.42514
51.8	0	1	0.658401	11.7103	0.431547
51.9	0	1	0.656315	11.7257	0.43776
52	0	1	0.654159	11.7411	0.443774
52.1	0	1	0.651934	11.7565	0.449588
52.2	0	1	0.649639	11.7719	0.455199
52.3	0	1	0.647274	11.7874	0.460604
52.4	0	1	0.644838	11.8028	0.4658
52.5	0	1	0.642331	11.8182	0.470785
52.6	0	1	0.639753	11.8336	0.475556
52.7	0	1	0.637103	11.8491	0.480111
52.8	0	1	0.634382	11.8645	0.484447
52.9	0	1	0.631588	11.88	0.488562
53	0	1	0.628721	11.8955	0.492454
53.1	0	1	0.625781	11.911	0.49612
53.2	0	1	0.622768	11.9265	0.499559
53.3	0	1	0.619682	11.942	0.502767
53.4	0	1	0.616522	11.9575	0.505745
53.5	0	1	0.613289	11.9731	0.508489
53.6	0	1	0.609981	11.9887	0.510997
53.7	0	1	0.6066	12.0043	0.51327
53.8	0	1	0.603144	12.0199	0.515304
53.9	0	1	0.599615	12.0355	0.517099
54	0	1	0.59601	12.0512	0.518653
54.1	0	1	0.592332	12.0669	0.519966
54.2	0	0	0.590704	12.0922	0.525539
54.3	0	0	0.589071	12.1176	0.530732
54.4	0	0	0.587432	12.1429	0.535542
54.5	0	0	0.585788	12.1682	0.539968
54.6	0	0	0.584139	12.1935	0.544009
54.7	0	0	0.582484	12.2189	0.547665
54.8	0	0	0.580824	12.2442	0.550936
54.9	0	0	0.579159	12.2695	0.553822
55	0	0	0.577489	12.2948	0.556322
55.1	0	0	0.575814	12.3201	0.558438
55.2	0	0	0.574133	12.3454	0.560171
55.3	0	0	0.572448	12.3707	0.561521
55.4	0	0	0.570758	12.396	0.56249
55.5	0	0	0.569063	12.4212	0.56308
55.6	0	0	0.567364	12.4465	0.563293
55.7	0	0	0.565659	12.4718	0.563131
55.8	0	0	0.56395	12.497	0.562596
55.9	0	0	0.562237	12.5223	0.561691
56	0	0	0.560518	12.5476	0.560419
56.1	0	0	0.558796	12.5728	0.558784
56.2	0	0	0.557069	12.5981	0.556789
56.3	0	0	0.555338	12.6233	0.554437
56.4	0	0	0.553602	12.6486	0.551733
56.5	0	0	0.551862	12.6738	0.548681
56.6	0	0	0.550118	12.699	0.545285
56.7	0	0	0.54837	12.7242	0.54155
56.8	0	0	0.546618	12.7495	0.53748
56.9	0	0	0.544862	12.7747	0.533082
57	0	0	0.543102	12.7999	0.528359
57.1	0	0	0.541338	12.8251	0.523318
57.2	0	0	0.53957	12.8503	0.517964
57.3	0	0	0.537799	12.8755	0.512303
57.4	0	0	0.536024	12.9007	0.506341
57.5	0	0	0.534245	12.9259	0.500085
57.6	0	0	0.532463	12.9511	0.49354
57.7	0	0	0.530678	12.9763	0.486714
57.8	0	0	0.528889	13.0015	0.479612
57.9	0	0	0.527096	13.0266	0.472243
58	0	0	0.525301	13.0518	0.464612
58.1	0	0	0.523502	13.077	0.456727
58.2	0	0	0.5217	13.1021	0.448596
58.3	0	0	0.519895	13.1273	0.440225
58.4	0	0	0.518087	13.1525	0.431623
58.5	0	0	0.516276	13.1776	0.422797
58.6	0	0	0.514462	13.2028	0.413754
58.7	0	0	0.512646	13.2279	0.404503
58.8	0	0	0.510826	13.253	0.395052
58.9	0	0	0.509004	13.2782	0.385408
59	0	0	0.50718	13.3033	0.37558
59.1	0	0	0.505352	13.3284	0.365575
59.2	0	0	0.503523	13.3536	0.355403
59.3	0	0	0.501691	13.3787	0.345072
59.4	0	0	0.499856	13.4038	0.334589
59.5	0	0	0.498019	13.4289	0.323964
59.6	0	0	0.49618	13.454	0.313205
59.7	0	0	0.494339	13.4791	0.30232
59.8	0	0	0.492496	13.5042	0.291318
59.9	0	0	0.490651	13.5293	0.280207
60	0	0	0.488804	13.5544	0.268996
60.1	0	0	0.486955	13.5795	0.257694
60.2	1	0	0.478869	13.6021	0.244179
60.3	1	0	0.470706	13.625	0.230681
60.4	1	0	0.46247	13.6482	0.217212
60.5	1	0	0.454166	13.6719	0.203786
60.6	1	0	0.445798	13.6958	0.190418
60.7	1	0	0.437371	13.7202	0.177119
60.8	1	0	0.428891	13.745	0.163905
60.9	1	0	0.420362	13.7703	0.150789
61	1	0	0.41179	13.796	0.137784
61.1	1	0	0.403182	13.8222	0.124905
61.2	1	0	0.394543	13.8489	0.112165
61.3	1	0	0.385882	13.8762	0.0995768
61.4	1	0	0.377204	13.904	0.0871539
61.5	1	0	0.368517	13.9325	0.0749092
61.6	1	0	0.35983	13.9616	0.0628554
61.7	1	0	0.35115	13.9914	0.0510049
61.8	1	0	0.342487	14.022	0.0393699
61.9	1	0	0.333851	14.0533	0.027962
62	1	0	0.325251	14.0855	0.0167927
62.1	1	0	0.316698	14.1186	0.00587296
62.2	1	0	0.308203	14.1527	-0.00478664
62.3	1	0	0.29978	14.1878	-0.0151759
62.4	1	0	0.29144	14.224	-0.0252853
62.5	1	0	0.283198	14.2614	-0.0351054
62.6	1	0	0.275069	14.3001	-0.0446277
62.7	1	0	0.267069	14.3402	-0.0538439
62.8	1	0	0.259215	14.3817	-0.0627464
62.9	1	0	0.251526	14.4247	-0.071328
63	1	0	0.24402	14.4694	-0.0795822
63.1	1	0	0.23672	14.5158	-0.0875028
63.2	1	0	0.229648	14.5641	-0.0950845
63.3	1	0	0.222828	14.6143	-0.102322
63.4	1	0	0.216286	14.6665	-0.109212
63.5	1	0	0.210047	14.7208	-0.11575
63.6	1	0	0.204141	14.7773	-0.121932
63.7	1	0	0.198596	14.836	-0.127756
63.8	1	0	0.193442	14.8968	-0.133221
63.9	1	0	0.188709	14.9599	-0.138323
64	1	0	0.184425	15.025	-0.143064
64.1	1	0	0.180619	15.0922	-0.147441
64.2	1	0	0.177316	15.1611	-0.151454
64.3	1	0	0.17454	15.2316	-0.155106
64.4	1	0	0.172309	15.3033	-0.158395
64.5	1	0	0.170636	15.3761	-0.161324
64.6	1	0	0.169532	15.4494	-0.163896
64.7	1	0	0.168997	15.5229	-0.166111
64.8	1	0	0.169028	15.5961	-0.167973
64.9	1	0	0.169615	15.6688	-0.169485
65	1	0	0.170741	15.7405	-0.170651
65.1	1	0	0.172385	15.8108	-0.171475
65.2	1	0	0.174521	15.8795	-0.171961
65.3	1	0	0.17712	15.9463	-0.172113
65.4	1	0	0.180149	16.0111	-0.171937
65.5	1	0	0.183577	16.0736	-0.171439
65.6	1	0	0.187369	16.134	-0.170622
65.7	1	0	0.191491	16.192	-0.169495
65.8	1	0	0.195911	16.2477	-0.168061
65.9	1	0	0.200598	16.3011	-0.166329
66	1	0	0.205521	16.3524	-0.164304
66.1	1	0	0.210652	16.4015	-0.161993
66.2	1	1	0.220654	16.4432	-0.163655
66.3	1	1	0.230731	16.482	-0.164987
66.4	1	1	0.240854	16.5184	-0.165994
66.5	1	1	0.250999	16.5525	-0.166682
66.6	1	1	0.261147	16.5846	-0.167057
66.7	1	1	0.271279	16.615	-0.167125
66.8	1	1	0.28138	16.6438	-0.166892
66.9	1	1	0.291438	16.6712	-0.166367
67	1	1	0.30144	16.6973	-0.165555
67.1	1	1	0.311377	16.7223	-0.164464
67.2	1	1	0.32124	16.7462	-0.163102
67.3	1	1	0.331022	16.7692	-0.161476
67.4	1	1	0.340715	16.7913	-0.159595
67.5	1	1	0.350314	16.8126	-0.157466
67.6	1	1	0.359813	16.8331	-0.155097
67.7	1	1	0.369209	16.853	-0.152497
67.8	1	1	0.378496	16.8722	-0.149673
67.9	1	1	0.387672	16.8909	-0.146634
68	1	1	0.396734	16.909	-0.143388
68.1	1	1	0.405678	16.9266	-0.139944
68.2	1	1	0.414503	16.9437	-0.136309
68.3	1	1	0.423206	16.9603	-0.132491
68.4	1	1	0.431786	16.9766	-0.128499
68.5	1	1	0.440242	16.9924	-0.124341
68.6	1	1	0.448572	17.0079	-0.120025
68.7	1	1	0.456775	17.023	-0.115557
68.8	1	1	0.464851	17.0378	-0.110947
68.9	1	1	0.472799	17.0522	-0.106202
69	1	1	0.480619	17.0663	-0.101329
69.1	1	1	0.488311	17.0802	-0.0963361
69.2	1	1	0.495874	17.0937	-0.0912297
69.3	1	1	0.503309	17.107	-0.0860171
69.4	1	1	0.510616	17.12	-0.0807054
69.5	1	1	0.517796	17.1328	-0.0753012
69.6	1	1	0.524849	17.1454	-0.0698111
69.7	1	1	0.531775	17.1577	-0.0642416
69.8	1	1	0.538575	17.1697	-0.0585989
69.9	1	1	0.545251	17.1816	-0.052889
70	1	1	0.551803	17.1933	-0.0471178
70.1	1	1	0.558232	17.2047	-0.041291
70.2	1	1	0.564538	17.216	-0.0354142
70.3	1	1	0.570724	17.2271	-0.0294927
70.4	1	1	0.576791	17.238	-0.0235315
70.5	1	1	0.582739	17.2487	-0.0175357
70.6	1	1	0.58857	17.2592	-0.0115101
70.7	1	1	0.594285	17.2696	-0.00545909
70.8	1	1	0.599886	17.2798	0.000612811
70.9	1	1	0.605374	17.2898	0.00670143
71	1	1	0.61075	17.2997	0.0128028
71.1	1	1	0.616016	17.3095	0.018913
71.2	1	1	0.621174	17.3191	0.0250285
71.3	1	1	0.626225	17.3285	0.0311458
71.4	1	1	0.63117	17.3378	0.0372616
71.5	1	1	0.636011	17.347	0.0433727
71.6	1	1	0.64075	17.3561	0.0494763
71.7	1	1	0.645387	17.365	0.0555696
71.8	1	1	0.649925	17.3738	0.0616499
71.9	1	1	0.654365	17.3824	0.0677146
72	1	1	0.658709	17.391	0.0737615
72.1	1	1	0.662957	17.3994	0.0797883
72.2	0	1	0.663454	17.4159	0.0906882
72.3	0	1	0.663893	17.4323	0.101521
72.4	0	1	0.664273	17.4486	0.112284
72.5	0	1	0.664595	17.4649	0.122973
72.6	0	1	0.664858	17.4811	0.133584
72.7	0	1	0.665063	17.4972	0.144114
72.8	0	1	0.665208	17.5132	0.154559
72.9	0	1	0.665293	17.5293	0.164917
73	0	1	0.665319	17.5452	0.175183
73.1	0	1	0.665285	17.5611	0.185355
73.2	0	1	0.665191	17.577	0.195428
73.3	0	1	0.665036	17.5928	0.205401
73.4	0	1	0.66482	17.6085	0.215268
73.5	0	1	0.664543	17.6242	0.225028
73.6	0	1	0.664204	17.6399	0.234676
73.7	0	1	0.663804	17.6555	0.244209
73.8	0	1	0.663342	17.6711	0.253625
73.9	0	1	0.662817	17.6866	0.26292
74	0	1	0.66223	17.7022	0.27209
74.1	0	1	0.66158	17.7177	0.281133
74.2	0	1	0.660866	17.7331	0.290046
74.3	0	1	0.660088	17.7486	0.298824
74.4	0	1	0.659246	17.764	0.307465
74.5	0	1	0.65834	17.7793	0.315966
74.6	0	1	0.657369	17.7947	0.324324
74.7	0	1	0.656333	17.8101	0.332534
74.8	0	1	0.655231	17.8254	0.340596
74.9	0	1	0.654064	17.8407	0.348504
75	0	1	0.652829	17.856	0.356256
75.1	0	1	0.651529	17.8713	0.363849
75.2	0	1	0.650161	17.8866	0.37128
75.3	0	1	0.648725	17.9018	0.378546
75.4	0	1	0.647222	17.9171	0.385643
75.5	0	1	0.645651	17.9323	0.392569
75.6	0	1	0.644011	17.9476	0.39932
75.7	0	1	0.642301	17.9628	0.405894
75.8	0	1	0.640523	17.978	0.412288
75.9	0	1	0.638675	17.9933	0.418499
76	0	1	0.636756	18.0085	0.424523
76.1	0	1	0.634767	18.0238	0.430358
76.2	0	1	0.632707	18.039	0.436002
76.3	0	1	0.630576	18.0543	0.44145
76.4	0	1	0.628373	18.0695	0.446702
76.5	0	1	0.626099	18.0848	0.451753
76.6	0	1	0.623752	18.1	0.456601
76.7	0	1	0.621332	18.1153	0.461244
76.8	0	1	0.61884	18.1306	0.465679
76.9	0	1	0.616275	18.1459	0.469904
77	0	1	0.613636	18.1612	0.473916
77.1	0	1	0.610923	18.1766	0.477714
77.2	0	1	0.608137	18.1919	0.481293
77.3	0	1	0.605276	18.2072	0.484654
77.4	0	1	0.602341	18.2226	0.487793
77.5	0	1	0.599332	18.238	0.490709
77.6	0	1	0.596248	18.2534	0.4934
77.7	0	1	0.593089	18.2688	0.495864
77.8	0	1	0.589855	18.2843	0.498099
77.9	0	1	0.586547	18.2997	0.500104
78	0	1	0.583163	18.3152	0.501878
78.1	0	1	0.579704	18.3307	0.503419
78.2	0	0	0.578221	18.3561	0.509254
78.3	0	0	0.576732	18.3816	0.514716
78.4	0	0	0.575237	18.4069	0.519806
78.5	0	0	0.573734	18.4323	0.52452
78.6	0	0	0.572226	18.4577	0.528858
78.7	0	0	0.570711	18.4831	0.53282
78.8	0	0	0.56919	18.5085	0.536403
78.9	0	0	0.567662	18.5339	0.539609
79	0	0	0.566129	18.5592	0.542436
79.1	0	0	0.564589	18.5846	0.544885
79.2	0	0	0.563043	18.6099	0.546957
79.3	0	0	0.561492	18.6353	0.548653
79.4	0	0	0.559934	18.6606	0.549973
79.5	0	0	0.558371	18.686	0.550918
79.6	0	0	0.556802	18.7113	0.55149
79.7	0	0	0.555227	18.7367	0.551692
79.8	0	0	0.553646	18.762	0.551525
79.9	0	0	0.55206	18.7873	0.550991
80	0	0	0.550469	18.8126	0.550093
80.1	0	0	0.548872	18.8379	0.548835
80.2	0	0	0.547269	18.8632	0.547218
80.3	0	0	0.545661	18.8885	0.545247
80.4	0	0	0.544048	18.9138	0.542924
80.5	0	0	0.54243	18.9391	0.540255
80.6	0	0	0.540807	18.9644	0.537242
80.7	0	0	0.539179	18.9897	0.533891
80.8	0	0	0.537545	19.015	0.530205
80.9	0	0	0.535907	19.0403	0.52619
81	0	0	0.534264	19.0655	0.52185
81.1	0	0	0.532616	19.0908	0.51719
81.2	0	0	0.530963	19.1161	0.512216
81.3	0	0	0.529306	19.1413	0.506934
81.4	0	0	0.527644	19.1666	0.501348
81.5	0	0	0.525978	19.1918	0.495466
81.6	0	0	0.524307	19.2171	0.489292
81.7	0	0	0.522632	19.2423	0.482834
81.8	0	0	0.520952	19.2676	0.476097
81.9	0	0	0.519269	19.2928	0.469089
82	0	0	0.517581	19.318	0.461816
82.1	0	0	0.515889	19.3433	0.454284
82.2	0	0	0.514193	19.3685	0.446502
82.3	0	0	0.512493	19.3937	0.438476
82.4	0	0	0.510789	19.4189	0.430213
82.5	0	0	0.509081	19.4441	0.421721
82.6	0	0	0.507369	19.4693	0.413007
82.7	0	0	0.505654	19.4945	0.40408
82.8	0	0	0.503935	19.5197	0.394946
82.9	0	0	0.502213	19.5449	0.385614
83	0	0	0.500487	19.5701	0.376091
83.1	0	0	0.498758	19.5953	0.366386
83.2	0	0	0.497025	19.6205	0.356507
83.3	0	0	0.495289	19.6456	0.346461
83.4	0	0	0.49355	19.6708	0.336257
83.5	0	0	0.491807	19.696	0.325904
83.6	0	0	0.490062	19.7211	0.31541
83.7	0	0	0.488313	19.7463	0.304782
83.8	0	0	0.486562	19.7715	0.29403
83.9	0	0	0.484808	19.7966	0.283162
84	0	0	0.483051	19.8218	0.272186
84.1	0	0	0.481291	19.8469	0.261111
84.2	1	0	0.473298	19.8693	0.247819
84.3	1	0	0.465226	19.892	0.234537
84.4	1	0	0.457079	19.915	0.221277
84.5	1	0	0.44886	19.9384	0.208053
84.6	1	0	0.440576	19.9622	0.194878
84.7	1	0	0.432229	19.9863	0.181766
84.8	1	0	0.423825	20.0109	0.168731
84.9	1	0	0.41537	20.0359	0.155786
85	1	0	0.406868	20.0614	0.142944
85.1	1	0	0.398326	20.0873	0.130219
85.2	1	0	0.389751	20.1138	0.117625
85.3	1	0	0.381147	20.1408	0.105175
85.4	1	0	0.372524	20.1684	0.0928809
85.5	1	0	0.363887	20.1966	0.0807571
85.6	1	0	0.355245	20.2254	0.0688157
85.7	1	0	0.346606	20.2549	0.0570692
85.8	1	0	0.337978	20.2852	0.0455298
85.9	1	0	0.329371	20.3163	0.0342091
86	1	0	0.320796	20.3482	0.0231188
86.1	1	0	0.312261	20.381	0.0122698
86.2	1	0	0.30378	20.4148	0.00167297
86.3	1	0	0.295362	20.4497	-0.00866151
86.4	1	0	0.287023	20.4856	-0.0187238
86.5	1	0	0.278774	20.5228	-0.0285045
86.6	1	0	0.270632	20.5612	-0.0379948
86.7	1	0	0.262611	20.601	-0.0471863
86.8	1	0	0.25473	20.6423	-0.0560711
86.9	1	0	0.247006	20.6851	-0.0646419
87	1	0	0.239459	20.7297	-0.0728918
87.1	1	0	0.23211	20.776	-0.0808148
87.2	1	0	0.224982	20.8242	-0.088405
87.3	1	0	0.2181	20.8744	-0.0956574
87.4	1	0	0.211489	20.9267	-0.102567
87.5	1	0	0.205177	20.9812	-0.109131
87.6	1	0	0.199192	21.0379	-0.115345
87.7	1	0	0.193565	21.097	-0.121206
87.8	1	0	0.188327	21.1584	-0.126712
87.9	1	0	0.183508	21.2221	-0.131862
88	1	0	0.17914	21.288	-0.136654
88.1	1	0	0.175252	21.3561	-0.141087
88.2	1	0	0.171872	21.4262	-0.145162
88.3	1	0	0.169025	21.4979	-0.148878
88.4	1	0	0.166732	21.5711	-0.152237
88.5	1	0	0.165009	21.6453	-0.15524
88.6	1	0	0.163866	21.7202	-0.157889
88.7	1	0	0.163305	21.7954	-0.160186
88.8	1	0	0.163324	21.8703	-0.162134
88.9	1	0	0.163912	21.9447	-0.163735
89	1	0	0.165053	22.0179	-0.164994
89.1	1	0	0.166725	22.0898	-0.165914
89.2	1	0	0.1689	22.1599	-0.1665
89.3	1	0	0.171547	22.2281	-0.166755
89.4	1	0	0.174635	22.294	-0.166686
89.5	1	0	0.178127	22.3577	-0.166296
89.6	1	0	0.181988	22.4189	-0.165592
89.7	1	0	0.186184	22.4777	-0.164578
89.8	1	0	0.190681	22.5341	-0.163262
89.9	1	0	0.195446	22.5881	-0.161649
90	1	0	0.200448	22.6397	-0.159745
90.1	1	0	0.205659	22.6892	-0.157557
90.2	1	1	0.215739	22.7309	-0.159347
90.3	1	1	0.225893	22.7698	-0.160808
90.4	1	1	0.236091	22.806	-0.161945
90.5	1	1	0.24631	22.84	-0.162764
90.6	1	1	0.256529	22.872	-0.16327
90.7	1	1	0.266731	22.9023	-0.16347
90.8	1	1	0.276901	22.9309	-0.163369
90.9	1	1	0.287025	22.9581	-0.162975
91	1	1	0.297093	22.984	-0.162294
91.1	1	1	0.307094	23.0088	-0.161333
91.2	1	1	0.317021	23.0325	-0.160101
91.3	1	1	0.326865	23.0553	-0.158603
91.4	1	1	0.336619	23.0772	-0.156849
91.5	1	1	0.346279	23.0983	-0.154845
91.6	1	1	0.355838	23.1187	-0.1526
91.7	1	1	0.365293	23.1384	-0.150122
91.8	1	1	0.37464	23.1575	-0.14742
91.9	1	1	0.383875	23.176	-0.1445
92	1	1	0.392995	23.194	-0.141372
92.1	1	1	0.401997	23.2114	-0.138043
92.2	1	1	0.410881	23.2284	-0.134521
92.3	1	1	0.419642	23.2449	-0.130815
92.4	1	1	0.428281	23.261	-0.126933
92.5	1	1	0.436795	23.2768	-0.122883
92.6	1	1	0.445184	23.2921	-0.118671
92.7	1	1	0.453447	23.3071	-0.114307
92.8	1	1	0.461583	23.3218	-0.109797
92.9	1	1	0.469591	23.3361	-0.10515
93	1	1	0.477472	23.3501	-0.100372
93.1	1	1	0.485225	23.3639	-0.0954711
93.2	1	1	0.49285	23.3774	-0.0904538
93.3	1	1	0.500347	23.3906	-0.0853272
93.4	1	1	0.507717	23.4035	-0.0800983
93.5	1	1	0.51496	23.4162	-0.0747736
93.6	1	1	0.522075	23.4287	-0.0693596
93.7	1	1	0.529065	23.4409	-0.0638626
93.8	1	1	0.53593	23.453	-0.0582888
93.9	1	1	0.542669	23.4648	-0.0526442
94	1	1	0.549285	23.4764	-0.0469347
94.1	1	1	0.555778	23.4878	-0.0411658
94.2	1	1	0.562149	23.499	-0.0353431
94.3	1	1	0.568398	23.5101	-0.0294719
94.4	1	1	0.574528	23.5209	-0.0235573
94.5	1	1	0.580539	23.5316	-0.0176043
94.6	1	1	0.586432	23.5421	-0.0116176
94.7	1	1	0.592209	23.5525	-0.00560194
94.8	1	1	0.59787	23.5627	0.000438334
94.9	1	1	0.603418	23.5727	0.00649892
95	1	1	0.608853	23.5826	0.0125757
95.1	1	1	0.614177	23.5923	0.0186648
95.2	1	1	0.619391	23.6019	0.0247623
95.3	1	1	0.624496	23.6114	0.0308647
95.4	1	1	0.629494	23.6207	0.0369685
95.5	1	1	0.634386	23.6299	0.0430703
95.6	1	1	0.639174	23.6389	0.0491669
95.7	1	1	0.643859	23.6479	0.0552554
95.8	1	1	0.648442	23.6567	0.0613327
95.9	1	1	0.652925	23.6654	0.0673962
96	1	1	0.65731	23.6739	0.0734432
96.1	1	1	0.661597	23.6824	0.0794712
96.2	0	1	0.66212	23.6988	0.0903619
96.3	0	1	0.662585	23.7153	0.101187
96.4	0	1	0.66299	23.7316	0.111942
96.5	0	1	0.663335	23.7479	0.122624
96.6	0	1	0.663622	23.7641	0.133229
96.7	0	1	0.663848	23.7802	0.143754
96.8	0	1	0.664015	23.7963	0.154195
96.9	0	1	0.664121	23.8123	0.164548
97	0	1	0.664167	23.8283	0.174811
97.1	0	1	0.664152	23.8442	0.18498
97.2	0	1	0.664077	23.8601	0.195051
97.3	0	1	0.66394	23.8759	0.205021
97.4	0	1	0.663743	23.8916	0.214887
97.5	0	1	0.663483	23.9074	0.224645
97.6	0	1	0.663162	23.923	0.234292
97.7	0	1	0.662778	23.9387	0.243825
97.8	0	1	0.662332	23.9543	0.253241
97.9	0	1	0.661823	23.9698	0.262536
98	0	1	0.661251	23.9854	0.271707
98.1	0	1	0.660615	24.0009	0.280751
98.2	0	1	0.659916	24.0164	0.289664
98.3	0	1	0.659152	24.0318	0.298444
98.4	0	1	0.658324	24.0472	0.307087
98.5	0	1	0.657431	24.0626	0.31559
98.6	0	1	0.656472	24.078	0.32395
98.7	0	1	0.655448	24.0934	0.332163
98.8	0	1	0.654358	24.1087	0.340227
98.9	0	1	0.653202	24.1241	0.348138
99	0	1	0.651979	24.1394	0.355893
99.1	0	1	0.650688	24.1547	0.363489
99.2	0	1	0.64933	24.17	0.370923
99.3	0	1	0.647904	24.1852	0.378191
99.4	0	1	0.646409	24.2005	0.385291
99.5	0	1	0.644846	24.2158	0.39222
99.6	0	1	0.643213	24.231	0.398974
99.7	0	1	0.641511	24.2463	0.40555
99.8	0	1	0.639739	24.2616	0.411946
99.9	0	1	0.637896	24.2768	0.418158
100	0	1	0.635983	24.2921	0.424183
100.1	0	1	0.633998	24.3073	0.430019
100.2	0	1	0.631942	24.3226	0.435663
100.3	0	1	0.629814	24.3379	0.441111
100.4	0	1	0.627614	24.3532	0.446361
100.5	0	1	0.625341	24.3684	0.45141
100.6	0	1	0.622995	24.3837	0.456256
100.7	0	1	0.620576	24.399	0.460896
100.8	0	1	0.618083	24.4143	0.465327
100.9	0	1	0.615517	24.4297	0.469547
101	0	1	0.612876	24.445	0.473553
101.1	0	1	0.610161	24.4603	0.477344
101.2	0	1	0.607372	24.4757	0.480916
101.3	0	1	0.604508	24.4911	0.484268
101.4	0	1	0.601569	24.5065	0.487398
101.5	0	1	0.598555	24.5219	0.490303
101.6	0	1	0.595465	24.5373	0.492983
101.7	0	1	0.592301	24.5527	0.495434
101.8	0	1	0.589061	24.5682	0.497656
101.9	0	1	0.585745	24.5837	0.499647
102	0	1	0.582354	24.5992	0.501407
102.1	0	1	0.578888	24.6147	0.502932
102.2	0	0	0.577403	24.6401	0.508749
102.3	0	0	0.575911	24.6655	0.514194
102.4	0	0	0.574413	24.691	0.519265
102.5	0	0	0.572908	24.7164	0.523961
102.6	0	0	0.571396	24.7418	0.52828
102.7	0	0	0.569878	24.7672	0.532222
102.8	0	0	0.568353	24.7926	0.535786
102.9	0	0	0.566822	24.818	0.538971
103	0	0	0.565284	24.8433	0.541778
103.1	0	0	0.563741	24.8687	0.544207
103.2	0	0	0.562191	24.8941	0.546258
103.3	0	0	0.560635	24.9195	0.547932
103.4	0	0	0.559073	24.9448	0.549231
103.5	0	0	0.557505	24.9702	0.550155
103.6	0	0	0.555931	24.9955	0.550707
103.7	0	0	0.554351	25.0209	0.550887
103.8	0	0	0.552766	25.0462	0.550698
103.9	0	0	0.551175	25.0716	0.550144
104	0	0	0.549578	25.0969	0.549225
104.1	0	0	0.547976	25.1222	0.547946
104.2	0	0	0.546368	25.1475	0.546308
104.3	0	0	0.544755	25.1729	0.544317
104.4	0	0	0.543136	25.1982	0.541975
104.5	0	0	0.541513	25.2235	0.539286
104.6	0	0	0.539884	25.2488	0.536254
104.7	0	0	0.53825	25.2741	0.532884
104.8	0	0	0.536611	25.2994	0.52918
104.9	0	0	0.534966	25.3246	0.525147
105	0	0	0.533317	25.3499	0.52079
105.1	0	0	0.531664	25.3752	0.516114
105.2	0	0	0.530005	25.4005	0.511124
105.3	0	0	0.528342	25.4257	0.505827
105.4	0	0	0.526674	25.451	0.500227
105.5	0	0	0.525001	25.4762	0.494331
105.6	0	0	0.523324	25.5015	0.488145
105.7	0	0	0.521643	25.5267	0.481675
105.8	0	0	0.519957	25.552	0.474928
105.9	0	0	0.518268	25.5772	0.46791
106	0	0	0.516573	25.6025	0.460628
106.1	0	0	0.514875	25.6277	0.45309
106.2	0	0	0.513173	25.6529	0.445301
106.3	0	0	0.511467	25.6781	0.437269
106.4	0	0	0.509757	25.7033	0.429002
106.5	0	0	0.508043	25.7285	0.420507
106.6	0	0	0.506325	25.7537	0.411792
106.7	0	0	0.504604	25.7789	0.402864
106.8	0	0	0.502879	25.8041	0.393731
106.9	0	0	0.501151	25.8293	0.3844
107	0	0	0.499419	25.8545	0.374881
107.1	0	0	0.497684	25.8797	0.365181
107.2	0	0	0.495945	25.9049	0.355307
107.3	0	0	0.494203	25.93	0.345269
107.4	0	0	0.492458	25.9552	0.335074
107.5	0	0	0.49071	25.9804	0.32473
107.6	0	0	0.488959	26.0055	0.314247
107.7	0	0	0.487206	26.0307	0.303632
107.8	0	0	0.485449	26.0558	0.292894
107.9	0	0	0.483689	26.081	0.282042
108	0	0	0.481927	26.1061	0.271082
108.1	0	0	0.480162	26.1313	0.260026
108.2	1	0	0.472162	26.1536	0.246754
108.3	1	0	0.464084	26.1763	0.233492
108.4	1	0	0.455931	26.1994	0.220255
108.5	1	0	0.447707	26.2227	0.207055
108.6	1	0	0.439417	26.2465	0.193906
108.7	1	0	0.431065	26.2707	0.180821
108.8	1	0	0.422657	26.2952	0.167815
108.9	1	0	0.414198	26.3202	0.1549
109	1	0	0.405693	26.3457	0.14209
109.1	1	0	0.397148	26.3717	0.129398
109.2	1	0	0.38857	26.3981	0.116839
109.3	1	0	0.379965	26.4251	0.104424
109.4	1	0	0.37134	26.4527	0.0921677
109.5	1	0	0.362703	26.4809	0.0800824
109.6	1	0	0.354061	26.5098	0.0681807
109.7	1	0	0.345422	26.5393	0.056475
109.8	1	0	0.336796	26.5696	0.0449773
109.9	1	0	0.328192	26.6007	0.0336993
110	1	0	0.319619	26.6326	0.0226523
110.1	1	0	0.311088	26.6654	0.0118474
110.2	1	0	0.302611	26.6993	0.00129509
110.3	1	0	0.294199	26.7341	-0.00899448
110.4	1	0	0.285865	26.7701	-0.0190116
110.5	1	0	0.277624	26.8073	-0.0287471
110.6	1	0	0.269489	26.8457	-0.0381922
110.7	1	0	0.261477	26.8856	-0.0473387
110.8	1	0	0.253605	26.9269	-0.0561789
110.9	1	0	0.245892	26.9698	-0.0647056
111	1	0	0.238356	27.0144	-0.0729121
111.1	1	0	0.23102	27.0608	-0.0807923
111.2	1	0	0.223906	27.1091	-0.0883408
111.3	1	0	0.217039	27.1594	-0.0955524
111.4	1	0	0.210444	27.2118	-0.102423
111.5	1	0	0.20415	27.2665	-0.108948
111.6	1	0	0.198184	27.3234	-0.115125
111.7	1	0	0.192578	27.3826	-0.12095
111.8	1	0	0.187362	27.4442	-0.126422
111.9	1	0	0.182567	27.5081	-0.131539
112	1	0	0.178225	27.5742	-0.136299
112.1	1	0	0.174365	27.6425	-0.140703
112.2	1	0	0.171015	27.7127	-0.144749
112.3	1	0	0.168199	27.7847	-0.148438
112.4	1	0	0.16594	27.8581	-0.151771
112.5	1	0	0.164252	27.9325	-0.15475
112.6	1	0	0.163144	28.0076	-0.157376
112.7	1	0	0.16262	28.0829	-0.159651
112.8	1	0	0.162677	28.158	-0.161578
112.9	1	0	0.163302	28.2324	-0.163159
113	1	0	0.164481	28.3058	-0.164399
113.1	1	0	0.166189	28.3777	-0.165301
113.2	1	0	0.168399	28.4479	-0.16587
113.3	1	0	0.17108	28.516	-0.166109
113.4	1	0	0.1742	28.5819	-0.166024
113.5	1	0	0.177722	28.6455	-0.165619
113.6	1	0	0.181611	28.7067	-0.1649
113.7	1	0	0.185833	28.7654	-0.163873
113.8	1	0	0.190354	28.8217	-0.162543
113.9	1	0	0.19514	28.8756	-0.160917
114	1	0	0.200161	28.9272	-0.159
114.1	1	0	0.205389	28.9765	-0.1568
114.2	1	1	0.215484	29.0181	-0.158579
114.3	1	1	0.225648	29.0568	-0.160028
114.4	1	1	0.235855	29.0929	-0.161154
114.5	1	1	0.246079	29.1267	-0.161962
114.6	1	1	0.256302	29.1586	-0.162457
114.7	1	1	0.266506	29.1887	-0.162646
114.8	1	1	0.276675	29.2172	-0.162535
114.9	1	1	0.286798	29.2443	-0.162131
115	1	1	0.296863	29.2701	-0.161441
115.1	1	1	0.30686	29.2948	-0.160471
115.2	1	1	0.316781	29.3185	-0.15923
115.3	1	1	0.326619	29.3412	-0.157724
115.4	1	1	0.336366	29.363	-0.155962
115.5	1	1	0.346018	29.384	-0.153952
115.6	1	1	0.355568	29.4044	-0.151701
115.7	1	1	0.365014	29.424	-0.149217
115.8	1	1	0.37435	29.443	-0.146509
115.9	1	1	0.383574	29.4615	-0.143584
116	1	1	0.392682	29.4794	-0.140451
116.1	1	1	0.401672	29.4968	-0.137119
116.2	1	1	0.410542	29.5137	-0.133594
116.3	1	1	0.419289	29.5302	-0.129886
116.4	1	1	0.427913	29.5462	-0.126001
116.5	1	1	0.436412	29.5619	-0.121949
116.6	1	1	0.444784	29.5772	-0.117737
116.7	1	1	0.45303	29.5922	-0.113373
116.8	1	1	0.461148	29.6068	-0.108865
116.9	1	1	0.469137	29.6211	-0.10422
117	1	1	0.476999	29.6351	-0.0994459
117.1	1	1	0.484731	29.6488	-0.0945497
117.2	1	1	0.492336	29.6622	-0.0895387
117.3	1	1	0.499812	29.6754	-0.08442
117.4	1	1	0.50716	29.6883	-0.0792005
117.5	1	1	0.51438	29.701	-0.0738869
117.6	1	1	0.521474	29.7134	-0.0684857
117.7	1	1	0.528441	29.7256	-0.0630034
117.8	1	1	0.535282	29.7376	-0.0574461
117.9	1	1	0.541999	29.7494	-0.0518199
118	1	1	0.548592	29.7609	-0.0461307
118.1	1	1	0.555062	29.7723	-0.040384
118.2	1	1	0.561411	29.7835	-0.0345855
118.3	1	1	0.567639	29.7945	-0.0287403
118.4	1	1	0.573747	29.8053	-0.0228536
118.5	1	1	0.579737	29.8159	-0.0169304
118.6	1	1	0.58561	29.8264	-0.0109754
118.7	1	1	0.591368	29.8367	-0.00499316
118.8	1	1	0.597011	29.8468	0.00101197
118.9	1	1	0.602542	29.8568	0.00703576
119	1	1	0.607961	29.8666	0.0130742
119.1	1	1	0.61327	29.8763	0.0191235
119.2	1	1	0.618471	29.8859	0.0251799
119.3	1	1	0.623565	29.8953	0.03124
119.4	1	1	0.628554	29.9045	0.0373005
119.5	1	1	0.633439	29.9136	0.0433583
119.6	1	1	0.638222	29.9226	0.0494103
119.7	1	1	0.642903	29.9315	0.0554539
119.8	1	1	0.647486	29.9402	0.0614862
119.9	1	1	0.651971	29.9489	0.0675049
120	1	1	0.656359	29.9574	0.0735076
120.1	1	1	0.660653	29.9657	0.0794921
120.2	0	1	0.661179	29.9822	0.0903427
120.3	0	1	0.661647	29.9986	0.101128
120.4	0	1	0.662057	30.0149	0.111845
120.5	0	1	0.662409	30.0311	0.122489
120.6	0	1	0.662701	30.0473	0.133057
120.7	0	1	0.662935	30.0634	0.143546
120.8	0	1	0.663109	30.0794	0.153953
120.9	0	1	0.663224	30.0954	0.164273
121	0	1	0.66328	30.1114	0.174504
121.1	0	1	0.663275	30.1272	0.184641
121.2	0	1	0.66321	30.1431	0.194683
121.3	0	1	0.663084	30.1588	0.204625
121.4	0	1	0.662898	30.1746	0.214464
121.5	0	1	0.66265	30.1903	0.224197
121.6	0	1	0.662341	30.2059	0.233821
121.7	0	1	0.66197	30.2215	0.243332
121.8	0	1	0.661536	30.2371	0.252727
121.9	0	1	0.66104	30.2527	0.262002
122	0	1	0.660481	30.2682	0.271155
122.1	0	1	0.659858	30.2837	0.280182
122.2	0	1	0.659172	30.2991	0.28908
122.3	0	1	0.658422	30.3145	0.297846
122.4	0	1	0.657607	30.3299	0.306476
122.5	0	1	0.656727	30.3453	0.314967
122.6	0	1	0.655782	30.3607	0.323315
122.7	0	1	0.654771	30.376	0.331519
122.8	0	1	0.653694	30.3914	0.339574
122.9	0	1	0.65255	30.4067	0.347477
123	0	1	0.65134	30.422	0.355224
123.1	0	1	0.650062	30.4373	0.362814
123.2	0	1	0.648716	30.4525	0.370242
123.3	0	1	0.647303	30.4678	0.377506
123.4	0	1	0.645821	30.483	0.384602
123.5	0	1	0.64427	30.4983	0.391528
123.6	0	1	0.64265	30.5135	0.398279
123.7	0	1	0.64096	30.5288	0.404854
123.8	0	1	0.6392	30.544	0.411249
123.9	0	1	0.63737	30.5593	0.41746
124	0	1	0.635469	30.5745	0.423486
124.1	0	1	0.633497	30.5898	0.429323
124.2	0	1	0.631454	30.605	0.434969
124.3	0	1	0.629339	30.6203	0.44042
124.4	0	1	0.627152	30.6355	0.445674
124.5	0	1	0.624892	30.6508	0.450728
124.6	0	1	0.62256	30.6661	0.455579
124.7	0	1	0.620155	30.6813	0.460225
124.8	0	1	0.617676	30.6966	0.464663
124.9	0	1	0.615124	30.7119	0.468891
125	0	1	0.612498	30.7273	0.472907
125.1	0	1	0.609799	30.7426	0.476707
125.2	0	1	0.607024	30.7579	0.480291
125.3	0	1	0.604176	30.7733	0.483655
125.4	0	1	0.601252	30.7887	0.486798
125.5	0	1	0.598254	30.8041	0.489718
125.6	0	1	0.595181	30.8195	0.492412
125.7	0	1	0.592033	30.8349	0.49488
125.8	0	1	0.58881	30.8503	0.497119
125.9	0	1	0.585511	30.8658	0.499128
126	0	1	0.582137	30.8813	0.500906
126.1	0	1	0.578688	30.8968	0.502452
126.2	0	0	0.57722	30.9222	0.508294
126.3	0	0	0.575746	30.9476	0.513765
126.4	0	0	0.574264	30.9731	0.518863
126.5	0	0	0.572776	30.9985	0.523586
126.6	0	0	0.571282	31.0239	0.527934
126.7	0	0	0.569781	31.0493	0.531905
126.8	0	0	0.568273	31.0746	0.535498
126.9	0	0	0.566759	31.1	0.538714
127	0	0	0.565239	31.1254	0.541552
127.1	0	0	0.563713	31.1508	0.544013
127.2	0	0	0.56218	31.1761	0.546096
127.3	0	0	0.560642	31.2015	0.547803
127.4	0	0	0.559097	31.2269	0.549134
127.5	0	0	0.557546	31.2522	0.550092
127.6	0	0	0.55599	31.2776	0.550676
127.7	0	0	0.554427	31.3029	0.55089
127.8	0	0	0.552859	31.3282	0.550735
127.9	0	0	0.551285	31.3536	0.550214
128	0	0	0.549705	31.3789	0.549329
128.1	0	0	0.54812	31.4042	0.548082
128.2	0	0	0.546529	31.4296	0.546478
128.3	0	0	0.544933	31.4549	0.54452
128.4	0	0	0.543331	31.4802	0.54221
128.5	0	0	0.541724	31.5055	0.539553
128.6	0	0	0.540112	31.5308	0.536553
128.7	0	0	0.538495	31.5561	0.533214
128.8	0	0	0.536872	31.5814	0.529541
128.9	0	0	0.535244	31.6067	0.525538
129	0	0	0.533612	31.6319	0.521211
129.1	0	0	0.531974	31.6572	0.516563
129.2	0	0	0.530332	31.6825	0.511601
129.3	0	0	0.528685	31.7078	0.506331
129.4	0	0	0.527033	31.733	0.500757
129.5	0	0	0.525376	31.7583	0.494887
129.6	0	0	0.523715	31.7835	0.488725
129.7	0	0	0.522049	31.8088	0.482278
129.8	0	0	0.520379	31.834	0.475553
129.9	0	0	0.518705	31.8593	0.468556
130	0	0	0.517026	31.8845	0.461294
130.1	0	0	0.515343	31.9098	0.453773
130.2	0	0	0.513656	31.935	0.446002
130.3	0	0	0.511964	31.9602	0.437986
130.4	0	0	0.510269	31.9854	0.429734
130.5	0	0	0.50857	32.0106	0.421252
130.6	0	0	0.506866	32.0359	0.412548
130.7	0	0	0.505159	32.0611	0.403631
130.8	0	0	0.503448	32.0863	0.394507
130.9	0	0	0.501734	32.1115	0.385184
131	0	0	0.500016	32.1367	0.375671
131.1	0	0	0.498294	32.1619	0.365975
131.2	0	0	0.496569	32.187	0.356105
131.3	0	0	0.49484	32.2122	0.346068
131.4	0	0	0.493108	32.2374	0.335874
131.5	0	0	0.491373	32.2626	0.325529
131.6	0	0	0.489635	32.2878	0.315043
131.7	0	0	0.487893	32.3129	0.304424
131.8	0	0	0.486148	32.3381	0.29368
131.9	0	0	0.484401	32.3633	0.28282
132	0	0	0.48265	32.3884	0.271853
132.1	0	0	0.480897	32.4136	0.260785
132.2	1	0	0.472908	32.4359	0.247495
132.3	1	0	0.46484	32.4587	0.234214
132.4	1	0	0.456697	32.4817	0.220956
132.5	1	0	0.448483	32.5051	0.207733
132.6	1	0	0.440202	32.5289	0.194559
132.7	1	0	0.431859	32.5531	0.181449
132.8	1	0	0.423459	32.5777	0.168414
132.9	1	0	0.415007	32.6027	0.15547
133	1	0	0.40651	32.6282	0.142629
133.1	1	0	0.397972	32.6542	0.129906
133.2	1	0	0.3894	32.6807	0.117313
133.3	1	0	0.3808	32.7077	0.104863
133.4	1	0	0.372181	32.7354	0.0925708
133.5	1	0	0.363548	32.7636	0.0804482
133.6	1	0	0.35491	32.7925	0.068508
133.7	1	0	0.346274	32.8221	0.0567628
133.8	1	0	0.337651	32.8524	0.0452247
133.9	1	0	0.329049	32.8835	0.0339054
134	1	0	0.320477	32.9155	0.0228166
134.1	1	0	0.311948	32.9483	0.0119692
134.2	1	0	0.303471	32.9822	0.00137403
134.3	1	0	0.295059	33.0171	-0.00895867
134.4	1	0	0.286724	33.0531	-0.019019
134.5	1	0	0.278481	33.0903	-0.0287977
134.6	1	0	0.270345	33.1288	-0.0382857
134.7	1	0	0.262331	33.1687	-0.0474747
134.8	1	0	0.254456	33.2101	-0.0563568
134.9	1	0	0.246739	33.253	-0.0649246
135	1	0	0.2392	33.2976	-0.0731712
135.1	1	0	0.231859	33.344	-0.0810904
135.2	1	0	0.224741	33.3923	-0.0886765
135.3	1	0	0.217868	33.4426	-0.0959243
135.4	1	0	0.211268	33.4951	-0.102829
135.5	1	0	0.204967	33.5497	-0.109387
135.6	1	0	0.198994	33.6065	-0.115594
135.7	1	0	0.193381	33.6657	-0.121448
135.8	1	0	0.188157	33.7273	-0.126946
135.9	1	0	0.183353	33.7911	-0.132087
136	1	0	0.179002	33.8572	-0.136868
136.1	1	0	0.175132	33.9254	-0.141291
136.2	1	0	0.171771	33.9955	-0.145353
136.3	1	0	0.168944	34.0674	-0.149056
136.4	1	0	0.166672	34.1407	-0.152401
136.5	1	0	0.16497	34.215	-0.155388
136.6	1	0	0.163847	34.29	-0.158019
136.7	1	0	0.163308	34.3652	-0.160298
136.8	1	0	0.163349	34.4402	-0.162226
136.9	1	0	0.163958	34.5145	-0.163806
137	1	0	0.165119	34.5878	-0.165043
137.1	1	0	0.166809	34.6597	-0.16594
137.2	1	0	0.169001	34.7298	-0.166501
137.3	1	0	0.171665	34.7979	-0.166731
137.4	1	0	0.174767	34.8638	-0.166634
137.5	1	0	0.178271	34.9274	-0.166217
137.6	1	0	0.182143	34.9885	-0.165485
137.7	1	0	0.186348	35.0473	-0.164443
137.8	1	0	0.190852	35.1036	-0.163098
137.9	1	0	0.195622	35.1575	-0.161455
138	1	0	0.200628	35.2091	-0.159522
138.1	1	0	0.20584	35.2585	-0.157304
138.2	1	1	0.215907	35.3002	-0.159057
138.3	1	1	0.226045	35.3389	-0.160482
138.4	1	1	0.236226	35.375	-0.161586
138.5	1	1	0.246425	35.4089	-0.162372
138.6	1	1	0.256623	35.4408	-0.162848
138.7	1	1	0.266803	35.471	-0.16302
138.8	1	1	0.276949	35.4995	-0.162894
138.9	1	1	0.28705	35.5266	-0.162478
139	1	1	0.297093	35.5525	-0.161777
139.1	1	1	0.30707	35.5772	-0.1608
139.2	1	1	0.316972	35.6008	-0.159554
139.3	1	1	0.326792	35.6235	-0.158046
139.4	1	1	0.336523	35.6453	-0.156285
139.5	1	1	0.346159	35.6664	-0.154277
139.6	1	1	0.355697	35.6867	-0.152031
139.7	1	1	0.365131	35.7063	-0.149554
139.8	1	1	0.374457	35.7253	-0.146855
139.9	1	1	0.383673	35.7437	-0.143942
140	1	1	0.392776	35.7616	-0.140822
140.1	1	1	0.401762	35.779	-0.137503
140.2	1	1	0.41063	35.7959	-0.133994
140.3	1	1	0.419379	35.8124	-0.130301
140.4	1	1	0.428005	35.8284	-0.126433
140.5	1	1	0.436509	35.8441	-0.122398
140.6	1	1	0.444888	35.8594	-0.118202
140.7	1	1	0.453143	35.8743	-0.113854
140.8	1	1	0.461271	35.889	-0.10936
140.9	1	1	0.469273	35.9032	-0.104729
141	1	1	0.477149	35.9172	-0.0999668
141.1	1	1	0.484897	35.931	-0.095081
141.2	1	1	0.492517	35.9444	-0.0900786
141.3	1	1	0.500011	35.9576	-0.0849663
141.4	1	1	0.507376	35.9705	-0.0797509
141.5	1	1	0.514615	35.9832	-0.074439
141.6	1	1	0.521727	35.9956	-0.0690372
141.7	1	1	0.528713	36.0078	-0.0635518
141.8	1	1	0.535573	36.0198	-0.057989
141.9	1	1	0.542307	36.0316	-0.0523549
142	1	1	0.548917	36.0432	-0.0466555
142.1	1	1	0.555404	36.0546	-0.0408966
142.2	1	1	0.561767	36.0658	-0.0350838
142.3	1	1	0.568008	36.0768	-0.0292227
142.4	1	1	0.574129	36.0877	-0.0233185
142.5	1	1	0.58013	36.0984	-0.0173764
142.6	1	1	0.586013	36.1089	-0.0114015
142.7	1	1	0.591778	36.1192	-0.00539835
142.8	1	1	0.597428	36.1294	0.000628283
142.9	1	1	0.602963	36.1394	0.00667401
143	1	1	0.608385	36.1492	0.0127346
143.1	1	1	0.613696	36.159	0.018806
143.2	1	1	0.618896	36.1685	0.0248845
143.3	1	1	0.623988	36.178	0.0309662
143.4	1	1	0.628973	36.1873	0.0370478
143.5	1	1	0.633853	36.1964	0.0431259
143.6	1	1	0.638629	36.2054	0.0491976
143.7	1	1	0.643303	36.2143	0.0552597
143.8	1	1	0.647876	36.2231	0.0613096
143.9	1	1	0.652351	36.2317	0.0673446
144	1	1	0.656727	36.2403	0.0733624
144.1	1	1	0.661008	36.2487	0.0793606
144.2	0	1	0.661529	36.2651	0.0902329
144.3	0	1	0.661991	36.2815	0.101039
144.4	0	1	0.662394	36.2979	0.111776
144.5	0	1	0.662738	36.3141	0.12244
144.6	0	1	0.663023	36.3303	0.133027
144.7	0	1	0.663248	36.3465	0.143535
144.8	0	1	0.663414	36.3625	0.153958
144.9	0	1	0.66352	36.3785	0.164294
145	0	1	0.663565	36.3945	0.17454
145.1	0	1	0.66355	36.4104	0.184692
145.2	0	1	0.663475	36.4262	0.194747
145.3	0	1	0.663338	36.442	0.204701
145.4	0	1	0.66314	36.4578	0.214551
145.5	0	1	0.662881	36.4735	0.224294
145.6	0	1	0.66256	36.4892	0.233926
145.7	0	1	0.662177	36.5048	0.243444
145.8	0	1	0.661731	36.5204	0.252846
145.9	0	1	0.661223	36.5359	0.262127
146	0	1	0.660651	36.5515	0.271284
146.1	0	1	0.660016	36.567	0.280315
146.2	0	1	0.659318	36.5824	0.289215
146.3	0	1	0.658555	36.5979	0.297982
146.4	0	1	0.657728	36.6133	0.306613
146.5	0	1	0.656836	36.6287	0.315104
146.6	0	1	0.655878	36.644	0.323452
146.7	0	1	0.654855	36.6594	0.331654
146.8	0	1	0.653766	36.6747	0.339707
146.9	0	1	0.65261	36.69	0.347607
147	0	1	0.651388	36.7053	0.355352
147.1	0	1	0.650099	36.7206	0.362937
147.2	0	1	0.648742	36.7359	0.370361
147.3	0	1	0.647317	36.7512	0.37762
147.4	0	1	0.645823	36.7664	0.384711
147.5	0	1	0.644261	36.7817	0.391631
147.6	0	1	0.642629	36.797	0.398376
147.7	0	1	0.640928	36.8122	0.404944
147.8	0	1	0.639157	36.8274	0.411332
147.9	0	1	0.637316	36.8427	0.417536
148	0	1	0.635403	36.8579	0.423554
148.1	0	1	0.63342	36.8732	0.429383
148.2	0	1	0.631365	36.8884	0.43502
148.3	0	1	0.629238	36.9037	0.440461
148.4	0	1	0.627039	36.919	0.445705
148.5	0	1	0.624768	36.9342	0.450749
148.6	0	1	0.622423	36.9495	0.455589
148.7	0	1	0.620006	36.9648	0.460224
148.8	0	1	0.617515	36.9801	0.46465
148.9	0	1	0.61495	36.9954	0.468866
149	0	1	0.612311	37.0107	0.472868
149.1	0	1	0.609598	37.0261	0.476655
149.2	0	1	0.60681	37.0414	0.480224
149.3	0	1	0.603948	37.0568	0.483573
149.4	0	1	0.601011	37.0721	0.486701
149.5	0	1	0.597998	37.0875	0.489604
149.6	0	1	0.594911	37.1029	0.492282
149.7	0	1	0.591749	37.1184	0.494732
149.8	0	1	0.588511	37.1338	0.496954
149.9	0	1	0.585198	37.1493	0.498945
150	0	1	0.58181	37.1648	0.500704
150.1	0	1	0.578346	37.1803	0.50223
150.2	0	0	0.576855	37.2057	0.508046
150.3	0	0	0.575357	37.2311	0.51349
150.4	0	0	0.573853	37.2565	0.51856
150.5	0	0	0.572342	37.2819	0.523256
150.6	0	0	0.570824	37.3073	0.527575
150.7	0	0	0.5693	37.3327	0.531518
150.8	0	0	0.56777	37.3581	0.535083
150.9	0	0	0.566234	37.3835	0.53827
151	0	0	0.564691	37.4089	0.541078
151.1	0	0	0.563142	37.4343	0.54351
151.2	0	0	0.561587	37.4597	0.545564
151.3	0	0	0.560026	37.485	0.547241
151.4	0	0	0.558459	37.5104	0.548543
151.5	0	0	0.556886	37.5357	0.549472
151.6	0	0	0.555308	37.5611	0.550027
151.7	0	0	0.553723	37.5864	0.550213
151.8	0	0	0.552133	37.6118	0.550029
151.9	0	0	0.550537	37.6371	0.54948
152	0	0	0.548936	37.6625	0.548568
152.1	0	0	0.54733	37.6878	0.547295
152.2	0	0	0.545718	37.7131	0.545664
152.3	0	0	0.5441	37.7384	0.54368
152.4	0	0	0.542478	37.7637	0.541346
152.5	0	0	0.54085	37.789	0.538665
152.6	0	0	0.539218	37.8143	0.535641
152.7	0	0	0.53758	37.8396	0.53228
152.8	0	0	0.535937	37.8649	0.528585
152.9	0	0	0.534289	37.8902	0.524562
153	0	0	0.532637	37.9155	0.520214
153.1	0	0	0.53098	37.9408	0.515549
153.2	0	0	0.529318	37.9661	0.51057
153.3	0	0	0.527652	37.9913	0.505283
153.4	0	0	0.525981	38.0166	0.499694
153.5	0	0	0.524306	38.0419	0.49381
153.6	0	0	0.522626	38.0671	0.487636
153.7	0	0	0.520942	38.0924	0.481178
153.8	0	0	0.519254	38.1176	0.474443
153.9	0	0	0.517562	38.1428	0.467437
154	0	0	0.515865	38.1681	0.460168
154.1	0	0	0.514165	38.1933	0.452642
154.2	0	0	0.512461	38.2185	0.444867
154.3	0	0	0.510752	38.2438	0.436849
154.4	0	0	0.509041	38.269	0.428595
154.5	0	0	0.507325	38.2942	0.420114
154.6	0	0	0.505606	38.3194	0.411413
154.7	0	0	0.503883	38.3446	0.402499
154.8	0	0	0.502157	38.3698	0.39338
154.9	0	0	0.500427	38.395	0.384064
155	0	0	0.498694	38.4202	0.374559
155.1	0	0	0.496958	38.4454	0.364873
155.2	0	0	0.495218	38.4706	0.355014
155.3	0	0	0.493476	38.4958	0.34499
155.4	0	0	0.49173	38.5209	0.33481
155.5	0	0	0.489982	38.5461	0.324482
155.6	0	0	0.48823	38.5713	0.314013
155.7	0	0	0.486476	38.5964	0.303414
155.8	0	0	0.484719	38.6216	0.29269
155.9	0	0	0.482959	38.6468	0.281852
156	0	0	0.481197	38.6719	0.270908
156.1	1	0	0.473236	38.6938	0.257786
156.2	1	0	0.465193	38.7161	0.244667
156.3	1	0	0.457071	38.7386	0.231563
156.4	1	0	0.448875	38.7616	0.218487
156.5	1	0	0.440609	38.7848	0.205454
156.6	1	0	0.432278	38.8084	0.192475
156.7	1	0	0.423885	38.8325	0.179566
156.8	1	0	0.415436	38.8569	0.166738
156.9	1	0	0.406937	38.8818	0.154006
157	1	0	0.398392	38.9071	0.141383
157.1	1	0	0.389808	38.9329	0.128882
157.2	1	0	0.381191	38.9593	0.116516
157.3	1	0	0.372548	38.9862	0.104298
157.4	1	0	0.363885	39.0136	0.0922408
157.5	1	0	0.35521	39.0417	0.0803573
157.6	1	0	0.34653	39.0705	0.0686597
157.7	1	0	0.337854	39.0999	0.0571599
157.8	1	0	0.329191	39.1301	0.0458697
157.9	1	0	0.32055	39.1611	0.0348004
158	1	0	0.31194	39.193	0.023963
158.1	1	0	0.303373	39.2258	0.0133683
158.2	1	0	0.294859	39.2596	0.00302634
158.3	1	0	0.286411	39.2945	-0.00705301
158.4	1	0	0.278041	39.3306	-0.0168604
158.5	1	0	0.269764	39.3679	-0.026387
158.6	1	0	0.261595	39.4065	-0.0356245
158.7	1	0	0.253549	39.4466	-0.0445648
158.8	1	0	0.245644	39.4882	-0.0532006
158.9	1	0	0.237899	39.5315	-0.0615251
159	1	0	0.230333	39.5766	-0.0695319
159.1	1	0	0.22297	39.6235	-0.0772152
159.2	1	0	0.215833	39.6725	-0.0845696
159.3	1	0	0.208947	39.7237	-0.0915905
159.4	1	0	0.202339	39.7771	-0.0982737
159.5	1	0	0.196038	39.8328	-0.104615
159.6	1	0	0.190075	39.891	-0.110613
159.7	1	0	0.184482	39.9517	-0.116263
159.8	1	0	0.179292	40.015	-0.121564
159.9	1	0	0.174538	40.0807	-0.126514
160	1	0	0.170252	40.1489	-0.131112
160.1	1	0	0.166468	40.2194	-0.135359
160.2	1	0	0.163214	40.292	-0.139253
160.3	1	0	0.160516	40.3664	-0.142795
160.4	1	0	0.158397	40.4422	-0.145987
160.5	1	0	0.15687	40.5191	-0.148829
160.6	1	0	0.155946	40.5966	-0.151324
160.7	1	0	0.155625	40.6742	-0.153474
160.8	1	0	0.155902	40.7514	-0.155281
160.9	1	0	0.156762	40.8277	-0.156749
161	1	0	0.158185	40.9027	-0.157881
161.1	1	0	0.160144	40.976	-0.158681
161.2	1	0	0.162609	41.0472	-0.159154
161.3	1	0	0.165545	41.1162	-0.159303
161.4	1	0	0.168915	41.1827	-0.159134
161.5	1	0	0.172681	41.2466	-0.158652
161.6	1	0	0.176806	41.3079	-0.157862
161.7	1	0	0.181253	41.3665	-0.15677
161.8	1	0	0.185988	41.4226	-0.155382
161.9	1	0	0.190976	41.4761	-0.153703
162	1	0	0.196187	41.5272	-0.151741
162.1	1	1	0.206296	41.5706	-0.153747
162.2	1	1	0.216489	41.6107	-0.155424
162.3	1	1	0.226736	41.648	-0.156776
162.4	1	1	0.23701	41.6829	-0.157809
162.5	1	1	0.24729	41.7156	-0.158528
162.6	1	1	0.257557	41.7464	-0.158939
162.7	1	1	0.267796	41.7756	-0.159047
162.8	1	1	0.277993	41.8032	-0.158859
162.9	1	1	0.288136	41.8295	-0.158383
163	1	1	0.298214	41.8546	-0.157624
163.1	1	1	0.30822	41.8786	-0.15659
163.2	1	1	0.318144	41.9016	-0.155287
163.3	1	1	0.32798	41.9237	-0.153725
163.4	1	1	0.337722	41.945	-0.151909
163.5	1	1	0.347364	41.9655	-0.149849
163.6	1	1	0.356903	41.9853	-0.147551
163.7	1	1	0.366333	42.0045	-0.145024
163.8	1	1	0.375651	42.0231	-0.142275
163.9	1	1	0.384854	42.0411	-0.139314
164	1	1	0.393939	42.0586	-0.136147
164.1	1	1	0.402904	42.0757	-0.132784
164.2	1	1	0.411747	42.0922	-0.129232
164.3	1	1	0.420466	42.1084	-0.125499
164.4	1	1	0.429059	42.1242	-0.121593
164.5	1	1	0.437526	42.1396	-0.117523
164.6	1	1	0.445866	42.1546	-0.113296
164.7	1	1	0.454078	42.1693	-0.10892
164.8	1	1	0.462161	42.1836	-0.104402
164.9	1	1	0.470115	42.1977	-0.0997509
165	1	1	0.47794	42.2115	-0.0949729
165.1	1	1	0.485636	42.2249	-0.0900756
165.2	1	1	0.493203	42.2382	-0.0850662
165.3	1	1	0.500642	42.2511	-0.0799514
165.4	1	1	0.507952	42.2638	-0.074738
165.5	1	1	0.515135	42.2763	-0.0694325
165.6	1	1	0.52219	42.2886	-0.0640415
165.7	1	1	0.52912	42.3006	-0.0585711
165.8	1	1	0.535923	42.3124	-0.0530273
165.9	1	1	0.542602	42.324	-0.0474161
166	1	1	0.549156	42.3354	-0.0417433
166.1	1	1	0.555587	42.3466	-0.0360143
166.2	1	1	0.561896	42.3577	-0.0302347
166.3	1	1	0.568085	42.3685	-0.0244097
166.4	1	1	0.574153	42.3792	-0.0185443
166.5	1	1	0.580102	42.3897	-0.0126436
166.6	1	1	0.585934	42.4	-0.00671233
166.7	1	1	0.59165	42.4102	-0.000755061
166.8	1	1	0.597251	42.4202	0.00522373
166.9	1	1	0.602738	42.4301	0.0112198
167	1	1	0.608113	42.4398	0.017229
167.1	1	1	0.613378	42.4494	0.0232473
167.2	1	1	0.618533	42.4588	0.0292712
167.3	1	1	0.623581	42.4681	0.0352969
167.4	1	1	0.628523	42.4773	0.0413211
167.5	1	1	0.633361	42.4863	0.0473406
167.6	1	1	0.638096	42.4952	0.0533522
167.7	1	1	0.64273	42.504	0.0593533
167.8	1	1	0.647265	42.5126	0.0653409
167.9	1	1	0.651701	42.5211	0.0713128
168	1	1	0.656042	42.5296	0.0772663
