# Supplementary material for: Application of time lags between light and temperature cycles for growth control based on the circadian clock of Lactuca sativa L. seedlings
Source: Front Plant Sci. 2022 Oct 13;13:994555. doi: 10.3389/fpls.2022.994555 (PMC9802636; doi:10.3389/fpls.2022.994555)
Supplement: Supplementary file 1 [file DataSheet_1.zip › Simulation/GW (Figure S9)/L12D12_12h12C_Dt=6h_GW.csv]

t	LD	Temperature	R	��	RCos��
0.1	0	0	0.999987	-0.520539	0.86754
0.2	0	0	0.999947	-0.494724	0.880054
0.3	0	0	0.999882	-0.468908	0.891957
0.4	0	0	0.99979	-0.443093	0.903241
0.5	0	0	0.999672	-0.417277	0.913896
0.6	0	0	0.999529	-0.391461	0.923917
0.7	0	0	0.999359	-0.365646	0.933295
0.8	0	0	0.999164	-0.33983	0.942023
0.9	0	0	0.998943	-0.314015	0.950096
1	0	0	0.998697	-0.288199	0.957508
1.1	0	0	0.998425	-0.262384	0.964253
1.2	0	0	0.998128	-0.236568	0.970328
1.3	0	0	0.997805	-0.210753	0.975728
1.4	0	0	0.997458	-0.184937	0.980449
1.5	0	0	0.997085	-0.159122	0.984489
1.6	0	0	0.996687	-0.133306	0.987845
1.7	0	0	0.996265	-0.10749	0.990515
1.8	0	0	0.995818	-0.0816747	0.992498
1.9	0	0	0.995346	-0.0558591	0.993793
2	0	0	0.994849	-0.0300435	0.9944
2.1	0	0	0.994328	-0.00422791	0.994319
2.2	0	0	0.993783	0.0215877	0.993551
2.3	0	0	0.993213	0.0474034	0.992098
2.4	0	0	0.99262	0.073219	0.98996
2.5	0	0	0.992002	0.0990347	0.987141
2.6	0	0	0.99136	0.12485	0.983644
2.7	0	0	0.990695	0.150666	0.979472
2.8	0	0	0.990006	0.176482	0.974629
2.9	0	0	0.989294	0.202297	0.96912
3	0	0	0.988558	0.228113	0.962949
3.1	0	0	0.987799	0.253929	0.956123
3.2	0	0	0.987016	0.279745	0.948647
3.3	0	0	0.986211	0.30556	0.940528
3.4	0	0	0.985382	0.331376	0.931773
3.5	0	0	0.984531	0.357192	0.922389
3.6	0	0	0.983657	0.383008	0.912386
3.7	0	0	0.98276	0.408824	0.90177
3.8	0	0	0.981841	0.434639	0.890551
3.9	0	0	0.9809	0.460455	0.878739
4	0	0	0.979936	0.486271	0.866343
4.1	0	0	0.97895	0.512087	0.853374
4.2	0	0	0.977942	0.537903	0.839842
4.3	0	0	0.976913	0.563719	0.825759
4.4	0	0	0.975861	0.589535	0.811135
4.5	0	0	0.974788	0.615351	0.795984
4.6	0	0	0.973694	0.641167	0.780317
4.7	0	0	0.972578	0.666983	0.764146
4.8	0	0	0.971441	0.692799	0.747486
4.9	0	0	0.970283	0.718615	0.73035
5	0	0	0.969103	0.744431	0.71275
5.1	0	0	0.967903	0.770247	0.694702
5.2	0	0	0.966683	0.796063	0.676219
5.3	0	0	0.965441	0.821879	0.657317
5.4	0	0	0.964179	0.847695	0.63801
5.5	0	0	0.962897	0.873511	0.618314
5.6	0	0	0.961595	0.899328	0.598243
5.7	0	0	0.960272	0.925144	0.577815
5.8	0	0	0.95893	0.95096	0.557044
5.9	0	0	0.957568	0.976776	0.535948
6	0	0	0.956186	1.00259	0.514542
6.1	0	0	0.954784	1.02841	0.492843
6.2	0	1	0.952579	1.05895	0.46656
6.3	0	1	0.950322	1.08975	0.439721
6.4	0	1	0.948016	1.1208	0.412354
6.5	0	1	0.945663	1.15209	0.384486
6.6	0	1	0.943265	1.18363	0.356147
6.7	0	1	0.940824	1.2154	0.327369
6.8	0	1	0.938343	1.24741	0.298187
6.9	0	1	0.935824	1.27964	0.268636
7	0	1	0.933271	1.3121	0.238752
7.1	0	1	0.930686	1.34477	0.208575
7.2	0	1	0.928074	1.37765	0.178143
7.3	0	1	0.925436	1.41073	0.1475
7.4	0	1	0.922778	1.44401	0.116686
7.5	0	1	0.920101	1.47747	0.0857448
7.6	0	1	0.917411	1.51111	0.0547211
7.7	0	1	0.914712	1.54493	0.0236592
7.8	0	1	0.912006	1.57891	-0.00739544
7.9	0	1	0.909298	1.61304	-0.0383975
8	0	1	0.906593	1.64731	-0.0693011
8.1	0	1	0.903894	1.68172	-0.100061
8.2	0	1	0.901205	1.71626	-0.130631
8.3	0	1	0.898531	1.75091	-0.160966
8.4	0	1	0.895876	1.78567	-0.191023
8.5	0	1	0.893243	1.82052	-0.220756
8.6	0	1	0.890637	1.85546	-0.250124
8.7	0	1	0.888062	1.89047	-0.279083
8.8	0	1	0.885522	1.92555	-0.307594
8.9	0	1	0.883019	1.96068	-0.335616
9	0	1	0.880559	1.99584	-0.363111
9.1	0	1	0.878143	2.03104	-0.390044
9.2	0	1	0.875776	2.06626	-0.416378
9.3	0	1	0.873461	2.10148	-0.442081
9.4	0	1	0.8712	2.1367	-0.467121
9.5	0	1	0.868996	2.17191	-0.491468
9.6	0	1	0.866852	2.20709	-0.515096
9.7	0	1	0.864769	2.24223	-0.537978
9.8	0	1	0.862751	2.27732	-0.56009
9.9	0	1	0.860799	2.31235	-0.581412
10	0	1	0.858914	2.34731	-0.601923
10.1	0	1	0.857098	2.38219	-0.621607
10.2	0	1	0.855352	2.41698	-0.640448
10.3	0	1	0.853677	2.45166	-0.658433
10.4	0	1	0.852074	2.48624	-0.675551
10.5	0	1	0.850543	2.52069	-0.691792
10.6	0	1	0.849084	2.55501	-0.707149
10.7	0	1	0.847698	2.58919	-0.721617
10.8	0	1	0.846384	2.62322	-0.735193
10.9	0	1	0.845143	2.65709	-0.747874
11	0	1	0.843972	2.6908	-0.759662
11.1	0	1	0.842873	2.72433	-0.770557
11.2	0	1	0.841843	2.75769	-0.780564
11.3	0	1	0.840882	2.79085	-0.789687
11.4	0	1	0.839989	2.82381	-0.797932
11.5	0	1	0.839162	2.85658	-0.805308
11.6	0	1	0.838399	2.88914	-0.811823
11.7	0	1	0.837699	2.92148	-0.817488
11.8	0	1	0.837061	2.9536	-0.822314
11.9	0	1	0.836483	2.9855	-0.826313
12	0	1	0.835961	3.01718	-0.8295
12.1	1	1	0.836249	3.06067	-0.833512
12.2	1	1	0.836725	3.10365	-0.836123
12.3	1	1	0.837381	3.14607	-0.837373
12.4	1	1	0.838208	3.18793	-0.837308
12.5	1	1	0.839195	3.22918	-0.835978
12.6	1	1	0.840331	3.26983	-0.833431
12.7	1	1	0.841607	3.30985	-0.829722
12.8	1	1	0.843011	3.34923	-0.824903
12.9	1	1	0.844532	3.38796	-0.819032
13	1	1	0.84616	3.42603	-0.812162
13.1	1	1	0.847885	3.46343	-0.804352
13.2	1	1	0.849695	3.50016	-0.795656
13.3	1	1	0.851581	3.53621	-0.786132
13.4	1	1	0.853534	3.57159	-0.775834
13.5	1	1	0.855543	3.6063	-0.764817
13.6	1	1	0.857601	3.64033	-0.753135
13.7	1	1	0.859698	3.67369	-0.74084
13.8	1	1	0.861826	3.70639	-0.727983
13.9	1	1	0.863978	3.73843	-0.714614
14	1	1	0.866147	3.76981	-0.700779
14.1	1	1	0.868326	3.80055	-0.686526
14.2	1	1	0.870509	3.83065	-0.671897
14.3	1	1	0.872689	3.86013	-0.656936
14.4	1	1	0.874863	3.88898	-0.641682
14.5	1	1	0.877025	3.91723	-0.626174
14.6	1	1	0.87917	3.94488	-0.610449
14.7	1	1	0.881294	3.97194	-0.59454
14.8	1	1	0.883395	3.99842	-0.57848
14.9	1	1	0.885468	4.02434	-0.562299
15	1	1	0.887511	4.04971	-0.546027
15.1	1	1	0.889521	4.07453	-0.52969
15.2	1	1	0.891496	4.09882	-0.513313
15.3	1	1	0.893433	4.12259	-0.49692
15.4	1	1	0.895332	4.14586	-0.480532
15.5	1	1	0.897191	4.16863	-0.46417
15.6	1	1	0.899008	4.19091	-0.447851
15.7	1	1	0.900782	4.21272	-0.431594
15.8	1	1	0.902514	4.23407	-0.415414
15.9	1	1	0.904201	4.25497	-0.399324
16	1	1	0.905844	4.27543	-0.383339
16.1	1	1	0.907442	4.29546	-0.36747
16.2	1	1	0.908995	4.31508	-0.351728
16.3	1	1	0.910504	4.33428	-0.336123
16.4	1	1	0.911967	4.35309	-0.320663
16.5	1	1	0.913386	4.37151	-0.305357
16.6	1	1	0.91476	4.38956	-0.29021
16.7	1	1	0.916091	4.40724	-0.27523
16.8	1	1	0.917377	4.42456	-0.260421
16.9	1	1	0.918621	4.44153	-0.245788
17	1	1	0.919821	4.45816	-0.231335
17.1	1	1	0.920979	4.47446	-0.217064
17.2	1	1	0.922096	4.49044	-0.20298
17.3	1	1	0.923172	4.50611	-0.189084
17.4	1	1	0.924207	4.52147	-0.175377
17.5	1	1	0.925203	4.53654	-0.161862
17.6	1	1	0.92616	4.55131	-0.148538
17.7	1	1	0.927079	4.56581	-0.135406
17.8	1	1	0.92796	4.58003	-0.122467
17.9	1	1	0.928804	4.59398	-0.109719
18	1	1	0.929612	4.60768	-0.097163
18.1	1	0	0.929608	4.629	-0.0774277
18.2	1	0	0.929596	4.65005	-0.0579081
18.3	1	0	0.929574	4.67084	-0.0386093
18.4	1	0	0.929543	4.69137	-0.0195358
18.5	1	0	0.929501	4.71165	-0.000691429
18.6	1	0	0.929448	4.73167	0.0179204
18.7	1	0	0.929383	4.75145	0.0362969
18.8	1	0	0.929307	4.771	0.0544355
18.9	1	0	0.929217	4.79031	0.0723343
19	1	0	0.929115	4.8094	0.0899917
19.1	1	0	0.928998	4.82826	0.107406
19.2	1	0	0.928868	4.84691	0.124577
19.3	1	0	0.928723	4.86535	0.141504
19.4	1	0	0.928563	4.88358	0.158186
19.5	1	0	0.928387	4.90161	0.174623
19.6	1	0	0.928196	4.91944	0.190816
19.7	1	0	0.927988	4.93708	0.206764
19.8	1	0	0.927764	4.95454	0.222469
19.9	1	0	0.927522	4.97181	0.23793
20	1	0	0.927263	4.98891	0.25315
20.1	1	0	0.926986	5.00583	0.268128
20.2	1	0	0.92669	5.02258	0.282866
20.3	1	0	0.926376	5.03917	0.297365
20.4	1	0	0.926042	5.0556	0.311627
20.5	1	0	0.925689	5.07188	0.325652
20.6	1	0	0.925316	5.088	0.339443
20.7	1	0	0.924923	5.10397	0.353001
20.8	1	0	0.924508	5.11981	0.366326
20.9	1	0	0.924073	5.1355	0.379422
21	1	0	0.923616	5.15106	0.392289
21.1	1	0	0.923137	5.16648	0.40493
21.2	1	0	0.922635	5.18178	0.417345
21.3	1	0	0.92211	5.19695	0.429537
21.4	1	0	0.921562	5.212	0.441507
21.5	1	0	0.920989	5.22694	0.453256
21.6	1	0	0.920392	5.24176	0.464787
21.7	1	0	0.919771	5.25647	0.4761
21.8	1	0	0.919124	5.27107	0.487198
21.9	1	0	0.918451	5.28557	0.498082
22	1	0	0.917751	5.29997	0.508753
22.1	1	0	0.917024	5.31427	0.519212
22.2	1	0	0.91627	5.32848	0.529462
22.3	1	0	0.915487	5.34259	0.539503
22.4	1	0	0.914676	5.35662	0.549337
22.5	1	0	0.913835	5.37056	0.558965
22.6	1	0	0.912964	5.38442	0.568388
22.7	1	0	0.912062	5.3982	0.577606
22.8	1	0	0.911129	5.4119	0.586622
22.9	1	0	0.910164	5.42552	0.595436
23	1	0	0.909166	5.43908	0.604049
23.1	1	0	0.908135	5.45256	0.612461
23.2	1	0	0.907069	5.46598	0.620674
23.3	1	0	0.905968	5.47933	0.628687
23.4	1	0	0.904832	5.49263	0.636503
23.5	1	0	0.90366	5.50586	0.64412
23.6	1	0	0.90245	5.51903	0.65154
23.7	1	0	0.901202	5.53215	0.658763
23.8	1	0	0.899915	5.54522	0.665789
23.9	1	0	0.898588	5.55823	0.672619
24	1	0	0.897221	5.57119	0.679253
24.1	0	0	0.895312	5.59694	0.692642
24.2	0	0	0.893388	5.62269	0.705498
24.3	0	0	0.89145	5.64843	0.717813
24.4	0	0	0.889499	5.67418	0.729582
24.5	0	0	0.887534	5.69992	0.740798
24.6	0	0	0.885556	5.72566	0.751455
24.7	0	0	0.883564	5.7514	0.761548
24.8	0	0	0.881558	5.77714	0.771072
24.9	0	0	0.87954	5.80288	0.780024
25	0	0	0.877509	5.82862	0.788398
25.1	0	0	0.875464	5.85435	0.796193
25.2	0	0	0.873407	5.88009	0.803404
25.3	0	0	0.871338	5.90582	0.810029
25.4	0	0	0.869255	5.93155	0.816066
25.5	0	0	0.867161	5.95728	0.821514
25.6	0	0	0.865054	5.98301	0.826372
25.7	0	0	0.862934	6.00874	0.830639
25.8	0	0	0.860803	6.03446	0.834314
25.9	0	0	0.85866	6.06019	0.837399
26	0	0	0.856505	6.08591	0.839893
26.1	0	0	0.854339	6.11163	0.841798
26.2	0	0	0.852161	6.13735	0.843115
26.3	0	0	0.849971	6.16307	0.843847
26.4	0	0	0.847771	6.18879	0.843996
26.5	0	0	0.845559	6.2145	0.843565
26.6	0	0	0.843336	6.24022	0.842557
26.7	0	0	0.841102	6.26593	0.840976
26.8	0	0	0.838857	6.29164	0.838827
26.9	0	0	0.836602	6.31735	0.836113
27	0	0	0.834336	6.34306	0.83284
27.1	0	0	0.832059	6.36877	0.829014
27.2	0	0	0.829773	6.39447	0.824639
27.3	0	0	0.827476	6.42018	0.819723
27.4	0	0	0.825169	6.44588	0.814272
27.5	0	0	0.822852	6.47158	0.808292
27.6	0	0	0.820525	6.49728	0.801791
27.7	0	0	0.818189	6.52298	0.794778
27.8	0	0	0.815843	6.54868	0.787258
27.9	0	0	0.813487	6.57437	0.779243
28	0	0	0.811122	6.60007	0.770738
28.1	0	0	0.808748	6.62576	0.761755
28.2	0	0	0.806365	6.65145	0.752302
28.3	0	0	0.803973	6.67714	0.742389
28.4	0	0	0.801573	6.70282	0.732025
28.5	0	0	0.799163	6.72851	0.721222
28.6	0	0	0.796745	6.75419	0.709989
28.7	0	0	0.794318	6.77987	0.698337
28.8	0	0	0.791883	6.80556	0.686277
28.9	0	0	0.78944	6.83123	0.67382
29	0	0	0.786989	6.85691	0.660979
29.1	0	0	0.784529	6.88259	0.647764
29.2	0	0	0.782062	6.90826	0.634188
29.3	0	0	0.779587	6.93393	0.620263
29.4	0	0	0.777105	6.95961	0.606001
29.5	0	0	0.774614	6.98527	0.591414
29.6	0	0	0.772117	7.01094	0.576516
29.7	0	0	0.769612	7.03661	0.561318
29.8	0	0	0.7671	7.06227	0.545835
29.9	0	0	0.764582	7.08793	0.530079
30	0	0	0.762056	7.11359	0.514063
30.1	0	1	0.756434	7.14183	0.494305
30.2	0	1	0.750774	7.17031	0.474221
30.3	0	1	0.745082	7.19905	0.453832
30.4	0	1	0.739361	7.22805	0.433158
30.5	0	1	0.733616	7.2573	0.412219
30.6	0	1	0.727853	7.28681	0.391037
30.7	0	1	0.722076	7.31658	0.369633
30.8	0	1	0.716291	7.34661	0.34803
30.9	0	1	0.710502	7.37691	0.326251
31	0	1	0.704716	7.40746	0.304319
31.1	0	1	0.698937	7.43827	0.282259
31.2	0	1	0.693173	7.46935	0.260093
31.3	0	1	0.687428	7.50068	0.237847
31.4	0	1	0.681708	7.53228	0.215545
31.5	0	1	0.676021	7.56413	0.193212
31.6	0	1	0.67037	7.59624	0.170873
31.7	0	1	0.664764	7.62861	0.148551
31.8	0	1	0.659208	7.66124	0.126273
31.9	0	1	0.653707	7.69411	0.104062
32	0	1	0.648269	7.72724	0.0819439
32.1	0	1	0.6429	7.76061	0.0599416
32.2	0	1	0.637605	7.79422	0.0380795
32.3	0	1	0.632391	7.82807	0.0163814
32.4	0	1	0.627263	7.86216	-0.00512978
32.5	0	1	0.622229	7.89647	-0.0264311
32.6	0	1	0.617292	7.93101	-0.0475003
32.7	0	1	0.61246	7.96576	-0.0683157
32.8	0	1	0.607738	8.00072	-0.0888561
32.9	0	1	0.60313	8.03587	-0.109101
33	0	1	0.598643	8.07122	-0.129031
33.1	0	1	0.594281	8.10676	-0.148626
33.2	0	1	0.590049	8.14246	-0.167868
33.3	0	1	0.585951	8.17833	-0.186739
33.4	0	1	0.581992	8.21435	-0.205223
33.5	0	1	0.578176	8.25051	-0.223303
33.6	0	1	0.574506	8.2868	-0.240965
33.7	0	1	0.570985	8.3232	-0.258193
33.8	0	1	0.567617	8.3597	-0.274975
33.9	0	1	0.564405	8.39629	-0.291297
34	0	1	0.56135	8.43295	-0.307148
34.1	0	1	0.558454	8.46966	-0.322516
34.2	0	1	0.55572	8.50642	-0.337393
34.3	0	1	0.553149	8.5432	-0.351768
34.4	0	1	0.55074	8.58	-0.365633
34.5	0	1	0.548496	8.61678	-0.378982
34.6	0	1	0.546416	8.65354	-0.391807
34.7	0	1	0.544499	8.69026	-0.404103
34.8	0	1	0.542745	8.72693	-0.415865
34.9	0	1	0.541153	8.76352	-0.427088
35	0	1	0.539722	8.80002	-0.437771
35.1	0	1	0.538449	8.83642	-0.44791
35.2	0	1	0.537334	8.87269	-0.457503
35.3	0	1	0.536373	8.90883	-0.46655
35.4	0	1	0.535565	8.94481	-0.475051
35.5	0	1	0.534905	8.98063	-0.483007
35.6	0	1	0.534391	9.01627	-0.490417
35.7	0	1	0.534019	9.05171	-0.497286
35.8	0	1	0.533786	9.08694	-0.503614
35.9	0	1	0.533688	9.12196	-0.509405
36	0	1	0.53372	9.15674	-0.514662
36.1	1	1	0.534268	9.2061	-0.521544
36.2	1	1	0.535246	9.25496	-0.527547
36.3	1	1	0.53664	9.30326	-0.532682
36.4	1	1	0.538431	9.35094	-0.536964
36.5	1	1	0.540604	9.39795	-0.540409
36.6	1	1	0.543137	9.44424	-0.543034
36.7	1	1	0.546012	9.48977	-0.544859
36.8	1	1	0.549206	9.5345	-0.545904
36.9	1	1	0.5527	9.5784	-0.54619
37	1	1	0.55647	9.62146	-0.545742
37.1	1	1	0.560497	9.66365	-0.544582
37.2	1	1	0.564757	9.70496	-0.542735
37.3	1	1	0.569231	9.74538	-0.540227
37.4	1	1	0.573898	9.78491	-0.537083
37.5	1	1	0.578736	9.82354	-0.533329
37.6	1	1	0.583728	9.86129	-0.528992
37.7	1	1	0.588853	9.89816	-0.524099
37.8	1	1	0.594095	9.93415	-0.518675
37.9	1	1	0.599436	9.96928	-0.512747
38	1	1	0.604859	10.0036	-0.506342
38.1	1	1	0.610351	10.037	-0.499486
38.2	1	1	0.615895	10.0697	-0.492204
38.3	1	1	0.621478	10.1015	-0.484522
38.4	1	1	0.627088	10.1326	-0.476465
38.5	1	1	0.632713	10.1629	-0.468058
38.6	1	1	0.638343	10.1924	-0.459323
38.7	1	1	0.643965	10.2212	-0.450284
38.8	1	1	0.649573	10.2494	-0.440964
38.9	1	1	0.655156	10.2768	-0.431386
39	1	1	0.660707	10.3036	-0.421569
39.1	1	1	0.666218	10.3297	-0.411535
39.2	1	1	0.671684	10.3552	-0.401303
39.3	1	1	0.677097	10.3801	-0.390893
39.4	1	1	0.682454	10.4045	-0.380322
39.5	1	1	0.687748	10.4282	-0.36961
39.6	1	1	0.692976	10.4514	-0.358771
39.7	1	1	0.698133	10.474	-0.347823
39.8	1	1	0.703217	10.4962	-0.33678
39.9	1	1	0.708225	10.5178	-0.325658
40	1	1	0.713153	10.5389	-0.314471
40.1	1	1	0.717999	10.5596	-0.30323
40.2	1	1	0.722762	10.5798	-0.291951
40.3	1	1	0.72744	10.5995	-0.280643
40.4	1	1	0.732032	10.6188	-0.269318
40.5	1	1	0.736537	10.6377	-0.257987
40.6	1	1	0.740954	10.6562	-0.246661
40.7	1	1	0.745282	10.6743	-0.235347
40.8	1	1	0.749521	10.692	-0.224056
40.9	1	1	0.753671	10.7093	-0.212795
41	1	1	0.757732	10.7263	-0.201572
41.1	1	1	0.761704	10.7429	-0.190394
41.2	1	1	0.765587	10.7592	-0.179269
41.3	1	1	0.769382	10.7752	-0.168201
41.4	1	1	0.773089	10.7908	-0.157198
41.5	1	1	0.77671	10.8061	-0.146265
41.6	1	1	0.780244	10.8211	-0.135405
41.7	1	1	0.783693	10.8359	-0.124625
41.8	1	1	0.787057	10.8503	-0.113927
41.9	1	1	0.790339	10.8645	-0.103317
42	1	1	0.793537	10.8784	-0.0927965
42.1	1	1	0.796655	10.892	-0.0823693
42.2	1	0	0.798234	10.9136	-0.0653479
42.3	1	0	0.799782	10.9349	-0.0484581
42.4	1	0	0.801298	10.956	-0.0317064
42.5	1	0	0.802781	10.9768	-0.015099
42.6	1	0	0.80423	10.9973	0.0013584
42.7	1	0	0.805645	11.0175	0.0176607
42.8	1	0	0.807025	11.0375	0.0338031
42.9	1	0	0.808369	11.0572	0.0497814
43	1	0	0.809677	11.0767	0.0655916
43.1	1	0	0.810948	11.0959	0.0812301
43.2	1	0	0.812181	11.1149	0.0966939
43.3	1	0	0.813377	11.1337	0.11198
43.4	1	0	0.814535	11.1522	0.127086
43.5	1	0	0.815654	11.1706	0.14201
43.6	1	0	0.816734	11.1887	0.156749
43.7	1	0	0.817775	11.2066	0.171301
43.8	1	0	0.818776	11.2243	0.185667
43.9	1	0	0.819738	11.2418	0.199843
44	1	0	0.820659	11.2592	0.213828
44.1	1	0	0.821541	11.2763	0.227623
44.2	1	0	0.822381	11.2933	0.241226
44.3	1	0	0.823181	11.3101	0.254636
44.4	1	0	0.82394	11.3267	0.267853
44.5	1	0	0.824658	11.3431	0.280877
44.6	1	0	0.825334	11.3594	0.293707
44.7	1	0	0.825968	11.3755	0.306342
44.8	1	0	0.82656	11.3915	0.318784
44.9	1	0	0.827111	11.4073	0.331032
45	1	0	0.827619	11.423	0.343086
45.1	1	0	0.828084	11.4386	0.354945
45.2	1	0	0.828506	11.454	0.366611
45.3	1	0	0.828886	11.4692	0.378083
45.4	1	0	0.829222	11.4844	0.389362
45.5	1	0	0.829515	11.4994	0.400447
45.6	1	0	0.829764	11.5143	0.41134
45.7	1	0	0.829969	11.529	0.42204
45.8	1	0	0.83013	11.5437	0.432548
45.9	1	0	0.830247	11.5582	0.442865
46	1	0	0.830319	11.5726	0.452989
46.1	1	0	0.830347	11.587	0.462923
46.2	1	0	0.830329	11.6012	0.472666
46.3	1	0	0.830267	11.6153	0.482219
46.4	1	0	0.830159	11.6293	0.491582
46.5	1	0	0.830005	11.6432	0.500756
46.6	1	0	0.829805	11.6571	0.50974
46.7	1	0	0.829559	11.6708	0.518536
46.8	1	0	0.829267	11.6845	0.527144
46.9	1	0	0.828928	11.698	0.535563
47	1	0	0.828542	11.7115	0.543796
47.1	1	0	0.828108	11.7249	0.55184
47.2	1	0	0.827627	11.7383	0.559698
47.3	1	0	0.827097	11.7515	0.567369
47.4	1	0	0.82652	11.7647	0.574854
47.5	1	0	0.825893	11.7778	0.582153
47.6	1	0	0.825218	11.7909	0.589266
47.7	1	0	0.824493	11.8039	0.596193
47.8	1	0	0.823718	11.8168	0.602934
47.9	1	0	0.822893	11.8296	0.60949
48	1	0	0.822017	11.8424	0.61586
48.1	1	0	0.82109	11.8552	0.622045
48.2	0	0	0.819355	11.881	0.634351
48.3	0	0	0.817608	11.9069	0.646165
48.4	0	0	0.81585	11.9327	0.657482
48.5	0	0	0.814081	11.9586	0.668294
48.6	0	0	0.812301	11.9844	0.678598
48.7	0	0	0.81051	12.0103	0.688386
48.8	0	0	0.808708	12.0361	0.697656
48.9	0	0	0.806896	12.062	0.706402
49	0	0	0.805072	12.0878	0.71462
49.1	0	0	0.803238	12.1136	0.722308
49.2	0	0	0.801394	12.1394	0.729462
49.3	0	0	0.799539	12.1653	0.736079
49.4	0	0	0.797673	12.1911	0.742157
49.5	0	0	0.795798	12.2169	0.747695
49.6	0	0	0.793912	12.2427	0.752691
49.7	0	0	0.792016	12.2685	0.757144
49.8	0	0	0.79011	12.2943	0.761054
49.9	0	0	0.788194	12.3201	0.76442
50	0	0	0.786269	12.3459	0.767243
50.1	0	0	0.784333	12.3717	0.769524
50.2	0	0	0.782388	12.3975	0.771263
50.3	0	0	0.780434	12.4233	0.772463
50.4	0	0	0.77847	12.4491	0.773124
50.5	0	0	0.776497	12.4749	0.77325
50.6	0	0	0.774514	12.5007	0.772844
50.7	0	0	0.772522	12.5265	0.771907
50.8	0	0	0.770521	12.5522	0.770444
50.9	0	0	0.768511	12.578	0.768459
51	0	0	0.766492	12.6038	0.765956
51.1	0	0	0.764464	12.6296	0.762939
51.2	0	0	0.762428	12.6553	0.759414
51.3	0	0	0.760383	12.6811	0.755385
51.4	0	0	0.758329	12.7068	0.750859
51.5	0	0	0.756267	12.7326	0.745842
51.6	0	0	0.754196	12.7584	0.740339
51.7	0	0	0.752117	12.7841	0.734359
51.8	0	0	0.75003	12.8099	0.727907
51.9	0	0	0.747935	12.8356	0.720991
52	0	0	0.745832	12.8613	0.713618
52.1	0	0	0.743721	12.8871	0.705798
52.2	0	0	0.741602	12.9128	0.697537
52.3	0	0	0.739475	12.9386	0.688845
52.4	0	0	0.737341	12.9643	0.67973
52.5	0	0	0.735199	12.99	0.670202
52.6	0	0	0.733049	13.0158	0.660269
52.7	0	0	0.730893	13.0415	0.649942
52.8	0	0	0.728729	13.0672	0.63923
52.9	0	0	0.726557	13.0929	0.628143
53	0	0	0.724379	13.1186	0.616692
53.1	0	0	0.722194	13.1443	0.604887
53.2	0	0	0.720001	13.1701	0.592739
53.3	0	0	0.717802	13.1958	0.580258
53.4	0	0	0.715597	13.2215	0.567457
53.5	0	0	0.713384	13.2472	0.554345
53.6	0	0	0.711165	13.2729	0.540936
53.7	0	0	0.70894	13.2986	0.527239
53.8	0	0	0.706708	13.3243	0.513267
53.9	0	0	0.70447	13.35	0.499032
54	0	0	0.702226	13.3757	0.484546
54.1	0	0	0.699975	13.4013	0.46982
54.2	0	1	0.694402	13.4298	0.451243
54.3	0	1	0.688801	13.4585	0.432379
54.4	0	1	0.683178	13.4875	0.413246
54.5	0	1	0.677537	13.5168	0.393863
54.6	0	1	0.671882	13.5464	0.374249
54.7	0	1	0.66622	13.5762	0.354423
54.8	0	1	0.660555	13.6063	0.334407
54.9	0	1	0.654892	13.6367	0.31422
55	0	1	0.649237	13.6674	0.293884
55.1	0	1	0.643596	13.6984	0.27342
55.2	0	1	0.637975	13.7296	0.252851
55.3	0	1	0.632378	13.7612	0.232198
55.4	0	1	0.626813	13.793	0.211484
55.5	0	1	0.621285	13.8251	0.190732
55.6	0	1	0.6158	13.8575	0.169963
55.7	0	1	0.610364	13.8902	0.149201
55.8	0	1	0.604985	13.9232	0.128467
55.9	0	1	0.599667	13.9564	0.107786
56	0	1	0.594417	13.99	0.0871792
56.1	0	1	0.589242	14.0238	0.0666689
56.2	0	1	0.584148	14.0579	0.0462773
56.3	0	1	0.579141	14.0922	0.0260262
56.4	0	1	0.574226	14.1268	0.00593724
56.5	0	1	0.569411	14.1617	-0.0139685
56.6	0	1	0.564701	14.1968	-0.0336703
56.7	0	1	0.560102	14.2322	-0.0531478
56.8	0	1	0.555619	14.2678	-0.0723814
56.9	0	1	0.551258	14.3036	-0.0913517
57	0	1	0.547025	14.3397	-0.11004
57.1	0	1	0.542924	14.376	-0.128429
57.2	0	1	0.53896	14.4125	-0.1465
57.3	0	1	0.535138	14.4491	-0.164237
57.4	0	1	0.531463	14.4859	-0.181624
57.5	0	1	0.527938	14.5229	-0.198646
57.6	0	1	0.524566	14.5601	-0.215288
57.7	0	1	0.521353	14.5973	-0.231536
57.8	0	1	0.518299	14.6347	-0.247378
57.9	0	1	0.515409	14.6722	-0.262801
58	0	1	0.512684	14.7098	-0.277793
58.1	0	1	0.510126	14.7474	-0.292344
58.2	0	1	0.507737	14.7851	-0.306445
58.3	0	1	0.505518	14.8228	-0.320086
58.4	0	1	0.503469	14.8606	-0.333259
58.5	0	1	0.501591	14.8983	-0.345956
58.6	0	1	0.499884	14.936	-0.358172
58.7	0	1	0.498347	14.9736	-0.369899
58.8	0	1	0.496979	15.0112	-0.381134
58.9	0	1	0.495779	15.0487	-0.391871
59	0	1	0.494746	15.086	-0.402107
59.1	0	1	0.493876	15.1233	-0.41184
59.2	0	1	0.493168	15.1604	-0.421068
59.3	0	1	0.492619	15.1974	-0.429788
59.4	0	1	0.492225	15.2342	-0.438001
59.5	0	1	0.491984	15.2707	-0.445705
59.6	0	1	0.491892	15.3071	-0.452903
59.7	0	1	0.491944	15.3433	-0.459594
59.8	0	1	0.492137	15.3792	-0.465781
59.9	0	1	0.492466	15.4149	-0.471467
60	0	1	0.492927	15.4503	-0.476654
60.1	0	1	0.493514	15.4854	-0.481345
60.2	1	1	0.495007	15.536	-0.487702
60.3	1	1	0.496938	15.5858	-0.493236
60.4	1	1	0.499286	15.635	-0.497958
60.5	1	1	0.502033	15.6834	-0.501881
60.6	1	1	0.505155	15.731	-0.505021
60.7	1	1	0.50863	15.7777	-0.507393
60.8	1	1	0.512435	15.8236	-0.509015
60.9	1	1	0.516547	15.8685	-0.509906
61	1	1	0.52094	15.9124	-0.510087
61.1	1	1	0.525591	15.9554	-0.509579
61.2	1	1	0.530478	15.9975	-0.508404
61.3	1	1	0.535577	16.0385	-0.506585
61.4	1	1	0.540865	16.0786	-0.504145
61.5	1	1	0.546322	16.1177	-0.501108
61.6	1	1	0.551925	16.1558	-0.4975
61.7	1	1	0.557657	16.193	-0.493343
61.8	1	1	0.563497	16.2292	-0.488664
61.9	1	1	0.569428	16.2645	-0.483487
62	1	1	0.575433	16.2989	-0.477835
62.1	1	1	0.581495	16.3325	-0.471735
62.2	1	1	0.587601	16.3652	-0.46521
62.3	1	1	0.593737	16.397	-0.458285
62.4	1	1	0.599888	16.428	-0.450982
62.5	1	1	0.606044	16.4582	-0.443325
62.6	1	1	0.612194	16.4877	-0.435337
62.7	1	1	0.618326	16.5164	-0.42704
62.8	1	1	0.624433	16.5444	-0.418455
62.9	1	1	0.630505	16.5716	-0.409604
63	1	1	0.636534	16.5982	-0.400506
63.1	1	1	0.642513	16.6242	-0.391183
63.2	1	1	0.648437	16.6495	-0.381652
63.3	1	1	0.654298	16.6741	-0.371932
63.4	1	1	0.660092	16.6982	-0.362041
63.5	1	1	0.665815	16.7217	-0.351996
63.6	1	1	0.671461	16.7447	-0.341813
63.7	1	1	0.677028	16.7671	-0.331509
63.8	1	1	0.682512	16.7889	-0.321097
63.9	1	1	0.687911	16.8103	-0.310594
64	1	1	0.693222	16.8312	-0.300012
64.1	1	1	0.698443	16.8516	-0.289364
64.2	1	1	0.703572	16.8715	-0.278663
64.3	1	1	0.708609	16.891	-0.26792
64.4	1	1	0.713551	16.9101	-0.257148
64.5	1	1	0.718399	16.9287	-0.246355
64.6	1	1	0.723152	16.947	-0.235554
64.7	1	1	0.727809	16.9648	-0.224752
64.8	1	1	0.73237	16.9823	-0.213958
64.9	1	1	0.736835	16.9994	-0.203182
65	1	1	0.741205	17.0161	-0.19243
65.1	1	1	0.74548	17.0325	-0.181711
65.2	1	1	0.749661	17.0486	-0.17103
65.3	1	1	0.753747	17.0643	-0.160393
65.4	1	1	0.75774	17.0797	-0.149808
65.5	1	1	0.76164	17.0949	-0.139279
65.6	1	1	0.765448	17.1097	-0.128812
65.7	1	1	0.769166	17.1242	-0.11841
65.8	1	1	0.772794	17.1384	-0.108079
65.9	1	1	0.776332	17.1524	-0.0978218
66	1	1	0.779783	17.1661	-0.0876427
66.1	1	1	0.783147	17.1796	-0.0775447
66.2	1	0	0.784941	17.2011	-0.0609003
66.3	1	0	0.786698	17.2223	-0.0443761
66.4	1	0	0.788419	17.2433	-0.0279791
66.5	1	0	0.790102	17.2639	-0.0117156
66.6	1	0	0.791747	17.2843	0.0044087
66.7	1	0	0.793353	17.3045	0.0203883
66.8	1	0	0.794919	17.3243	0.0362182
66.9	1	0	0.796445	17.344	0.051894
67	1	0	0.797931	17.3633	0.0674114
67.1	1	0	0.799375	17.3825	0.0827666
67.2	1	0	0.800777	17.4014	0.0979562
67.3	1	0	0.802137	17.4201	0.112977
67.4	1	0	0.803456	17.4385	0.127826
67.5	1	0	0.804731	17.4568	0.142501
67.6	1	0	0.805964	17.4748	0.157
67.7	1	0	0.807153	17.4926	0.17132
67.8	1	0	0.8083	17.5103	0.18546
67.9	1	0	0.809403	17.5277	0.199418
68	1	0	0.810462	17.5449	0.213192
68.1	1	0	0.811477	17.562	0.226783
68.2	1	0	0.812449	17.5789	0.240187
68.3	1	0	0.813376	17.5956	0.253405
68.4	1	0	0.81426	17.6121	0.266437
68.5	1	0	0.815099	17.6285	0.27928
68.6	1	0	0.815894	17.6447	0.291936
68.7	1	0	0.816644	17.6607	0.304402
68.8	1	0	0.81735	17.6766	0.316681
68.9	1	0	0.818011	17.6924	0.32877
69	1	0	0.818627	17.708	0.34067
69.1	1	0	0.819199	17.7234	0.352381
69.2	1	0	0.819726	17.7387	0.363903
69.3	1	0	0.820207	17.7539	0.375237
69.4	1	0	0.820644	17.769	0.386381
69.5	1	0	0.821035	17.7839	0.397337
69.6	1	0	0.821381	17.7987	0.408105
69.7	1	0	0.821682	17.8134	0.418685
69.8	1	0	0.821936	17.828	0.429077
69.9	1	0	0.822145	17.8425	0.439282
70	1	0	0.822309	17.8568	0.4493
70.1	1	0	0.822425	17.8711	0.459131
70.2	1	0	0.822496	17.8852	0.468776
70.3	1	0	0.82252	17.8992	0.478234
70.4	1	0	0.822498	17.9132	0.487507
70.5	1	0	0.822429	17.927	0.496595
70.6	1	0	0.822312	17.9408	0.505498
70.7	1	0	0.822148	17.9545	0.514215
70.8	1	0	0.821937	17.9681	0.522749
70.9	1	0	0.821677	17.9816	0.531098
71	1	0	0.82137	17.995	0.539264
71.1	1	0	0.821014	18.0083	0.547246
71.2	1	0	0.820609	18.0216	0.555045
71.3	1	0	0.820155	18.0348	0.56266
71.4	1	0	0.819652	18.0479	0.570092
71.5	1	0	0.819099	18.061	0.577342
71.6	1	0	0.818496	18.074	0.584409
71.7	1	0	0.817842	18.0869	0.591293
71.8	1	0	0.817138	18.0997	0.597995
71.9	1	0	0.816382	18.1125	0.604514
72	1	0	0.815574	18.1253	0.61085
72.1	1	0	0.814714	18.138	0.617004
72.2	0	0	0.813035	18.1638	0.629249
72.3	0	0	0.811343	18.1897	0.641008
72.4	0	0	0.80964	18.2155	0.652275
72.5	0	0	0.807925	18.2413	0.663042
72.6	0	0	0.806198	18.2672	0.673305
72.7	0	0	0.80446	18.293	0.683058
72.8	0	0	0.802711	18.3188	0.692297
72.9	0	0	0.80095	18.3447	0.701017
73	0	0	0.799177	18.3705	0.709214
73.1	0	0	0.797394	18.3963	0.716885
73.2	0	0	0.795599	18.4221	0.724027
73.3	0	0	0.793794	18.448	0.730637
73.4	0	0	0.791977	18.4738	0.736712
73.5	0	0	0.79015	18.4996	0.742251
73.6	0	0	0.788312	18.5254	0.747252
73.7	0	0	0.786463	18.5512	0.751715
73.8	0	0	0.784604	18.577	0.755638
73.9	0	0	0.782734	18.6028	0.759022
74	0	0	0.780854	18.6286	0.761866
74.1	0	0	0.778963	18.6544	0.764172
74.2	0	0	0.777063	18.6802	0.76594
74.3	0	0	0.775152	18.7059	0.767172
74.4	0	0	0.773231	18.7317	0.76787
74.5	0	0	0.771301	18.7575	0.768035
74.6	0	0	0.76936	18.7833	0.767671
74.7	0	0	0.76741	18.8091	0.766781
74.8	0	0	0.76545	18.8348	0.765367
74.9	0	0	0.763481	18.8606	0.763435
75	0	0	0.761502	18.8864	0.760987
75.1	0	0	0.759514	18.9121	0.758028
75.2	0	0	0.757517	18.9379	0.754564
75.3	0	0	0.755511	18.9636	0.7506
75.4	0	0	0.753495	18.9894	0.746141
75.5	0	0	0.75147	19.0151	0.741192
75.6	0	0	0.749437	19.0409	0.735762
75.7	0	0	0.747395	19.0666	0.729855
75.8	0	0	0.745344	19.0924	0.723479
75.9	0	0	0.743285	19.1181	0.716642
76	0	0	0.741217	19.1438	0.709351
76.1	0	0	0.739141	19.1696	0.701613
76.2	0	0	0.737056	19.1953	0.693437
76.3	0	0	0.734963	19.221	0.684832
76.4	0	0	0.732862	19.2468	0.675805
76.5	0	0	0.730753	19.2725	0.666367
76.6	0	0	0.728637	19.2982	0.656526
76.7	0	0	0.726512	19.3239	0.646293
76.8	0	0	0.72438	19.3496	0.635676
76.9	0	0	0.72224	19.3753	0.624685
77	0	0	0.720093	19.4011	0.613332
77.1	0	0	0.717938	19.4268	0.601626
77.2	0	0	0.715776	19.4525	0.589578
77.3	0	0	0.713606	19.4782	0.577198
77.4	0	0	0.71143	19.5039	0.564499
77.5	0	0	0.709246	19.5296	0.551491
77.6	0	0	0.707056	19.5552	0.538185
77.7	0	0	0.704859	19.5809	0.524593
77.8	0	0	0.702655	19.6066	0.510726
77.9	0	0	0.700444	19.6323	0.496598
78	0	0	0.698227	19.658	0.482218
78.1	0	0	0.696003	19.6837	0.4676
78.2	0	1	0.690445	19.7121	0.449135
78.3	0	1	0.68486	19.7408	0.430385
78.4	0	1	0.679253	19.7698	0.411369
78.5	0	1	0.673628	19.7991	0.392103
78.6	0	1	0.66799	19.8286	0.372608
78.7	0	1	0.662344	19.8584	0.352904
78.8	0	1	0.656696	19.8885	0.333009
78.9	0	1	0.651051	19.9189	0.312945
79	0	1	0.645413	19.9496	0.292732
79.1	0	1	0.63979	19.9806	0.272393
79.2	0	1	0.634186	20.0118	0.251948
79.3	0	1	0.628608	20.0433	0.23142
79.4	0	1	0.62306	20.0752	0.210831
79.5	0	1	0.617551	20.1073	0.190203
79.6	0	1	0.612084	20.1397	0.169558
79.7	0	1	0.606668	20.1723	0.14892
79.8	0	1	0.601307	20.2053	0.128309
79.9	0	1	0.596009	20.2386	0.10775
80	0	1	0.590778	20.2721	0.0872637
80.1	0	1	0.585623	20.3059	0.0668727
80.2	0	1	0.580548	20.34	0.0465989
80.3	0	1	0.575561	20.3744	0.0264639
80.4	0	1	0.570666	20.409	0.00648905
80.5	0	1	0.565871	20.4439	-0.0133046
80.6	0	1	0.561181	20.479	-0.0328966
80.7	0	1	0.556602	20.5144	-0.0522668
80.8	0	1	0.55214	20.55	-0.0713955
80.9	0	1	0.547799	20.5859	-0.0902636
81	0	1	0.543586	20.622	-0.108853
81.1	0	1	0.539506	20.6583	-0.127145
81.2	0	1	0.535563	20.6948	-0.145123
81.3	0	1	0.531762	20.7314	-0.162769
81.4	0	1	0.528107	20.7683	-0.180069
81.5	0	1	0.524603	20.8053	-0.197007
81.6	0	1	0.521252	20.8425	-0.213569
81.7	0	1	0.518059	20.8798	-0.22974
81.8	0	1	0.515026	20.9172	-0.245507
81.9	0	1	0.512157	20.9548	-0.260859
82	0	1	0.509452	20.9924	-0.275784
82.1	0	1	0.506915	21.0301	-0.290272
82.2	0	1	0.504547	21.0678	-0.304312
82.3	0	1	0.502348	21.1055	-0.317895
82.4	0	1	0.50032	21.1433	-0.331014
82.5	0	1	0.498462	21.1811	-0.34366
82.6	0	1	0.496776	21.2188	-0.355828
82.7	0	1	0.495259	21.2565	-0.367511
82.8	0	1	0.493911	21.2941	-0.378704
82.9	0	1	0.492731	21.3316	-0.389403
83	0	1	0.491718	21.3691	-0.399604
83.1	0	1	0.490868	21.4064	-0.409304
83.2	0	1	0.490179	21.4435	-0.418502
83.3	0	1	0.489649	21.4805	-0.427195
83.4	0	1	0.489275	21.5174	-0.435383
83.5	0	1	0.489053	21.554	-0.443066
83.6	0	1	0.48898	21.5904	-0.450244
83.7	0	1	0.489051	21.6266	-0.456919
83.8	0	1	0.489262	21.6626	-0.463092
83.9	0	1	0.489609	21.6983	-0.468766
84	0	1	0.490088	21.7338	-0.473943
84.1	0	1	0.490693	21.7689	-0.478627
84.2	1	1	0.492218	21.8196	-0.48499
84.3	1	1	0.494181	21.8696	-0.490532
84.4	1	1	0.496563	21.9188	-0.495265
84.5	1	1	0.499344	21.9673	-0.499202
84.6	1	1	0.502501	22.015	-0.502358
84.7	1	1	0.506012	22.0618	-0.504749
84.8	1	1	0.509854	22.1077	-0.506392
84.9	1	1	0.514002	22.1527	-0.507308
85	1	1	0.518432	22.1967	-0.507515
85.1	1	1	0.523121	22.2398	-0.507035
85.2	1	1	0.528046	22.2819	-0.50589
85.3	1	1	0.533182	22.3229	-0.504103
85.4	1	1	0.538508	22.363	-0.501697
85.5	1	1	0.544003	22.4022	-0.498696
85.6	1	1	0.549644	22.4403	-0.495123
85.7	1	1	0.555413	22.4775	-0.491004
85.8	1	1	0.56129	22.5138	-0.486362
85.9	1	1	0.567258	22.5491	-0.481223
86	1	1	0.573298	22.5835	-0.475611
86.1	1	1	0.579397	22.6171	-0.46955
86.2	1	1	0.585538	22.6498	-0.463064
86.3	1	1	0.591707	22.6816	-0.456177
86.4	1	1	0.597892	22.7126	-0.448913
86.5	1	1	0.604081	22.7429	-0.441294
86.6	1	1	0.610262	22.7723	-0.433344
86.7	1	1	0.616425	22.801	-0.425083
86.8	1	1	0.622561	22.829	-0.416535
86.9	1	1	0.628661	22.8563	-0.40772
87	1	1	0.634718	22.8829	-0.398658
87.1	1	1	0.640724	22.9088	-0.389369
87.2	1	1	0.646673	22.9341	-0.379872
87.3	1	1	0.652558	22.9587	-0.370186
87.4	1	1	0.658376	22.9828	-0.360328
87.5	1	1	0.664121	23.0063	-0.350316
87.6	1	1	0.669789	23.0292	-0.340165
87.7	1	1	0.675377	23.0516	-0.329893
87.8	1	1	0.680881	23.0735	-0.319514
87.9	1	1	0.686299	23.0948	-0.309042
88	1	1	0.691628	23.1157	-0.29849
88.1	1	1	0.696867	23.1361	-0.287873
88.2	1	1	0.702014	23.156	-0.277203
88.3	1	1	0.707067	23.1755	-0.26649
88.4	1	1	0.712026	23.1946	-0.255747
88.5	1	1	0.71689	23.2132	-0.244984
88.6	1	1	0.721657	23.2314	-0.234211
88.7	1	1	0.726329	23.2492	-0.223437
88.8	1	1	0.730904	23.2667	-0.21267
88.9	1	1	0.735383	23.2838	-0.20192
89	1	1	0.739765	23.3005	-0.191194
89.1	1	1	0.744051	23.3169	-0.180499
89.2	1	1	0.748242	23.333	-0.169843
89.3	1	1	0.752338	23.3487	-0.15923
89.4	1	1	0.756339	23.3641	-0.148668
89.5	1	1	0.760247	23.3792	-0.138162
89.6	1	1	0.764062	23.394	-0.127716
89.7	1	1	0.767785	23.4085	-0.117337
89.8	1	1	0.771416	23.4228	-0.107027
89.9	1	1	0.774958	23.4367	-0.0967916
90	1	1	0.778411	23.4504	-0.086634
90.1	1	1	0.781776	23.4639	-0.0765579
90.2	1	0	0.783573	23.4854	-0.0599445
90.3	1	0	0.785333	23.5066	-0.0434516
90.4	1	0	0.787056	23.5275	-0.0270861
90.5	1	0	0.788741	23.5482	-0.0108544
90.6	1	0	0.790387	23.5686	0.00523776
90.7	1	0	0.791993	23.5887	0.0211848
90.8	1	0	0.793558	23.6086	0.0369819
90.9	1	0	0.795083	23.6282	0.0526243
91	1	0	0.796567	23.6476	0.0681078
91.1	1	0	0.798008	23.6667	0.0834288
91.2	1	0	0.799408	23.6856	0.0985835
91.3	1	0	0.800765	23.7043	0.113569
91.4	1	0	0.802079	23.7227	0.128382
91.5	1	0	0.80335	23.7409	0.143021
91.6	1	0	0.804578	23.7589	0.157482
91.7	1	0	0.805762	23.7768	0.171765
91.8	1	0	0.806903	23.7944	0.185866
91.9	1	0	0.808	23.8118	0.199785
92	1	0	0.809052	23.829	0.213521
92.1	1	0	0.810061	23.8461	0.227071
92.2	1	0	0.811025	23.8629	0.240435
92.3	1	0	0.811946	23.8796	0.253612
92.4	1	0	0.812821	23.8961	0.266601
92.5	1	0	0.813652	23.9125	0.279402
92.6	1	0	0.814439	23.9287	0.292014
92.7	1	0	0.815181	23.9447	0.304437
92.8	1	0	0.815879	23.9606	0.316671
92.9	1	0	0.816531	23.9763	0.328715
93	1	0	0.817139	23.9918	0.34057
93.1	1	0	0.817703	24.0073	0.352235
93.2	1	0	0.818221	24.0226	0.363711
93.3	1	0	0.818695	24.0377	0.374997
93.4	1	0	0.819124	24.0528	0.386095
93.5	1	0	0.819507	24.0677	0.397004
93.6	1	0	0.819846	24.0825	0.407725
93.7	1	0	0.82014	24.0971	0.418257
93.8	1	0	0.820389	24.1117	0.428602
93.9	1	0	0.820593	24.1261	0.43876
94	1	0	0.820751	24.1404	0.448732
94.1	1	0	0.820864	24.1546	0.458516
94.2	1	0	0.820931	24.1687	0.468116
94.3	1	0	0.820953	24.1827	0.477529
94.4	1	0	0.820929	24.1966	0.486758
94.5	1	0	0.820859	24.2105	0.495803
94.6	1	0	0.820743	24.2242	0.504664
94.7	1	0	0.82058	24.2378	0.513341
94.8	1	0	0.820371	24.2514	0.521835
94.9	1	0	0.820115	24.2648	0.530147
95	1	0	0.819812	24.2782	0.538276
95.1	1	0	0.819461	24.2915	0.546223
95.2	1	0	0.819063	24.3048	0.553988
95.3	1	0	0.818616	24.3179	0.561572
95.4	1	0	0.818121	24.331	0.568975
95.5	1	0	0.817577	24.344	0.576197
95.6	1	0	0.816983	24.357	0.583238
95.7	1	0	0.81634	24.3699	0.590098
95.8	1	0	0.815647	24.3827	0.596777
95.9	1	0	0.814903	24.3955	0.603276
96	1	0	0.814108	24.4082	0.609594
96.1	1	0	0.813261	24.4208	0.615731
96.2	0	0	0.811594	24.4467	0.627959
96.3	0	0	0.809915	24.4725	0.639703
96.4	0	0	0.808225	24.4983	0.650956
96.5	0	0	0.806523	24.5241	0.661712
96.6	0	0	0.80481	24.55	0.671966
96.7	0	0	0.803086	24.5758	0.681712
96.8	0	0	0.80135	24.6016	0.690946
96.9	0	0	0.799603	24.6274	0.699663
97	0	0	0.797845	24.6532	0.70786
97.1	0	0	0.796077	24.679	0.715532
97.2	0	0	0.794297	24.7048	0.722677
97.3	0	0	0.792507	24.7306	0.729292
97.4	0	0	0.790705	24.7564	0.735374
97.5	0	0	0.788894	24.7822	0.740922
97.6	0	0	0.787071	24.808	0.745935
97.7	0	0	0.785239	24.8338	0.75041
97.8	0	0	0.783396	24.8596	0.754349
97.9	0	0	0.781542	24.8854	0.757749
98	0	0	0.779679	24.9111	0.760613
98.1	0	0	0.777805	24.9369	0.762939
98.2	0	0	0.775922	24.9627	0.764729
98.3	0	0	0.774028	24.9885	0.765985
98.4	0	0	0.772125	25.0142	0.766709
98.5	0	0	0.770212	25.04	0.766901
98.6	0	0	0.76829	25.0658	0.766566
98.7	0	0	0.766357	25.0915	0.765706
98.8	0	0	0.764416	25.1173	0.764324
98.9	0	0	0.762465	25.143	0.762425
99	0	0	0.760505	25.1688	0.760011
99.1	0	0	0.758535	25.1945	0.757088
99.2	0	0	0.756557	25.2203	0.753661
99.3	0	0	0.754569	25.246	0.749734
99.4	0	0	0.752573	25.2717	0.745314
99.5	0	0	0.750568	25.2975	0.740406
99.6	0	0	0.748554	25.3232	0.735016
99.7	0	0	0.746531	25.3489	0.729151
99.8	0	0	0.7445	25.3747	0.722817
99.9	0	0	0.74246	25.4004	0.716023
100	0	0	0.740412	25.4261	0.708775
100.1	0	0	0.738356	25.4518	0.701081
100.2	0	0	0.736292	25.4776	0.69295
100.3	0	0	0.734219	25.5033	0.684389
100.4	0	0	0.732139	25.529	0.675408
100.5	0	0	0.73005	25.5547	0.666015
100.6	0	0	0.727954	25.5804	0.65622
100.7	0	0	0.72585	25.6061	0.646032
100.8	0	0	0.723739	25.6318	0.63546
100.9	0	0	0.721619	25.6575	0.624515
101	0	0	0.719493	25.6832	0.613206
101.1	0	0	0.717359	25.7089	0.601545
101.2	0	0	0.715218	25.7346	0.589541
101.3	0	0	0.71307	25.7603	0.577206
101.4	0	0	0.710914	25.786	0.564549
101.5	0	0	0.708752	25.8117	0.551584
101.6	0	0	0.706582	25.8374	0.53832
101.7	0	0	0.704406	25.863	0.524769
101.8	0	0	0.702224	25.8887	0.510944
101.9	0	0	0.700034	25.9144	0.496854
102	0	0	0.697838	25.9401	0.482513
102.1	0	0	0.695636	25.9657	0.467933
102.2	0	1	0.69009	25.9942	0.449502
102.3	0	1	0.684517	26.0228	0.430786
102.4	0	1	0.678921	26.0518	0.411802
102.5	0	1	0.673308	26.0811	0.392568
102.6	0	1	0.667681	26.1106	0.373105
102.7	0	1	0.662047	26.1404	0.35343
102.8	0	1	0.65641	26.1705	0.333565
102.9	0	1	0.650776	26.2009	0.313529
103	0	1	0.64515	26.2315	0.293345
103.1	0	1	0.639538	26.2625	0.273032
103.2	0	1	0.633945	26.2937	0.252613
103.3	0	1	0.628378	26.3252	0.232109
103.4	0	1	0.622841	26.357	0.211543
103.5	0	1	0.617343	26.3891	0.190937
103.6	0	1	0.611887	26.4215	0.170313
103.7	0	1	0.606481	26.4541	0.149693
103.8	0	1	0.601131	26.4871	0.129101
103.9	0	1	0.595843	26.5203	0.108558
104	0	1	0.590624	26.5538	0.0880859
104.1	0	1	0.585479	26.5876	0.0677079
104.2	0	1	0.580414	26.6217	0.0474454
104.3	0	1	0.575437	26.656	0.02732
104.4	0	1	0.570553	26.6906	0.00735301
104.5	0	1	0.565768	26.7255	-0.0124347
104.6	0	1	0.561088	26.7606	-0.0320225
104.7	0	1	0.556519	26.796	-0.0513904
104.8	0	1	0.552067	26.8316	-0.0705188
104.9	0	1	0.547737	26.8675	-0.0893887
105	0	1	0.543534	26.9035	-0.107981
105.1	0	1	0.539463	26.9398	-0.126279
105.2	0	1	0.53553	26.9763	-0.144265
105.3	0	1	0.531739	27.013	-0.161921
105.4	0	1	0.528094	27.0498	-0.179233
105.5	0	1	0.5246	27.0868	-0.196185
105.6	0	1	0.521259	27.124	-0.212762
105.7	0	1	0.518076	27.1613	-0.228951
105.8	0	1	0.515053	27.1987	-0.244739
105.9	0	1	0.512193	27.2362	-0.260113
106	0	1	0.509499	27.2738	-0.275062
106.1	0	1	0.506972	27.3115	-0.289575
106.2	0	1	0.504613	27.3492	-0.303643
106.3	0	1	0.502425	27.387	-0.317256
106.4	0	1	0.500407	27.4247	-0.330405
106.5	0	1	0.498559	27.4625	-0.343085
106.6	0	1	0.496883	27.5002	-0.355287
106.7	0	1	0.495376	27.5379	-0.367005
106.8	0	1	0.494038	27.5755	-0.378235
106.9	0	1	0.492869	27.613	-0.388972
107	0	1	0.491865	27.6505	-0.399212
107.1	0	1	0.491025	27.6878	-0.408953
107.2	0	1	0.490347	27.725	-0.418191
107.3	0	1	0.489827	27.762	-0.426926
107.4	0	1	0.489463	27.7988	-0.435156
107.5	0	1	0.489251	27.8354	-0.442882
107.6	0	1	0.489187	27.8719	-0.450102
107.7	0	1	0.489268	27.9081	-0.45682
107.8	0	1	0.489489	27.9441	-0.463035
107.9	0	1	0.489846	27.9798	-0.468751
108	0	1	0.490335	28.0153	-0.47397
108.1	0	1	0.490949	28.0504	-0.478695
108.2	1	1	0.492472	28.1011	-0.485101
108.3	1	1	0.494434	28.1511	-0.490685
108.4	1	1	0.496816	28.2004	-0.495459
108.5	1	1	0.499596	28.2489	-0.499435
108.6	1	1	0.502753	28.2967	-0.502627
108.7	1	1	0.506263	28.3435	-0.505053
108.8	1	1	0.510104	28.3895	-0.506728
108.9	1	1	0.514252	28.4345	-0.507673
109	1	1	0.518681	28.4785	-0.507906
109.1	1	1	0.52337	28.5216	-0.507449
109.2	1	1	0.528292	28.5637	-0.506324
109.3	1	1	0.533427	28.6049	-0.504553
109.4	1	1	0.538751	28.645	-0.502161
109.5	1	1	0.544242	28.6842	-0.49917
109.6	1	1	0.54988	28.7224	-0.495605
109.7	1	1	0.555645	28.7596	-0.491491
109.8	1	1	0.561518	28.7959	-0.486853
109.9	1	1	0.56748	28.8313	-0.481714
110	1	1	0.573516	28.8658	-0.476101
110.1	1	1	0.579608	28.8993	-0.470037
110.2	1	1	0.585742	28.9321	-0.463547
110.3	1	1	0.591905	28.9639	-0.456655
110.4	1	1	0.598083	28.995	-0.449386
110.5	1	1	0.604265	29.0252	-0.441761
110.6	1	1	0.610439	29.0547	-0.433805
110.7	1	1	0.616595	29.0834	-0.425539
110.8	1	1	0.622725	29.1114	-0.416985
110.9	1	1	0.628819	29.1387	-0.408164
111	1	1	0.634869	29.1653	-0.399097
111.1	1	1	0.64087	29.1913	-0.389804
111.2	1	1	0.646813	29.2166	-0.380303
111.3	1	1	0.652695	29.2413	-0.370614
111.4	1	1	0.658508	29.2654	-0.360753
111.5	1	1	0.66425	29.2889	-0.350738
111.6	1	1	0.669915	29.3118	-0.340586
111.7	1	1	0.6755	29.3342	-0.330312
111.8	1	1	0.681002	29.3561	-0.319931
111.9	1	1	0.686418	29.3774	-0.309458
112	1	1	0.691746	29.3983	-0.298905
112.1	1	1	0.696984	29.4187	-0.288287
112.2	1	1	0.702129	29.4386	-0.277616
112.3	1	1	0.707182	29.4581	-0.266903
112.4	1	1	0.712139	29.4772	-0.25616
112.5	1	1	0.717002	29.4958	-0.245398
112.6	1	1	0.721769	29.514	-0.234625
112.7	1	1	0.726439	29.5319	-0.223853
112.8	1	1	0.731014	29.5493	-0.21309
112.9	1	1	0.735492	29.5664	-0.202344
113	1	1	0.739875	29.5832	-0.191623
113.1	1	1	0.744162	29.5995	-0.180934
113.2	1	1	0.748354	29.6156	-0.170285
113.3	1	1	0.752453	29.6313	-0.159682
113.4	1	1	0.756458	29.6467	-0.149131
113.5	1	1	0.760371	29.6618	-0.138637
113.6	1	1	0.764193	29.6766	-0.128205
113.7	1	1	0.767925	29.6911	-0.11784
113.8	1	1	0.771568	29.7053	-0.107546
113.9	1	1	0.775124	29.7192	-0.0973269
114	1	1	0.778593	29.7329	-0.0871862
114.1	1	1	0.781977	29.7463	-0.077127
114.2	1	0	0.783786	29.7678	-0.0605241
114.3	1	0	0.785561	29.789	-0.0440414
114.4	1	0	0.787299	29.81	-0.0276856
114.5	1	0	0.789001	29.8306	-0.0114629
114.6	1	0	0.790665	29.851	0.00462105
114.7	1	0	0.792291	29.8711	0.0205611
114.8	1	0	0.793878	29.8909	0.0363525
114.9	1	0	0.795426	29.9105	0.0519908
115	1	0	0.796935	29.9299	0.0674721
115.1	1	0	0.798403	29.949	0.0827928
115.2	1	0	0.799831	29.9679	0.0979495
115.3	1	0	0.801217	29.9866	0.112939
115.4	1	0	0.802562	30.005	0.127759
115.5	1	0	0.803865	30.0232	0.142408
115.6	1	0	0.805127	30.0412	0.156882
115.7	1	0	0.806345	30.059	0.17118
115.8	1	0	0.807521	30.0767	0.185299
115.9	1	0	0.808654	30.0941	0.19924
116	1	0	0.809743	30.1113	0.213
116.1	1	0	0.810789	30.1284	0.226577
116.2	1	0	0.811791	30.1452	0.239972
116.3	1	0	0.812749	30.1619	0.253182
116.4	1	0	0.813662	30.1784	0.266208
116.5	1	0	0.814531	30.1948	0.279048
116.6	1	0	0.815355	30.211	0.291702
116.7	1	0	0.816135	30.227	0.304169
116.8	1	0	0.816869	30.2429	0.31645
116.9	1	0	0.817557	30.2587	0.328543
117	1	0	0.8182	30.2743	0.340448
117.1	1	0	0.818798	30.2897	0.352165
117.2	1	0	0.819349	30.3051	0.363695
117.3	1	0	0.819855	30.3202	0.375036
117.4	1	0	0.820314	30.3353	0.386189
117.5	1	0	0.820727	30.3502	0.397155
117.6	1	0	0.821094	30.3651	0.407932
117.7	1	0	0.821414	30.3797	0.418522
117.8	1	0	0.821687	30.3943	0.428924
117.9	1	0	0.821914	30.4088	0.439138
118	1	0	0.822094	30.4232	0.449166
118.1	1	0	0.822227	30.4374	0.459006
118.2	1	0	0.822312	30.4515	0.46866
118.3	1	0	0.822351	30.4656	0.478127
118.4	1	0	0.822341	30.4795	0.487408
118.5	1	0	0.822285	30.4934	0.496503
118.6	1	0	0.82218	30.5072	0.505413
118.7	1	0	0.822028	30.5208	0.514138
118.8	1	0	0.821827	30.5344	0.522678
118.9	1	0	0.821578	30.5479	0.531033
119	1	0	0.821281	30.5614	0.539204
119.1	1	0	0.820934	30.5747	0.547191
119.2	1	0	0.820539	30.588	0.554995
119.3	1	0	0.820095	30.6012	0.562615
119.4	1	0	0.819601	30.6143	0.570051
119.5	1	0	0.819057	30.6273	0.577305
119.6	1	0	0.818462	30.6403	0.584376
119.7	1	0	0.817818	30.6532	0.591264
119.8	1	0	0.817122	30.6661	0.59797
119.9	1	0	0.816376	30.6789	0.604493
120	1	0	0.815577	30.6916	0.610834
120.1	1	0	0.814727	30.7043	0.616992
120.2	0	0	0.813054	30.7301	0.629238
120.3	0	0	0.81137	30.756	0.640999
120.4	0	0	0.809673	30.7818	0.652267
120.5	0	0	0.807965	30.8076	0.663037
120.6	0	0	0.806244	30.8335	0.673302
120.7	0	0	0.804513	30.8593	0.683059
120.8	0	0	0.802769	30.8851	0.692301
120.9	0	0	0.801014	30.9109	0.701025
121	0	0	0.799247	30.9367	0.709227
121.1	0	0	0.79747	30.9625	0.716903
121.2	0	0	0.795681	30.9884	0.72405
121.3	0	0	0.79388	31.0142	0.730665
121.4	0	0	0.792069	31.04	0.736746
121.5	0	0	0.790247	31.0658	0.742291
121.6	0	0	0.788414	31.0916	0.747299
121.7	0	0	0.78657	31.1173	0.751768
121.8	0	0	0.784715	31.1431	0.755699
121.9	0	0	0.78285	31.1689	0.75909
122	0	0	0.780974	31.1947	0.761942
122.1	0	0	0.779088	31.2205	0.764256
122.2	0	0	0.777192	31.2463	0.766032
122.3	0	0	0.775285	31.272	0.767273
122.4	0	0	0.773368	31.2978	0.767979
122.5	0	0	0.771441	31.3236	0.768154
122.6	0	0	0.769504	31.3493	0.767799
122.7	0	0	0.767558	31.3751	0.766918
122.8	0	0	0.765601	31.4009	0.765514
122.9	0	0	0.763635	31.4266	0.763591
123	0	0	0.761659	31.4524	0.761154
123.1	0	0	0.759674	31.4781	0.758205
123.2	0	0	0.75768	31.5039	0.754751
123.3	0	0	0.755676	31.5296	0.750797
123.4	0	0	0.753663	31.5554	0.746348
123.5	0	0	0.751641	31.5811	0.741411
123.6	0	0	0.74961	31.6068	0.735991
123.7	0	0	0.74757	31.6326	0.730095
123.8	0	0	0.745521	31.6583	0.72373
123.9	0	0	0.743463	31.684	0.716903
124	0	0	0.741397	31.7098	0.709623
124.1	0	0	0.739322	31.7355	0.701896
124.2	0	0	0.737239	31.7612	0.693731
124.3	0	0	0.735148	31.7869	0.685136
124.4	0	0	0.733048	31.8126	0.676121
124.5	0	0	0.73094	31.8383	0.666693
124.6	0	0	0.728825	31.864	0.656863
124.7	0	0	0.726701	31.8898	0.64664
124.8	0	0	0.724569	31.9155	0.636034
124.9	0	0	0.72243	31.9412	0.625054
125	0	0	0.720283	31.9669	0.613711
125.1	0	0	0.718128	31.9925	0.602015
125.2	0	0	0.715967	32.0182	0.589977
125.3	0	0	0.713797	32.0439	0.577607
125.4	0	0	0.711621	32.0696	0.564918
125.5	0	0	0.709437	32.0953	0.551919
125.6	0	0	0.707246	32.121	0.538623
125.7	0	0	0.705049	32.1467	0.52504
125.8	0	0	0.702844	32.1723	0.511183
125.9	0	0	0.700633	32.198	0.497063
126	0	0	0.698415	32.2237	0.482692
126.1	0	0	0.696191	32.2493	0.468083
126.2	0	1	0.690631	32.2778	0.449625
126.3	0	1	0.685045	32.3065	0.430883
126.4	0	1	0.679436	32.3355	0.411873
126.5	0	1	0.673809	32.3647	0.392614
126.6	0	1	0.668169	32.3942	0.373126
126.7	0	1	0.662521	32.424	0.353426
126.8	0	1	0.656871	32.4541	0.333537
126.9	0	1	0.651222	32.4845	0.313477
127	0	1	0.645582	32.5152	0.293269
127.1	0	1	0.639955	32.5461	0.272933
127.2	0	1	0.634347	32.5773	0.252492
127.3	0	1	0.628764	32.6089	0.231966
127.4	0	1	0.623213	32.6407	0.211379
127.5	0	1	0.617698	32.6728	0.190753
127.6	0	1	0.612226	32.7052	0.17011
127.7	0	1	0.606804	32.7378	0.149472
127.8	0	1	0.601437	32.7708	0.128862
127.9	0	1	0.596132	32.804	0.108303
128	0	1	0.590894	32.8376	0.0878162
128.1	0	1	0.585731	32.8714	0.0674247
128.2	0	1	0.580649	32.9054	0.0471502
128.3	0	1	0.575653	32.9398	0.0270144
128.4	0	1	0.570749	32.9744	0.00703854
128.5	0	1	0.565945	33.0093	-0.0127562
128.6	0	1	0.561245	33.0444	-0.0323493
128.7	0	1	0.556656	33.0798	-0.0517205
128.8	0	1	0.552183	33.1154	-0.0708502
128.9	0	1	0.547832	33.1512	-0.0897193
129	0	1	0.543608	33.1873	-0.108309
129.1	0	1	0.539517	33.2236	-0.126602
129.2	0	1	0.535562	33.2601	-0.14458
129.3	0	1	0.531749	33.2967	-0.162227
129.4	0	1	0.528082	33.3336	-0.179528
129.5	0	1	0.524566	33.3706	-0.196466
129.6	0	1	0.521203	33.4078	-0.213027
129.7	0	1	0.517998	33.4451	-0.229198
129.8	0	1	0.514952	33.4825	-0.244965
129.9	0	1	0.51207	33.52	-0.260317
130	0	1	0.509354	33.5576	-0.275242
130.1	0	1	0.506804	33.5953	-0.289729
130.2	0	1	0.504424	33.633	-0.303769
130.3	0	1	0.502213	33.6707	-0.317352
130.4	0	1	0.500174	33.7085	-0.330472
130.5	0	1	0.498305	33.7462	-0.343119
130.6	0	1	0.496607	33.784	-0.355288
130.7	0	1	0.495079	33.8216	-0.366973
130.8	0	1	0.493721	33.8592	-0.378169
130.9	0	1	0.492531	33.8968	-0.388871
131	0	1	0.491508	33.9342	-0.399076
131.1	0	1	0.490649	33.9715	-0.408782
131.2	0	1	0.489952	34.0086	-0.417985
131.3	0	1	0.489414	34.0456	-0.426685
131.4	0	1	0.489033	34.0825	-0.434881
131.5	0	1	0.488804	34.1191	-0.442574
131.6	0	1	0.488724	34.1555	-0.449762
131.7	0	1	0.48879	34.1917	-0.456449
131.8	0	1	0.488996	34.2277	-0.462635
131.9	0	1	0.489339	34.2634	-0.468322
132	0	1	0.489815	34.2988	-0.473515
132.1	0	1	0.490417	34.334	-0.478215
132.2	1	1	0.491936	34.3846	-0.4846
132.3	1	1	0.493895	34.4346	-0.490167
132.4	1	1	0.496274	34.4838	-0.494928
132.5	1	1	0.499055	34.5323	-0.498896
132.6	1	1	0.502213	34.58	-0.502086
132.7	1	1	0.505728	34.6268	-0.504514
132.8	1	1	0.509574	34.6727	-0.506197
132.9	1	1	0.513729	34.7177	-0.507154
133	1	1	0.518168	34.7617	-0.507404
133.1	1	1	0.522867	34.8047	-0.506969
133.2	1	1	0.527803	34.8468	-0.50587
133.3	1	1	0.532953	34.8879	-0.50413
133.4	1	1	0.538293	34.928	-0.501771
133.5	1	1	0.543804	34.9671	-0.498818
133.6	1	1	0.549462	35.0053	-0.495292
133.7	1	1	0.555249	35.0425	-0.491219
133.8	1	1	0.561145	35.0788	-0.486623
133.9	1	1	0.567132	35.1141	-0.481527
134	1	1	0.573192	35.1486	-0.475957
134.1	1	1	0.579311	35.1821	-0.469935
134.2	1	1	0.585472	35.2148	-0.463487
134.3	1	1	0.591662	35.2467	-0.456635
134.4	1	1	0.597867	35.2777	-0.449403
134.5	1	1	0.604076	35.308	-0.441814
134.6	1	1	0.610276	35.3374	-0.433891
134.7	1	1	0.616459	35.3662	-0.425655
134.8	1	1	0.622613	35.3942	-0.417129
134.9	1	1	0.628731	35.4214	-0.408333
135	1	1	0.634805	35.4481	-0.399287
135.1	1	1	0.640827	35.474	-0.390012
135.2	1	1	0.646791	35.4993	-0.380528
135.3	1	1	0.652691	35.524	-0.370852
135.4	1	1	0.658522	35.5481	-0.361002
135.5	1	1	0.66428	35.5716	-0.350997
135.6	1	1	0.66996	35.5946	-0.340852
135.7	1	1	0.675559	35.617	-0.330584
135.8	1	1	0.681074	35.6389	-0.320208
135.9	1	1	0.686501	35.6602	-0.309738
136	1	1	0.69184	35.6811	-0.299189
136.1	1	1	0.697088	35.7015	-0.288574
136.2	1	1	0.702242	35.7214	-0.277904
136.3	1	1	0.707303	35.7409	-0.267193
136.4	1	1	0.71227	35.76	-0.256452
136.5	1	1	0.717141	35.7786	-0.24569
136.6	1	1	0.721916	35.7969	-0.234918
136.7	1	1	0.726594	35.8147	-0.224146
136.8	1	1	0.731177	35.8322	-0.213382
136.9	1	1	0.735663	35.8493	-0.202635
137	1	1	0.740054	35.866	-0.191912
137.1	1	1	0.744349	35.8824	-0.181221
137.2	1	1	0.748549	35.8984	-0.170568
137.3	1	1	0.752655	35.9142	-0.159959
137.4	1	1	0.756667	35.9296	-0.149401
137.5	1	1	0.760586	35.9447	-0.138898
137.6	1	1	0.764413	35.9595	-0.128456
137.7	1	1	0.768149	35.974	-0.118079
137.8	1	1	0.771795	35.9882	-0.107772
137.9	1	1	0.775352	36.0022	-0.0975382
138	1	1	0.778821	36.0159	-0.0873813
138.1	1	1	0.782202	36.0293	-0.0773048
138.2	1	0	0.784005	36.0508	-0.0606899
138.3	1	0	0.785771	36.072	-0.0441948
138.4	1	0	0.7875	36.093	-0.0278261
138.5	1	0	0.789192	36.1136	-0.0115901
138.6	1	0	0.790845	36.134	0.00450729
138.7	1	0	0.792459	36.1541	0.0204608
138.8	1	0	0.794033	36.174	0.0362655
138.9	1	0	0.795566	36.1936	0.0519167
139	1	0	0.797058	36.213	0.0674105
139.1	1	0	0.798509	36.2321	0.0827429
139.2	1	0	0.799918	36.251	0.0979104
139.3	1	0	0.801284	36.2697	0.11291
139.4	1	0	0.802607	36.2881	0.127739
139.5	1	0	0.803888	36.3064	0.142394
139.6	1	0	0.805125	36.3244	0.156874
139.7	1	0	0.806318	36.3422	0.171175
139.8	1	0	0.807468	36.3599	0.185297
139.9	1	0	0.808573	36.3773	0.199238
140	1	0	0.809634	36.3945	0.212995
140.1	1	0	0.81065	36.4116	0.226569
140.2	1	0	0.811622	36.4285	0.239957
140.3	1	0	0.812548	36.4452	0.253159
140.4	1	0	0.81343	36.4617	0.266173
140.5	1	0	0.814266	36.478	0.279
140.6	1	0	0.815057	36.4942	0.291639
140.7	1	0	0.815803	36.5103	0.304088
140.8	1	0	0.816504	36.5262	0.316348
140.9	1	0	0.817159	36.5419	0.328419
141	1	0	0.817768	36.5575	0.3403
141.1	1	0	0.818331	36.573	0.351992
141.2	1	0	0.818849	36.5883	0.363493
141.3	1	0	0.819321	36.6034	0.374805
141.4	1	0	0.819747	36.6185	0.385927
141.5	1	0	0.820127	36.6334	0.39686
141.6	1	0	0.820461	36.6482	0.407603
141.7	1	0	0.820749	36.6629	0.418157
141.8	1	0	0.820991	36.6775	0.428522
141.9	1	0	0.821187	36.6919	0.438699
142	1	0	0.821337	36.7062	0.448688
142.1	1	0	0.82144	36.7205	0.45849
142.2	1	0	0.821497	36.7346	0.468103
142.3	1	0	0.821507	36.7486	0.477531
142.4	1	0	0.821471	36.7625	0.486771
142.5	1	0	0.821388	36.7764	0.495826
142.6	1	0	0.821258	36.7901	0.504695
142.7	1	0	0.821082	36.8038	0.513378
142.8	1	0	0.820858	36.8173	0.521877
142.9	1	0	0.820586	36.8308	0.530192
143	1	0	0.820268	36.8442	0.538323
143.1	1	0	0.819901	36.8575	0.54627
143.2	1	0	0.819487	36.8707	0.554035
143.3	1	0	0.819025	36.8839	0.561616
143.4	1	0	0.818514	36.897	0.569015
143.5	1	0	0.817955	36.91	0.576232
143.6	1	0	0.817346	36.923	0.583267
143.7	1	0	0.816689	36.9358	0.59012
143.8	1	0	0.815982	36.9487	0.596793
143.9	1	0	0.815225	36.9614	0.603284
144	1	0	0.814418	36.9741	0.609594
144.1	1	0	0.813561	36.9868	0.615723
144.2	0	0	0.811878	37.0126	0.627948
144.3	0	0	0.810184	37.0384	0.639688
144.4	0	0	0.808478	37.0642	0.650937
144.5	0	0	0.80676	37.09	0.661689
144.6	0	0	0.805031	37.1159	0.671938
144.7	0	0	0.803291	37.1417	0.681679
144.8	0	0	0.801539	37.1675	0.690908
144.9	0	0	0.799776	37.1933	0.69962
145	0	0	0.798002	37.2191	0.707811
145.1	0	0	0.796217	37.2449	0.715477
145.2	0	0	0.794421	37.2707	0.722616
145.3	0	0	0.792614	37.2965	0.729225
145.4	0	0	0.790796	37.3223	0.735302
145.5	0	0	0.788968	37.348	0.740844
145.6	0	0	0.787129	37.3738	0.74585
145.7	0	0	0.78528	37.3996	0.75032
145.8	0	0	0.78342	37.4254	0.754252
145.9	0	0	0.78155	37.4512	0.757646
146	0	0	0.77967	37.4769	0.760504
146.1	0	0	0.77778	37.5027	0.762824
146.2	0	0	0.77588	37.5285	0.764609
146.3	0	0	0.77397	37.5542	0.765859
146.4	0	0	0.77205	37.58	0.766577
146.5	0	0	0.77012	37.6057	0.766765
146.6	0	0	0.768181	37.6315	0.766425
146.7	0	0	0.766232	37.6572	0.76556
146.8	0	0	0.764274	37.683	0.764174
146.9	0	0	0.762306	37.7087	0.762271
147	0	0	0.76033	37.7345	0.759854
147.1	0	0	0.758344	37.7602	0.756928
147.2	0	0	0.756349	37.786	0.753498
147.3	0	0	0.754345	37.8117	0.74957
147.4	0	0	0.752332	37.8374	0.745148
147.5	0	0	0.75031	37.8631	0.740238
147.6	0	0	0.74828	37.8889	0.734848
147.7	0	0	0.746241	37.9146	0.728982
147.8	0	0	0.744194	37.9403	0.72265
147.9	0	0	0.742138	37.966	0.715856
148	0	0	0.740074	37.9918	0.70861
148.1	0	0	0.738002	38.0175	0.700919
148.2	0	0	0.735922	38.0432	0.69279
148.3	0	0	0.733834	38.0689	0.684233
148.4	0	0	0.731738	38.0946	0.675256
148.5	0	0	0.729634	38.1203	0.665868
148.6	0	0	0.727522	38.146	0.656078
148.7	0	0	0.725403	38.1717	0.645896
148.8	0	0	0.723276	38.1974	0.635331
148.9	0	0	0.721142	38.2231	0.624393
149	0	0	0.719	38.2488	0.613093
149.1	0	0	0.716852	38.2745	0.60144
149.2	0	0	0.714696	38.3001	0.589446
149.3	0	0	0.712533	38.3258	0.577121
149.4	0	0	0.710363	38.3515	0.564476
149.5	0	0	0.708186	38.3772	0.551522
149.6	0	0	0.706003	38.4029	0.53827
149.7	0	0	0.703813	38.4285	0.524732
149.8	0	0	0.701616	38.4542	0.51092
149.9	0	0	0.699413	38.4799	0.496845
150	0	0	0.697204	38.5055	0.482519
150.1	0	0	0.694988	38.5312	0.467954
150.2	0	1	0.68943	38.5596	0.449534
150.3	0	1	0.683845	38.5883	0.430829
150.4	0	1	0.678238	38.6173	0.411856
150.5	0	1	0.672612	38.6466	0.392633
150.6	0	1	0.666972	38.6761	0.373181
150.7	0	1	0.661325	38.7059	0.353517
150.8	0	1	0.655674	38.736	0.333662
150.9	0	1	0.650026	38.7664	0.313638
151	0	1	0.644385	38.7971	0.293464
151.1	0	1	0.638758	38.828	0.273162
151.2	0	1	0.63315	38.8593	0.252754
151.3	0	1	0.627567	38.8908	0.232262
151.4	0	1	0.622015	38.9226	0.211708
151.5	0	1	0.6165	38.9547	0.191114
151.6	0	1	0.611028	38.9871	0.170503
151.7	0	1	0.605605	39.0198	0.149896
151.8	0	1	0.600238	39.0528	0.129318
151.9	0	1	0.594933	39.086	0.108789
152	0	1	0.589696	39.1195	0.0883324
152.1	0	1	0.584533	39.1534	0.0679703
152.2	0	1	0.579451	39.1875	0.0477245
152.3	0	1	0.574456	39.2218	0.0276168
152.4	0	1	0.569554	39.2564	0.0076684
152.5	0	1	0.564751	39.2913	-0.0120997
152.6	0	1	0.560053	39.3265	-0.0316668
152.7	0	1	0.555466	39.3619	-0.051013
152.8	0	1	0.550996	39.3975	-0.0701185
152.9	0	1	0.546648	39.4334	-0.0889643
153	0	1	0.542427	39.4695	-0.107532
153.1	0	1	0.538339	39.5058	-0.125803
153.2	0	1	0.534389	39.5423	-0.143761
153.3	0	1	0.53058	39.579	-0.161389
153.4	0	1	0.526919	39.6159	-0.178672
153.5	0	1	0.523408	39.6529	-0.195593
153.6	0	1	0.520051	39.6901	-0.212138
153.7	0	1	0.516853	39.7274	-0.228295
153.8	0	1	0.513815	39.7648	-0.244049
153.9	0	1	0.51094	39.8024	-0.259389
154	0	1	0.508232	39.84	-0.274304
154.1	0	1	0.505692	39.8777	-0.288782
154.2	0	1	0.503321	39.9155	-0.302814
154.3	0	1	0.50112	39.9532	-0.316392
154.4	0	1	0.499091	39.991	-0.329506
154.5	0	1	0.497233	40.0288	-0.342151
154.6	0	1	0.495547	40.0665	-0.354318
154.7	0	1	0.494031	40.1042	-0.366002
154.8	0	1	0.492686	40.1419	-0.377199
154.9	0	1	0.491509	40.1794	-0.387903
155	0	1	0.4905	40.2169	-0.398112
155.1	0	1	0.489655	40.2542	-0.407823
155.2	0	1	0.488973	40.2914	-0.417033
155.3	0	1	0.48845	40.3284	-0.425741
155.4	0	1	0.488084	40.3652	-0.433946
155.5	0	1	0.487871	40.4019	-0.441649
155.6	0	1	0.487808	40.4383	-0.448849
155.7	0	1	0.487891	40.4745	-0.455549
155.8	0	1	0.488115	40.5105	-0.461749
155.9	0	1	0.488475	40.5463	-0.467452
156	0	1	0.488969	40.5817	-0.472661
156.1	1	1	0.490162	40.6328	-0.47961
156.2	1	1	0.49181	40.6833	-0.485734
156.3	1	1	0.493895	40.7332	-0.491043
156.4	1	1	0.496395	40.7823	-0.495549
156.5	1	1	0.499292	40.8306	-0.499266
156.6	1	1	0.50256	40.8781	-0.502209
156.7	1	1	0.506179	40.9247	-0.504394
156.8	1	1	0.510124	40.9704	-0.50584
156.9	1	1	0.51437	41.0151	-0.506566
157	1	1	0.518894	41.0589	-0.506592
157.1	1	1	0.523672	41.1017	-0.505939
157.2	1	1	0.52868	41.1435	-0.504629
157.3	1	1	0.533895	41.1843	-0.502685
157.4	1	1	0.539296	41.2242	-0.500131
157.5	1	1	0.544859	41.263	-0.496989
157.6	1	1	0.550565	41.3009	-0.493285
157.7	1	1	0.556394	41.3378	-0.489041
157.8	1	1	0.562326	41.3738	-0.484282
157.9	1	1	0.568345	41.4089	-0.479034
158	1	1	0.574432	41.4431	-0.473319
158.1	1	1	0.580574	41.4764	-0.467162
158.2	1	1	0.586754	41.5088	-0.460588
158.3	1	1	0.592959	41.5404	-0.453619
158.4	1	1	0.599176	41.5712	-0.446279
158.5	1	1	0.605394	41.6012	-0.43859
158.6	1	1	0.611602	41.6305	-0.430576
158.7	1	1	0.617789	41.659	-0.422258
158.8	1	1	0.623946	41.6867	-0.413657
158.9	1	1	0.630065	41.7138	-0.404795
159	1	1	0.636139	41.7402	-0.395691
159.1	1	1	0.64216	41.7659	-0.386365
159.2	1	1	0.648123	41.791	-0.376835
159.3	1	1	0.654021	41.8155	-0.367121
159.4	1	1	0.659849	41.8394	-0.357239
159.5	1	1	0.665604	41.8627	-0.347207
159.6	1	1	0.671281	41.8855	-0.33704
159.7	1	1	0.676876	41.9077	-0.326754
159.8	1	1	0.682386	41.9294	-0.316364
159.9	1	1	0.687809	41.9506	-0.305884
160	1	1	0.693143	41.9714	-0.295328
160.1	1	1	0.698385	41.9916	-0.284709
160.2	1	1	0.703534	42.0114	-0.274039
160.3	1	1	0.708589	42.0307	-0.263329
160.4	1	1	0.713548	42.0497	-0.252592
160.5	1	1	0.718412	42.0682	-0.241836
160.6	1	1	0.723179	42.0863	-0.231073
160.7	1	1	0.727849	42.104	-0.220311
160.8	1	1	0.732422	42.1213	-0.209559
160.9	1	1	0.736899	42.1383	-0.198827
161	1	1	0.74128	42.1549	-0.18812
161.1	1	1	0.745564	42.1712	-0.177448
161.2	1	1	0.749754	42.1871	-0.166816
161.3	1	1	0.753849	42.2027	-0.15623
161.4	1	1	0.757851	42.218	-0.145697
161.5	1	1	0.76176	42.233	-0.135222
161.6	1	1	0.765578	42.2477	-0.12481
161.7	1	1	0.769305	42.2622	-0.114464
161.8	1	1	0.772943	42.2763	-0.104191
161.9	1	1	0.776493	42.2902	-0.0939918
162	1	1	0.779956	42.3038	-0.0838713
162.1	1	0	0.781816	42.3254	-0.0672399
162.2	1	0	0.783641	42.3467	-0.0507236
162.3	1	0	0.785428	42.3678	-0.0343294
162.4	1	0	0.787179	42.3886	-0.0180639
162.5	1	0	0.788891	42.4091	-0.00193288
162.6	1	0	0.790564	42.4293	0.0140581
162.7	1	0	0.792197	42.4493	0.029904
162.8	1	0	0.793791	42.469	0.0456001
162.9	1	0	0.795343	42.4885	0.0611423
163	1	0	0.796854	42.5077	0.0765266
163.1	1	0	0.798323	42.5267	0.0917495
163.2	1	0	0.799751	42.5455	0.106808
163.3	1	0	0.801135	42.564	0.121698
163.4	1	0	0.802476	42.5823	0.136419
163.5	1	0	0.803774	42.6004	0.150966
163.6	1	0	0.805029	42.6184	0.165339
163.7	1	0	0.806239	42.6361	0.179535
163.8	1	0	0.807404	42.6536	0.193553
163.9	1	0	0.808525	42.6709	0.20739
164	1	0	0.809602	42.688	0.221045
164.1	1	0	0.810632	42.705	0.234518
164.2	1	0	0.811618	42.7218	0.247807
164.3	1	0	0.812557	42.7384	0.26091
164.4	1	0	0.813451	42.7548	0.273828
164.5	1	0	0.814298	42.7711	0.28656
164.6	1	0	0.8151	42.7872	0.299104
164.7	1	0	0.815855	42.8032	0.31146
164.8	1	0	0.816563	42.819	0.323628
164.9	1	0	0.817224	42.8347	0.335607
165	1	0	0.817839	42.8502	0.347397
165.1	1	0	0.818406	42.8656	0.358999
165.2	1	0	0.818926	42.8809	0.370411
165.3	1	0	0.8194	42.896	0.381633
165.4	1	0	0.819825	42.911	0.392666
165.5	1	0	0.820204	42.9258	0.40351
165.6	1	0	0.820535	42.9406	0.414165
165.7	1	0	0.820818	42.9552	0.42463
165.8	1	0	0.821054	42.9697	0.434906
165.9	1	0	0.821242	42.9841	0.444994
166	1	0	0.821383	42.9984	0.454893
166.1	1	0	0.821475	43.0126	0.464603
166.2	1	0	0.82152	43.0267	0.474126
166.3	1	0	0.821517	43.0407	0.483461
166.4	1	0	0.821466	43.0546	0.492609
166.5	1	0	0.821367	43.0684	0.50157
166.6	1	0	0.82122	43.0821	0.510345
166.7	1	0	0.821025	43.0957	0.518934
166.8	1	0	0.820782	43.1092	0.527337
166.9	1	0	0.82049	43.1227	0.535554
167	1	0	0.820149	43.136	0.543587
167.1	1	0	0.81976	43.1493	0.551436
167.2	1	0	0.819322	43.1625	0.5591
167.3	1	0	0.818835	43.1757	0.566581
167.4	1	0	0.818299	43.1887	0.573878
167.5	1	0	0.817713	43.2017	0.580992
167.6	1	0	0.817078	43.2146	0.587924
167.7	1	0	0.816392	43.2275	0.594673
167.8	1	0	0.815657	43.2403	0.601241
167.9	1	0	0.814871	43.253	0.607626
168	1	0	0.814034	43.2657	0.61383
