# Supplementary material for: Application of time lags between light and temperature cycles for growth control based on the circadian clock of Lactuca sativa L. seedlings
Source: Front Plant Sci. 2022 Oct 13;13:994555. doi: 10.3389/fpls.2022.994555 (PMC9802636; doi:10.3389/fpls.2022.994555)
Supplement: Supplementary file 1 [file DataSheet_1.zip › Simulation/GW (Figure S9)/L12D12_12h32C_Dt=0h_GW.csv]

t	LD	Temperature	R	��	RCos��
0.1	0	1	0.999987	-0.502541	0.87635
0.2	0	1	0.99995	-0.459631	0.896171
0.3	0	1	0.999889	-0.41763	0.913951
0.4	0	1	0.999808	-0.376548	0.929761
0.5	0	1	0.999707	-0.336389	0.943676
0.6	0	1	0.999588	-0.297157	0.955779
0.7	0	1	0.999454	-0.258849	0.966157
0.8	0	1	0.999305	-0.221462	0.974899
0.9	0	1	0.999143	-0.184989	0.982096
1	0	1	0.99897	-0.149422	0.987839
1.1	0	1	0.998787	-0.11475	0.992218
1.2	0	1	0.998595	-0.0809607	0.995324
1.3	0	1	0.998396	-0.0480403	0.997244
1.4	0	1	0.998189	-0.0159738	0.998062
1.5	0	1	0.997978	0.015255	0.997862
1.6	0	1	0.997761	0.0456631	0.996721
1.7	0	1	0.99754	0.0752682	0.994716
1.8	0	1	0.997316	0.104089	0.991919
1.9	0	1	0.997089	0.132143	0.988397
2	0	1	0.99686	0.15945	0.984215
2.1	0	1	0.99663	0.18603	0.979434
2.2	0	1	0.996397	0.2119	0.974111
2.3	0	1	0.996164	0.237082	0.968299
2.4	0	1	0.99593	0.261592	0.962048
2.5	0	1	0.995695	0.285451	0.955404
2.6	0	1	0.99546	0.308677	0.948411
2.7	0	1	0.995225	0.331288	0.941109
2.8	0	1	0.99499	0.353304	0.933534
2.9	0	1	0.994755	0.37474	0.925721
3	0	1	0.99452	0.395616	0.917702
3.1	0	1	0.994285	0.415948	0.909506
3.2	0	1	0.994051	0.435752	0.901159
3.3	0	1	0.993816	0.455045	0.892687
3.4	0	1	0.993582	0.473843	0.884111
3.5	0	1	0.993349	0.492161	0.875452
3.6	0	1	0.993115	0.510014	0.866729
3.7	0	1	0.992882	0.527416	0.85796
3.8	0	1	0.992649	0.544383	0.849159
3.9	0	1	0.992416	0.560926	0.840341
4	0	1	0.992183	0.57706	0.831519
4.1	0	1	0.99195	0.592798	0.822705
4.2	0	1	0.991718	0.608151	0.813909
4.3	0	1	0.991485	0.623132	0.80514
4.4	0	1	0.991252	0.637752	0.796408
4.5	0	1	0.991019	0.652023	0.787719
4.6	0	1	0.990785	0.665956	0.779081
4.7	0	1	0.990552	0.67956	0.7705
4.8	0	1	0.990318	0.692847	0.761981
4.9	0	1	0.990083	0.705826	0.753529
5	0	1	0.989848	0.718506	0.745148
5.1	0	1	0.989613	0.730896	0.736842
5.2	0	1	0.989376	0.743006	0.728615
5.3	0	1	0.98914	0.754844	0.720468
5.4	0	1	0.988902	0.766418	0.712405
5.5	0	1	0.988664	0.777736	0.704427
5.6	0	1	0.988424	0.788806	0.696536
5.7	0	1	0.988184	0.799634	0.688734
5.8	0	1	0.987943	0.81023	0.681021
5.9	0	1	0.987701	0.820598	0.673399
6	0	1	0.987458	0.830746	0.665868
6.1	0	1	0.987214	0.840681	0.658428
6.2	0	1	0.986969	0.850408	0.65108
6.3	0	1	0.986722	0.859933	0.643824
6.4	0	1	0.986474	0.869263	0.63666
6.5	0	1	0.986225	0.878403	0.629587
6.6	0	1	0.985974	0.887359	0.622606
6.7	0	1	0.985722	0.896134	0.615715
6.8	0	1	0.985469	0.904736	0.608915
6.9	0	1	0.985214	0.913168	0.602204
7	0	1	0.984958	0.921436	0.595581
7.1	0	1	0.9847	0.929543	0.589047
7.2	0	1	0.98444	0.937495	0.582601
7.3	0	1	0.984179	0.945295	0.57624
7.4	0	1	0.983916	0.952949	0.569965
7.5	0	1	0.983651	0.960458	0.563774
7.6	0	1	0.983385	0.967829	0.557667
7.7	0	1	0.983116	0.975064	0.551642
7.8	0	1	0.982846	0.982167	0.545698
7.9	0	1	0.982574	0.989141	0.539834
8	0	1	0.9823	0.99599	0.534049
8.1	0	1	0.982024	1.00272	0.528342
8.2	0	1	0.981746	1.00933	0.522712
8.3	0	1	0.981466	1.01582	0.517157
8.4	0	1	0.981184	1.0222	0.511677
8.5	0	1	0.9809	1.02847	0.50627
8.6	0	1	0.980613	1.03464	0.500935
8.7	0	1	0.980325	1.0407	0.49567
8.8	0	1	0.980034	1.04666	0.490476
8.9	0	1	0.97974	1.05252	0.48535
9	0	1	0.979445	1.05828	0.480292
9.1	0	1	0.979147	1.06395	0.475299
9.2	0	1	0.978847	1.06953	0.470372
9.3	0	1	0.978544	1.07502	0.465509
9.4	0	1	0.978238	1.08042	0.460709
9.5	0	1	0.97793	1.08574	0.455971
9.6	0	1	0.97762	1.09097	0.451293
9.7	0	1	0.977307	1.09612	0.446675
9.8	0	1	0.976991	1.1012	0.442115
9.9	0	1	0.976672	1.1062	0.437613
10	0	1	0.976351	1.11112	0.433168
10.1	0	1	0.976027	1.11597	0.428778
10.2	0	1	0.9757	1.12074	0.424442
10.3	0	1	0.97537	1.12545	0.420159
10.4	0	1	0.975037	1.13009	0.415929
10.5	0	1	0.974701	1.13466	0.41175
10.6	0	1	0.974362	1.13917	0.407622
10.7	0	1	0.974019	1.14361	0.403544
10.8	0	1	0.973674	1.148	0.399513
10.9	0	1	0.973325	1.15232	0.395531
11	0	1	0.972973	1.15658	0.391595
11.1	0	1	0.972617	1.16078	0.387706
11.2	0	1	0.972258	1.16493	0.383861
11.3	0	1	0.971896	1.16902	0.38006
11.4	0	1	0.97153	1.17306	0.376303
11.5	0	1	0.97116	1.17705	0.372588
11.6	0	1	0.970786	1.18098	0.368915
11.7	0	1	0.970409	1.18487	0.365283
11.8	0	1	0.970028	1.1887	0.36169
11.9	0	1	0.969642	1.19249	0.358137
12	0	1	0.969253	1.19623	0.354623
12.1	1	0	0.967199	1.22289	0.329747
12.2	1	0	0.965059	1.24992	0.304377
12.3	1	0	0.962832	1.27732	0.27853
12.4	1	0	0.960518	1.30509	0.252224
12.5	1	0	0.958117	1.33323	0.225479
12.6	1	0	0.955628	1.36175	0.19832
12.7	1	0	0.953052	1.39064	0.17077
12.8	1	0	0.95039	1.41991	0.142857
12.9	1	0	0.947643	1.44956	0.114611
13	1	0	0.944811	1.47958	0.0860649
13.1	1	0	0.941896	1.50998	0.0572517
13.2	1	0	0.938901	1.54075	0.0282083
13.3	1	0	0.935827	1.57189	-0.00102662
13.4	1	0	0.932678	1.60341	-0.0304125
13.5	1	0	0.929456	1.63529	-0.0599068
13.6	1	0	0.926165	1.66754	-0.0894651
13.7	1	0	0.922809	1.70016	-0.119041
13.8	1	0	0.919392	1.73312	-0.148588
13.9	1	0	0.915919	1.76644	-0.178056
14	1	0	0.912395	1.80011	-0.207396
14.1	1	0	0.908825	1.83412	-0.236556
14.2	1	0	0.905216	1.86846	-0.265485
14.3	1	0	0.901572	1.90312	-0.294131
14.4	1	0	0.897901	1.93811	-0.322441
14.5	1	0	0.894209	1.9734	-0.350363
14.6	1	0	0.890504	2.00899	-0.377844
14.7	1	0	0.886791	2.04487	-0.404834
14.8	1	0	0.88308	2.08103	-0.43128
14.9	1	0	0.879376	2.11746	-0.457134
15	1	0	0.875688	2.15414	-0.482346
15.1	1	0	0.872024	2.19107	-0.506869
15.2	1	0	0.86839	2.22822	-0.530658
15.3	1	0	0.864796	2.26559	-0.553669
15.4	1	0	0.861248	2.30317	-0.57586
15.5	1	0	0.857754	2.34093	-0.597192
15.6	1	0	0.854321	2.37885	-0.617628
15.7	1	0	0.850957	2.41694	-0.637135
15.8	1	0	0.847669	2.45516	-0.65568
15.9	1	0	0.844463	2.4935	-0.673236
16	1	0	0.841345	2.53194	-0.689776
16.1	1	0	0.838323	2.57047	-0.705277
16.2	1	0	0.835401	2.60907	-0.719722
16.3	1	0	0.832585	2.64771	-0.733092
16.4	1	0	0.82988	2.68639	-0.745374
16.5	1	0	0.827291	2.72507	-0.75656
16.6	1	0	0.824821	2.76375	-0.76664
16.7	1	0	0.822473	2.8024	-0.775612
16.8	1	0	0.820252	2.84101	-0.783475
16.9	1	0	0.818159	2.87955	-0.790229
17	1	0	0.816196	2.91801	-0.79588
17.1	1	0	0.814366	2.95636	-0.800435
17.2	1	0	0.812669	2.9946	-0.803905
17.3	1	0	0.811105	3.0327	-0.8063
17.4	1	0	0.809675	3.07064	-0.807637
17.5	1	0	0.808378	3.10841	-0.807933
17.6	1	0	0.807213	3.146	-0.807205
17.7	1	0	0.806179	3.18337	-0.805476
17.8	1	0	0.805275	3.22053	-0.802768
17.9	1	0	0.804499	3.25746	-0.799104
18	1	0	0.803847	3.29414	-0.794512
18.1	1	0	0.803317	3.33055	-0.789018
18.2	1	0	0.802906	3.36669	-0.782649
18.3	1	0	0.80261	3.40255	-0.775436
18.4	1	0	0.802427	3.43811	-0.767408
18.5	1	0	0.802352	3.47337	-0.758596
18.6	1	0	0.802381	3.50831	-0.749031
18.7	1	0	0.80251	3.54292	-0.738744
18.8	1	0	0.802734	3.5772	-0.727769
18.9	1	0	0.80305	3.61115	-0.716135
19	1	0	0.803453	3.64475	-0.703877
19.1	1	0	0.803938	3.678	-0.691026
19.2	1	0	0.8045	3.71089	-0.677614
19.3	1	0	0.805135	3.74342	-0.663672
19.4	1	0	0.805838	3.7756	-0.649233
19.5	1	0	0.806605	3.8074	-0.634327
19.6	1	0	0.807431	3.83884	-0.618985
19.7	1	0	0.808312	3.86991	-0.603237
19.8	1	0	0.809243	3.90062	-0.587113
19.9	1	0	0.81022	3.93095	-0.57064
20	1	0	0.811238	3.96091	-0.553847
20.1	1	0	0.812294	3.99051	-0.536763
20.2	1	0	0.813383	4.01973	-0.519412
20.3	1	0	0.814501	4.0486	-0.501821
20.4	1	0	0.815645	4.07709	-0.484016
20.5	1	0	0.816812	4.10523	-0.46602
20.6	1	0	0.817996	4.13301	-0.447856
20.7	1	0	0.819196	4.16043	-0.429548
20.8	1	0	0.820407	4.18751	-0.411116
20.9	1	0	0.821627	4.21423	-0.392582
21	1	0	0.822853	4.24061	-0.373966
21.1	1	0	0.824081	4.26664	-0.355286
21.2	1	0	0.82531	4.29235	-0.336561
21.3	1	0	0.826536	4.31772	-0.317808
21.4	1	0	0.827757	4.34276	-0.299044
21.5	1	0	0.82897	4.36748	-0.280284
21.6	1	0	0.830174	4.39188	-0.261544
21.7	1	0	0.831366	4.41597	-0.242838
21.8	1	0	0.832545	4.43975	-0.224179
21.9	1	0	0.833708	4.46323	-0.20558
22	1	0	0.834854	4.48642	-0.187053
22.1	1	0	0.83598	4.50931	-0.168609
22.2	1	0	0.837086	4.53191	-0.150259
22.3	1	0	0.83817	4.55423	-0.132014
22.4	1	0	0.839231	4.57627	-0.113881
22.5	1	0	0.840267	4.59804	-0.0958714
22.6	1	0	0.841277	4.61955	-0.0779918
22.7	1	0	0.84226	4.64079	-0.0602504
22.8	1	0	0.843215	4.66178	-0.0426541
22.9	1	0	0.84414	4.68252	-0.0252098
23	1	0	0.845036	4.70301	-0.00792362
23.1	1	0	0.845901	4.72326	0.00919882
23.2	1	0	0.846734	4.74328	0.0261522
23.3	1	0	0.847534	4.76307	0.0429317
23.4	1	0	0.848301	4.78263	0.0595328
23.5	1	0	0.849034	4.80196	0.0759514
23.6	1	0	0.849733	4.82109	0.0921838
23.7	1	0	0.850397	4.84	0.108227
23.8	1	0	0.851024	4.85871	0.124077
23.9	1	0	0.851616	4.87721	0.139731
24	1	0	0.852171	4.89552	0.155188
24.1	0	1	0.849513	4.94673	0.197259
24.2	0	1	0.847111	4.99789	0.238582
24.3	0	1	0.844971	5.04894	0.279042
24.4	0	1	0.843101	5.09982	0.318531
24.5	0	1	0.841502	5.15045	0.356951
24.6	0	1	0.840177	5.20078	0.394214
24.7	0	1	0.839125	5.25074	0.430238
24.8	0	1	0.838343	5.30028	0.464954
24.9	0	1	0.837826	5.34935	0.498302
25	0	1	0.837568	5.39789	0.530232
25.1	0	1	0.837561	5.44586	0.560704
25.2	0	1	0.837796	5.4932	0.589688
25.3	0	1	0.838261	5.53989	0.617162
25.4	0	1	0.838945	5.58588	0.643113
25.5	0	1	0.839835	5.63114	0.667538
25.6	0	1	0.840918	5.67565	0.690441
25.7	0	1	0.842181	5.71937	0.711832
25.8	0	1	0.843609	5.7623	0.731729
25.9	0	1	0.845189	5.80441	0.750155
26	0	1	0.846907	5.84568	0.767139
26.1	0	1	0.848748	5.88612	0.782716
26.2	0	1	0.850699	5.92571	0.796921
26.3	0	1	0.852747	5.96445	0.809797
26.4	0	1	0.854879	6.00234	0.821386
26.5	0	1	0.857084	6.03938	0.831736
26.6	0	1	0.859349	6.07557	0.840894
26.7	0	1	0.861663	6.11092	0.84891
26.8	0	1	0.864017	6.14544	0.855833
26.9	0	1	0.8664	6.17914	0.861714
27	0	1	0.868803	6.21202	0.866604
27.1	0	1	0.871219	6.2441	0.870554
27.2	0	1	0.873639	6.2754	0.873613
27.3	0	1	0.876057	6.30592	0.875831
27.4	0	1	0.878466	6.33568	0.877256
27.5	0	1	0.880861	6.3647	0.877936
27.6	0	1	0.883235	6.39299	0.877917
27.7	0	1	0.885586	6.42056	0.877242
27.8	0	1	0.887907	6.44744	0.875956
27.9	0	1	0.890197	6.47364	0.8741
28	0	1	0.89245	6.49918	0.871714
28.1	0	1	0.894666	6.52407	0.868836
28.2	0	1	0.896841	6.54832	0.865502
28.3	0	1	0.898974	6.57197	0.861748
28.4	0	1	0.901062	6.59502	0.857607
28.5	0	1	0.903105	6.61748	0.85311
28.6	0	1	0.9051	6.63938	0.848287
28.7	0	1	0.907049	6.66073	0.843167
28.8	0	1	0.908949	6.68155	0.837776
28.9	0	1	0.9108	6.70184	0.83214
29	0	1	0.912603	6.72163	0.826281
29.1	0	1	0.914356	6.74093	0.820223
29.2	0	1	0.916061	6.75976	0.813987
29.3	0	1	0.917717	6.77812	0.807592
29.4	0	1	0.919325	6.79603	0.801056
29.5	0	1	0.920885	6.81351	0.794396
29.6	0	1	0.922398	6.83056	0.787629
29.7	0	1	0.923864	6.8472	0.78077
29.8	0	1	0.925284	6.86345	0.773833
29.9	0	1	0.926659	6.87931	0.766829
30	0	1	0.927989	6.89479	0.759772
30.1	0	1	0.929276	6.9099	0.752673
30.2	0	1	0.930519	6.92467	0.745541
30.3	0	1	0.93172	6.93909	0.738387
30.4	0	1	0.93288	6.95317	0.731219
30.5	0	1	0.934	6.96694	0.724045
30.6	0	1	0.93508	6.98038	0.716873
30.7	0	1	0.936122	6.99353	0.70971
30.8	0	1	0.937126	7.00638	0.702561
30.9	0	1	0.938093	7.01894	0.695433
31	0	1	0.939025	7.03122	0.688331
31.1	0	1	0.939921	7.04323	0.68126
31.2	0	1	0.940783	7.05498	0.674224
31.3	0	1	0.941612	7.06647	0.667227
31.4	0	1	0.942409	7.07771	0.660272
31.5	0	1	0.943174	7.08872	0.653363
31.6	0	1	0.943908	7.09949	0.646503
31.7	0	1	0.944612	7.11003	0.639694
31.8	0	1	0.945286	7.12035	0.632939
31.9	0	1	0.945933	7.13045	0.626239
32	0	1	0.946551	7.14035	0.619597
32.1	0	1	0.947143	7.15004	0.613014
32.2	0	1	0.947708	7.15954	0.606492
32.3	0	1	0.948247	7.16885	0.600031
32.4	0	1	0.948762	7.17796	0.593632
32.5	0	1	0.949252	7.1869	0.587298
32.6	0	1	0.949718	7.19566	0.581027
32.7	0	1	0.950161	7.20425	0.574821
32.8	0	1	0.950582	7.21267	0.56868
32.9	0	1	0.950981	7.22093	0.562605
33	0	1	0.951358	7.22904	0.556595
33.1	0	1	0.951714	7.23698	0.550651
33.2	0	1	0.95205	7.24478	0.544773
33.3	0	1	0.952365	7.25244	0.53896
33.4	0	1	0.952662	7.25995	0.533213
33.5	0	1	0.952939	7.26732	0.527531
33.6	0	1	0.953198	7.27456	0.521914
33.7	0	1	0.953438	7.28167	0.516361
33.8	0	1	0.953661	7.28865	0.510873
33.9	0	1	0.953866	7.29551	0.505448
34	0	1	0.954055	7.30224	0.500087
34.1	0	1	0.954226	7.30886	0.494788
34.2	0	1	0.954382	7.31536	0.489551
34.3	0	1	0.954521	7.32175	0.484376
34.4	0	1	0.954645	7.32804	0.479262
34.5	0	1	0.954754	7.33421	0.474208
34.6	0	1	0.954848	7.34028	0.469213
34.7	0	1	0.954926	7.34626	0.464278
34.8	0	1	0.954991	7.35213	0.4594
34.9	0	1	0.955041	7.3579	0.45458
35	0	1	0.955078	7.36359	0.449816
35.1	0	1	0.9551	7.36918	0.445109
35.2	0	1	0.955109	7.37468	0.440456
35.3	0	1	0.955105	7.3801	0.435858
35.4	0	1	0.955088	7.38543	0.431314
35.5	0	1	0.955058	7.39068	0.426822
35.6	0	1	0.955015	7.39584	0.422382
35.7	0	1	0.954959	7.40093	0.417993
35.8	0	1	0.954891	7.40595	0.413655
35.9	0	1	0.954811	7.41088	0.409366
36	0	1	0.954719	7.41575	0.405126
36.1	1	0	0.952267	7.44157	0.381689
36.2	1	0	0.949722	7.46774	0.357767
36.3	1	0	0.947086	7.49428	0.333373
36.4	1	0	0.944356	7.52117	0.308522
36.5	1	0	0.941532	7.54843	0.283233
36.6	1	0	0.938616	7.57605	0.257523
36.7	1	0	0.935607	7.60404	0.231415
36.8	1	0	0.932505	7.63241	0.204933
36.9	1	0	0.929312	7.66114	0.1781
37	1	0	0.92603	7.69025	0.150946
37.1	1	0	0.922659	7.71973	0.123499
37.2	1	0	0.919202	7.74958	0.0957908
37.3	1	0	0.915661	7.77981	0.0678556
37.4	1	0	0.91204	7.81041	0.0397286
37.5	1	0	0.90834	7.84138	0.0114472
37.6	1	0	0.904566	7.87272	-0.0169497
37.7	1	0	0.900722	7.90443	-0.0454212
37.8	1	0	0.896812	7.93651	-0.0739252
37.9	1	0	0.89284	7.96894	-0.102418
38	1	0	0.888813	8.00174	-0.130855
38.1	1	0	0.884735	8.0349	-0.159189
38.2	1	0	0.880612	8.0684	-0.187376
38.3	1	0	0.876451	8.10225	-0.215365
38.4	1	0	0.872259	8.13644	-0.243111
38.5	1	0	0.868041	8.17096	-0.270564
38.6	1	0	0.863806	8.2058	-0.297676
38.7	1	0	0.85956	8.24097	-0.324399
38.8	1	0	0.855312	8.27644	-0.350685
38.9	1	0	0.85107	8.31222	-0.376486
39	1	0	0.846841	8.34829	-0.401757
39.1	1	0	0.842633	8.38463	-0.426452
39.2	1	0	0.838455	8.42125	-0.450526
39.3	1	0	0.834316	8.45812	-0.473936
39.4	1	0	0.830223	8.49524	-0.496642
39.5	1	0	0.826184	8.53259	-0.518604
39.6	1	0	0.822209	8.57016	-0.539784
39.7	1	0	0.818305	8.60793	-0.560147
39.8	1	0	0.81448	8.64589	-0.57966
39.9	1	0	0.810742	8.68402	-0.598292
40	1	0	0.807097	8.72231	-0.616015
40.1	1	0	0.803554	8.76073	-0.632804
40.2	1	0	0.800119	8.79928	-0.648636
40.3	1	0	0.796799	8.83794	-0.663489
40.4	1	0	0.793599	8.87668	-0.677348
40.5	1	0	0.790525	8.91548	-0.690197
40.6	1	0	0.787582	8.95433	-0.702025
40.7	1	0	0.784775	8.99322	-0.712822
40.8	1	0	0.782108	9.03211	-0.722582
40.9	1	0	0.779585	9.07099	-0.731302
41	1	0	0.777208	9.10984	-0.738981
41.1	1	0	0.774981	9.14863	-0.74562
41.2	1	0	0.772904	9.18736	-0.751224
41.3	1	0	0.77098	9.226	-0.755799
41.4	1	0	0.769209	9.26454	-0.759355
41.5	1	0	0.767593	9.30294	-0.761902
41.6	1	0	0.766129	9.3412	-0.763455
41.7	1	0	0.764819	9.37929	-0.764028
41.8	1	0	0.76366	9.41721	-0.763638
41.9	1	0	0.762651	9.45492	-0.762305
42	1	0	0.761791	9.49242	-0.760049
42.1	1	0	0.761075	9.52969	-0.756891
42.2	1	0	0.760503	9.56671	-0.752856
42.3	1	0	0.760069	9.60347	-0.747967
42.4	1	0	0.759771	9.63996	-0.742249
42.5	1	0	0.759605	9.67616	-0.735731
42.6	1	0	0.759566	9.71206	-0.728437
42.7	1	0	0.75965	9.74765	-0.720397
42.8	1	0	0.759853	9.78292	-0.711639
42.9	1	0	0.76017	9.81787	-0.702192
43	1	0	0.760595	9.85247	-0.692083
43.1	1	0	0.761124	9.88674	-0.681344
43.2	1	0	0.761752	9.92065	-0.670003
43.3	1	0	0.762473	9.9542	-0.65809
43.4	1	0	0.763282	9.98739	-0.645634
43.5	1	0	0.764174	10.0202	-0.632665
43.6	1	0	0.765143	10.0527	-0.61921
43.7	1	0	0.766185	10.0847	-0.605299
43.8	1	0	0.767294	10.1164	-0.59096
43.9	1	0	0.768465	10.1478	-0.576221
44	1	0	0.769694	10.1787	-0.561109
44.1	1	0	0.770974	10.2093	-0.545651
44.2	1	0	0.772302	10.2395	-0.529873
44.3	1	0	0.773672	10.2693	-0.5138
44.4	1	0	0.775081	10.2987	-0.497457
44.5	1	0	0.776523	10.3278	-0.480869
44.6	1	0	0.777994	10.3565	-0.464059
44.7	1	0	0.779491	10.3848	-0.44705
44.8	1	0	0.781009	10.4127	-0.429864
44.9	1	0	0.782544	10.4403	-0.412522
45	1	0	0.784093	10.4676	-0.395045
45.1	1	0	0.785651	10.4944	-0.377452
45.2	1	0	0.787217	10.5209	-0.359762
45.3	1	0	0.788786	10.5471	-0.341994
45.4	1	0	0.790355	10.573	-0.324165
45.5	1	0	0.791922	10.5984	-0.306292
45.6	1	0	0.793484	10.6236	-0.288392
45.7	1	0	0.795037	10.6484	-0.270478
45.8	1	0	0.79658	10.6729	-0.252566
45.9	1	0	0.79811	10.6971	-0.23467
46	1	0	0.799625	10.721	-0.216803
46.1	1	0	0.801122	10.7446	-0.198977
46.2	1	0	0.8026	10.7678	-0.181204
46.3	1	0	0.804057	10.7908	-0.163496
46.4	1	0	0.805491	10.8135	-0.145863
46.5	1	0	0.806901	10.8359	-0.128315
46.6	1	0	0.808284	10.858	-0.110862
46.7	1	0	0.809639	10.8798	-0.0935119
46.8	1	0	0.810966	10.9014	-0.0762739
46.9	1	0	0.812262	10.9227	-0.0591557
47	1	0	0.813526	10.9437	-0.0421646
47.1	1	0	0.814758	10.9645	-0.0253074
47.2	1	0	0.815956	10.985	-0.00859068
47.3	1	0	0.81712	11.0053	0.00797968
47.4	1	0	0.818248	11.0254	0.0243981
47.5	1	0	0.819339	11.0452	0.0406592
47.6	1	0	0.820393	11.0648	0.0567584
47.7	1	0	0.821408	11.0842	0.0726911
47.8	1	0	0.822385	11.1033	0.0884532
47.9	1	0	0.823323	11.1223	0.104041
48	1	0	0.824221	11.141	0.119451
48.1	1	0	0.825077	11.1595	0.134679
48.2	0	1	0.822255	11.2111	0.175888
48.3	0	1	0.819718	11.2627	0.216406
48.4	0	1	0.817473	11.3142	0.256121
48.5	0	1	0.815528	11.3656	0.294929
48.6	0	1	0.813886	11.4167	0.332733
48.7	0	1	0.812548	11.4676	0.369447
48.8	0	1	0.811514	11.5181	0.40499
48.9	0	1	0.810781	11.5682	0.439294
49	0	1	0.810342	11.6178	0.472298
49.1	0	1	0.810192	11.6669	0.503952
49.2	0	1	0.810321	11.7154	0.534214
49.3	0	1	0.810718	11.7633	0.563052
49.4	0	1	0.811371	11.8106	0.590442
49.5	0	1	0.812268	11.8571	0.616371
49.6	0	1	0.813394	11.9029	0.640831
49.7	0	1	0.814735	11.9479	0.663823
49.8	0	1	0.816276	11.9921	0.685355
49.9	0	1	0.818	12.0356	0.705441
50	0	1	0.819893	12.0781	0.724102
50.1	0	1	0.821939	12.1199	0.741363
50.2	0	1	0.824123	12.1608	0.757254
50.3	0	1	0.826429	12.2008	0.77181
50.4	0	1	0.828842	12.2399	0.785067
50.5	0	1	0.831349	12.2782	0.797066
50.6	0	1	0.833936	12.3156	0.80785
50.7	0	1	0.83659	12.3521	0.817465
50.8	0	1	0.8393	12.3878	0.825955
50.9	0	1	0.842052	12.4226	0.83337
51	0	1	0.844837	12.4566	0.839755
51.1	0	1	0.847645	12.4898	0.845161
51.2	0	1	0.850466	12.5221	0.849634
51.3	0	1	0.853291	12.5537	0.853223
51.4	0	1	0.856114	12.5844	0.855974
51.5	0	1	0.858927	12.6144	0.857936
51.6	0	1	0.861722	12.6436	0.859152
51.7	0	1	0.864496	12.6721	0.859667
51.8	0	1	0.867241	12.6999	0.859525
51.9	0	1	0.869955	12.7269	0.858767
52	0	1	0.872632	12.7533	0.857434
52.1	0	1	0.875269	12.779	0.855564
52.2	0	1	0.877862	12.804	0.853195
52.3	0	1	0.88041	12.8284	0.850362
52.4	0	1	0.88291	12.8522	0.847101
52.5	0	1	0.88536	12.8753	0.843443
52.6	0	1	0.887758	12.8979	0.839419
52.7	0	1	0.890103	12.9199	0.835059
52.8	0	1	0.892395	12.9413	0.830391
52.9	0	1	0.894632	12.9622	0.825441
53	0	1	0.896814	12.9826	0.820234
53.1	0	1	0.898941	13.0025	0.814795
53.2	0	1	0.901012	13.0219	0.809144
53.3	0	1	0.903028	13.0408	0.803303
53.4	0	1	0.904989	13.0592	0.797291
53.5	0	1	0.906895	13.0772	0.791127
53.6	0	1	0.908746	13.0947	0.784829
53.7	0	1	0.910544	13.1118	0.778411
53.8	0	1	0.912289	13.1285	0.77189
53.9	0	1	0.913981	13.1448	0.765279
54	0	1	0.915622	13.1607	0.758591
54.1	0	1	0.917212	13.1763	0.751838
54.2	0	1	0.918752	13.1914	0.745033
54.3	0	1	0.920242	13.2063	0.738184
54.4	0	1	0.921685	13.2207	0.731302
54.5	0	1	0.92308	13.2349	0.724396
54.6	0	1	0.924429	13.2487	0.717475
54.7	0	1	0.925733	13.2622	0.710545
54.8	0	1	0.926992	13.2753	0.703614
54.9	0	1	0.928208	13.2882	0.696689
55	0	1	0.929382	13.3008	0.689775
55.1	0	1	0.930514	13.3132	0.682878
55.2	0	1	0.931606	13.3252	0.676003
55.3	0	1	0.932658	13.337	0.669154
55.4	0	1	0.933672	13.3485	0.662337
55.5	0	1	0.934648	13.3598	0.655553
55.6	0	1	0.935587	13.3709	0.648808
55.7	0	1	0.936491	13.3817	0.642104
55.8	0	1	0.937359	13.3923	0.635444
55.9	0	1	0.938194	13.4026	0.628831
56	0	1	0.938995	13.4128	0.622267
56.1	0	1	0.939764	13.4227	0.615753
56.2	0	1	0.940501	13.4324	0.609293
56.3	0	1	0.941208	13.442	0.602887
56.4	0	1	0.941884	13.4513	0.596536
56.5	0	1	0.942531	13.4605	0.590243
56.6	0	1	0.94315	13.4694	0.584007
56.7	0	1	0.943741	13.4782	0.577831
56.8	0	1	0.944305	13.4869	0.571715
56.9	0	1	0.944842	13.4953	0.565659
57	0	1	0.945354	13.5036	0.559663
57.1	0	1	0.94584	13.5117	0.55373
57.2	0	1	0.946302	13.5197	0.547857
57.3	0	1	0.94674	13.5276	0.542047
57.4	0	1	0.947155	13.5353	0.536298
57.5	0	1	0.947547	13.5428	0.530611
57.6	0	1	0.947917	13.5502	0.524986
57.7	0	1	0.948265	13.5575	0.519423
57.8	0	1	0.948592	13.5646	0.513921
57.9	0	1	0.948898	13.5716	0.50848
58	0	1	0.949184	13.5785	0.503101
58.1	0	1	0.949451	13.5853	0.497781
58.2	0	1	0.949697	13.5919	0.492522
58.3	0	1	0.949925	13.5985	0.487323
58.4	0	1	0.950135	13.6049	0.482183
58.5	0	1	0.950326	13.6112	0.477101
58.6	0	1	0.950499	13.6174	0.472078
58.7	0	1	0.950655	13.6235	0.467112
58.8	0	1	0.950793	13.6295	0.462204
58.9	0	1	0.950915	13.6354	0.457351
59	0	1	0.951021	13.6412	0.452555
59.1	0	1	0.95111	13.6469	0.447814
59.2	0	1	0.951183	13.6525	0.443127
59.3	0	1	0.95124	13.6581	0.438494
59.4	0	1	0.951282	13.6635	0.433915
59.5	0	1	0.951309	13.6689	0.429388
59.6	0	1	0.951321	13.6741	0.424913
59.7	0	1	0.951318	13.6793	0.420489
59.8	0	1	0.9513	13.6844	0.416116
59.9	0	1	0.951268	13.6895	0.411793
60	0	1	0.951222	13.6944	0.407519
60.1	0	1	0.951162	13.6993	0.403294
60.2	1	0	0.948695	13.7251	0.379931
60.3	1	0	0.946137	13.7513	0.356085
60.4	1	0	0.943488	13.7778	0.331772
60.5	1	0	0.940746	13.8047	0.307004
60.6	1	0	0.937911	13.832	0.281801
60.7	1	0	0.934985	13.8596	0.256181
60.8	1	0	0.931967	13.8876	0.230165
60.9	1	0	0.928858	13.916	0.203777
61	1	0	0.925659	13.9447	0.177042
61.1	1	0	0.922371	13.9738	0.149987
61.2	1	0	0.918996	14.0033	0.122641
61.3	1	0	0.915536	14.0332	0.0950369
61.4	1	0	0.911994	14.0634	0.0672071
61.5	1	0	0.908372	14.094	0.039187
61.6	1	0	0.904673	14.125	0.0110137
61.7	1	0	0.900902	14.1563	-0.0172739
61.8	1	0	0.897061	14.1881	-0.0456353
61.9	1	0	0.893156	14.2201	-0.0740285
62	1	0	0.889191	14.2526	-0.10241
62.1	1	0	0.885171	14.2854	-0.130735
62.2	1	0	0.881101	14.3186	-0.158959
62.3	1	0	0.876989	14.3521	-0.187034
62.4	1	0	0.872839	14.3859	-0.214914
62.5	1	0	0.868659	14.4202	-0.24255
62.6	1	0	0.864455	14.4547	-0.269894
62.7	1	0	0.860235	14.4896	-0.296899
62.8	1	0	0.856005	14.5247	-0.323517
62.9	1	0	0.851774	14.5602	-0.349699
63	1	0	0.84755	14.596	-0.375398
63.1	1	0	0.84334	14.6321	-0.400569
63.2	1	0	0.839153	14.6685	-0.425166
63.3	1	0	0.834997	14.7051	-0.449145
63.4	1	0	0.830881	14.742	-0.472463
63.5	1	0	0.826812	14.7791	-0.49508
63.6	1	0	0.822798	14.8165	-0.516955
63.7	1	0	0.818849	14.8541	-0.538052
63.8	1	0	0.814971	14.8919	-0.558335
63.9	1	0	0.811174	14.9299	-0.577772
64	1	0	0.807464	14.968	-0.596331
64.1	1	0	0.803849	15.0064	-0.613985
64.2	1	0	0.800336	15.0448	-0.630708
64.3	1	0	0.796931	15.0834	-0.646478
64.4	1	0	0.793642	15.1221	-0.661273
64.5	1	0	0.790474	15.1608	-0.675078
64.6	1	0	0.787433	15.1997	-0.687876
64.7	1	0	0.784523	15.2385	-0.699657
64.8	1	0	0.78175	15.2774	-0.710411
64.9	1	0	0.779116	15.3163	-0.720132
65	1	0	0.776627	15.3552	-0.728817
65.1	1	0	0.774285	15.3941	-0.736465
65.2	1	0	0.772092	15.4329	-0.743076
65.3	1	0	0.770051	15.4717	-0.748657
65.4	1	0	0.768162	15.5103	-0.753212
65.5	1	0	0.766427	15.5489	-0.756751
65.6	1	0	0.764845	15.5873	-0.759286
65.7	1	0	0.763417	15.6256	-0.760829
65.8	1	0	0.762142	15.6637	-0.761395
65.9	1	0	0.761018	15.7016	-0.761003
66	1	0	0.760044	15.7394	-0.75967
66.1	1	0	0.759218	15.7769	-0.757417
66.2	1	0	0.758538	15.8141	-0.754266
66.3	1	0	0.757999	15.8512	-0.750239
66.4	1	0	0.757599	15.8879	-0.745362
66.5	1	0	0.757335	15.9244	-0.73966
66.6	1	0	0.757202	15.9606	-0.733158
66.7	1	0	0.757196	15.9965	-0.725884
66.8	1	0	0.757312	16.0321	-0.717866
66.9	1	0	0.757547	16.0674	-0.709132
67	1	0	0.757895	16.1024	-0.699711
67.1	1	0	0.758351	16.137	-0.689631
67.2	1	0	0.75891	16.1712	-0.678921
67.3	1	0	0.759568	16.2051	-0.667612
67.4	1	0	0.760318	16.2387	-0.655733
67.5	1	0	0.761155	16.2719	-0.643311
67.6	1	0	0.762075	16.3047	-0.630378
67.7	1	0	0.763072	16.3371	-0.616961
67.8	1	0	0.76414	16.3692	-0.603089
67.9	1	0	0.765275	16.4009	-0.58879
68	1	0	0.766472	16.4322	-0.574092
68.1	1	0	0.767725	16.4631	-0.559022
68.2	1	0	0.76903	16.4937	-0.543607
68.3	1	0	0.770381	16.5239	-0.527872
68.4	1	0	0.771775	16.5537	-0.511843
68.5	1	0	0.773206	16.5831	-0.495546
68.6	1	0	0.77467	16.6121	-0.479003
68.7	1	0	0.776163	16.6408	-0.462239
68.8	1	0	0.77768	16.6691	-0.445276
68.9	1	0	0.779218	16.6971	-0.428137
69	1	0	0.780773	16.7246	-0.410841
69.1	1	0	0.782341	16.7519	-0.393411
69.2	1	0	0.783919	16.7787	-0.375865
69.3	1	0	0.785502	16.8052	-0.358222
69.4	1	0	0.787089	16.8314	-0.340502
69.5	1	0	0.788676	16.8572	-0.32272
69.6	1	0	0.790259	16.8827	-0.304894
69.7	1	0	0.791837	16.9078	-0.28704
69.8	1	0	0.793406	16.9326	-0.269174
69.9	1	0	0.794965	16.9571	-0.251308
70	1	0	0.79651	16.9813	-0.233459
70.1	1	0	0.798039	17.0051	-0.215637
70.2	1	0	0.799551	17.0287	-0.197857
70.3	1	0	0.801043	17.052	-0.18013
70.4	1	0	0.802513	17.0749	-0.162467
70.5	1	0	0.80396	17.0976	-0.144878
70.6	1	0	0.805383	17.1199	-0.127375
70.7	1	0	0.806778	17.142	-0.109965
70.8	1	0	0.808146	17.1639	-0.0926591
70.9	1	0	0.809484	17.1854	-0.0754641
71	1	0	0.810792	17.2067	-0.0583884
71.1	1	0	0.812068	17.2277	-0.0414394
71.2	1	0	0.813311	17.2485	-0.0246237
71.3	1	0	0.814519	17.269	-0.00794806
71.4	1	0	0.815693	17.2893	0.00858172
71.5	1	0	0.816831	17.3093	0.02496
71.6	1	0	0.817933	17.3291	0.0411816
71.7	1	0	0.818996	17.3487	0.0572417
71.8	1	0	0.820022	17.3681	0.0731358
71.9	1	0	0.821008	17.3872	0.0888598
72	1	0	0.821955	17.4061	0.10441
72.1	1	0	0.822861	17.4248	0.119783
72.2	0	1	0.819924	17.4765	0.16108
72.3	0	1	0.817272	17.5282	0.201727
72.4	0	1	0.814913	17.5798	0.241609
72.5	0	1	0.812855	17.6312	0.280619
72.6	0	1	0.811102	17.6825	0.318661
72.7	0	1	0.809658	17.7335	0.355642
72.8	0	1	0.80852	17.7842	0.391483
72.9	0	1	0.807688	17.8345	0.426109
73	0	1	0.807156	17.8843	0.45946
73.1	0	1	0.806918	17.9337	0.491481
73.2	0	1	0.806964	17.9824	0.522127
73.3	0	1	0.807286	18.0306	0.551365
73.4	0	1	0.807871	18.0781	0.579168
73.5	0	1	0.808706	18.1249	0.605519
73.6	0	1	0.809778	18.171	0.630408
73.7	0	1	0.811071	18.2164	0.653834
73.8	0	1	0.812571	18.2609	0.675802
73.9	0	1	0.814262	18.3046	0.696326
74	0	1	0.816129	18.3475	0.715422
74.1	0	1	0.818154	18.3896	0.733115
74.2	0	1	0.820324	18.4308	0.749432
74.3	0	1	0.822621	18.4711	0.764407
74.4	0	1	0.825033	18.5105	0.778076
74.5	0	1	0.827542	18.5491	0.790478
74.6	0	1	0.830137	18.5868	0.801656
74.7	0	1	0.832804	18.6237	0.811652
74.8	0	1	0.83553	18.6597	0.820513
74.9	0	1	0.838303	18.6948	0.828285
75	0	1	0.841112	18.7291	0.835016
75.1	0	1	0.843947	18.7625	0.840753
75.2	0	1	0.846798	18.7952	0.845545
75.3	0	1	0.849656	18.827	0.849439
75.4	0	1	0.852513	18.858	0.852483
75.5	0	1	0.855362	18.8882	0.854722
75.6	0	1	0.858196	18.9177	0.856203
75.7	0	1	0.861009	18.9464	0.85697
75.8	0	1	0.863795	18.9745	0.857066
75.9	0	1	0.866549	19.0017	0.856534
76	0	1	0.869268	19.0283	0.855414
76.1	0	1	0.871948	19.0542	0.853746
76.2	0	1	0.874584	19.0795	0.851566
76.3	0	1	0.877175	19.1041	0.848912
76.4	0	1	0.879717	19.1281	0.845817
76.5	0	1	0.882209	19.1514	0.842315
76.6	0	1	0.88465	19.1742	0.838437
76.7	0	1	0.887037	19.1964	0.834213
76.8	0	1	0.88937	19.218	0.829671
76.9	0	1	0.891648	19.2391	0.824839
77	0	1	0.89387	19.2597	0.819742
77.1	0	1	0.896036	19.2797	0.814403
77.2	0	1	0.898146	19.2993	0.808845
77.3	0	1	0.900199	19.3183	0.80309
77.4	0	1	0.902197	19.3369	0.797158
77.5	0	1	0.904139	19.355	0.791067
77.6	0	1	0.906026	19.3727	0.784835
77.7	0	1	0.907858	19.39	0.778478
77.8	0	1	0.909636	19.4068	0.772012
77.9	0	1	0.911361	19.4233	0.765451
78	0	1	0.913033	19.4393	0.75881
78.1	0	1	0.914653	19.455	0.752099
78.2	0	1	0.916223	19.4702	0.745331
78.3	0	1	0.917742	19.4852	0.738516
78.4	0	1	0.919213	19.4997	0.731665
78.5	0	1	0.920635	19.514	0.724787
78.6	0	1	0.92201	19.5279	0.717891
78.7	0	1	0.92334	19.5415	0.710984
78.8	0	1	0.924624	19.5548	0.704073
78.9	0	1	0.925864	19.5678	0.697166
79	0	1	0.927062	19.5805	0.690269
79.1	0	1	0.928217	19.5929	0.683387
79.2	0	1	0.929331	19.605	0.676525
79.3	0	1	0.930405	19.6169	0.669689
79.4	0	1	0.931441	19.6285	0.662883
79.5	0	1	0.932438	19.6398	0.65611
79.6	0	1	0.933397	19.6509	0.649375
79.7	0	1	0.934321	19.6618	0.64268
79.8	0	1	0.93521	19.6725	0.636029
79.9	0	1	0.936064	19.6829	0.629424
80	0	1	0.936884	19.6931	0.622868
80.1	0	1	0.937672	19.7031	0.616363
80.2	0	1	0.938428	19.7129	0.60991
80.3	0	1	0.939153	19.7224	0.603511
80.4	0	1	0.939848	19.7318	0.597169
80.5	0	1	0.940513	19.741	0.590883
80.6	0	1	0.94115	19.7501	0.584656
80.7	0	1	0.941759	19.7589	0.578488
80.8	0	1	0.942341	19.7676	0.572381
80.9	0	1	0.942896	19.7761	0.566334
81	0	1	0.943426	19.7844	0.560348
81.1	0	1	0.94393	19.7926	0.554424
81.2	0	1	0.94441	19.8006	0.548561
81.3	0	1	0.944866	19.8084	0.542762
81.4	0	1	0.945299	19.8162	0.537024
81.5	0	1	0.94571	19.8237	0.531349
81.6	0	1	0.946098	19.8312	0.525736
81.7	0	1	0.946465	19.8385	0.520185
81.8	0	1	0.946811	19.8456	0.514697
81.9	0	1	0.947137	19.8527	0.50927
82	0	1	0.947442	19.8596	0.503904
82.1	0	1	0.947728	19.8663	0.498599
82.2	0	1	0.947996	19.873	0.493355
82.3	0	1	0.948244	19.8796	0.488172
82.4	0	1	0.948474	19.886	0.483047
82.5	0	1	0.948687	19.8923	0.477982
82.6	0	1	0.948882	19.8985	0.472975
82.7	0	1	0.94906	19.9046	0.468026
82.8	0	1	0.949222	19.9107	0.463134
82.9	0	1	0.949367	19.9166	0.458299
83	0	1	0.949496	19.9224	0.45352
83.1	0	1	0.949608	19.9281	0.448796
83.2	0	1	0.949706	19.9337	0.444126
83.3	0	1	0.949788	19.9393	0.439511
83.4	0	1	0.949854	19.9447	0.434948
83.5	0	1	0.949906	19.9501	0.430437
83.6	0	1	0.949943	19.9553	0.425979
83.7	0	1	0.949966	19.9605	0.421571
83.8	0	1	0.949974	19.9657	0.417213
83.9	0	1	0.949967	19.9707	0.412905
84	0	1	0.949947	19.9757	0.408646
84.1	0	1	0.949912	19.9805	0.404435
84.2	1	0	0.94744	20.0064	0.381114
84.3	1	0	0.944877	20.0325	0.35731
84.4	1	0	0.942223	20.0591	0.333037
84.5	1	0	0.939477	20.086	0.30831
84.6	1	0	0.936639	20.1132	0.283146
84.7	1	0	0.93371	20.1409	0.257565
84.8	1	0	0.93069	20.1689	0.231586
84.9	1	0	0.927579	20.1972	0.205234
85	1	0	0.924379	20.226	0.178534
85.1	1	0	0.92109	20.2551	0.151512
85.2	1	0	0.917715	20.2846	0.124198
85.3	1	0	0.914255	20.3145	0.0966242
85.4	1	0	0.910714	20.3447	0.0688225
85.5	1	0	0.907093	20.3753	0.0408286
85.6	1	0	0.903396	20.4063	0.0126794
85.7	1	0	0.899626	20.4377	-0.0155862
85.8	1	0	0.895788	20.4694	-0.0439279
85.9	1	0	0.891886	20.5015	-0.0723037
86	1	0	0.887925	20.534	-0.10067
86.1	1	0	0.883909	20.5668	-0.128983
86.2	1	0	0.879845	20.6	-0.157197
86.3	1	0	0.875737	20.6335	-0.185265
86.4	1	0	0.871593	20.6674	-0.21314
86.5	1	0	0.86742	20.7016	-0.240773
86.6	1	0	0.863223	20.7362	-0.268119
86.7	1	0	0.85901	20.7711	-0.295127
86.8	1	0	0.854789	20.8063	-0.32175
86.9	1	0	0.850567	20.8418	-0.34794
87	1	0	0.846352	20.8776	-0.373651
87.1	1	0	0.842152	20.9137	-0.398836
87.2	1	0	0.837976	20.9501	-0.423449
87.3	1	0	0.833832	20.9868	-0.447447
87.4	1	0	0.829727	21.0237	-0.470786
87.5	1	0	0.82567	21.0609	-0.493426
87.6	1	0	0.82167	21.0983	-0.515327
87.7	1	0	0.817735	21.1359	-0.536452
87.8	1	0	0.813872	21.1737	-0.556765
87.9	1	0	0.81009	21.2117	-0.576234
88	1	0	0.806396	21.2499	-0.594827
88.1	1	0	0.802798	21.2883	-0.612517
88.2	1	0	0.799302	21.3267	-0.629277
88.3	1	0	0.795916	21.3653	-0.645086
88.4	1	0	0.792646	21.4041	-0.659922
88.5	1	0	0.789497	21.4429	-0.673768
88.6	1	0	0.786476	21.4817	-0.686609
88.7	1	0	0.783587	21.5206	-0.698434
88.8	1	0	0.780834	21.5596	-0.709233
88.9	1	0	0.778223	21.5985	-0.719
89	1	0	0.775756	21.6374	-0.727732
89.1	1	0	0.773437	21.6763	-0.735426
89.2	1	0	0.771267	21.7152	-0.742085
89.3	1	0	0.76925	21.754	-0.747714
89.4	1	0	0.767385	21.7927	-0.752317
89.5	1	0	0.765674	21.8312	-0.755904
89.6	1	0	0.764118	21.8697	-0.758487
89.7	1	0	0.762715	21.908	-0.760078
89.8	1	0	0.761465	21.9461	-0.760693
89.9	1	0	0.760367	21.9841	-0.760348
90	1	0	0.759419	22.0218	-0.759062
90.1	1	0	0.758619	22.0593	-0.756856
90.2	1	0	0.757964	22.0966	-0.753751
90.3	1	0	0.757452	22.1337	-0.74977
90.4	1	0	0.757078	22.1705	-0.744937
90.5	1	0	0.75684	22.207	-0.739279
90.6	1	0	0.756733	22.2432	-0.73282
90.7	1	0	0.756752	22.2791	-0.725589
90.8	1	0	0.756895	22.3147	-0.717612
90.9	1	0	0.757155	22.35	-0.708918
91	1	0	0.757528	22.385	-0.699535
91.1	1	0	0.758009	22.4196	-0.689493
91.2	1	0	0.758593	22.4539	-0.678821
91.3	1	0	0.759275	22.4878	-0.667547
91.4	1	0	0.760048	22.5213	-0.655702
91.5	1	0	0.760909	22.5545	-0.643314
91.6	1	0	0.761852	22.5874	-0.630413
91.7	1	0	0.762872	22.6198	-0.617027
91.8	1	0	0.763962	22.6519	-0.603184
91.9	1	0	0.765119	22.6836	-0.588914
92	1	0	0.766337	22.7149	-0.574243
92.1	1	0	0.767611	22.7458	-0.559199
92.2	1	0	0.768935	22.7764	-0.543808
92.3	1	0	0.770306	22.8066	-0.528097
92.4	1	0	0.771719	22.8364	-0.512091
92.5	1	0	0.773168	22.8658	-0.495815
92.6	1	0	0.77465	22.8948	-0.479292
92.7	1	0	0.77616	22.9235	-0.462547
92.8	1	0	0.777694	22.9518	-0.445603
92.9	1	0	0.779248	22.9797	-0.42848
93	1	0	0.780818	23.0073	-0.411201
93.1	1	0	0.782401	23.0345	-0.393785
93.2	1	0	0.783992	23.0614	-0.376254
93.3	1	0	0.78559	23.0879	-0.358624
93.4	1	0	0.787189	23.114	-0.340916
93.5	1	0	0.788788	23.1398	-0.323146
93.6	1	0	0.790383	23.1653	-0.305331
93.7	1	0	0.791972	23.1905	-0.287488
93.8	1	0	0.793552	23.2153	-0.26963
93.9	1	0	0.79512	23.2398	-0.251774
94	1	0	0.796674	23.2639	-0.233932
94.1	1	0	0.798212	23.2878	-0.216119
94.2	1	0	0.799732	23.3113	-0.198346
94.3	1	0	0.801232	23.3346	-0.180625
94.4	1	0	0.80271	23.3575	-0.162968
94.5	1	0	0.804163	23.3802	-0.145386
94.6	1	0	0.805591	23.4025	-0.127888
94.7	1	0	0.806993	23.4246	-0.110483
94.8	1	0	0.808365	23.4464	-0.093182
94.9	1	0	0.809708	23.468	-0.0759916
95	1	0	0.81102	23.4892	-0.0589204
95.1	1	0	0.812299	23.5102	-0.0419755
95.2	1	0	0.813545	23.531	-0.0251639
95.3	1	0	0.814757	23.5515	-0.00849215
95.4	1	0	0.815933	23.5718	0.00803382
95.5	1	0	0.817073	23.5918	0.0244084
95.6	1	0	0.818176	23.6116	0.0406263
95.7	1	0	0.819241	23.6312	0.0566828
95.8	1	0	0.820267	23.6505	0.0725733
95.9	1	0	0.821254	23.6697	0.0882938
96	1	0	0.822201	23.6886	0.10384
96.1	1	0	0.823108	23.7073	0.119209
96.2	0	1	0.820162	23.7589	0.160526
96.3	0	1	0.817502	23.8106	0.201193
96.4	0	1	0.815136	23.8622	0.241097
96.5	0	1	0.813072	23.9137	0.280131
96.6	0	1	0.811314	23.965	0.318197
96.7	0	1	0.809865	24.016	0.355204
96.8	0	1	0.808725	24.0667	0.391071
96.9	0	1	0.807891	24.117	0.425726
97	0	1	0.807359	24.1668	0.459106
97.1	0	1	0.807121	24.2162	0.491156
97.2	0	1	0.80717	24.2649	0.521834
97.3	0	1	0.807495	24.3131	0.551104
97.4	0	1	0.808084	24.3606	0.578939
97.5	0	1	0.808924	24.4074	0.605323
97.6	0	1	0.810003	24.4535	0.630246
97.7	0	1	0.811304	24.4989	0.653706
97.8	0	1	0.812812	24.5434	0.675709
97.9	0	1	0.814513	24.5872	0.696268
98	0	1	0.81639	24.6301	0.715399
98.1	0	1	0.818427	24.6721	0.733128
98.2	0	1	0.820608	24.7133	0.749481
98.3	0	1	0.822918	24.7536	0.764492
98.4	0	1	0.825343	24.7931	0.778197
98.5	0	1	0.827867	24.8317	0.790635
98.6	0	1	0.830476	24.8694	0.801848
98.7	0	1	0.833158	24.9063	0.81188
98.8	0	1	0.835899	24.9422	0.820776
98.9	0	1	0.838688	24.9774	0.828584
99	0	1	0.841513	25.0116	0.83535
99.1	0	1	0.844364	25.0451	0.841122
99.2	0	1	0.847231	25.0777	0.845948
99.3	0	1	0.850106	25.1095	0.849877
99.4	0	1	0.85298	25.1405	0.852954
99.5	0	1	0.855846	25.1708	0.855227
99.6	0	1	0.858696	25.2002	0.85674
99.7	0	1	0.861526	25.229	0.85754
99.8	0	1	0.864329	25.257	0.857668
99.9	0	1	0.8671	25.2842	0.857168
100	0	1	0.869836	25.3108	0.856079
100.1	0	1	0.872532	25.3367	0.85444
100.2	0	1	0.875185	25.362	0.852291
100.3	0	1	0.877792	25.3866	0.849665
100.4	0	1	0.88035	25.4105	0.846599
100.5	0	1	0.882859	25.4339	0.843125
100.6	0	1	0.885315	25.4567	0.839275
100.7	0	1	0.887719	25.4788	0.835078
100.8	0	1	0.890067	25.5005	0.830563
100.9	0	1	0.892361	25.5215	0.825757
101	0	1	0.894598	25.5421	0.820684
101.1	0	1	0.896779	25.5621	0.81537
101.2	0	1	0.898904	25.5817	0.809836
101.3	0	1	0.900973	25.6007	0.804105
101.4	0	1	0.902986	25.6193	0.798195
101.5	0	1	0.904942	25.6374	0.792126
101.6	0	1	0.906844	25.6551	0.785915
101.7	0	1	0.90869	25.6723	0.779578
101.8	0	1	0.910482	25.6892	0.773132
101.9	0	1	0.912221	25.7056	0.76659
102	0	1	0.913906	25.7216	0.759966
102.1	0	1	0.91554	25.7373	0.753273
102.2	0	1	0.917123	25.7526	0.746521
102.3	0	1	0.918655	25.7675	0.739721
102.4	0	1	0.920138	25.7821	0.732885
102.5	0	1	0.921573	25.7963	0.72602
102.6	0	1	0.92296	25.8102	0.719135
102.7	0	1	0.924301	25.8238	0.712239
102.8	0	1	0.925596	25.8371	0.705338
102.9	0	1	0.926847	25.8501	0.69844
103	0	1	0.928054	25.8628	0.69155
103.1	0	1	0.929218	25.8752	0.684674
103.2	0	1	0.930342	25.8873	0.677817
103.3	0	1	0.931424	25.8992	0.670985
103.4	0	1	0.932467	25.9108	0.664181
103.5	0	1	0.933471	25.9222	0.65741
103.6	0	1	0.934437	25.9333	0.650674
103.7	0	1	0.935366	25.9442	0.643978
103.8	0	1	0.93626	25.9548	0.637324
103.9	0	1	0.937118	25.9652	0.630715
104	0	1	0.937942	25.9754	0.624154
104.1	0	1	0.938732	25.9854	0.617642
104.2	0	1	0.93949	25.9952	0.611181
104.3	0	1	0.940216	26.0048	0.604774
104.4	0	1	0.940911	26.0142	0.598421
104.5	0	1	0.941576	26.0234	0.592125
104.6	0	1	0.942211	26.0325	0.585885
104.7	0	1	0.942817	26.0413	0.579704
104.8	0	1	0.943395	26.05	0.573582
104.9	0	1	0.943946	26.0585	0.56752
105	0	1	0.94447	26.0669	0.561518
105.1	0	1	0.944968	26.075	0.555576
105.2	0	1	0.94544	26.0831	0.549696
105.3	0	1	0.945888	26.0909	0.543878
105.4	0	1	0.946311	26.0987	0.538121
105.5	0	1	0.94671	26.1063	0.532426
105.6	0	1	0.947087	26.1137	0.526793
105.7	0	1	0.947441	26.121	0.521222
105.8	0	1	0.947773	26.1282	0.515712
105.9	0	1	0.948083	26.1352	0.510264
106	0	1	0.948373	26.1422	0.504877
106.1	0	1	0.948642	26.1489	0.499551
106.2	0	1	0.948891	26.1556	0.494286
106.3	0	1	0.949121	26.1622	0.489082
106.4	0	1	0.949332	26.1686	0.483938
106.5	0	1	0.949524	26.175	0.478853
106.6	0	1	0.949698	26.1812	0.473828
106.7	0	1	0.949855	26.1873	0.468861
106.8	0	1	0.949994	26.1933	0.463953
106.9	0	1	0.950117	26.1992	0.459102
107	0	1	0.950224	26.205	0.454309
107.1	0	1	0.950314	26.2108	0.449572
107.2	0	1	0.950389	26.2164	0.444891
107.3	0	1	0.950449	26.2219	0.440265
107.4	0	1	0.950494	26.2274	0.435695
107.5	0	1	0.950524	26.2327	0.431178
107.6	0	1	0.95054	26.238	0.426714
107.7	0	1	0.950542	26.2432	0.422303
107.8	0	1	0.950531	26.2483	0.417944
107.9	0	1	0.950506	26.2533	0.413637
108	0	1	0.950467	26.2583	0.409379
108.1	0	1	0.950416	26.2631	0.405172
108.2	1	0	0.947949	26.2889	0.381863
108.3	1	0	0.945391	26.3151	0.35807
108.4	1	0	0.942741	26.3416	0.333809
108.5	1	0	0.939998	26.3685	0.309092
108.6	1	0	0.937163	26.3957	0.283938
108.7	1	0	0.934236	26.4233	0.258366
108.8	1	0	0.931216	26.4513	0.232396
108.9	1	0	0.928105	26.4797	0.206052
109	1	0	0.924904	26.5084	0.179359
109.1	1	0	0.921614	26.5375	0.152344
109.2	1	0	0.918236	26.5669	0.125037
109.3	1	0	0.914773	26.5968	0.0974679
109.4	1	0	0.911228	26.627	0.0696713
109.5	1	0	0.907601	26.6576	0.0416818
109.6	1	0	0.903898	26.6886	0.0135366
109.7	1	0	0.900122	26.7199	-0.0147257
109.8	1	0	0.896276	26.7516	-0.0430646
109.9	1	0	0.892364	26.7837	-0.0714382
110	1	0	0.888392	26.8161	-0.0998031
110.1	1	0	0.884365	26.8489	-0.128115
110.2	1	0	0.880289	26.8821	-0.156328
110.3	1	0	0.876168	26.9156	-0.184395
110.4	1	0	0.87201	26.9494	-0.212271
110.5	1	0	0.86782	26.9836	-0.239905
110.6	1	0	0.863607	27.0182	-0.267252
110.7	1	0	0.859376	27.053	-0.294261
110.8	1	0	0.855136	27.0882	-0.320887
110.9	1	0	0.850894	27.1237	-0.34708
111	1	0	0.846659	27.1595	-0.372794
111.1	1	0	0.842437	27.1956	-0.397982
111.2	1	0	0.838238	27.2319	-0.422599
111.3	1	0	0.834069	27.2686	-0.446601
111.4	1	0	0.829939	27.3055	-0.469945
111.5	1	0	0.825857	27.3426	-0.492589
111.6	1	0	0.82183	27.38	-0.514496
111.7	1	0	0.817867	27.4176	-0.535626
111.8	1	0	0.813976	27.4554	-0.555946
111.9	1	0	0.810164	27.4934	-0.575421
112	1	0	0.80644	27.5316	-0.594021
112.1	1	0	0.80281	27.5699	-0.611718
112.2	1	0	0.799283	27.6084	-0.628486
112.3	1	0	0.795864	27.6469	-0.644302
112.4	1	0	0.792561	27.6856	-0.659146
112.5	1	0	0.789379	27.7244	-0.673001
112.6	1	0	0.786324	27.7633	-0.685851
112.7	1	0	0.7834	27.8022	-0.697685
112.8	1	0	0.780613	27.8411	-0.708494
112.9	1	0	0.777967	27.88	-0.718271
113	1	0	0.775465	27.919	-0.727012
113.1	1	0	0.77311	27.9579	-0.734717
113.2	1	0	0.770905	27.9967	-0.741387
113.3	1	0	0.768852	28.0355	-0.747026
113.4	1	0	0.766952	28.0742	-0.75164
113.5	1	0	0.765206	28.1128	-0.755239
113.6	1	0	0.763614	28.1512	-0.757834
113.7	1	0	0.762176	28.1895	-0.759437
113.8	1	0	0.760892	28.2277	-0.760063
113.9	1	0	0.759759	28.2656	-0.759731
114	1	0	0.758778	28.3034	-0.758457
114.1	1	0	0.757944	28.3409	-0.756264
114.2	1	0	0.757256	28.3782	-0.753172
114.3	1	0	0.756711	28.4153	-0.749204
114.4	1	0	0.756306	28.4521	-0.744385
114.5	1	0	0.756037	28.4887	-0.73874
114.6	1	0	0.755899	28.5249	-0.732295
114.7	1	0	0.755889	28.5608	-0.725077
114.8	1	0	0.756002	28.5965	-0.717114
114.9	1	0	0.756234	28.6318	-0.708434
115	1	0	0.75658	28.6668	-0.699065
115.1	1	0	0.757034	28.7014	-0.689038
115.2	1	0	0.757593	28.7357	-0.67838
115.3	1	0	0.758249	28.7697	-0.66712
115.4	1	0	0.758999	28.8032	-0.65529
115.5	1	0	0.759837	28.8365	-0.642916
115.6	1	0	0.760758	28.8693	-0.630029
115.7	1	0	0.761756	28.9018	-0.616658
115.8	1	0	0.762826	28.9339	-0.60283
115.9	1	0	0.763963	28.9656	-0.588574
116	1	0	0.765162	28.997	-0.573917
116.1	1	0	0.766418	29.0279	-0.558888
116.2	1	0	0.767725	29.0585	-0.543511
116.3	1	0	0.76908	29.0887	-0.527815
116.4	1	0	0.770477	29.1186	-0.511823
116.5	1	0	0.771912	29.148	-0.49556
116.6	1	0	0.77338	29.1771	-0.479052
116.7	1	0	0.774877	29.2058	-0.462321
116.8	1	0	0.776399	29.2342	-0.44539
116.9	1	0	0.777941	29.2621	-0.428281
117	1	0	0.779501	29.2897	-0.411015
117.1	1	0	0.781073	29.317	-0.393613
117.2	1	0	0.782656	29.3439	-0.376095
117.3	1	0	0.784244	29.3704	-0.358478
117.4	1	0	0.785836	29.3966	-0.340783
117.5	1	0	0.787427	29.4224	-0.323026
117.6	1	0	0.789016	29.4479	-0.305223
117.7	1	0	0.790599	29.4731	-0.287392
117.8	1	0	0.792173	29.4979	-0.269547
117.9	1	0	0.793736	29.5224	-0.251702
118	1	0	0.795286	29.5466	-0.233872
118.1	1	0	0.79682	29.5705	-0.21607
118.2	1	0	0.798336	29.5941	-0.198309
118.3	1	0	0.799833	29.6174	-0.180599
118.4	1	0	0.801308	29.6403	-0.162954
118.5	1	0	0.80276	29.663	-0.145382
118.6	1	0	0.804186	29.6854	-0.127894
118.7	1	0	0.805586	29.7075	-0.110501
118.8	1	0	0.806958	29.7294	-0.0932094
118.9	1	0	0.8083	29.7509	-0.0760291
119	1	0	0.809612	29.7722	-0.0589678
119.1	1	0	0.810891	29.7933	-0.0420327
119.2	1	0	0.812138	29.8141	-0.0252307
119.3	1	0	0.81335	29.8346	-0.00856834
119.4	1	0	0.814528	29.8549	0.00794837
119.5	1	0	0.815669	29.8749	0.0243138
119.6	1	0	0.816774	29.8948	0.0405228
119.7	1	0	0.817841	29.9144	0.0565704
119.8	1	0	0.818869	29.9337	0.0724523
119.9	1	0	0.819859	29.9529	0.0881642
120	1	0	0.820808	29.9718	0.103702
120.1	1	0	0.821718	29.9905	0.119063
120.2	0	1	0.818787	30.0423	0.160356
120.3	0	1	0.816144	30.094	0.201
120.4	0	1	0.813796	30.1456	0.240881
120.5	0	1	0.811752	30.1972	0.279893
120.6	0	1	0.810016	30.2485	0.317937
120.7	0	1	0.80859	30.2995	0.354922
120.8	0	1	0.807474	30.3503	0.390768
120.9	0	1	0.806665	30.4006	0.425403
121	0	1	0.806158	30.4505	0.458762
121.1	0	1	0.805948	30.4999	0.490793
121.2	0	1	0.806024	30.5487	0.521452
121.3	0	1	0.806376	30.5969	0.550703
121.4	0	1	0.806994	30.6445	0.57852
121.5	0	1	0.807863	30.6913	0.604887
121.6	0	1	0.80897	30.7374	0.629794
121.7	0	1	0.810299	30.7828	0.653238
121.8	0	1	0.811837	30.8273	0.675227
121.9	0	1	0.813566	30.8711	0.695772
122	0	1	0.81547	30.914	0.714891
122.1	0	1	0.817535	30.9561	0.732607
122.2	0	1	0.819744	30.9973	0.74895
122.3	0	1	0.822082	31.0376	0.763951
122.4	0	1	0.824533	31.0771	0.777647
122.5	0	1	0.827083	31.1157	0.790078
122.6	0	1	0.829719	31.1534	0.801285
122.7	0	1	0.832426	31.1902	0.811312
122.8	0	1	0.835192	31.2262	0.820205
122.9	0	1	0.838006	31.2613	0.82801
123	0	1	0.840855	31.2956	0.834775
123.1	0	1	0.843731	31.329	0.840547
123.2	0	1	0.846622	31.3616	0.845375
123.3	0	1	0.84952	31.3934	0.849306
123.4	0	1	0.852418	31.4245	0.852387
123.5	0	1	0.855307	31.4547	0.854665
123.6	0	1	0.858181	31.4841	0.856185
123.7	0	1	0.861034	31.5129	0.856992
123.8	0	1	0.86386	31.5408	0.857129
123.9	0	1	0.866654	31.5681	0.856638
124	0	1	0.869413	31.5947	0.855559
124.1	0	1	0.872132	31.6206	0.853932
124.2	0	1	0.874808	31.6458	0.851795
124.3	0	1	0.877438	31.6704	0.849183
124.4	0	1	0.88002	31.6944	0.84613
124.5	0	1	0.882552	31.7177	0.842671
124.6	0	1	0.885032	31.7405	0.838835
124.7	0	1	0.887459	31.7626	0.834654
124.8	0	1	0.889831	31.7842	0.830154
124.9	0	1	0.892148	31.8053	0.825363
125	0	1	0.894409	31.8259	0.820307
125.1	0	1	0.896613	31.8459	0.815008
125.2	0	1	0.898762	31.8654	0.809491
125.3	0	1	0.900854	31.8844	0.803775
125.4	0	1	0.902889	31.903	0.797881
125.5	0	1	0.904869	31.9211	0.791827
125.6	0	1	0.906793	31.9388	0.785631
125.7	0	1	0.908663	31.9561	0.77931
125.8	0	1	0.910477	31.9729	0.772879
125.9	0	1	0.912238	31.9893	0.766351
126	0	1	0.913946	32.0053	0.759742
126.1	0	1	0.915601	32.021	0.753062
126.2	0	1	0.917206	32.0362	0.746324
126.3	0	1	0.918759	32.0512	0.739539
126.4	0	1	0.920263	32.0657	0.732715
126.5	0	1	0.921719	32.08	0.725864
126.6	0	1	0.923126	32.0939	0.718993
126.7	0	1	0.924487	32.1075	0.71211
126.8	0	1	0.925803	32.1207	0.705222
126.9	0	1	0.927073	32.1337	0.698337
127	0	1	0.9283	32.1464	0.691461
127.1	0	1	0.929484	32.1588	0.684599
127.2	0	1	0.930626	32.1709	0.677756
127.3	0	1	0.931727	32.1828	0.670938
127.4	0	1	0.932788	32.1944	0.664149
127.5	0	1	0.933811	32.2057	0.657392
127.6	0	1	0.934795	32.2168	0.650672
127.7	0	1	0.935742	32.2277	0.643991
127.8	0	1	0.936653	32.2383	0.637353
127.9	0	1	0.937528	32.2487	0.630761
128	0	1	0.93837	32.2589	0.624217
128.1	0	1	0.939177	32.2689	0.617723
128.2	0	1	0.939952	32.2787	0.611282
128.3	0	1	0.940695	32.2883	0.604894
128.4	0	1	0.941407	32.2977	0.598562
128.5	0	1	0.942088	32.3068	0.592286
128.6	0	1	0.942741	32.3159	0.586069
128.7	0	1	0.943364	32.3247	0.579912
128.8	0	1	0.943959	32.3333	0.573814
128.9	0	1	0.944528	32.3418	0.567777
129	0	1	0.94507	32.3501	0.561801
129.1	0	1	0.945586	32.3583	0.555888
129.2	0	1	0.946077	32.3663	0.550037
129.3	0	1	0.946544	32.3741	0.544248
129.4	0	1	0.946988	32.3818	0.538522
129.5	0	1	0.947408	32.3894	0.532859
129.6	0	1	0.947806	32.3968	0.527258
129.7	0	1	0.948182	32.4041	0.521721
129.8	0	1	0.948538	32.4112	0.516245
129.9	0	1	0.948872	32.4182	0.510832
130	0	1	0.949187	32.4251	0.505481
130.1	0	1	0.949481	32.4319	0.500191
130.2	0	1	0.949757	32.4385	0.494962
130.3	0	1	0.950014	32.4451	0.489793
130.4	0	1	0.950253	32.4515	0.484684
130.5	0	1	0.950474	32.4578	0.479634
130.6	0	1	0.950677	32.464	0.474643
130.7	0	1	0.950863	32.4701	0.46971
130.8	0	1	0.951033	32.476	0.464833
130.9	0	1	0.951185	32.4819	0.460014
131	0	1	0.951321	32.4877	0.45525
131.1	0	1	0.951441	32.4934	0.450541
131.2	0	1	0.951545	32.499	0.445886
131.3	0	1	0.951633	32.5045	0.441285
131.4	0	1	0.951706	32.51	0.436737
131.5	0	1	0.951763	32.5153	0.43224
131.6	0	1	0.951805	32.5206	0.427795
131.7	0	1	0.951832	32.5257	0.423401
131.8	0	1	0.951843	32.5308	0.419056
131.9	0	1	0.95184	32.5359	0.414761
132	0	1	0.951822	32.5408	0.410515
132.1	0	1	0.951789	32.5457	0.406316
132.2	1	0	0.949317	32.5715	0.382989
132.3	1	0	0.946754	32.5976	0.359179
132.4	1	0	0.944099	32.6241	0.334898
132.5	1	0	0.941352	32.651	0.310162
132.6	1	0	0.938511	32.6782	0.284988
132.7	1	0	0.935578	32.7058	0.259394
132.8	1	0	0.932553	32.7338	0.233402
132.9	1	0	0.929436	32.7621	0.207036
133	1	0	0.926228	32.7908	0.180319
133.1	1	0	0.922931	32.8199	0.15328
133.2	1	0	0.919546	32.8493	0.125947
133.3	1	0	0.916075	32.8792	0.0983528
133.4	1	0	0.912521	32.9094	0.0705295
133.5	1	0	0.908886	32.9399	0.0425126
133.6	1	0	0.905174	32.9709	0.0143392
133.7	1	0	0.901387	33.0022	-0.0139519
133.8	1	0	0.897531	33.0339	-0.0423203
133.9	1	0	0.893609	33.066	-0.0707241
134	1	0	0.889626	33.0984	-0.0991198
134.1	1	0	0.885587	33.1312	-0.127463
134.2	1	0	0.881498	33.1643	-0.155708
134.3	1	0	0.877364	33.1978	-0.183808
134.4	1	0	0.873193	33.2316	-0.211715
134.5	1	0	0.868989	33.2658	-0.239383
134.6	1	0	0.864761	33.3003	-0.266763
134.7	1	0	0.860516	33.3352	-0.293807
134.8	1	0	0.85626	33.3703	-0.320466
134.9	1	0	0.852003	33.4058	-0.346693
135	1	0	0.84775	33.4416	-0.372441
135.1	1	0	0.843512	33.4776	-0.397664
135.2	1	0	0.839295	33.514	-0.422315
135.3	1	0	0.835109	33.5506	-0.446351
135.4	1	0	0.830961	33.5875	-0.469729
135.5	1	0	0.82686	33.6246	-0.492408
135.6	1	0	0.822814	33.662	-0.514349
135.7	1	0	0.818831	33.6996	-0.535513
135.8	1	0	0.81492	33.7374	-0.555866
135.9	1	0	0.811088	33.7753	-0.575374
136	1	0	0.807344	33.8135	-0.594007
136.1	1	0	0.803694	33.8518	-0.611737
136.2	1	0	0.800146	33.8903	-0.628537
136.3	1	0	0.796706	33.9288	-0.644385
136.4	1	0	0.793382	33.9675	-0.65926
136.5	1	0	0.790179	34.0063	-0.673145
136.6	1	0	0.787102	34.0451	-0.686025
136.7	1	0	0.784157	34.084	-0.697889
136.8	1	0	0.781349	34.123	-0.708726
136.9	1	0	0.778682	34.1619	-0.718532
137	1	0	0.776159	34.2008	-0.7273
137.1	1	0	0.773783	34.2397	-0.735032
137.2	1	0	0.771557	34.2785	-0.741728
137.3	1	0	0.769483	34.3173	-0.747392
137.4	1	0	0.767563	34.356	-0.752031
137.5	1	0	0.765796	34.3946	-0.755654
137.6	1	0	0.764184	34.433	-0.758272
137.7	1	0	0.762727	34.4714	-0.759897
137.8	1	0	0.761423	34.5095	-0.760545
137.9	1	0	0.760272	34.5475	-0.760233
138	1	0	0.759271	34.5852	-0.75898
138.1	1	0	0.75842	34.6228	-0.756806
138.2	1	0	0.757714	34.6601	-0.753732
138.3	1	0	0.757152	34.6972	-0.749781
138.4	1	0	0.75673	34.734	-0.744979
138.5	1	0	0.756444	34.7705	-0.739349
138.6	1	0	0.75629	34.8068	-0.732919
138.7	1	0	0.756265	34.8427	-0.725715
138.8	1	0	0.756363	34.8784	-0.717765
138.9	1	0	0.75658	34.9137	-0.709098
139	1	0	0.756912	34.9487	-0.699741
139.1	1	0	0.757353	34.9833	-0.689724
139.2	1	0	0.757897	35.0176	-0.679076
139.3	1	0	0.758541	35.0516	-0.667826
139.4	1	0	0.759279	35.0852	-0.656003
139.5	1	0	0.760105	35.1184	-0.643637
139.6	1	0	0.761014	35.1513	-0.630757
139.7	1	0	0.762002	35.1838	-0.617392
139.8	1	0	0.763061	35.2159	-0.60357
139.9	1	0	0.764188	35.2476	-0.589319
140	1	0	0.765378	35.279	-0.574666
140.1	1	0	0.766624	35.31	-0.55964
140.2	1	0	0.767923	35.3406	-0.544267
140.3	1	0	0.769269	35.3708	-0.528572
140.4	1	0	0.770658	35.4007	-0.512582
140.5	1	0	0.772085	35.4301	-0.496321
140.6	1	0	0.773546	35.4592	-0.479814
140.7	1	0	0.775036	35.4879	-0.463083
140.8	1	0	0.77655	35.5163	-0.446152
140.9	1	0	0.778086	35.5443	-0.429043
141	1	0	0.779639	35.5719	-0.411776
141.1	1	0	0.781206	35.5991	-0.394373
141.2	1	0	0.782783	35.626	-0.376853
141.3	1	0	0.784366	35.6526	-0.359235
141.4	1	0	0.785952	35.6788	-0.341537
141.5	1	0	0.787538	35.7046	-0.323778
141.6	1	0	0.789122	35.7301	-0.305973
141.7	1	0	0.7907	35.7553	-0.288139
141.8	1	0	0.792269	35.7802	-0.27029
141.9	1	0	0.793828	35.8047	-0.252443
142	1	0	0.795373	35.8289	-0.23461
142.1	1	0	0.796904	35.8528	-0.216805
142.2	1	0	0.798416	35.8764	-0.19904
142.3	1	0	0.799909	35.8996	-0.181327
142.4	1	0	0.80138	35.9226	-0.163678
142.5	1	0	0.802828	35.9453	-0.146103
142.6	1	0	0.804251	35.9677	-0.128612
142.7	1	0	0.805648	35.9898	-0.111215
142.8	1	0	0.807016	36.0117	-0.0939204
142.9	1	0	0.808356	36.0332	-0.0767369
143	1	0	0.809664	36.0545	-0.0596722
143.1	1	0	0.810941	36.0756	-0.0427339
143.2	1	0	0.812185	36.0964	-0.0259288
143.3	1	0	0.813395	36.1169	-0.00926335
143.4	1	0	0.81457	36.1372	0.00725638
143.5	1	0	0.815709	36.1573	0.0236248
143.6	1	0	0.816811	36.1771	0.0398366
143.7	1	0	0.817876	36.1967	0.0558871
143.8	1	0	0.818903	36.2161	0.0717717
143.9	1	0	0.819891	36.2352	0.0874863
144	1	0	0.820839	36.2542	0.103027
144.1	1	0	0.821747	36.2729	0.11839
144.2	0	1	0.818791	36.3246	0.159679
144.3	0	1	0.816122	36.3763	0.20032
144.4	0	1	0.813751	36.428	0.240199
144.5	0	1	0.811683	36.4795	0.279209
144.6	0	1	0.809924	36.5308	0.317254
144.7	0	1	0.808476	36.5819	0.354241
144.8	0	1	0.807339	36.6326	0.390091
144.9	0	1	0.80651	36.6829	0.42473
145	0	1	0.805985	36.7328	0.458097
145.1	0	1	0.805758	36.7822	0.490136
145.2	0	1	0.805819	36.831	0.520805
145.3	0	1	0.806159	36.8793	0.550069
145.4	0	1	0.806764	36.9268	0.5779
145.5	0	1	0.807624	36.9737	0.604283
145.6	0	1	0.808723	37.0198	0.629207
145.7	0	1	0.810047	37.0652	0.65267
145.8	0	1	0.811581	37.1098	0.67468
145.9	0	1	0.813308	37.1536	0.695246
146	0	1	0.815212	37.1965	0.714388
146.1	0	1	0.817279	37.2386	0.73213
146.2	0	1	0.819492	37.2798	0.748498
146.3	0	1	0.821835	37.3202	0.763526
146.4	0	1	0.824293	37.3596	0.77725
146.5	0	1	0.826851	37.3982	0.789709
146.6	0	1	0.829496	37.436	0.800944
146.7	0	1	0.832215	37.4728	0.811001
146.8	0	1	0.834993	37.5088	0.819923
146.9	0	1	0.837819	37.544	0.827757
147	0	1	0.840683	37.5783	0.834551
147.1	0	1	0.843572	37.6117	0.840353
147.2	0	1	0.846478	37.6443	0.845209
147.3	0	1	0.849392	37.6762	0.849169
147.4	0	1	0.852305	37.7072	0.852277
147.5	0	1	0.85521	37.7374	0.854582
147.6	0	1	0.858099	37.7669	0.856128
147.7	0	1	0.860967	37.7956	0.85696
147.8	0	1	0.863808	37.8236	0.85712
147.9	0	1	0.866617	37.8509	0.856652
148	0	1	0.869389	37.8775	0.855595
148.1	0	1	0.872122	37.9034	0.853988
148.2	0	1	0.87481	37.9286	0.85187
148.3	0	1	0.877452	37.9532	0.849275
148.4	0	1	0.880045	37.9772	0.846239
148.5	0	1	0.882587	38.0005	0.842795
148.6	0	1	0.885076	38.0233	0.838973
148.7	0	1	0.887511	38.0455	0.834804
148.8	0	1	0.88989	38.0671	0.830316
148.9	0	1	0.892213	38.0882	0.825536
149	0	1	0.89448	38.1087	0.820489
149.1	0	1	0.896689	38.1287	0.8152
149.2	0	1	0.898841	38.1483	0.80969
149.3	0	1	0.900935	38.1673	0.803981
149.4	0	1	0.902973	38.1859	0.798093
149.5	0	1	0.904954	38.204	0.792046
149.6	0	1	0.906879	38.2217	0.785855
149.7	0	1	0.908748	38.2389	0.779539
149.8	0	1	0.910562	38.2557	0.773112
149.9	0	1	0.912321	38.2721	0.766589
150	0	1	0.914027	38.2882	0.759983
150.1	0	1	0.915681	38.3038	0.753307
150.2	0	1	0.917282	38.3191	0.746572
150.3	0	1	0.918833	38.334	0.739789
150.4	0	1	0.920334	38.3486	0.732968
150.5	0	1	0.921787	38.3628	0.726118
150.6	0	1	0.923191	38.3767	0.719249
150.7	0	1	0.924548	38.3903	0.712367
150.8	0	1	0.92586	38.4036	0.70548
150.9	0	1	0.927127	38.4165	0.698596
151	0	1	0.928349	38.4292	0.691719
151.1	0	1	0.929529	38.4416	0.684857
151.2	0	1	0.930668	38.4537	0.678013
151.3	0	1	0.931765	38.4656	0.671193
151.4	0	1	0.932823	38.4772	0.664402
151.5	0	1	0.933842	38.4886	0.657643
151.6	0	1	0.934823	38.4997	0.65092
151.7	0	1	0.935767	38.5105	0.644236
151.8	0	1	0.936674	38.5212	0.637594
151.9	0	1	0.937547	38.5316	0.630997
152	0	1	0.938386	38.5418	0.624448
152.1	0	1	0.939192	38.5518	0.617948
152.2	0	1	0.939965	38.5616	0.6115
152.3	0	1	0.940707	38.5712	0.605106
152.4	0	1	0.941418	38.5806	0.598766
152.5	0	1	0.942099	38.5898	0.592482
152.6	0	1	0.942751	38.5988	0.586256
152.7	0	1	0.943376	38.6076	0.580088
152.8	0	1	0.943972	38.6163	0.57398
152.9	0	1	0.944543	38.6248	0.567931
153	0	1	0.945087	38.6331	0.561943
153.1	0	1	0.945606	38.6413	0.556016
153.2	0	1	0.946101	38.6493	0.550151
153.3	0	1	0.946572	38.6572	0.544346
153.4	0	1	0.94702	38.6649	0.538603
153.5	0	1	0.947445	38.6725	0.532922
153.6	0	1	0.947849	38.68	0.527301
153.7	0	1	0.948231	38.6873	0.521742
153.8	0	1	0.948592	38.6944	0.516244
153.9	0	1	0.948933	38.7015	0.510807
154	0	1	0.949253	38.7084	0.505429
154.1	0	1	0.949554	38.7152	0.500111
154.2	0	1	0.949836	38.7219	0.494852
154.3	0	1	0.950099	38.7285	0.489652
154.4	0	1	0.950344	38.7349	0.48451
154.5	0	1	0.95057	38.7413	0.479425
154.6	0	1	0.950778	38.7475	0.474397
154.7	0	1	0.950969	38.7537	0.469424
154.8	0	1	0.951142	38.7597	0.464508
154.9	0	1	0.951297	38.7656	0.459645
155	0	1	0.951436	38.7715	0.454837
155.1	0	1	0.951557	38.7772	0.450082
155.2	0	1	0.951662	38.7829	0.44538
155.3	0	1	0.951749	38.7884	0.44073
155.4	0	1	0.95182	38.7939	0.436132
155.5	0	1	0.951875	38.7993	0.431583
155.6	0	1	0.951913	38.8046	0.427086
155.7	0	1	0.951935	38.8099	0.422637
155.8	0	1	0.951941	38.815	0.418238
155.9	0	1	0.95193	38.8201	0.413886
156	0	1	0.951904	38.8251	0.409583
156.1	1	0	0.949431	38.8508	0.386349
156.2	1	0	0.946868	38.8769	0.36263
156.3	1	0	0.944212	38.9033	0.338441
156.4	1	0	0.941464	38.9301	0.313795
156.5	1	0	0.938623	38.9573	0.288709
156.6	1	0	0.93569	38.9848	0.263203
156.7	1	0	0.932664	39.0127	0.237297
156.8	1	0	0.929547	39.0409	0.211013
156.9	1	0	0.926339	39.0695	0.184376
157	1	0	0.923041	39.0985	0.157413
157.1	1	0	0.919655	39.1279	0.130154
157.2	1	0	0.916183	39.1577	0.102629
157.3	1	0	0.912627	39.1878	0.0748702
157.4	1	0	0.90899	39.2183	0.0469134
157.5	1	0	0.905275	39.2491	0.0187951
157.6	1	0	0.901485	39.2804	-0.00944643
157.7	1	0	0.897624	39.312	-0.0377709
157.8	1	0	0.893697	39.344	-0.0661368
157.9	1	0	0.889707	39.3763	-0.0945009
158	1	0	0.885662	39.409	-0.122819
158.1	1	0	0.881564	39.4421	-0.151046
158.2	1	0	0.877421	39.4755	-0.179134
158.3	1	0	0.873239	39.5093	-0.207038
158.4	1	0	0.869024	39.5434	-0.234709
158.5	1	0	0.864783	39.5778	-0.2621
158.6	1	0	0.860523	39.6126	-0.289162
158.7	1	0	0.856252	39.6477	-0.315847
158.8	1	0	0.851977	39.6831	-0.342107
158.9	1	0	0.847706	39.7188	-0.367896
159	1	0	0.843447	39.7548	-0.393167
159.1	1	0	0.839209	39.7911	-0.417875
159.2	1	0	0.834999	39.8277	-0.441974
159.3	1	0	0.830826	39.8645	-0.465423
159.4	1	0	0.826699	39.9016	-0.488179
159.5	1	0	0.822626	39.9389	-0.510203
159.6	1	0	0.818614	39.9765	-0.531458
159.7	1	0	0.814673	40.0142	-0.551908
159.8	1	0	0.810809	40.0522	-0.571519
159.9	1	0	0.807032	40.0903	-0.59026
160	1	0	0.803348	40.1286	-0.608103
160.1	1	0	0.799765	40.167	-0.625021
160.2	1	0	0.796289	40.2055	-0.640992
160.3	1	0	0.792927	40.2442	-0.655995
160.4	1	0	0.789686	40.283	-0.670011
160.5	1	0	0.786571	40.3218	-0.683026
160.6	1	0	0.783587	40.3607	-0.695027
160.7	1	0	0.780739	40.3996	-0.706004
160.8	1	0	0.778031	40.4385	-0.715952
160.9	1	0	0.775468	40.4775	-0.724865
161	1	0	0.773051	40.5164	-0.732743
161.1	1	0	0.770785	40.5552	-0.739585
161.2	1	0	0.76867	40.594	-0.745397
161.3	1	0	0.766709	40.6327	-0.750185
161.4	1	0	0.764903	40.6713	-0.753956
161.5	1	0	0.763251	40.7098	-0.756721
161.6	1	0	0.761755	40.7481	-0.758494
161.7	1	0	0.760413	40.7863	-0.759288
161.8	1	0	0.759224	40.8243	-0.759122
161.9	1	0	0.758186	40.8621	-0.758012
162	1	0	0.757299	40.8997	-0.75598
162.1	1	0	0.756558	40.9371	-0.753046
162.2	1	0	0.755962	40.9742	-0.749234
162.3	1	0	0.755507	41.0111	-0.744567
162.4	1	0	0.75519	41.0477	-0.739071
162.5	1	0	0.755006	41.084	-0.732772
162.6	1	0	0.754952	41.12	-0.725696
162.7	1	0	0.755023	41.1557	-0.717871
162.8	1	0	0.755215	41.1911	-0.709326
162.9	1	0	0.755522	41.2262	-0.700088
163	1	0	0.75594	41.2609	-0.690187
163.1	1	0	0.756464	41.2953	-0.679651
163.2	1	0	0.757088	41.3293	-0.66851
163.3	1	0	0.757807	41.3629	-0.656794
163.4	1	0	0.758616	41.3962	-0.64453
163.5	1	0	0.759511	41.4292	-0.63175
163.6	1	0	0.760484	41.4617	-0.61848
163.7	1	0	0.761532	41.4939	-0.60475
163.8	1	0	0.762648	41.5258	-0.590587
163.9	1	0	0.763828	41.5572	-0.57602
164	1	0	0.765067	41.5882	-0.561076
164.1	1	0	0.76636	41.6189	-0.545782
164.2	1	0	0.767702	41.6492	-0.530163
164.3	1	0	0.769087	41.6791	-0.514244
164.4	1	0	0.770512	41.7087	-0.498052
164.5	1	0	0.771972	41.7378	-0.48161
164.6	1	0	0.773462	41.7666	-0.464942
164.7	1	0	0.774979	41.795	-0.44807
164.8	1	0	0.776518	41.8231	-0.431017
164.9	1	0	0.778076	41.8507	-0.413804
165	1	0	0.779648	41.8781	-0.396451
165.1	1	0	0.781231	41.905	-0.378978
165.2	1	0	0.782822	41.9316	-0.361404
165.3	1	0	0.784417	41.9579	-0.343749
165.4	1	0	0.786013	41.9838	-0.326028
165.5	1	0	0.787608	42.0094	-0.308259
165.6	1	0	0.789198	42.0346	-0.290459
165.7	1	0	0.79078	42.0595	-0.272642
165.8	1	0	0.792352	42.0841	-0.254823
165.9	1	0	0.793912	42.1083	-0.237016
166	1	0	0.795458	42.1323	-0.219234
166.1	1	0	0.796986	42.1559	-0.20149
166.2	1	0	0.798496	42.1792	-0.183797
166.3	1	0	0.799984	42.2023	-0.166164
166.4	1	0	0.801451	42.225	-0.148603
166.5	1	0	0.802893	42.2475	-0.131125
166.6	1	0	0.804309	42.2696	-0.113738
166.7	1	0	0.805697	42.2915	-0.0964509
166.8	1	0	0.807057	42.3131	-0.0792733
166.9	1	0	0.808387	42.3345	-0.0622126
167	1	0	0.809686	42.3556	-0.0452762
167.1	1	0	0.810952	42.3764	-0.0284712
167.2	1	0	0.812184	42.397	-0.0118039
167.3	1	0	0.813382	42.4173	0.00471943
167.4	1	0	0.814545	42.4374	0.0210932
167.5	1	0	0.815671	42.4573	0.0373122
167.6	1	0	0.81676	42.4769	0.0533716
167.7	1	0	0.817812	42.4963	0.0692667
167.8	1	0	0.818824	42.5155	0.0849934
167.9	1	0	0.819798	42.5345	0.100548
168	1	0	0.820731	42.5532	0.115926
