# Supplementary material for: Application of time lags between light and temperature cycles for growth control based on the circadian clock of Lactuca sativa L. seedlings
Source: Front Plant Sci. 2022 Oct 13;13:994555. doi: 10.3389/fpls.2022.994555 (PMC9802636; doi:10.3389/fpls.2022.994555)
Supplement: Supplementary file 1 [file DataSheet_1.zip › Simulation/GW (Figure S9)/L12D12_12h32C_Dt=12h_GW.csv]

t	LD	Temperature	R	��	RCos��
0.1	0	0	0.999987	-0.520539	0.86754
0.2	0	0	0.999947	-0.494724	0.880054
0.3	0	0	0.999882	-0.468908	0.891957
0.4	0	0	0.99979	-0.443093	0.903241
0.5	0	0	0.999672	-0.417277	0.913896
0.6	0	0	0.999529	-0.391461	0.923917
0.7	0	0	0.999359	-0.365646	0.933295
0.8	0	0	0.999164	-0.33983	0.942023
0.9	0	0	0.998943	-0.314015	0.950096
1	0	0	0.998697	-0.288199	0.957508
1.1	0	0	0.998425	-0.262384	0.964253
1.2	0	0	0.998128	-0.236568	0.970328
1.3	0	0	0.997805	-0.210753	0.975728
1.4	0	0	0.997458	-0.184937	0.980449
1.5	0	0	0.997085	-0.159122	0.984489
1.6	0	0	0.996687	-0.133306	0.987845
1.7	0	0	0.996265	-0.10749	0.990515
1.8	0	0	0.995818	-0.0816747	0.992498
1.9	0	0	0.995346	-0.0558591	0.993793
2	0	0	0.994849	-0.0300435	0.9944
2.1	0	0	0.994328	-0.00422791	0.994319
2.2	0	0	0.993783	0.0215877	0.993551
2.3	0	0	0.993213	0.0474034	0.992098
2.4	0	0	0.99262	0.073219	0.98996
2.5	0	0	0.992002	0.0990347	0.987141
2.6	0	0	0.99136	0.12485	0.983644
2.7	0	0	0.990695	0.150666	0.979472
2.8	0	0	0.990006	0.176482	0.974629
2.9	0	0	0.989294	0.202297	0.96912
3	0	0	0.988558	0.228113	0.962949
3.1	0	0	0.987799	0.253929	0.956123
3.2	0	0	0.987016	0.279745	0.948647
3.3	0	0	0.986211	0.30556	0.940528
3.4	0	0	0.985382	0.331376	0.931773
3.5	0	0	0.984531	0.357192	0.922389
3.6	0	0	0.983657	0.383008	0.912386
3.7	0	0	0.98276	0.408824	0.90177
3.8	0	0	0.981841	0.434639	0.890551
3.9	0	0	0.9809	0.460455	0.878739
4	0	0	0.979936	0.486271	0.866343
4.1	0	0	0.97895	0.512087	0.853374
4.2	0	0	0.977942	0.537903	0.839842
4.3	0	0	0.976913	0.563719	0.825759
4.4	0	0	0.975861	0.589535	0.811135
4.5	0	0	0.974788	0.615351	0.795984
4.6	0	0	0.973694	0.641167	0.780317
4.7	0	0	0.972578	0.666983	0.764146
4.8	0	0	0.971441	0.692799	0.747486
4.9	0	0	0.970283	0.718615	0.73035
5	0	0	0.969103	0.744431	0.71275
5.1	0	0	0.967903	0.770247	0.694702
5.2	0	0	0.966683	0.796063	0.676219
5.3	0	0	0.965441	0.821879	0.657317
5.4	0	0	0.964179	0.847695	0.63801
5.5	0	0	0.962897	0.873511	0.618314
5.6	0	0	0.961595	0.899328	0.598243
5.7	0	0	0.960272	0.925144	0.577815
5.8	0	0	0.95893	0.95096	0.557044
5.9	0	0	0.957568	0.976776	0.535948
6	0	0	0.956186	1.00259	0.514542
6.1	0	0	0.954784	1.02841	0.492843
6.2	0	0	0.953363	1.05422	0.470868
6.3	0	0	0.951923	1.08004	0.448634
6.4	0	0	0.950464	1.10586	0.426158
6.5	0	0	0.948985	1.13167	0.403457
6.6	0	0	0.947488	1.15749	0.380548
6.7	0	0	0.945972	1.18331	0.35745
6.8	0	0	0.944437	1.20912	0.334179
6.9	0	0	0.942884	1.23494	0.310754
7	0	0	0.941312	1.26076	0.287191
7.1	0	0	0.939722	1.28657	0.26351
7.2	0	0	0.938114	1.31239	0.239726
7.3	0	0	0.936488	1.33821	0.21586
7.4	0	0	0.934844	1.36402	0.191927
7.5	0	0	0.933182	1.38984	0.167946
7.6	0	0	0.931502	1.41566	0.143935
7.7	0	0	0.929806	1.44147	0.119912
7.8	0	0	0.928091	1.46729	0.0958931
7.9	0	0	0.92636	1.49311	0.0718974
8	0	0	0.924611	1.51892	0.047942
8.1	0	0	0.922846	1.54474	0.0240444
8.2	0	0	0.921064	1.57056	0.000221768
8.3	0	0	0.919265	1.59637	-0.0235085
8.4	0	0	0.917449	1.62219	-0.0471295
8.5	0	0	0.915617	1.64801	-0.0706242
8.6	0	0	0.913769	1.67382	-0.0939759
8.7	0	0	0.911905	1.69964	-0.117168
8.8	0	0	0.910024	1.72546	-0.140184
8.9	0	0	0.908128	1.75127	-0.163008
9	0	0	0.906216	1.77709	-0.185624
9.1	0	0	0.904288	1.80291	-0.208015
9.2	0	0	0.902344	1.82872	-0.230168
9.3	0	0	0.900386	1.85454	-0.252065
9.4	0	0	0.898412	1.88036	-0.273693
9.5	0	0	0.896423	1.90618	-0.295037
9.6	0	0	0.894419	1.93199	-0.316082
9.7	0	0	0.8924	1.95781	-0.336813
9.8	0	0	0.890366	1.98363	-0.357218
9.9	0	0	0.888318	2.00944	-0.377282
10	0	0	0.886255	2.03526	-0.396993
10.1	0	0	0.884178	2.06108	-0.416337
10.2	0	0	0.882087	2.0869	-0.435302
10.3	0	0	0.879981	2.11271	-0.453875
10.4	0	0	0.877862	2.13853	-0.472046
10.5	0	0	0.875729	2.16435	-0.489802
10.6	0	0	0.873582	2.19016	-0.507132
10.7	0	0	0.871421	2.21598	-0.524026
10.8	0	0	0.869248	2.2418	-0.540473
10.9	0	0	0.867061	2.26762	-0.556464
11	0	0	0.86486	2.29343	-0.571988
11.1	0	0	0.862647	2.31925	-0.587037
11.2	0	0	0.860421	2.34507	-0.601602
11.3	0	0	0.858182	2.37089	-0.615675
11.4	0	0	0.85593	2.3967	-0.629248
11.5	0	0	0.853666	2.42252	-0.642313
11.6	0	0	0.851389	2.44834	-0.654863
11.7	0	0	0.849101	2.47416	-0.666893
11.8	0	0	0.8468	2.49997	-0.678394
11.9	0	0	0.844487	2.52579	-0.689363
12	0	0	0.842162	2.55161	-0.699794
12.1	1	1	0.834369	2.57309	-0.703131
12.2	1	1	0.826301	2.595	-0.705908
12.3	1	1	0.817959	2.61732	-0.708096
12.4	1	1	0.809341	2.64006	-0.709669
12.5	1	1	0.800449	2.66324	-0.710603
12.6	1	1	0.791284	2.68686	-0.710874
12.7	1	1	0.781848	2.71093	-0.710459
12.8	1	1	0.772146	2.73546	-0.709336
12.9	1	1	0.762181	2.76045	-0.707488
13	1	1	0.751959	2.78592	-0.704896
13.1	1	1	0.741487	2.81188	-0.701546
13.2	1	1	0.730773	2.83833	-0.697425
13.3	1	1	0.719825	2.86529	-0.692522
13.4	1	1	0.708653	2.89278	-0.68683
13.5	1	1	0.697269	2.9208	-0.680342
13.6	1	1	0.685685	2.94938	-0.673057
13.7	1	1	0.673913	2.97853	-0.664973
13.8	1	1	0.661969	3.00827	-0.656095
13.9	1	1	0.649868	3.03863	-0.646426
14	1	1	0.637626	3.06963	-0.635976
14.1	1	1	0.625262	3.10128	-0.624755
14.2	1	1	0.612795	3.13363	-0.612775
14.3	1	1	0.600243	3.1667	-0.600054
14.4	1	1	0.58763	3.20053	-0.586609
14.5	1	1	0.574976	3.23514	-0.572462
14.6	1	1	0.562305	3.27058	-0.557634
14.7	1	1	0.549642	3.30689	-0.54215
14.8	1	1	0.537012	3.3441	-0.526038
14.9	1	1	0.524442	3.38227	-0.509326
15	1	1	0.511961	3.42145	-0.492043
15.1	1	1	0.499596	3.46168	-0.474221
15.2	1	1	0.487379	3.50301	-0.455893
15.3	1	1	0.475341	3.5455	-0.437092
15.4	1	1	0.463515	3.5892	-0.417852
15.5	1	1	0.451934	3.63416	-0.398209
15.6	1	1	0.440633	3.68043	-0.378198
15.7	1	1	0.429648	3.72805	-0.357855
15.8	1	1	0.419016	3.77708	-0.337216
15.9	1	1	0.408774	3.82754	-0.316316
16	1	1	0.39896	3.87946	-0.295192
16.1	1	1	0.389612	3.93285	-0.273878
16.2	1	1	0.380769	3.98771	-0.25241
16.3	1	1	0.372468	4.04402	-0.230822
16.4	1	1	0.364746	4.10173	-0.209148
16.5	1	1	0.357636	4.16079	-0.18742
16.6	1	1	0.351172	4.2211	-0.16567
16.7	1	1	0.345382	4.28255	-0.143929
16.8	1	1	0.340292	4.34499	-0.122228
16.9	1	1	0.335923	4.40826	-0.100595
17	1	1	0.332291	4.47217	-0.0790571
17.1	1	1	0.329405	4.5365	-0.0576411
17.2	1	1	0.327269	4.60102	-0.0363721
17.3	1	1	0.325881	4.6655	-0.0152739
17.4	1	1	0.325231	4.7297	0.00563098
17.5	1	1	0.325303	4.79339	0.0263214
17.6	1	1	0.326078	4.85634	0.0467774
17.7	1	1	0.327528	4.91834	0.0669804
17.8	1	1	0.329622	4.97922	0.0869131
17.9	1	1	0.332327	5.0388	0.10656
18	1	1	0.335604	5.09696	0.125905
18.1	1	1	0.339414	5.15358	0.144936
18.2	1	1	0.343717	5.20859	0.163641
18.3	1	1	0.348473	5.26194	0.182008
18.4	1	1	0.353639	5.31358	0.200027
18.5	1	1	0.359178	5.36351	0.21769
18.6	1	1	0.36505	5.41173	0.234988
18.7	1	1	0.371218	5.45827	0.251916
18.8	1	1	0.377648	5.50316	0.268467
18.9	1	1	0.384306	5.54643	0.284638
19	1	1	0.391161	5.58815	0.300423
19.1	1	1	0.398185	5.62835	0.31582
19.2	1	1	0.40535	5.66711	0.330827
19.3	1	1	0.412632	5.70447	0.345442
19.4	1	1	0.420008	5.74051	0.359665
19.5	1	1	0.427457	5.77527	0.373495
19.6	1	1	0.434961	5.80882	0.386934
19.7	1	1	0.442501	5.84122	0.399983
19.8	1	1	0.450062	5.87252	0.412643
19.9	1	1	0.45763	5.90278	0.424916
20	1	1	0.465191	5.93205	0.436806
20.1	1	1	0.472733	5.96038	0.448316
20.2	1	1	0.480247	5.98781	0.459449
20.3	1	1	0.487723	6.01439	0.470209
20.4	1	1	0.495151	6.04016	0.480601
20.5	1	1	0.502525	6.06517	0.490629
20.6	1	1	0.509837	6.08944	0.500298
20.7	1	1	0.517081	6.11302	0.509613
20.8	1	1	0.524252	6.13593	0.518579
20.9	1	1	0.531346	6.15822	0.527202
21	1	1	0.538357	6.1799	0.535488
21.1	1	1	0.545282	6.20102	0.543442
21.2	1	1	0.552118	6.22158	0.551071
21.3	1	1	0.558863	6.24162	0.55838
21.4	1	1	0.565513	6.26117	0.565376
21.5	1	1	0.572066	6.28023	0.572064
21.6	1	1	0.578521	6.29884	0.57845
21.7	1	1	0.584877	6.31702	0.584542
21.8	1	1	0.591132	6.33477	0.590346
21.9	1	1	0.597285	6.35213	0.595866
22	1	1	0.603336	6.3691	0.601111
22.1	1	1	0.609284	6.3857	0.606086
22.2	1	1	0.615129	6.40195	0.610796
22.3	1	1	0.620871	6.41785	0.61525
22.4	1	1	0.626509	6.43343	0.619451
22.5	1	1	0.632044	6.44869	0.623407
22.6	1	1	0.637476	6.46365	0.627123
22.7	1	1	0.642806	6.47832	0.630606
22.8	1	1	0.648033	6.49271	0.633861
22.9	1	1	0.653159	6.50682	0.636893
23	1	1	0.658183	6.52067	0.639709
23.1	1	1	0.663108	6.53427	0.642314
23.2	1	1	0.667933	6.54763	0.644714
23.3	1	1	0.672659	6.56075	0.646913
23.4	1	1	0.677287	6.57364	0.648918
23.5	1	1	0.681818	6.58631	0.650732
23.6	1	1	0.686254	6.59877	0.652362
23.7	1	1	0.690594	6.61103	0.653812
23.8	1	1	0.69484	6.62308	0.655088
23.9	1	1	0.698992	6.63494	0.656193
24	1	1	0.703053	6.64661	0.657132
24.1	0	0	0.702367	6.6739	0.649434
24.2	0	0	0.701668	6.70118	0.641258
24.3	0	0	0.700956	6.72845	0.632612
24.4	0	0	0.700231	6.7557	0.623504
24.5	0	0	0.699492	6.78295	0.613943
24.6	0	0	0.698741	6.81018	0.603938
24.7	0	0	0.697976	6.8374	0.593498
24.8	0	0	0.697198	6.86461	0.582634
24.9	0	0	0.696407	6.89181	0.571355
25	0	0	0.695603	6.919	0.559672
25.1	0	0	0.694786	6.94618	0.547596
25.2	0	0	0.693955	6.97335	0.535137
25.3	0	0	0.693112	7.00051	0.522306
25.4	0	0	0.692255	7.02766	0.509116
25.5	0	0	0.691386	7.0548	0.495578
25.6	0	0	0.690503	7.08192	0.481704
25.7	0	0	0.689607	7.10904	0.467506
25.8	0	0	0.688699	7.13615	0.452996
25.9	0	0	0.687777	7.16324	0.438188
26	0	0	0.686843	7.19033	0.423095
26.1	0	0	0.685895	7.2174	0.407728
26.2	0	0	0.684935	7.24447	0.392103
26.3	0	0	0.683962	7.27153	0.376231
26.4	0	0	0.682976	7.29857	0.360127
26.5	0	0	0.681977	7.32561	0.343804
26.6	0	0	0.680966	7.35264	0.327276
26.7	0	0	0.679942	7.37965	0.310557
26.8	0	0	0.678905	7.40666	0.29366
26.9	0	0	0.677856	7.43366	0.276601
27	0	0	0.676793	7.46065	0.259393
27.1	0	0	0.675719	7.48763	0.242051
27.2	0	0	0.674632	7.5146	0.224588
27.3	0	0	0.673532	7.54156	0.20702
27.4	0	0	0.67242	7.56851	0.189359
27.5	0	0	0.671296	7.59545	0.171622
27.6	0	0	0.670159	7.62239	0.153821
27.7	0	0	0.66901	7.64931	0.135973
27.8	0	0	0.667849	7.67623	0.118089
27.9	0	0	0.666675	7.70313	0.100186
28	0	0	0.66549	7.73003	0.0822775
28.1	0	0	0.664292	7.75692	0.0643771
28.2	0	0	0.663082	7.7838	0.0464992
28.3	0	0	0.661861	7.81067	0.0286579
28.4	0	0	0.660627	7.83753	0.010867
28.5	0	0	0.659382	7.86439	-0.00685972
28.6	0	0	0.658125	7.89123	-0.0245085
28.7	0	0	0.656856	7.91807	-0.0420658
28.8	0	0	0.655575	7.94489	-0.0595183
28.9	0	0	0.654283	7.97171	-0.0768527
29	0	0	0.652979	7.99853	-0.0940559
29.1	0	0	0.651664	8.02533	-0.111115
29.2	0	0	0.650337	8.05212	-0.128017
29.3	0	0	0.648999	8.07891	-0.14475
29.4	0	0	0.647649	8.10569	-0.161302
29.5	0	0	0.646289	8.13246	-0.177659
29.6	0	0	0.644917	8.15922	-0.193811
29.7	0	0	0.643534	8.18597	-0.209745
29.8	0	0	0.64214	8.21272	-0.225451
29.9	0	0	0.640735	8.23946	-0.240917
30	0	0	0.63932	8.26619	-0.256132
30.1	0	0	0.637893	8.29291	-0.271085
30.2	0	0	0.636456	8.31962	-0.285767
30.3	0	0	0.635008	8.34633	-0.300167
30.4	0	0	0.633549	8.37303	-0.314275
30.5	0	0	0.63208	8.39972	-0.328082
30.6	0	0	0.6306	8.42641	-0.341578
30.7	0	0	0.62911	8.45308	-0.354755
30.8	0	0	0.62761	8.47975	-0.367604
30.9	0	0	0.6261	8.50641	-0.380117
31	0	0	0.624579	8.53306	-0.392286
31.1	0	0	0.623049	8.55971	-0.404103
31.2	0	0	0.621508	8.58635	-0.41556
31.3	0	0	0.619958	8.61298	-0.426652
31.4	0	0	0.618397	8.63961	-0.437371
31.5	0	0	0.616827	8.66622	-0.447712
31.6	0	0	0.615248	8.69283	-0.457667
31.7	0	0	0.613659	8.71943	-0.467233
31.8	0	0	0.61206	8.74603	-0.476402
31.9	0	0	0.610452	8.77262	-0.485171
32	0	0	0.608834	8.7992	-0.493536
32.1	0	0	0.607208	8.82577	-0.501491
32.2	0	0	0.605572	8.85234	-0.509033
32.3	0	0	0.603927	8.8789	-0.516159
32.4	0	0	0.602274	8.90545	-0.522866
32.5	0	0	0.600611	8.932	-0.529151
32.6	0	0	0.59894	8.95854	-0.535012
32.7	0	0	0.59726	8.98507	-0.540446
32.8	0	0	0.595571	9.0116	-0.545452
32.9	0	0	0.593874	9.03811	-0.55003
33	0	0	0.592168	9.06463	-0.554177
33.1	0	0	0.590454	9.09113	-0.557894
33.2	0	0	0.588732	9.11763	-0.56118
33.3	0	0	0.587002	9.14412	-0.564035
33.4	0	0	0.585264	9.17061	-0.566461
33.5	0	0	0.583517	9.19709	-0.568457
33.6	0	0	0.581763	9.22356	-0.570026
33.7	0	0	0.580001	9.25003	-0.571168
33.8	0	0	0.578232	9.27649	-0.571886
33.9	0	0	0.576455	9.30294	-0.572182
34	0	0	0.57467	9.32939	-0.572058
34.1	0	0	0.572878	9.35583	-0.571517
34.2	0	0	0.571079	9.38226	-0.570563
34.3	0	0	0.569273	9.40869	-0.569199
34.4	0	0	0.567459	9.43511	-0.567429
34.5	0	0	0.565639	9.46152	-0.565257
34.6	0	0	0.563811	9.48793	-0.562687
34.7	0	0	0.561977	9.51434	-0.559725
34.8	0	0	0.560136	9.54073	-0.556375
34.9	0	0	0.558289	9.56712	-0.552643
35	0	0	0.556435	9.59351	-0.548533
35.1	0	0	0.554575	9.61989	-0.544053
35.2	0	0	0.552708	9.64626	-0.539207
35.3	0	0	0.550836	9.67262	-0.534004
35.4	0	0	0.548957	9.69898	-0.528448
35.5	0	0	0.547072	9.72534	-0.522547
35.6	0	0	0.545181	9.75169	-0.516308
35.7	0	0	0.543285	9.77803	-0.509738
35.8	0	0	0.541383	9.80437	-0.502845
35.9	0	0	0.539475	9.8307	-0.495637
36	0	0	0.537562	9.85702	-0.488121
36.1	1	1	0.529176	9.90075	-0.470356
36.2	1	1	0.520988	9.94543	-0.451955
36.3	1	1	0.513023	9.99104	-0.432947
36.4	1	1	0.50531	10.0376	-0.413361
36.5	1	1	0.497877	10.0851	-0.393232
36.6	1	1	0.490751	10.1334	-0.372592
36.7	1	1	0.48396	10.1827	-0.351477
36.8	1	1	0.47753	10.2328	-0.329924
36.9	1	1	0.471487	10.2838	-0.307971
37	1	1	0.465857	10.3355	-0.285656
37.1	1	1	0.460661	10.3879	-0.263018
37.2	1	1	0.455921	10.441	-0.240098
37.3	1	1	0.451657	10.4946	-0.216936
37.4	1	1	0.447884	10.5487	-0.193571
37.5	1	1	0.444617	10.6031	-0.170043
37.6	1	1	0.441866	10.6579	-0.146393
37.7	1	1	0.439639	10.7128	-0.122659
37.8	1	1	0.437941	10.7678	-0.0988798
37.9	1	1	0.436771	10.8228	-0.0750938
38	1	1	0.436128	10.8776	-0.0513376
38.1	1	1	0.436006	10.9321	-0.0276471
38.2	1	1	0.436395	10.9863	-0.00405712
38.3	1	1	0.437285	11.04	0.019399
38.4	1	1	0.43866	11.093	0.0426891
38.5	1	1	0.440502	11.1455	0.0657826
38.6	1	1	0.442793	11.1971	0.0886502
38.7	1	1	0.445511	11.248	0.111264
38.8	1	1	0.448633	11.298	0.133599
38.9	1	1	0.452136	11.347	0.15563
39	1	1	0.455995	11.395	0.177334
39.1	1	1	0.460186	11.442	0.198691
39.2	1	1	0.464681	11.488	0.219681
39.3	1	1	0.469458	11.5329	0.240285
39.4	1	1	0.47449	11.5767	0.260489
39.5	1	1	0.479754	11.6195	0.280278
39.6	1	1	0.485225	11.6612	0.299638
39.7	1	1	0.490881	11.7018	0.318559
39.8	1	1	0.496699	11.7413	0.33703
39.9	1	1	0.50266	11.7799	0.355043
40	1	1	0.508742	11.8174	0.37259
40.1	1	1	0.514926	11.8539	0.389667
40.2	1	1	0.521196	11.8894	0.406268
40.3	1	1	0.527534	11.924	0.422391
40.4	1	1	0.533925	11.9577	0.438033
40.5	1	1	0.540353	11.9905	0.453193
40.6	1	1	0.546806	12.0224	0.467871
40.7	1	1	0.553271	12.0534	0.482068
40.8	1	1	0.559736	12.0837	0.495787
40.9	1	1	0.566191	12.1131	0.509029
41	1	1	0.572625	12.1419	0.521798
41.1	1	1	0.57903	12.1698	0.534098
41.2	1	1	0.585398	12.1971	0.545934
41.3	1	1	0.59172	12.2237	0.557311
41.4	1	1	0.597991	12.2496	0.568236
41.5	1	1	0.604204	12.2749	0.578714
41.6	1	1	0.610353	12.2995	0.588753
41.7	1	1	0.616434	12.3236	0.59836
41.8	1	1	0.622442	12.3471	0.607542
41.9	1	1	0.628374	12.3701	0.616307
42	1	1	0.634225	12.3925	0.624663
42.1	1	1	0.639994	12.4144	0.632618
42.2	1	1	0.645676	12.4358	0.640181
42.3	1	1	0.65127	12.4568	0.647361
42.4	1	1	0.656774	12.4772	0.654166
42.5	1	1	0.662186	12.4973	0.660605
42.6	1	1	0.667506	12.5168	0.666687
42.7	1	1	0.672731	12.536	0.672421
42.8	1	1	0.67786	12.5548	0.677815
42.9	1	1	0.682895	12.5732	0.682879
43	1	1	0.687833	12.5912	0.687621
43.1	1	1	0.692674	12.6088	0.69205
43.2	1	1	0.697419	12.6261	0.696174
43.3	1	1	0.702067	12.6431	0.700003
43.4	1	1	0.70662	12.6597	0.703545
43.5	1	1	0.711076	12.676	0.706808
43.6	1	1	0.715436	12.692	0.7098
43.7	1	1	0.719702	12.7077	0.71253
43.8	1	1	0.723873	12.7231	0.715005
43.9	1	1	0.72795	12.7382	0.717234
44	1	1	0.731935	12.753	0.719224
44.1	1	1	0.735827	12.7676	0.720983
44.2	1	1	0.739628	12.7819	0.722517
44.3	1	1	0.743338	12.7959	0.723835
44.4	1	1	0.746959	12.8098	0.724943
44.5	1	1	0.750492	12.8233	0.725849
44.6	1	1	0.753937	12.8367	0.726558
44.7	1	1	0.757296	12.8498	0.727078
44.8	1	1	0.76057	12.8627	0.727414
44.9	1	1	0.763759	12.8754	0.727574
45	1	1	0.766866	12.8879	0.727562
45.1	1	1	0.76989	12.9002	0.727386
45.2	1	1	0.772834	12.9123	0.727051
45.3	1	1	0.775698	12.9242	0.726562
45.4	1	1	0.778484	12.9359	0.725925
45.5	1	1	0.781192	12.9475	0.725144
45.6	1	1	0.783825	12.9588	0.724226
45.7	1	1	0.786382	12.97	0.723176
45.8	1	1	0.788865	12.9811	0.721997
45.9	1	1	0.791276	12.9919	0.720695
46	1	1	0.793614	13.0027	0.719274
46.1	1	1	0.795883	13.0132	0.717739
46.2	1	1	0.798082	13.0236	0.716093
46.3	1	1	0.800213	13.0339	0.714342
46.4	1	1	0.802276	13.044	0.712489
46.5	1	1	0.804274	13.054	0.710538
46.6	1	1	0.806206	13.0638	0.708492
46.7	1	1	0.808075	13.0735	0.706356
46.8	1	1	0.809881	13.0831	0.704133
46.9	1	1	0.811625	13.0926	0.701826
47	1	1	0.813308	13.1019	0.699439
47.1	1	1	0.814932	13.1111	0.696975
47.2	1	1	0.816496	13.1202	0.694436
47.3	1	1	0.818003	13.1292	0.691826
47.4	1	1	0.819453	13.1381	0.689147
47.5	1	1	0.820847	13.1468	0.686403
47.6	1	1	0.822185	13.1555	0.683595
47.7	1	1	0.82347	13.164	0.680727
47.8	1	1	0.8247	13.1725	0.6778
47.9	1	1	0.825878	13.1808	0.674817
48	1	1	0.827003	13.1891	0.67178
48.1	1	1	0.828078	13.1972	0.668691
48.2	0	0	0.826762	13.2233	0.654704
48.3	0	0	0.825433	13.2493	0.640306
48.4	0	0	0.824088	13.2753	0.625509
48.5	0	0	0.82273	13.3014	0.610324
48.6	0	0	0.821356	13.3274	0.594765
48.7	0	0	0.819969	13.3534	0.578845
48.8	0	0	0.818567	13.3794	0.562576
48.9	0	0	0.817152	13.4055	0.545971
49	0	0	0.815722	13.4315	0.529046
49.1	0	0	0.814278	13.4575	0.511812
49.2	0	0	0.812821	13.4835	0.494285
49.3	0	0	0.81135	13.5095	0.476478
49.4	0	0	0.809865	13.5355	0.458405
49.5	0	0	0.808366	13.5615	0.440081
49.6	0	0	0.806855	13.5875	0.421521
49.7	0	0	0.80533	13.6135	0.402738
49.8	0	0	0.803792	13.6394	0.383749
49.9	0	0	0.80224	13.6654	0.364567
50	0	0	0.800676	13.6914	0.345207
50.1	0	0	0.799099	13.7174	0.325685
50.2	0	0	0.797508	13.7434	0.306016
50.3	0	0	0.795906	13.7693	0.286214
50.4	0	0	0.79429	13.7953	0.266296
50.5	0	0	0.792662	13.8212	0.246275
50.6	0	0	0.791022	13.8472	0.226168
50.7	0	0	0.789369	13.8732	0.20599
50.8	0	0	0.787704	13.8991	0.185755
50.9	0	0	0.786027	13.9251	0.165478
51	0	0	0.784338	13.951	0.145176
51.1	0	0	0.782637	13.9769	0.124863
51.2	0	0	0.780924	14.0029	0.104554
51.3	0	0	0.7792	14.0288	0.0842634
51.4	0	0	0.777463	14.0547	0.0640068
51.5	0	0	0.775716	14.0807	0.0437986
51.6	0	0	0.773957	14.1066	0.0236535
51.7	0	0	0.772186	14.1325	0.00358608
51.8	0	0	0.770405	14.1584	-0.0163894
51.9	0	0	0.768612	14.1844	-0.0362587
52	0	0	0.766808	14.2103	-0.0560076
52.1	0	0	0.764993	14.2362	-0.0756223
52.2	0	0	0.763168	14.2621	-0.0950891
52.3	0	0	0.761331	14.288	-0.114394
52.4	0	0	0.759485	14.3139	-0.133525
52.5	0	0	0.757627	14.3398	-0.152467
52.6	0	0	0.75576	14.3657	-0.171208
52.7	0	0	0.753881	14.3916	-0.189736
52.8	0	0	0.751993	14.4175	-0.208037
52.9	0	0	0.750095	14.4434	-0.2261
53	0	0	0.748186	14.4692	-0.243912
53.1	0	0	0.746268	14.4951	-0.261462
53.2	0	0	0.74434	14.521	-0.278738
53.3	0	0	0.742402	14.5469	-0.295729
53.4	0	0	0.740455	14.5727	-0.312425
53.5	0	0	0.738498	14.5986	-0.328813
53.6	0	0	0.736532	14.6245	-0.344885
53.7	0	0	0.734556	14.6503	-0.36063
53.8	0	0	0.732572	14.6762	-0.376038
53.9	0	0	0.730578	14.7021	-0.3911
54	0	0	0.728575	14.7279	-0.405807
54.1	0	0	0.726563	14.7538	-0.42015
54.2	0	0	0.724543	14.7796	-0.43412
54.3	0	0	0.722514	14.8055	-0.44771
54.4	0	0	0.720476	14.8313	-0.460911
54.5	0	0	0.71843	14.8572	-0.473717
54.6	0	0	0.716375	14.883	-0.486119
54.7	0	0	0.714312	14.9088	-0.498112
54.8	0	0	0.712241	14.9347	-0.509689
54.9	0	0	0.710162	14.9605	-0.520844
55	0	0	0.708075	14.9863	-0.531571
55.1	0	0	0.70598	15.0122	-0.541865
55.2	0	0	0.703878	15.038	-0.551721
55.3	0	0	0.701768	15.0638	-0.561135
55.4	0	0	0.69965	15.0896	-0.570102
55.5	0	0	0.697525	15.1154	-0.578618
55.6	0	0	0.695392	15.1412	-0.586681
55.7	0	0	0.693252	15.1671	-0.594286
55.8	0	0	0.691105	15.1929	-0.601431
55.9	0	0	0.688951	15.2187	-0.608114
56	0	0	0.68679	15.2445	-0.614333
56.1	0	0	0.684622	15.2703	-0.620087
56.2	0	0	0.682448	15.2961	-0.625373
56.3	0	0	0.680267	15.3219	-0.630191
56.4	0	0	0.678079	15.3477	-0.634541
56.5	0	0	0.675885	15.3735	-0.638423
56.6	0	0	0.673684	15.3992	-0.641836
56.7	0	0	0.671478	15.425	-0.644781
56.8	0	0	0.669265	15.4508	-0.64726
56.9	0	0	0.667046	15.4766	-0.649273
57	0	0	0.664822	15.5024	-0.650822
57.1	0	0	0.662591	15.5282	-0.651909
57.2	0	0	0.660355	15.5539	-0.652537
57.3	0	0	0.658113	15.5797	-0.652708
57.4	0	0	0.655866	15.6055	-0.652425
57.5	0	0	0.653613	15.6312	-0.651691
57.6	0	0	0.651355	15.657	-0.65051
57.7	0	0	0.649092	15.6828	-0.648886
57.8	0	0	0.646824	15.7085	-0.646824
57.9	0	0	0.644551	15.7343	-0.644327
58	0	0	0.642273	15.7601	-0.641402
58.1	0	0	0.63999	15.7858	-0.638052
58.2	0	0	0.637702	15.8116	-0.634283
58.3	0	0	0.63541	15.8373	-0.630102
58.4	0	0	0.633114	15.8631	-0.625514
58.5	0	0	0.630813	15.8888	-0.620526
58.6	0	0	0.628507	15.9146	-0.615143
58.7	0	0	0.626198	15.9403	-0.609374
58.8	0	0	0.623884	15.966	-0.603224
58.9	0	0	0.621567	15.9918	-0.596702
59	0	0	0.619246	16.0175	-0.589815
59.1	0	0	0.616921	16.0432	-0.58257
59.2	0	0	0.614592	16.069	-0.574976
59.3	0	0	0.61226	16.0947	-0.567041
59.4	0	0	0.609924	16.1204	-0.558772
59.5	0	0	0.607585	16.1462	-0.55018
59.6	0	0	0.605242	16.1719	-0.541272
59.7	0	0	0.602897	16.1976	-0.532058
59.8	0	0	0.600548	16.2233	-0.522547
59.9	0	0	0.598197	16.249	-0.512747
60	0	0	0.595843	16.2748	-0.502669
60.1	0	0	0.593485	16.3005	-0.492321
60.2	1	1	0.586097	16.3442	-0.471427
60.3	1	1	0.578932	16.3886	-0.449926
60.4	1	1	0.572014	16.4337	-0.427857
60.5	1	1	0.565365	16.4796	-0.405254
60.6	1	1	0.559009	16.526	-0.382159
60.7	1	1	0.552965	16.5731	-0.358609
60.8	1	1	0.547256	16.6208	-0.334647
60.9	1	1	0.541901	16.669	-0.310316
61	1	1	0.536918	16.7178	-0.285657
61.1	1	1	0.532324	16.7669	-0.260714
61.2	1	1	0.528133	16.8165	-0.235531
61.3	1	1	0.524359	16.8664	-0.210151
61.4	1	1	0.521013	16.9165	-0.184619
61.5	1	1	0.518103	16.9669	-0.158977
61.6	1	1	0.515635	17.0173	-0.133268
61.7	1	1	0.513615	17.0678	-0.107535
61.8	1	1	0.512042	17.1183	-0.081818
61.9	1	1	0.510916	17.1686	-0.0561579
62	1	1	0.510234	17.2188	-0.0305937
62.1	1	1	0.509989	17.2686	-0.00516312
62.2	1	1	0.510174	17.3182	0.0200974
62.3	1	1	0.510778	17.3673	0.0451531
62.4	1	1	0.51179	17.4159	0.0699706
62.5	1	1	0.513195	17.464	0.0945185
62.6	1	1	0.514978	17.5115	0.118767
62.7	1	1	0.517123	17.5583	0.142687
62.8	1	1	0.519611	17.6044	0.166254
62.9	1	1	0.522424	17.6498	0.189443
63	1	1	0.525544	17.6945	0.212232
63.1	1	1	0.528949	17.7383	0.234599
63.2	1	1	0.53262	17.7813	0.256527
63.3	1	1	0.536538	17.8234	0.277998
63.4	1	1	0.540682	17.8647	0.298998
63.5	1	1	0.545033	17.9052	0.319512
63.6	1	1	0.549572	17.9447	0.339531
63.7	1	1	0.554279	17.9834	0.359043
63.8	1	1	0.559137	18.0212	0.378041
63.9	1	1	0.564129	18.0582	0.396518
64	1	1	0.569237	18.0943	0.414469
64.1	1	1	0.574446	18.1296	0.43189
64.2	1	1	0.579739	18.1641	0.448779
64.3	1	1	0.585104	18.1977	0.465134
64.4	1	1	0.590526	18.2305	0.480956
64.5	1	1	0.595993	18.2626	0.496246
64.6	1	1	0.601492	18.2939	0.511006
64.7	1	1	0.607012	18.3245	0.52524
64.8	1	1	0.612543	18.3543	0.53895
64.9	1	1	0.618075	18.3835	0.552143
65	1	1	0.623599	18.4119	0.564823
65.1	1	1	0.629106	18.4397	0.576997
65.2	1	1	0.634589	18.4668	0.588672
65.3	1	1	0.640041	18.4933	0.599856
65.4	1	1	0.645455	18.5192	0.610555
65.5	1	1	0.650826	18.5445	0.620778
65.6	1	1	0.656147	18.5692	0.630534
65.7	1	1	0.661414	18.5934	0.639832
65.8	1	1	0.666622	18.617	0.64868
65.9	1	1	0.671768	18.6401	0.657089
66	1	1	0.676848	18.6627	0.665068
66.1	1	1	0.681858	18.6848	0.672627
66.2	1	1	0.686797	18.7064	0.679775
66.3	1	1	0.69166	18.7276	0.686523
66.4	1	1	0.696446	18.7483	0.69288
66.5	1	1	0.701154	18.7686	0.698857
66.6	1	1	0.705781	18.7885	0.704464
66.7	1	1	0.710327	18.8079	0.70971
66.8	1	1	0.714789	18.8269	0.714607
66.9	1	1	0.719168	18.8456	0.719163
67	1	1	0.723463	18.8639	0.723388
67.1	1	1	0.727673	18.8818	0.727294
67.2	1	1	0.731797	18.8994	0.730888
67.3	1	1	0.735837	18.9166	0.734182
67.4	1	1	0.739792	18.9335	0.737184
67.5	1	1	0.743661	18.9501	0.739903
67.6	1	1	0.747446	18.9664	0.74235
67.7	1	1	0.751147	18.9824	0.744532
67.8	1	1	0.754764	18.998	0.74646
67.9	1	1	0.758298	19.0134	0.74814
68	1	1	0.761749	19.0285	0.749583
68.1	1	1	0.765119	19.0434	0.750795
68.2	1	1	0.768408	19.0579	0.751786
68.3	1	1	0.771616	19.0722	0.752563
68.4	1	1	0.774746	19.0863	0.753133
68.5	1	1	0.777797	19.1001	0.753503
68.6	1	1	0.78077	19.1137	0.753682
68.7	1	1	0.783666	19.1271	0.753676
68.8	1	1	0.786487	19.1402	0.753491
68.9	1	1	0.789233	19.1532	0.753135
69	1	1	0.791906	19.1659	0.752613
69.1	1	1	0.794505	19.1784	0.751931
69.2	1	1	0.797032	19.1907	0.751095
69.3	1	1	0.799488	19.2028	0.750112
69.4	1	1	0.801874	19.2148	0.748986
69.5	1	1	0.804191	19.2265	0.747723
69.6	1	1	0.806439	19.2381	0.746328
69.7	1	1	0.80862	19.2495	0.744807
69.8	1	1	0.810735	19.2607	0.743163
69.9	1	1	0.812784	19.2718	0.741401
70	1	1	0.814768	19.2827	0.739527
70.1	1	1	0.816689	19.2934	0.737544
70.2	1	1	0.818546	19.304	0.735457
70.3	1	1	0.820342	19.3145	0.73327
70.4	1	1	0.822077	19.3248	0.730986
70.5	1	1	0.823752	19.3349	0.72861
70.6	1	1	0.825367	19.3449	0.726145
70.7	1	1	0.826924	19.3548	0.723594
70.8	1	1	0.828423	19.3646	0.720962
70.9	1	1	0.829866	19.3742	0.718251
71	1	1	0.831252	19.3837	0.715465
71.1	1	1	0.832583	19.3931	0.712607
71.2	1	1	0.83386	19.4023	0.709679
71.3	1	1	0.835082	19.4115	0.706684
71.4	1	1	0.836252	19.4205	0.703626
71.5	1	1	0.837369	19.4294	0.700506
71.6	1	1	0.838435	19.4382	0.697327
71.7	1	1	0.839449	19.4469	0.694093
71.8	1	1	0.840413	19.4555	0.690804
71.9	1	1	0.841327	19.464	0.687464
72	1	1	0.842192	19.4723	0.684074
72.1	1	1	0.843009	19.4806	0.680637
72.2	0	0	0.841565	19.5066	0.66633
72.3	0	0	0.840107	19.5326	0.651608
72.4	0	0	0.838636	19.5586	0.636485
72.5	0	0	0.837151	19.5846	0.620974
72.6	0	0	0.835654	19.6106	0.605086
72.7	0	0	0.834143	19.6366	0.588836
72.8	0	0	0.832619	19.6626	0.572236
72.9	0	0	0.831082	19.6886	0.555301
73	0	0	0.829532	19.7146	0.538043
73.1	0	0	0.82797	19.7406	0.520477
73.2	0	0	0.826395	19.7666	0.502617
73.3	0	0	0.824807	19.7925	0.484478
73.4	0	0	0.823206	19.8185	0.466073
73.5	0	0	0.821593	19.8445	0.447417
73.6	0	0	0.819968	19.8704	0.428525
73.7	0	0	0.81833	19.8964	0.409412
73.8	0	0	0.81668	19.9224	0.390093
73.9	0	0	0.815018	19.9483	0.370583
74	0	0	0.813343	19.9743	0.350896
74.1	0	0	0.811657	20.0002	0.331049
74.2	0	0	0.809959	20.0262	0.311056
74.3	0	0	0.808249	20.0521	0.290933
74.4	0	0	0.806528	20.0781	0.270695
74.5	0	0	0.804795	20.104	0.250357
74.6	0	0	0.80305	20.13	0.229935
74.7	0	0	0.801294	20.1559	0.209444
74.8	0	0	0.799526	20.1818	0.188899
74.9	0	0	0.797747	20.2078	0.168317
75	0	0	0.795957	20.2337	0.147711
75.1	0	0	0.794156	20.2596	0.127097
75.2	0	0	0.792344	20.2855	0.106491
75.3	0	0	0.790521	20.3115	0.0859069
75.4	0	0	0.788687	20.3374	0.0653604
75.5	0	0	0.786843	20.3633	0.0448662
75.6	0	0	0.784988	20.3892	0.0244389
75.7	0	0	0.783122	20.4151	0.00409337
75.8	0	0	0.781246	20.441	-0.016156
75.9	0	0	0.779359	20.4669	-0.0362949
76	0	0	0.777462	20.4928	-0.0563091
76.1	0	0	0.775555	20.5187	-0.0761845
76.2	0	0	0.773638	20.5446	-0.0959072
76.3	0	0	0.771711	20.5705	-0.115464
76.4	0	0	0.769774	20.5964	-0.13484
76.5	0	0	0.767827	20.6223	-0.154024
76.6	0	0	0.76587	20.6482	-0.173002
76.7	0	0	0.763904	20.6741	-0.19176
76.8	0	0	0.761928	20.7	-0.210288
76.9	0	0	0.759943	20.7259	-0.228571
77	0	0	0.757948	20.7517	-0.246598
77.1	0	0	0.755944	20.7776	-0.264358
77.2	0	0	0.753931	20.8035	-0.281839
77.3	0	0	0.751909	20.8294	-0.299028
77.4	0	0	0.749878	20.8552	-0.315917
77.5	0	0	0.747838	20.8811	-0.332493
77.6	0	0	0.745789	20.9069	-0.348746
77.7	0	0	0.743731	20.9328	-0.364666
77.8	0	0	0.741665	20.9587	-0.380244
77.9	0	0	0.73959	20.9845	-0.39547
78	0	0	0.737507	21.0104	-0.410335
78.1	0	0	0.735416	21.0362	-0.42483
78.2	0	0	0.733316	21.0621	-0.438946
78.3	0	0	0.731208	21.0879	-0.452675
78.4	0	0	0.729092	21.1138	-0.46601
78.5	0	0	0.726969	21.1396	-0.478944
78.6	0	0	0.724837	21.1654	-0.491468
78.7	0	0	0.722697	21.1913	-0.503576
78.8	0	0	0.72055	21.2171	-0.515263
78.9	0	0	0.718396	21.2429	-0.526521
79	0	0	0.716234	21.2688	-0.537346
79.1	0	0	0.714064	21.2946	-0.547731
79.2	0	0	0.711887	21.3204	-0.557673
79.3	0	0	0.709703	21.3462	-0.567166
79.4	0	0	0.707512	21.3721	-0.576206
79.5	0	0	0.705314	21.3979	-0.58479
79.6	0	0	0.703109	21.4237	-0.592914
79.7	0	0	0.700898	21.4495	-0.600575
79.8	0	0	0.698679	21.4753	-0.607771
79.9	0	0	0.696454	21.5011	-0.614498
80	0	0	0.694223	21.5269	-0.620756
80.1	0	0	0.691985	21.5527	-0.626542
80.2	0	0	0.689741	21.5785	-0.631856
80.3	0	0	0.68749	21.6043	-0.636696
80.4	0	0	0.685234	21.6301	-0.641063
80.5	0	0	0.682971	21.6559	-0.644955
80.6	0	0	0.680703	21.6817	-0.648375
80.7	0	0	0.678429	21.7075	-0.651321
80.8	0	0	0.676149	21.7333	-0.653795
80.9	0	0	0.673863	21.7591	-0.655799
81	0	0	0.671572	21.7849	-0.657334
81.1	0	0	0.669276	21.8106	-0.658402
81.2	0	0	0.666974	21.8364	-0.659006
81.3	0	0	0.664667	21.8622	-0.659148
81.4	0	0	0.662355	21.888	-0.658832
81.5	0	0	0.660037	21.9137	-0.658061
81.6	0	0	0.657715	21.9395	-0.656839
81.7	0	0	0.655388	21.9653	-0.655169
81.8	0	0	0.653057	21.991	-0.653057
81.9	0	0	0.65072	22.0168	-0.650506
82	0	0	0.64838	22.0426	-0.647523
82.1	0	0	0.646034	22.0683	-0.644112
82.2	0	0	0.643685	22.0941	-0.640278
82.3	0	0	0.641331	22.1198	-0.636028
82.4	0	0	0.638973	22.1456	-0.631369
82.5	0	0	0.636611	22.1713	-0.626305
82.6	0	0	0.634246	22.1971	-0.620845
82.7	0	0	0.631876	22.2228	-0.614994
82.8	0	0	0.629503	22.2486	-0.608761
82.9	0	0	0.627126	22.2743	-0.602152
83	0	0	0.624745	22.3	-0.595175
83.1	0	0	0.622361	22.3258	-0.587839
83.2	0	0	0.619974	22.3515	-0.580151
83.3	0	0	0.617584	22.3772	-0.57212
83.4	0	0	0.61519	22.403	-0.563754
83.5	0	0	0.612793	22.4287	-0.555062
83.6	0	0	0.610394	22.4544	-0.546052
83.7	0	0	0.607992	22.4802	-0.536735
83.8	0	0	0.605587	22.5059	-0.527118
83.9	0	0	0.603179	22.5316	-0.517213
84	0	0	0.600769	22.5573	-0.507027
84.1	0	0	0.598356	22.583	-0.496571
84.2	1	1	0.590913	22.6266	-0.475565
84.3	1	1	0.58369	22.6709	-0.45395
84.4	1	1	0.576711	22.7159	-0.431764
84.5	1	1	0.569998	22.7616	-0.409042
84.6	1	1	0.563574	22.8079	-0.385826
84.7	1	1	0.557461	22.8548	-0.362154
84.8	1	1	0.551678	22.9023	-0.338069
84.9	1	1	0.546247	22.9504	-0.313613
85	1	1	0.541185	22.999	-0.28883
85.1	1	1	0.536509	23.048	-0.263763
85.2	1	1	0.532234	23.0974	-0.238457
85.3	1	1	0.528373	23.1471	-0.212955
85.4	1	1	0.524937	23.1971	-0.187301
85.5	1	1	0.521936	23.2473	-0.161539
85.6	1	1	0.519375	23.2976	-0.135712
85.7	1	1	0.51726	23.3479	-0.109863
85.8	1	1	0.515592	23.3982	-0.0840318
85.9	1	1	0.514369	23.4484	-0.0582598
86	1	1	0.51359	23.4985	-0.032586
86.1	1	1	0.513248	23.5482	-0.00704821
86.2	1	1	0.513336	23.5976	0.0183172
86.3	1	1	0.513844	23.6467	0.0434755
86.4	1	1	0.514761	23.6952	0.0683933
86.5	1	1	0.516072	23.7432	0.0930392
86.6	1	1	0.517763	23.7906	0.117384
86.7	1	1	0.519817	23.8374	0.141398
86.8	1	1	0.522217	23.8835	0.165057
86.9	1	1	0.524944	23.9289	0.188337
87	1	1	0.52798	23.9735	0.211214
87.1	1	1	0.531304	24.0173	0.233669
87.2	1	1	0.534898	24.0603	0.255682
87.3	1	1	0.53874	24.1025	0.277237
87.4	1	1	0.542812	24.1438	0.298319
87.5	1	1	0.547093	24.1843	0.318915
87.6	1	1	0.551565	24.2239	0.339012
87.7	1	1	0.556209	24.2626	0.358602
87.8	1	1	0.561005	24.3005	0.377676
87.9	1	1	0.565938	24.3375	0.396227
88	1	1	0.57099	24.3737	0.414249
88.1	1	1	0.576145	24.409	0.43174
88.2	1	1	0.581387	24.4436	0.448696
88.3	1	1	0.586703	24.4773	0.465116
88.4	1	1	0.592078	24.5102	0.481001
88.5	1	1	0.597499	24.5423	0.49635
88.6	1	1	0.602954	24.5737	0.511167
88.7	1	1	0.608432	24.6044	0.525454
88.8	1	1	0.613923	24.6343	0.539216
88.9	1	1	0.619415	24.6635	0.552457
89	1	1	0.624902	24.692	0.565183
89.1	1	1	0.630373	24.7199	0.5774
89.2	1	1	0.635822	24.7471	0.589115
89.3	1	1	0.64124	24.7736	0.600335
89.4	1	1	0.646622	24.7996	0.611069
89.5	1	1	0.651962	24.825	0.621325
89.6	1	1	0.657254	24.8497	0.631111
89.7	1	1	0.662493	24.874	0.640438
89.8	1	1	0.667676	24.8977	0.649313
89.9	1	1	0.672797	24.9208	0.657747
90	1	1	0.677853	24.9435	0.665749
90.1	1	1	0.682841	24.9656	0.67333
90.2	1	1	0.687759	24.9873	0.680499
90.3	1	1	0.692603	25.0085	0.687267
90.4	1	1	0.697372	25.0293	0.693644
90.5	1	1	0.702063	25.0496	0.699639
90.6	1	1	0.706675	25.0695	0.705264
90.7	1	1	0.711207	25.089	0.710528
90.8	1	1	0.715658	25.1081	0.715441
90.9	1	1	0.720026	25.1268	0.720013
91	1	1	0.724311	25.1452	0.724255
91.1	1	1	0.728512	25.1631	0.728176
91.2	1	1	0.73263	25.1808	0.731785
91.3	1	1	0.736663	25.198	0.735093
91.4	1	1	0.740612	25.215	0.738109
91.5	1	1	0.744477	25.2316	0.740842
91.6	1	1	0.748258	25.2479	0.743302
91.7	1	1	0.751956	25.2639	0.745496
91.8	1	1	0.75557	25.2796	0.747435
91.9	1	1	0.759102	25.295	0.749126
92	1	1	0.762552	25.3102	0.750578
92.1	1	1	0.76592	25.3251	0.751799
92.2	1	1	0.769207	25.3397	0.752797
92.3	1	1	0.772415	25.354	0.75358
92.4	1	1	0.775543	25.3681	0.754155
92.5	1	1	0.778592	25.382	0.75453
92.6	1	1	0.781564	25.3956	0.754712
92.7	1	1	0.78446	25.409	0.754708
92.8	1	1	0.787279	25.4222	0.754524
92.9	1	1	0.790023	25.4352	0.754166
93	1	1	0.792692	25.4479	0.753642
93.1	1	1	0.795289	25.4605	0.752958
93.2	1	1	0.797813	25.4728	0.752118
93.3	1	1	0.800265	25.485	0.751129
93.4	1	1	0.802647	25.497	0.749997
93.5	1	1	0.804959	25.5087	0.748726
93.6	1	1	0.807202	25.5203	0.747322
93.7	1	1	0.809377	25.5318	0.745791
93.8	1	1	0.811485	25.543	0.744136
93.9	1	1	0.813526	25.5541	0.742362
94	1	1	0.815503	25.5651	0.740475
94.1	1	1	0.817415	25.5758	0.738479
94.2	1	1	0.819263	25.5864	0.736377
94.3	1	1	0.821049	25.5969	0.734174
94.4	1	1	0.822774	25.6072	0.731874
94.5	1	1	0.824437	25.6174	0.729481
94.6	1	1	0.82604	25.6275	0.726999
94.7	1	1	0.827585	25.6374	0.724431
94.8	1	1	0.829071	25.6471	0.72178
94.9	1	1	0.830499	25.6568	0.719051
95	1	1	0.831871	25.6663	0.716246
95.1	1	1	0.833187	25.6757	0.713368
95.2	1	1	0.834448	25.685	0.710421
95.3	1	1	0.835654	25.6941	0.707408
95.4	1	1	0.836808	25.7031	0.704331
95.5	1	1	0.837908	25.7121	0.701193
95.6	1	1	0.838956	25.7209	0.697997
95.7	1	1	0.839953	25.7296	0.694746
95.8	1	1	0.8409	25.7382	0.691441
95.9	1	1	0.841797	25.7467	0.688086
96	1	1	0.842644	25.755	0.684682
96.1	1	1	0.843443	25.7633	0.681232
96.2	0	0	0.841977	25.7893	0.666915
96.3	0	0	0.840498	25.8153	0.652186
96.4	0	0	0.839005	25.8413	0.637056
96.5	0	0	0.837499	25.8673	0.621539
96.6	0	0	0.835979	25.8933	0.605646
96.7	0	0	0.834447	25.9192	0.589392
96.8	0	0	0.832902	25.9452	0.572789
96.9	0	0	0.831343	25.9712	0.555852
97	0	0	0.829772	25.9972	0.538593
97.1	0	0	0.828188	26.0231	0.521027
97.2	0	0	0.826592	26.0491	0.503168
97.3	0	0	0.824983	26.075	0.48503
97.4	0	0	0.823361	26.101	0.466628
97.5	0	0	0.821727	26.127	0.447976
97.6	0	0	0.820081	26.1529	0.42909
97.7	0	0	0.818423	26.1789	0.409983
97.8	0	0	0.816752	26.2048	0.39067
97.9	0	0	0.81507	26.2307	0.371168
98	0	0	0.813375	26.2567	0.351491
98.1	0	0	0.811669	26.2826	0.331653
98.2	0	0	0.809951	26.3085	0.311671
98.3	0	0	0.808221	26.3345	0.29156
98.4	0	0	0.806479	26.3604	0.271334
98.5	0	0	0.804727	26.3863	0.25101
98.6	0	0	0.802962	26.4122	0.230602
98.7	0	0	0.801187	26.4382	0.210126
98.8	0	0	0.7994	26.4641	0.189597
98.9	0	0	0.797602	26.49	0.169031
99	0	0	0.795793	26.5159	0.148442
99.1	0	0	0.793974	26.5418	0.127847
99.2	0	0	0.792143	26.5677	0.107259
99.3	0	0	0.790302	26.5936	0.0866938
99.4	0	0	0.78845	26.6195	0.0661668
99.5	0	0	0.786587	26.6454	0.0456924
99.6	0	0	0.784714	26.6713	0.0252855
99.7	0	0	0.782831	26.6972	0.00496063
99.8	0	0	0.780937	26.7231	-0.0152678
99.9	0	0	0.779033	26.749	-0.0353854
100	0	0	0.777119	26.7749	-0.0553781
100.1	0	0	0.775195	26.8007	-0.0752319
100.2	0	0	0.773262	26.8266	-0.094933
100.3	0	0	0.771318	26.8525	-0.114468
100.4	0	0	0.769365	26.8784	-0.133823
100.5	0	0	0.767402	26.9042	-0.152985
100.6	0	0	0.765429	26.9301	-0.171941
100.7	0	0	0.763447	26.956	-0.190678
100.8	0	0	0.761456	26.9818	-0.209184
100.9	0	0	0.759456	27.0077	-0.227447
101	0	0	0.757446	27.0335	-0.245454
101.1	0	0	0.755428	27.0594	-0.263194
101.2	0	0	0.7534	27.0853	-0.280655
101.3	0	0	0.751364	27.1111	-0.297825
101.4	0	0	0.749319	27.137	-0.314695
101.5	0	0	0.747265	27.1628	-0.331253
101.6	0	0	0.745202	27.1886	-0.347489
101.7	0	0	0.743132	27.2145	-0.363394
101.8	0	0	0.741053	27.2403	-0.378956
101.9	0	0	0.738965	27.2662	-0.394167
102	0	0	0.73687	27.292	-0.409018
102.1	0	0	0.734766	27.3178	-0.423499
102.2	0	0	0.732654	27.3436	-0.437604
102.3	0	0	0.730535	27.3695	-0.451322
102.4	0	0	0.728408	27.3953	-0.464647
102.5	0	0	0.726273	27.4211	-0.477572
102.6	0	0	0.72413	27.4469	-0.490089
102.7	0	0	0.72198	27.4728	-0.502191
102.8	0	0	0.719823	27.4986	-0.513872
102.9	0	0	0.717659	27.5244	-0.525126
103	0	0	0.715487	27.5502	-0.535948
103.1	0	0	0.713308	27.576	-0.546333
103.2	0	0	0.711122	27.6018	-0.556274
103.3	0	0	0.708929	27.6276	-0.565769
103.4	0	0	0.70673	27.6534	-0.574812
103.5	0	0	0.704523	27.6792	-0.5834
103.6	0	0	0.70231	27.705	-0.59153
103.7	0	0	0.700091	27.7308	-0.599198
103.8	0	0	0.697865	27.7566	-0.606402
103.9	0	0	0.695633	27.7824	-0.613139
104	0	0	0.693395	27.8082	-0.619408
104.1	0	0	0.691151	27.834	-0.625207
104.2	0	0	0.6889	27.8597	-0.630536
104.3	0	0	0.686644	27.8855	-0.635392
104.4	0	0	0.684382	27.9113	-0.639776
104.5	0	0	0.682114	27.9371	-0.643687
104.6	0	0	0.679841	27.9628	-0.647127
104.7	0	0	0.677562	27.9886	-0.650094
104.8	0	0	0.675278	28.0144	-0.652592
104.9	0	0	0.672988	28.0402	-0.65462
105	0	0	0.670693	28.0659	-0.656181
105.1	0	0	0.668393	28.0917	-0.657276
105.2	0	0	0.666088	28.1175	-0.657909
105.3	0	0	0.663778	28.1432	-0.658081
105.4	0	0	0.661464	28.169	-0.657796
105.5	0	0	0.659144	28.1947	-0.657057
105.6	0	0	0.65682	28.2205	-0.655868
105.7	0	0	0.654492	28.2462	-0.654233
105.8	0	0	0.652159	28.272	-0.652157
105.9	0	0	0.649821	28.2977	-0.649643
106	0	0	0.64748	28.3235	-0.646698
106.1	0	0	0.645134	28.3492	-0.643326
106.2	0	0	0.642785	28.375	-0.639532
106.3	0	0	0.640431	28.4007	-0.635323
106.4	0	0	0.638074	28.4265	-0.630705
106.5	0	0	0.635712	28.4522	-0.625684
106.6	0	0	0.633348	28.4779	-0.620266
106.7	0	0	0.630979	28.5037	-0.614459
106.8	0	0	0.628608	28.5294	-0.60827
106.9	0	0	0.626232	28.5551	-0.601706
107	0	0	0.623854	28.5809	-0.594775
107.1	0	0	0.621473	28.6066	-0.587485
107.2	0	0	0.619088	28.6323	-0.579843
107.3	0	0	0.616701	28.658	-0.571858
107.4	0	0	0.61431	28.6838	-0.563538
107.5	0	0	0.611917	28.7095	-0.554893
107.6	0	0	0.609522	28.7352	-0.54593
107.7	0	0	0.607123	28.7609	-0.53666
107.8	0	0	0.604723	28.7866	-0.52709
107.9	0	0	0.60232	28.8123	-0.517231
108	0	0	0.599914	28.8381	-0.507092
108.1	0	0	0.597507	28.8638	-0.496683
108.2	1	1	0.590047	28.9073	-0.475729
108.3	1	1	0.582807	28.9516	-0.454168
108.4	1	1	0.57581	28.9966	-0.432034
108.5	1	1	0.569079	29.0423	-0.409365
108.6	1	1	0.562637	29.0886	-0.386201
108.7	1	1	0.556505	29.1355	-0.362582
108.8	1	1	0.550704	29.1831	-0.338549
108.9	1	1	0.545254	29.2311	-0.314145
109	1	1	0.540173	29.2797	-0.289414
109.1	1	1	0.535478	29.3287	-0.264398
109.2	1	1	0.531184	29.3781	-0.239141
109.3	1	1	0.527305	29.4279	-0.213689
109.4	1	1	0.523851	29.4779	-0.188084
109.5	1	1	0.520832	29.5281	-0.16237
109.6	1	1	0.518254	29.5784	-0.136591
109.7	1	1	0.516121	29.6288	-0.110787
109.8	1	1	0.514436	29.6791	-0.0850013
109.9	1	1	0.513198	29.7294	-0.0592735
110	1	1	0.512403	29.7794	-0.0336427
110.1	1	1	0.512047	29.8292	-0.00814679
110.2	1	1	0.512121	29.8787	0.017178
110.3	1	1	0.512617	29.9277	0.0422968
110.4	1	1	0.513521	29.9763	0.0671765
110.5	1	1	0.514822	30.0244	0.0917858
110.6	1	1	0.516503	30.0718	0.116095
110.7	1	1	0.518549	30.1187	0.140076
110.8	1	1	0.520941	30.1648	0.163703
110.9	1	1	0.523662	30.2102	0.186953
111	1	1	0.526693	30.2548	0.209802
111.1	1	1	0.530014	30.2987	0.23223
111.2	1	1	0.533605	30.3417	0.254219
111.3	1	1	0.537447	30.3839	0.275753
111.4	1	1	0.541519	30.4252	0.296816
111.5	1	1	0.545802	30.4657	0.317396
111.6	1	1	0.550278	30.5054	0.337481
111.7	1	1	0.554926	30.5441	0.35706
111.8	1	1	0.55973	30.582	0.376127
111.9	1	1	0.564671	30.6191	0.394675
112	1	1	0.569733	30.6552	0.412697
112.1	1	1	0.574899	30.6906	0.430191
112.2	1	1	0.580154	30.7251	0.447154
112.3	1	1	0.585484	30.7589	0.463584
112.4	1	1	0.590874	30.7918	0.479482
112.5	1	1	0.596311	30.824	0.494849
112.6	1	1	0.601785	30.8554	0.509686
112.7	1	1	0.607282	30.886	0.523996
112.8	1	1	0.612792	30.916	0.537784
112.9	1	1	0.618306	30.9452	0.551053
113	1	1	0.623813	30.9737	0.56381
113.1	1	1	0.629306	31.0016	0.576059
113.2	1	1	0.634777	31.0288	0.587809
113.3	1	1	0.640218	31.0554	0.599065
113.4	1	1	0.645623	31.0814	0.609836
113.5	1	1	0.650985	31.1068	0.62013
113.6	1	1	0.6563	31.1316	0.629955
113.7	1	1	0.661561	31.1559	0.639319
113.8	1	1	0.666765	31.1796	0.648233
113.9	1	1	0.671907	31.2028	0.656705
114	1	1	0.676983	31.2255	0.664744
114.1	1	1	0.681991	31.2477	0.672361
114.2	1	1	0.686927	31.2694	0.679566
114.3	1	1	0.691789	31.2906	0.686368
114.4	1	1	0.696575	31.3114	0.692777
114.5	1	1	0.701282	31.3318	0.698803
114.6	1	1	0.705909	31.3518	0.704456
114.7	1	1	0.710455	31.3713	0.709747
114.8	1	1	0.714918	31.3904	0.714685
114.9	1	1	0.719297	31.4092	0.719281
115	1	1	0.723592	31.4276	0.723543
115.1	1	1	0.727802	31.4456	0.727482
115.2	1	1	0.731927	31.4632	0.731108
115.3	1	1	0.735966	31.4805	0.73443
115.4	1	1	0.739919	31.4975	0.737457
115.5	1	1	0.743787	31.5142	0.740198
115.6	1	1	0.747569	31.5306	0.742663
115.7	1	1	0.751266	31.5466	0.744861
115.8	1	1	0.754878	31.5624	0.7468
115.9	1	1	0.758406	31.5778	0.748489
116	1	1	0.76185	31.593	0.749936
116.1	1	1	0.76521	31.6079	0.75115
116.2	1	1	0.768488	31.6226	0.752138
116.3	1	1	0.771684	31.637	0.752909
116.4	1	1	0.774799	31.6511	0.75347
116.5	1	1	0.777833	31.665	0.753828
116.6	1	1	0.780788	31.6787	0.753991
116.7	1	1	0.783665	31.6921	0.753966
116.8	1	1	0.786464	31.7053	0.75376
116.9	1	1	0.789188	31.7183	0.75338
117	1	1	0.791835	31.7311	0.752833
117.1	1	1	0.794409	31.7437	0.752124
117.2	1	1	0.796909	31.756	0.75126
117.3	1	1	0.799338	31.7682	0.750247
117.4	1	1	0.801695	31.7802	0.749091
117.5	1	1	0.803983	31.792	0.747798
117.6	1	1	0.806202	31.8036	0.746372
117.7	1	1	0.808354	31.815	0.74482
117.8	1	1	0.810439	31.8263	0.743147
117.9	1	1	0.812459	31.8374	0.741357
118	1	1	0.814415	31.8483	0.739455
118.1	1	1	0.816308	31.8591	0.737446
118.2	1	1	0.818139	31.8697	0.735334
118.3	1	1	0.819909	31.8802	0.733124
118.4	1	1	0.821619	31.8905	0.730819
118.5	1	1	0.82327	31.9007	0.728424
118.6	1	1	0.824864	31.9107	0.725942
118.7	1	1	0.8264	31.9206	0.723377
118.8	1	1	0.827881	31.9304	0.720732
118.9	1	1	0.829306	31.94	0.718011
119	1	1	0.830678	31.9495	0.715216
119.1	1	1	0.831995	31.9589	0.712352
119.2	1	1	0.833261	31.9681	0.70942
119.3	1	1	0.834474	31.9773	0.706424
119.4	1	1	0.835637	31.9863	0.703367
119.5	1	1	0.836749	31.9952	0.70025
119.6	1	1	0.837812	32.004	0.697076
119.7	1	1	0.838825	32.0127	0.693848
119.8	1	1	0.83979	32.0213	0.690568
119.9	1	1	0.840708	32.0298	0.687238
120	1	1	0.841578	32.0381	0.68386
120.1	1	1	0.842402	32.0464	0.680435
120.2	0	0	0.840952	32.0725	0.66613
120.3	0	0	0.83949	32.0985	0.651411
120.4	0	0	0.838014	32.1245	0.63629
120.5	0	0	0.836525	32.1505	0.620781
120.6	0	0	0.835024	32.1766	0.604895
120.7	0	0	0.833509	32.2026	0.588646
120.8	0	0	0.831982	32.2286	0.572048
120.9	0	0	0.830442	32.2546	0.555114
121	0	0	0.82889	32.2806	0.537857
121.1	0	0	0.827325	32.3066	0.520292
121.2	0	0	0.825748	32.3326	0.502433
121.3	0	0	0.824158	32.3586	0.484293
121.4	0	0	0.822557	32.3846	0.465889
121.5	0	0	0.820943	32.4106	0.447233
121.6	0	0	0.819317	32.4366	0.428341
121.7	0	0	0.817679	32.4626	0.409228
121.8	0	0	0.81603	32.4886	0.389909
121.9	0	0	0.814368	32.5145	0.370398
122	0	0	0.812695	32.5405	0.350711
122.1	0	0	0.81101	32.5665	0.330863
122.2	0	0	0.809314	32.5925	0.310869
122.3	0	0	0.807606	32.6184	0.290745
122.4	0	0	0.805887	32.6444	0.270506
122.5	0	0	0.804157	32.6704	0.250168
122.6	0	0	0.802415	32.6963	0.229744
122.7	0	0	0.800663	32.7223	0.209252
122.8	0	0	0.798899	32.7483	0.188706
122.9	0	0	0.797125	32.7742	0.168122
123	0	0	0.795339	32.8002	0.147515
123.1	0	0	0.793543	32.8261	0.126899
123.2	0	0	0.791736	32.8521	0.106291
123.3	0	0	0.789919	32.878	0.0857058
123.4	0	0	0.788091	32.904	0.0651575
123.5	0	0	0.786253	32.9299	0.0446613
123.6	0	0	0.784404	32.9558	0.024232
123.7	0	0	0.782545	32.9818	0.00388437
123.8	0	0	0.780676	33.0077	-0.0163672
123.9	0	0	0.778797	33.0336	-0.0365083
124	0	0	0.776908	33.0595	-0.0565248
124.1	0	0	0.775009	33.0855	-0.0764025
124.2	0	0	0.773101	33.1114	-0.0961278
124.3	0	0	0.771182	33.1373	-0.115687
124.4	0	0	0.769254	33.1632	-0.135066
124.5	0	0	0.767317	33.1891	-0.154252
124.6	0	0	0.76537	33.215	-0.173233
124.7	0	0	0.763414	33.2409	-0.191994
124.8	0	0	0.761448	33.2669	-0.210524
124.9	0	0	0.759474	33.2928	-0.22881
125	0	0	0.75749	33.3187	-0.246841
125.1	0	0	0.755497	33.3445	-0.264604
125.2	0	0	0.753496	33.3704	-0.282087
125.3	0	0	0.751485	33.3963	-0.29928
125.4	0	0	0.749466	33.4222	-0.316171
125.5	0	0	0.747439	33.4481	-0.33275
125.6	0	0	0.745403	33.474	-0.349007
125.7	0	0	0.743358	33.4999	-0.36493
125.8	0	0	0.741305	33.5257	-0.380511
125.9	0	0	0.739244	33.5516	-0.395741
126	0	0	0.737174	33.5775	-0.410608
126.1	0	0	0.735097	33.6034	-0.425106
126.2	0	0	0.733011	33.6292	-0.439226
126.3	0	0	0.730918	33.6551	-0.452959
126.4	0	0	0.728817	33.681	-0.466297
126.5	0	0	0.726708	33.7068	-0.479233
126.6	0	0	0.724591	33.7327	-0.491761
126.7	0	0	0.722467	33.7585	-0.503873
126.8	0	0	0.720336	33.7844	-0.515562
126.9	0	0	0.718197	33.8102	-0.526824
127	0	0	0.716051	33.8361	-0.537651
127.1	0	0	0.713898	33.8619	-0.54804
127.2	0	0	0.711738	33.8878	-0.557984
127.3	0	0	0.70957	33.9136	-0.56748
127.4	0	0	0.707396	33.9394	-0.576523
127.5	0	0	0.705215	33.9653	-0.58511
127.6	0	0	0.703028	33.9911	-0.593236
127.7	0	0	0.700834	34.0169	-0.6009
127.8	0	0	0.698633	34.0428	-0.608098
127.9	0	0	0.696426	34.0686	-0.614828
128	0	0	0.694212	34.0944	-0.621087
128.1	0	0	0.691992	34.1202	-0.626876
128.2	0	0	0.689767	34.146	-0.632191
128.3	0	0	0.687535	34.1719	-0.637033
128.4	0	0	0.685297	34.1977	-0.641401
128.5	0	0	0.683053	34.2235	-0.645295
128.6	0	0	0.680803	34.2493	-0.648716
128.7	0	0	0.678548	34.2751	-0.651663
128.8	0	0	0.676287	34.3009	-0.654138
128.9	0	0	0.674021	34.3267	-0.656142
129	0	0	0.67175	34.3525	-0.657677
129.1	0	0	0.669473	34.3783	-0.658745
129.2	0	0	0.66719	34.4041	-0.659349
129.3	0	0	0.664903	34.4298	-0.659491
129.4	0	0	0.662611	34.4556	-0.659174
129.5	0	0	0.660313	34.4814	-0.658402
129.6	0	0	0.658011	34.5072	-0.657178
129.7	0	0	0.655705	34.533	-0.655507
129.8	0	0	0.653393	34.5587	-0.653393
129.9	0	0	0.651077	34.5845	-0.65084
130	0	0	0.648757	34.6103	-0.647854
130.1	0	0	0.646432	34.636	-0.64444
130.2	0	0	0.644103	34.6618	-0.640603
130.3	0	0	0.641769	34.6876	-0.63635
130.4	0	0	0.639432	34.7133	-0.631686
130.5	0	0	0.637091	34.7391	-0.626618
130.6	0	0	0.634745	34.7648	-0.621153
130.7	0	0	0.632396	34.7906	-0.615297
130.8	0	0	0.630044	34.8163	-0.609058
130.9	0	0	0.627687	34.8421	-0.602443
131	0	0	0.625327	34.8678	-0.595461
131.1	0	0	0.622964	34.8936	-0.588118
131.2	0	0	0.620598	34.9193	-0.580422
131.3	0	0	0.618228	34.945	-0.572383
131.4	0	0	0.615855	34.9708	-0.564009
131.5	0	0	0.613479	34.9965	-0.555309
131.6	0	0	0.6111	35.0222	-0.54629
131.7	0	0	0.608718	35.048	-0.536963
131.8	0	0	0.606334	35.0737	-0.527337
131.9	0	0	0.603946	35.0994	-0.517421
132	0	0	0.601557	35.1251	-0.507225
132.1	0	0	0.599164	35.1508	-0.496758
132.2	1	1	0.591754	35.1944	-0.475747
132.3	1	1	0.584564	35.2386	-0.454128
132.4	1	1	0.577618	35.2836	-0.431936
132.5	1	1	0.570937	35.3292	-0.409209
132.6	1	1	0.564545	35.3755	-0.385986
132.7	1	1	0.558462	35.4224	-0.362307
132.8	1	1	0.552709	35.4698	-0.338214
132.9	1	1	0.547306	35.5178	-0.313748
133	1	1	0.542271	35.5663	-0.288954
133.1	1	1	0.537621	35.6153	-0.263875
133.2	1	1	0.533369	35.6646	-0.238554
133.3	1	1	0.52953	35.7143	-0.213035
133.4	1	1	0.526115	35.7642	-0.187364
133.5	1	1	0.523132	35.8143	-0.161582
133.6	1	1	0.520587	35.8645	-0.135734
133.7	1	1	0.518486	35.9148	-0.109862
133.8	1	1	0.516829	35.965	-0.084006
133.9	1	1	0.515615	36.0152	-0.0582081
134	1	1	0.514843	36.0651	-0.0325071
134.1	1	1	0.514505	36.1148	-0.00694106
134.2	1	1	0.514595	36.1642	0.0184534
134.3	1	1	0.515103	36.2131	0.0436413
134.4	1	1	0.516017	36.2616	0.0685891
134.5	1	1	0.517324	36.3096	0.0932652
134.6	1	1	0.519008	36.357	0.117639
134.7	1	1	0.521054	36.4037	0.141684
134.8	1	1	0.523443	36.4498	0.165372
134.9	1	1	0.526158	36.4951	0.188679
135	1	1	0.52918	36.5397	0.211584
135.1	1	1	0.53249	36.5834	0.234064
135.2	1	1	0.536067	36.6264	0.256103
135.3	1	1	0.539892	36.6685	0.277681
135.4	1	1	0.543945	36.7098	0.298785
135.5	1	1	0.548207	36.7503	0.319402
135.6	1	1	0.552659	36.7899	0.339519
135.7	1	1	0.557282	36.8286	0.359126
135.8	1	1	0.562058	36.8665	0.378216
135.9	1	1	0.566969	36.9035	0.396782
136	1	1	0.571999	36.9396	0.414817
136.1	1	1	0.577132	36.975	0.43232
136.2	1	1	0.582351	37.0095	0.449286
136.3	1	1	0.587644	37.0432	0.465715
136.4	1	1	0.592995	37.0762	0.481607
136.5	1	1	0.598393	37.1083	0.496962
136.6	1	1	0.603824	37.1397	0.511782
136.7	1	1	0.609277	37.1704	0.526072
136.8	1	1	0.614743	37.2003	0.539833
136.9	1	1	0.62021	37.2295	0.553072
137	1	1	0.625669	37.2581	0.565793
137.1	1	1	0.631113	37.2859	0.578004
137.2	1	1	0.636533	37.3132	0.589709
137.3	1	1	0.641922	37.3398	0.600918
137.4	1	1	0.647273	37.3657	0.611637
137.5	1	1	0.652581	37.3911	0.621875
137.6	1	1	0.657839	37.4159	0.631642
137.7	1	1	0.663044	37.4402	0.640945
137.8	1	1	0.66819	37.4639	0.649794
137.9	1	1	0.673274	37.4871	0.658199
138	1	1	0.678292	37.5098	0.66617
138.1	1	1	0.683241	37.532	0.673718
138.2	1	1	0.688118	37.5536	0.680851
138.3	1	1	0.692921	37.5749	0.687581
138.4	1	1	0.697648	37.5957	0.693918
138.5	1	1	0.702296	37.616	0.699872
138.6	1	1	0.706866	37.6359	0.705455
138.7	1	1	0.711354	37.6554	0.710675
138.8	1	1	0.715761	37.6745	0.715545
138.9	1	1	0.720086	37.6932	0.720074
139	1	1	0.724328	37.7116	0.724272
139.1	1	1	0.728487	37.7295	0.72815
139.2	1	1	0.732562	37.7472	0.731717
139.3	1	1	0.736554	37.7644	0.734984
139.4	1	1	0.740463	37.7814	0.737959
139.5	1	1	0.744289	37.798	0.740654
139.6	1	1	0.748032	37.8143	0.743076
139.7	1	1	0.751693	37.8303	0.745235
139.8	1	1	0.755271	37.846	0.74714
139.9	1	1	0.758769	37.8614	0.7488
140	1	1	0.762185	37.8765	0.750222
140.1	1	1	0.765521	37.8914	0.751415
140.2	1	1	0.768778	37.906	0.752387
140.3	1	1	0.771956	37.9203	0.753145
140.4	1	1	0.775056	37.9344	0.753697
140.5	1	1	0.778078	37.9483	0.75405
140.6	1	1	0.781024	37.9619	0.754212
140.7	1	1	0.783893	37.9753	0.754188
140.8	1	1	0.786687	37.9885	0.753986
140.9	1	1	0.789407	38.0014	0.753611
141	1	1	0.792052	38.0142	0.75307
141.1	1	1	0.794625	38.0267	0.752369
141.2	1	1	0.797126	38.039	0.751514
141.3	1	1	0.799554	38.0512	0.75051
141.4	1	1	0.801913	38.0631	0.749363
141.5	1	1	0.804201	38.0749	0.748077
141.6	1	1	0.80642	38.0865	0.746659
141.7	1	1	0.808571	38.0979	0.745113
141.8	1	1	0.810655	38.1092	0.743444
141.9	1	1	0.812673	38.1203	0.741657
142	1	1	0.814624	38.1312	0.739757
142.1	1	1	0.816512	38.142	0.737748
142.2	1	1	0.818335	38.1526	0.735634
142.3	1	1	0.820096	38.163	0.733421
142.4	1	1	0.821796	38.1733	0.731111
142.5	1	1	0.823434	38.1835	0.728709
142.6	1	1	0.825014	38.1935	0.72622
142.7	1	1	0.826534	38.2034	0.723647
142.8	1	1	0.827997	38.2131	0.720993
142.9	1	1	0.829404	38.2228	0.718262
143	1	1	0.830755	38.2323	0.715459
143.1	1	1	0.832052	38.2416	0.712585
143.2	1	1	0.833295	38.2509	0.709645
143.3	1	1	0.834486	38.26	0.706641
143.4	1	1	0.835626	38.269	0.703576
143.5	1	1	0.836715	38.2779	0.700454
143.6	1	1	0.837754	38.2866	0.697276
143.7	1	1	0.838745	38.2953	0.694046
143.8	1	1	0.839688	38.3039	0.690764
143.9	1	1	0.840583	38.3123	0.687435
144	1	1	0.841432	38.3207	0.68406
144.1	1	1	0.842235	38.3289	0.68064
144.2	0	0	0.840763	38.3549	0.666344
144.3	0	0	0.839278	38.3809	0.651635
144.4	0	0	0.837779	38.4069	0.636525
144.5	0	0	0.836267	38.4329	0.621028
144.6	0	0	0.834741	38.4589	0.605156
144.7	0	0	0.833203	38.4849	0.588922
144.8	0	0	0.831652	38.5109	0.572339
144.9	0	0	0.830087	38.5369	0.555422
145	0	0	0.82851	38.5629	0.538183
145.1	0	0	0.82692	38.5889	0.520638
145.2	0	0	0.825318	38.6148	0.502799
145.3	0	0	0.823703	38.6408	0.484681
145.4	0	0	0.822075	38.6668	0.4663
145.5	0	0	0.820436	38.6927	0.447668
145.6	0	0	0.818783	38.7187	0.428802
145.7	0	0	0.817119	38.7447	0.409715
145.8	0	0	0.815443	38.7706	0.390424
145.9	0	0	0.813754	38.7966	0.370942
146	0	0	0.812054	38.8225	0.351285
146.1	0	0	0.810342	38.8485	0.331468
146.2	0	0	0.808618	38.8744	0.311507
146.3	0	0	0.806882	38.9004	0.291416
146.4	0	0	0.805135	38.9263	0.271211
146.5	0	0	0.803377	38.9523	0.250908
146.6	0	0	0.801607	38.9782	0.230521
146.7	0	0	0.799825	39.0042	0.210066
146.8	0	0	0.798033	39.0301	0.189559
146.9	0	0	0.796229	39.056	0.169014
147	0	0	0.794415	39.0819	0.148447
147.1	0	0	0.79259	39.1079	0.127872
147.2	0	0	0.790753	39.1338	0.107306
147.3	0	0	0.788906	39.1597	0.0867629
147.4	0	0	0.787049	39.1856	0.0662578
147.5	0	0	0.785181	39.2115	0.0458056
147.6	0	0	0.783302	39.2374	0.0254209
147.7	0	0	0.781413	39.2634	0.00511841
147.8	0	0	0.779514	39.2893	-0.0150875
147.9	0	0	0.777605	39.3152	-0.0351824
148	0	0	0.775686	39.3411	-0.0551522
148.1	0	0	0.773757	39.367	-0.0749829
148.2	0	0	0.771818	39.3929	-0.0946608
148.3	0	0	0.769869	39.4188	-0.114172
148.4	0	0	0.76791	39.4446	-0.133504
148.5	0	0	0.765942	39.4705	-0.152642
148.6	0	0	0.763965	39.4964	-0.171574
148.7	0	0	0.761978	39.5223	-0.190287
148.8	0	0	0.759982	39.5482	-0.208769
148.9	0	0	0.757976	39.5741	-0.227007
149	0	0	0.755962	39.5999	-0.24499
149.1	0	0	0.753939	39.6258	-0.262705
149.2	0	0	0.751906	39.6517	-0.28014
149.3	0	0	0.749865	39.6776	-0.297286
149.4	0	0	0.747815	39.7034	-0.314131
149.5	0	0	0.745757	39.7293	-0.330663
149.6	0	0	0.74369	39.7552	-0.346874
149.7	0	0	0.741615	39.781	-0.362752
149.8	0	0	0.739531	39.8069	-0.378288
149.9	0	0	0.737439	39.8327	-0.393474
150	0	0	0.735339	39.8586	-0.408298
150.1	0	0	0.733232	39.8844	-0.422754
150.2	0	0	0.731116	39.9103	-0.436831
150.3	0	0	0.728992	39.9361	-0.450524
150.4	0	0	0.726861	39.962	-0.463822
150.5	0	0	0.724722	39.9878	-0.47672
150.6	0	0	0.722575	40.0136	-0.48921
150.7	0	0	0.720421	40.0395	-0.501286
150.8	0	0	0.71826	40.0653	-0.51294
150.9	0	0	0.716092	40.0911	-0.524168
151	0	0	0.713916	40.117	-0.534963
151.1	0	0	0.711734	40.1428	-0.545321
151.2	0	0	0.709544	40.1686	-0.555236
151.3	0	0	0.707348	40.1944	-0.564704
151.4	0	0	0.705145	40.2203	-0.57372
151.5	0	0	0.702935	40.2461	-0.582282
151.6	0	0	0.700719	40.2719	-0.590385
151.7	0	0	0.698497	40.2977	-0.598028
151.8	0	0	0.696268	40.3235	-0.605206
151.9	0	0	0.694033	40.3493	-0.611917
152	0	0	0.691791	40.3751	-0.618161
152.1	0	0	0.689544	40.4009	-0.623935
152.2	0	0	0.687291	40.4267	-0.629238
152.3	0	0	0.685032	40.4525	-0.634069
152.4	0	0	0.682767	40.4783	-0.638429
152.5	0	0	0.680497	40.5041	-0.642316
152.6	0	0	0.678221	40.5299	-0.645732
152.7	0	0	0.67594	40.5557	-0.648676
152.8	0	0	0.673653	40.5815	-0.651151
152.9	0	0	0.671361	40.6073	-0.653156
153	0	0	0.669064	40.6331	-0.654695
153.1	0	0	0.666762	40.6589	-0.655769
153.2	0	0	0.664455	40.6846	-0.65638
153.3	0	0	0.662143	40.7104	-0.656532
153.4	0	0	0.659827	40.7362	-0.656227
153.5	0	0	0.657505	40.762	-0.655469
153.6	0	0	0.65518	40.7878	-0.654261
153.7	0	0	0.65285	40.8135	-0.652609
153.8	0	0	0.650515	40.8393	-0.650515
153.9	0	0	0.648177	40.8651	-0.647984
154	0	0	0.645834	40.8908	-0.645023
154.1	0	0	0.643487	40.9166	-0.641635
154.2	0	0	0.641136	40.9423	-0.637827
154.3	0	0	0.638782	40.9681	-0.633604
154.4	0	0	0.636423	40.9939	-0.628973
154.5	0	0	0.634061	41.0196	-0.62394
154.6	0	0	0.631696	41.0454	-0.618511
154.7	0	0	0.629327	41.0711	-0.612694
154.8	0	0	0.626955	41.0969	-0.606495
154.9	0	0	0.624579	41.1226	-0.599923
155	0	0	0.6222	41.1484	-0.592984
155.1	0	0	0.619819	41.1741	-0.585687
155.2	0	0	0.617434	41.1999	-0.578039
155.3	0	0	0.615047	41.2256	-0.57005
155.4	0	0	0.612656	41.2513	-0.561727
155.5	0	0	0.610263	41.2771	-0.553078
155.6	0	0	0.607868	41.3028	-0.544114
155.7	0	0	0.60547	41.3285	-0.534843
155.8	0	0	0.60307	41.3543	-0.525274
155.9	0	0	0.600667	41.38	-0.515416
156	0	0	0.598263	41.4057	-0.50528
156.1	1	1	0.590643	41.449	-0.48469
156.2	1	1	0.583234	41.493	-0.463478
156.3	1	1	0.576058	41.5378	-0.441676
156.4	1	1	0.569138	41.5832	-0.419323
156.5	1	1	0.562499	41.6293	-0.396458
156.6	1	1	0.556163	41.6761	-0.373118
156.7	1	1	0.55015	41.7235	-0.349346
156.8	1	1	0.544483	41.7715	-0.325184
156.9	1	1	0.539179	41.8199	-0.300674
157	1	1	0.534258	41.8689	-0.27586
157.1	1	1	0.529736	41.9183	-0.250785
157.2	1	1	0.525627	41.9681	-0.225494
157.3	1	1	0.521944	42.0182	-0.200028
157.4	1	1	0.518697	42.0685	-0.174433
157.5	1	1	0.515894	42.119	-0.148751
157.6	1	1	0.513541	42.1696	-0.123025
157.7	1	1	0.511641	42.2202	-0.0972947
157.8	1	1	0.510194	42.2707	-0.071602
157.9	1	1	0.509199	42.3211	-0.0459859
158	1	1	0.508651	42.3712	-0.0204844
158.1	1	1	0.508543	42.4211	0.00486575
158.2	1	1	0.508867	42.4705	0.0300293
158.3	1	1	0.509612	42.5196	0.0549726
158.4	1	1	0.510764	42.5681	0.0796636
158.5	1	1	0.51231	42.6161	0.104072
158.6	1	1	0.514232	42.6634	0.128169
158.7	1	1	0.516514	42.7101	0.151928
158.8	1	1	0.519137	42.756	0.175324
158.9	1	1	0.522082	42.8012	0.198334
159	1	1	0.525329	42.8456	0.220937
159.1	1	1	0.528858	42.8891	0.243112
159.2	1	1	0.532648	42.9319	0.264842
159.3	1	1	0.536681	42.9738	0.286112
159.4	1	1	0.540934	43.0148	0.306906
159.5	1	1	0.545389	43.055	0.327213
159.6	1	1	0.550026	43.0942	0.347022
159.7	1	1	0.554826	43.1326	0.366322
159.8	1	1	0.559771	43.1702	0.385107
159.9	1	1	0.564844	43.2069	0.40337
160	1	1	0.570027	43.2427	0.421106
160.1	1	1	0.575304	43.2777	0.438312
160.2	1	1	0.580661	43.3119	0.454986
160.3	1	1	0.586082	43.3453	0.471126
160.4	1	1	0.591554	43.3778	0.486732
160.5	1	1	0.597065	43.4096	0.501807
160.6	1	1	0.602602	43.4407	0.516352
160.7	1	1	0.608155	43.471	0.530369
160.8	1	1	0.613712	43.5006	0.543865
160.9	1	1	0.619264	43.5294	0.556842
161	1	1	0.624803	43.5576	0.569308
161.1	1	1	0.63032	43.5852	0.581267
161.2	1	1	0.635807	43.6121	0.592728
161.3	1	1	0.641258	43.6383	0.603698
161.4	1	1	0.646667	43.664	0.614184
161.5	1	1	0.652027	43.6891	0.624196
161.6	1	1	0.657334	43.7136	0.633741
161.7	1	1	0.662583	43.7375	0.64283
161.8	1	1	0.66777	43.7609	0.651472
161.9	1	1	0.672891	43.7838	0.659677
162	1	1	0.677942	43.8062	0.667455
162.1	1	1	0.682923	43.8281	0.674815
162.2	1	1	0.687828	43.8495	0.681769
162.3	1	1	0.692658	43.8704	0.688327
162.4	1	1	0.697409	43.8909	0.694499
162.5	1	1	0.70208	43.911	0.700295
162.6	1	1	0.70667	43.9306	0.705727
162.7	1	1	0.711179	43.9499	0.710805
162.8	1	1	0.715605	43.9687	0.715539
162.9	1	1	0.719948	43.9872	0.719939
163	1	1	0.724207	44.0053	0.724016
163.1	1	1	0.728383	44.023	0.72778
163.2	1	1	0.732475	44.0403	0.731241
163.3	1	1	0.736484	44.0574	0.734409
163.4	1	1	0.74041	44.0741	0.737293
163.5	1	1	0.744253	44.0905	0.739903
163.6	1	1	0.748014	44.1065	0.742248
163.7	1	1	0.751693	44.1223	0.744337
163.8	1	1	0.755292	44.1378	0.746179
163.9	1	1	0.75881	44.153	0.747783
164	1	1	0.762249	44.1679	0.749156
164.1	1	1	0.765609	44.1826	0.750308
164.2	1	1	0.768891	44.197	0.751245
164.3	1	1	0.772097	44.2111	0.751976
164.4	1	1	0.775227	44.225	0.752507
164.5	1	1	0.778281	44.2387	0.752847
164.6	1	1	0.781261	44.2521	0.753001
164.7	1	1	0.784168	44.2653	0.752976
164.8	1	1	0.787002	44.2783	0.75278
164.9	1	1	0.789765	44.2911	0.752417
165	1	1	0.792456	44.3036	0.751893
165.1	1	1	0.795078	44.316	0.751215
165.2	1	1	0.79763	44.3282	0.750388
165.3	1	1	0.800114	44.3402	0.749417
165.4	1	1	0.80253	44.352	0.748307
165.5	1	1	0.804879	44.3636	0.747063
165.6	1	1	0.807161	44.3751	0.745689
165.7	1	1	0.809378	44.3864	0.74419
165.8	1	1	0.81153	44.3975	0.74257
165.9	1	1	0.813617	44.4085	0.740834
166	1	1	0.81564	44.4193	0.738985
166.1	1	1	0.8176	44.43	0.737028
166.2	1	1	0.819498	44.4405	0.734966
166.3	1	1	0.821333	44.4509	0.732802
166.4	1	1	0.823107	44.4611	0.73054
166.5	1	1	0.824819	44.4712	0.728185
166.6	1	1	0.826471	44.4812	0.725738
166.7	1	1	0.828064	44.491	0.723203
166.8	1	1	0.829597	44.5007	0.720584
166.9	1	1	0.831071	44.5103	0.717884
167	1	1	0.832487	44.5198	0.715105
167.1	1	1	0.833846	44.5291	0.712251
167.2	1	1	0.835147	44.5384	0.709324
167.3	1	1	0.836393	44.5475	0.706327
167.4	1	1	0.837582	44.5565	0.703264
167.5	1	1	0.838717	44.5654	0.700136
167.6	1	1	0.839797	44.5742	0.696947
167.7	1	1	0.840823	44.5828	0.693699
167.8	1	1	0.841796	44.5914	0.690394
167.9	1	1	0.842717	44.5999	0.687035
168	1	1	0.843586	44.6083	0.683625
