# Supplementary material for: Application of time lags between light and temperature cycles for growth control based on the circadian clock of Lactuca sativa L. seedlings
Source: Front Plant Sci. 2022 Oct 13;13:994555. doi: 10.3389/fpls.2022.994555 (PMC9802636; doi:10.3389/fpls.2022.994555)
Supplement: Supplementary file 1 [file DataSheet_1.zip › Simulation/GW (Figure S9)/L12D12_12h32C_Dt=18h_GW.csv]

t	LD	Temperature	R	��	RCos��
0.1	0	1	0.999987	-0.502541	0.87635
0.2	0	1	0.99995	-0.459631	0.896171
0.3	0	1	0.999889	-0.41763	0.913951
0.4	0	1	0.999808	-0.376548	0.929761
0.5	0	1	0.999707	-0.336389	0.943676
0.6	0	1	0.999588	-0.297157	0.955779
0.7	0	1	0.999454	-0.258849	0.966157
0.8	0	1	0.999305	-0.221462	0.974899
0.9	0	1	0.999143	-0.184989	0.982096
1	0	1	0.99897	-0.149422	0.987839
1.1	0	1	0.998787	-0.11475	0.992218
1.2	0	1	0.998595	-0.0809607	0.995324
1.3	0	1	0.998396	-0.0480403	0.997244
1.4	0	1	0.998189	-0.0159738	0.998062
1.5	0	1	0.997978	0.015255	0.997862
1.6	0	1	0.997761	0.0456631	0.996721
1.7	0	1	0.99754	0.0752682	0.994716
1.8	0	1	0.997316	0.104089	0.991919
1.9	0	1	0.997089	0.132143	0.988397
2	0	1	0.99686	0.15945	0.984215
2.1	0	1	0.99663	0.18603	0.979434
2.2	0	1	0.996397	0.2119	0.974111
2.3	0	1	0.996164	0.237082	0.968299
2.4	0	1	0.99593	0.261592	0.962048
2.5	0	1	0.995695	0.285451	0.955404
2.6	0	1	0.99546	0.308677	0.948411
2.7	0	1	0.995225	0.331288	0.941109
2.8	0	1	0.99499	0.353304	0.933534
2.9	0	1	0.994755	0.37474	0.925721
3	0	1	0.99452	0.395616	0.917702
3.1	0	1	0.994285	0.415948	0.909506
3.2	0	1	0.994051	0.435752	0.901159
3.3	0	1	0.993816	0.455045	0.892687
3.4	0	1	0.993582	0.473843	0.884111
3.5	0	1	0.993349	0.492161	0.875452
3.6	0	1	0.993115	0.510014	0.866729
3.7	0	1	0.992882	0.527416	0.85796
3.8	0	1	0.992649	0.544383	0.849159
3.9	0	1	0.992416	0.560926	0.840341
4	0	1	0.992183	0.57706	0.831519
4.1	0	1	0.99195	0.592798	0.822705
4.2	0	1	0.991718	0.608151	0.813909
4.3	0	1	0.991485	0.623132	0.80514
4.4	0	1	0.991252	0.637752	0.796408
4.5	0	1	0.991019	0.652023	0.787719
4.6	0	1	0.990785	0.665956	0.779081
4.7	0	1	0.990552	0.67956	0.7705
4.8	0	1	0.990318	0.692847	0.761981
4.9	0	1	0.990083	0.705826	0.753529
5	0	1	0.989848	0.718506	0.745148
5.1	0	1	0.989613	0.730896	0.736842
5.2	0	1	0.989376	0.743006	0.728615
5.3	0	1	0.98914	0.754844	0.720468
5.4	0	1	0.988902	0.766418	0.712405
5.5	0	1	0.988664	0.777736	0.704427
5.6	0	1	0.988424	0.788806	0.696536
5.7	0	1	0.988184	0.799634	0.688734
5.8	0	1	0.987943	0.81023	0.681021
5.9	0	1	0.987701	0.820598	0.673399
6	0	1	0.987458	0.830746	0.665868
6.1	0	1	0.987214	0.840681	0.658428
6.2	0	0	0.986414	0.866492	0.638707
6.3	0	0	0.985592	0.892304	0.618577
6.4	0	0	0.984747	0.918115	0.598055
6.5	0	0	0.983879	0.943926	0.577156
6.6	0	0	0.982988	0.969737	0.555895
6.7	0	0	0.982075	0.995549	0.534291
6.8	0	0	0.981139	1.02136	0.512358
6.9	0	0	0.980181	1.04717	0.490114
7	0	0	0.979201	1.07298	0.467576
7.1	0	0	0.978199	1.09879	0.44476
7.2	0	0	0.977176	1.1246	0.421686
7.3	0	0	0.97613	1.15041	0.398369
7.4	0	0	0.975063	1.17622	0.374828
7.5	0	0	0.973974	1.20203	0.35108
7.6	0	0	0.972864	1.22784	0.327144
7.7	0	0	0.971732	1.25365	0.303038
7.8	0	0	0.97058	1.27946	0.278779
7.9	0	0	0.969406	1.30527	0.254385
8	0	0	0.968212	1.33108	0.229876
8.1	0	0	0.966997	1.35689	0.20527
8.2	0	0	0.965761	1.3827	0.180584
8.3	0	0	0.964505	1.40851	0.155837
8.4	0	0	0.963228	1.43432	0.131048
8.5	0	0	0.961931	1.46013	0.106235
8.6	0	0	0.960614	1.48594	0.0814158
8.7	0	0	0.959277	1.51175	0.056609
8.8	0	0	0.95792	1.53756	0.0318329
8.9	0	0	0.956544	1.56337	0.00710545
9	0	0	0.955148	1.58918	-0.0175552
9.1	0	0	0.953732	1.61499	-0.0421312
9.2	0	0	0.952297	1.64079	-0.0666047
9.3	0	0	0.950843	1.6666	-0.090958
9.4	0	0	0.94937	1.69241	-0.115174
9.5	0	0	0.947877	1.71822	-0.139234
9.6	0	0	0.946367	1.74403	-0.163123
9.7	0	0	0.944837	1.76984	-0.186822
9.8	0	0	0.943289	1.79565	-0.210315
9.9	0	0	0.941722	1.82145	-0.233585
10	0	0	0.940137	1.84726	-0.256617
10.1	0	0	0.938534	1.87307	-0.279393
10.2	0	0	0.936913	1.89888	-0.301899
10.3	0	0	0.935274	1.92469	-0.324118
10.4	0	0	0.933617	1.95049	-0.346035
10.5	0	0	0.931943	1.9763	-0.367635
10.6	0	0	0.930251	2.00211	-0.388903
10.7	0	0	0.928542	2.02792	-0.409826
10.8	0	0	0.926815	2.05372	-0.430388
10.9	0	0	0.925071	2.07953	-0.450576
11	0	0	0.923311	2.10534	-0.470377
11.1	0	0	0.921533	2.13114	-0.489778
11.2	0	0	0.919739	2.15695	-0.508765
11.3	0	0	0.917928	2.18276	-0.527327
11.4	0	0	0.916101	2.20857	-0.545451
11.5	0	0	0.914258	2.23437	-0.563126
11.6	0	0	0.912398	2.26018	-0.580341
11.7	0	0	0.910522	2.28599	-0.597084
11.8	0	0	0.90863	2.31179	-0.613347
11.9	0	0	0.906723	2.3376	-0.629117
12	0	0	0.904799	2.36341	-0.644387
12.1	1	0	0.902089	2.40175	-0.666262
12.2	1	0	0.899422	2.44024	-0.687133
12.3	1	0	0.896804	2.47885	-0.70696
12.4	1	0	0.894241	2.51757	-0.725708
12.5	1	0	0.891739	2.55637	-0.743346
12.6	1	0	0.889304	2.59524	-0.759845
12.7	1	0	0.88694	2.63416	-0.775181
12.8	1	0	0.884653	2.6731	-0.789333
12.9	1	0	0.882447	2.71206	-0.802284
13	1	0	0.880325	2.751	-0.814022
13.1	1	0	0.878292	2.78991	-0.824537
13.2	1	0	0.876352	2.82878	-0.833824
13.3	1	0	0.874506	2.86758	-0.841879
13.4	1	0	0.872757	2.90628	-0.848706
13.5	1	0	0.871108	2.94489	-0.854309
13.6	1	0	0.869559	2.98337	-0.858697
13.7	1	0	0.868113	3.02171	-0.861882
13.8	1	0	0.866769	3.05988	-0.863877
13.9	1	0	0.865529	3.09789	-0.864702
14	1	0	0.864391	3.1357	-0.864376
14.1	1	0	0.863356	3.1733	-0.862922
14.2	1	0	0.862422	3.21067	-0.860365
14.3	1	0	0.861589	3.24781	-0.856733
14.4	1	0	0.860854	3.2847	-0.852054
14.5	1	0	0.860216	3.32132	-0.84636
14.6	1	0	0.859673	3.35767	-0.839683
14.7	1	0	0.859223	3.39372	-0.832057
14.8	1	0	0.858862	3.42948	-0.823517
14.9	1	0	0.858587	3.46492	-0.814098
15	1	0	0.858397	3.50005	-0.803837
15.1	1	0	0.858287	3.53485	-0.79277
15.2	1	0	0.858254	3.56931	-0.780937
15.3	1	0	0.858295	3.60344	-0.768373
15.4	1	0	0.858405	3.63721	-0.755118
15.5	1	0	0.858583	3.67063	-0.741208
15.6	1	0	0.858823	3.70369	-0.726682
15.7	1	0	0.859122	3.73639	-0.711577
15.8	1	0	0.859476	3.76873	-0.695928
15.9	1	0	0.859882	3.80069	-0.679774
16	1	0	0.860336	3.83229	-0.663149
16.1	1	0	0.860834	3.86351	-0.646089
16.2	1	0	0.861373	3.89437	-0.628627
16.3	1	0	0.861949	3.92484	-0.610797
16.4	1	0	0.862559	3.95495	-0.592632
16.5	1	0	0.863199	3.98469	-0.574163
16.6	1	0	0.863866	4.01405	-0.555421
16.7	1	0	0.864557	4.04304	-0.536435
16.8	1	0	0.865269	4.07167	-0.517233
16.9	1	0	0.865998	4.09993	-0.497845
17	1	0	0.866742	4.12783	-0.478295
17.1	1	0	0.867498	4.15537	-0.458608
17.2	1	0	0.868264	4.18256	-0.438811
17.3	1	0	0.869036	4.20939	-0.418925
17.4	1	0	0.869813	4.23587	-0.398972
17.5	1	0	0.870592	4.26201	-0.378974
17.6	1	0	0.87137	4.28781	-0.358951
17.7	1	0	0.872147	4.31327	-0.338921
17.8	1	0	0.872919	4.3384	-0.318904
17.9	1	0	0.873685	4.36321	-0.298914
18	1	0	0.874443	4.38769	-0.27897
18.1	1	1	0.872085	4.43392	-0.239726
18.2	1	1	0.869896	4.48006	-0.200292
18.3	1	1	0.867882	4.52607	-0.160772
18.4	1	1	0.866046	4.5719	-0.121266
18.5	1	1	0.864392	4.61753	-0.081872
18.6	1	1	0.862921	4.6629	-0.0426834
18.7	1	1	0.861635	4.70799	-0.00379038
18.8	1	1	0.860533	4.75275	0.0347214
18.9	1	1	0.859614	4.79715	0.0727714
19	1	1	0.858875	4.84115	0.110284
19.1	1	1	0.858312	4.88473	0.14719
19.2	1	1	0.857921	4.92785	0.183423
19.3	1	1	0.857698	4.97049	0.218927
19.4	1	1	0.857635	5.01263	0.253647
19.5	1	1	0.857728	5.05424	0.287537
19.6	1	1	0.857968	5.0953	0.320555
19.7	1	1	0.858349	5.13579	0.352665
19.8	1	1	0.858863	5.1757	0.383837
19.9	1	1	0.859502	5.21501	0.414045
20	1	1	0.860258	5.25372	0.443269
20.1	1	1	0.861123	5.2918	0.471494
20.2	1	1	0.862088	5.32926	0.498709
20.3	1	1	0.863146	5.36609	0.524906
20.4	1	1	0.864288	5.40229	0.550084
20.5	1	1	0.865506	5.43784	0.574243
20.6	1	1	0.866794	5.47276	0.597386
20.7	1	1	0.868143	5.50704	0.619523
20.8	1	1	0.869546	5.54068	0.640662
20.9	1	1	0.870996	5.57369	0.660816
21	1	1	0.872487	5.60607	0.68
21.1	1	1	0.874012	5.63782	0.698232
21.2	1	1	0.875565	5.66896	0.715528
21.3	1	1	0.877141	5.69948	0.73191
21.4	1	1	0.878734	5.7294	0.747399
21.5	1	1	0.880339	5.75873	0.762017
21.6	1	1	0.881953	5.78746	0.775788
21.7	1	1	0.883569	5.81562	0.788735
21.8	1	1	0.885185	5.84321	0.800883
21.9	1	1	0.886796	5.87024	0.812256
22	1	1	0.8884	5.89673	0.82288
22.1	1	1	0.889992	5.92267	0.83278
22.2	1	1	0.891571	5.94809	0.841981
22.3	1	1	0.893134	5.97299	0.850508
22.4	1	1	0.894678	5.99739	0.858386
22.5	1	1	0.896201	6.02129	0.86564
22.6	1	1	0.897701	6.0447	0.872293
22.7	1	1	0.899177	6.06764	0.87837
22.8	1	1	0.900627	6.09012	0.883894
22.9	1	1	0.90205	6.11215	0.888888
23	1	1	0.903445	6.13374	0.893374
23.1	1	1	0.90481	6.15489	0.897374
23.2	1	1	0.906145	6.17562	0.900908
23.3	1	1	0.90745	6.19595	0.903999
23.4	1	1	0.908723	6.21587	0.906665
23.5	1	1	0.909964	6.23541	0.908925
23.6	1	1	0.911172	6.25456	0.910799
23.7	1	1	0.912349	6.27334	0.912305
23.8	1	1	0.913492	6.29176	0.913459
23.9	1	1	0.914603	6.30983	0.914278
24	1	1	0.915681	6.32755	0.91478
24.1	0	1	0.917315	6.35687	0.914826
24.2	0	1	0.918933	6.38546	0.914131
24.3	0	1	0.92053	6.41332	0.912746
24.4	0	1	0.922104	6.44047	0.910721
24.5	0	1	0.923651	6.46694	0.908102
24.6	0	1	0.925171	6.49273	0.904934
24.7	0	1	0.92666	6.51786	0.90126
24.8	0	1	0.928117	6.54235	0.897122
24.9	0	1	0.929542	6.56622	0.892557
25	0	1	0.930932	6.58948	0.887604
25.1	0	1	0.932287	6.61215	0.882295
25.2	0	1	0.933606	6.63424	0.876665
25.3	0	1	0.934889	6.65578	0.870744
25.4	0	1	0.936136	6.67677	0.86456
25.5	0	1	0.937346	6.69723	0.858141
25.6	0	1	0.938519	6.71718	0.851513
25.7	0	1	0.939656	6.73663	0.844699
25.8	0	1	0.940757	6.75559	0.837721
25.9	0	1	0.941821	6.77409	0.8306
26	0	1	0.94285	6.79213	0.823354
26.1	0	1	0.943844	6.80972	0.816003
26.2	0	1	0.944803	6.82689	0.808562
26.3	0	1	0.945728	6.84363	0.801047
26.4	0	1	0.94662	6.85998	0.793472
26.5	0	1	0.947478	6.87593	0.78585
26.6	0	1	0.948305	6.8915	0.778193
26.7	0	1	0.9491	6.90669	0.770512
26.8	0	1	0.949864	6.92153	0.762817
26.9	0	1	0.950597	6.93603	0.755118
27	0	1	0.951302	6.95018	0.747423
27.1	0	1	0.951977	6.964	0.739741
27.2	0	1	0.952624	6.97751	0.732078
27.3	0	1	0.953244	6.99071	0.72444
27.4	0	1	0.953838	7.00361	0.716835
27.5	0	1	0.954405	7.01622	0.709266
27.6	0	1	0.954947	7.02854	0.70174
27.7	0	1	0.955464	7.04059	0.69426
27.8	0	1	0.955957	7.05238	0.68683
27.9	0	1	0.956427	7.0639	0.679454
28	0	1	0.956874	7.07518	0.672134
28.1	0	1	0.957299	7.08621	0.664875
28.2	0	1	0.957703	7.09701	0.657678
28.3	0	1	0.958085	7.10758	0.650545
28.4	0	1	0.958447	7.11792	0.643478
28.5	0	1	0.958789	7.12805	0.636479
28.6	0	1	0.959112	7.13796	0.629549
28.7	0	1	0.959417	7.14767	0.62269
28.8	0	1	0.959703	7.15719	0.615901
28.9	0	1	0.959971	7.16651	0.609185
29	0	1	0.960222	7.17564	0.602542
29.1	0	1	0.960456	7.18459	0.595971
29.2	0	1	0.960673	7.19336	0.589474
29.3	0	1	0.960875	7.20196	0.583051
29.4	0	1	0.961061	7.2104	0.576701
29.5	0	1	0.961231	7.21867	0.570424
29.6	0	1	0.961387	7.22678	0.564221
29.7	0	1	0.961529	7.23474	0.558091
29.8	0	1	0.961656	7.24254	0.552033
29.9	0	1	0.961769	7.25021	0.546048
30	0	1	0.961869	7.25773	0.540135
30.1	0	0	0.960657	7.28359	0.518721
30.2	0	0	0.959425	7.30944	0.497004
30.3	0	0	0.958173	7.3353	0.475
30.4	0	0	0.956903	7.36116	0.452725
30.5	0	0	0.955612	7.38701	0.430198
30.6	0	0	0.954303	7.41287	0.407435
30.7	0	0	0.952974	7.43873	0.384453
30.8	0	0	0.951627	7.46458	0.36127
30.9	0	0	0.95026	7.49043	0.337904
31	0	0	0.948875	7.51629	0.314373
31.1	0	0	0.947471	7.54214	0.290694
31.2	0	0	0.946049	7.56799	0.266885
31.3	0	0	0.944608	7.59385	0.242964
31.4	0	0	0.943149	7.6197	0.218949
31.5	0	0	0.941672	7.64555	0.194857
31.6	0	0	0.940177	7.6714	0.170708
31.7	0	0	0.938664	7.69725	0.146518
31.8	0	0	0.937133	7.7231	0.122305
31.9	0	0	0.935585	7.74895	0.0980881
32	0	0	0.934019	7.7748	0.0738842
32.1	0	0	0.932435	7.80064	0.0497114
32.2	0	0	0.930835	7.82649	0.0255871
32.3	0	0	0.929217	7.85234	0.00152888
32.4	0	0	0.927582	7.87818	-0.0224458
32.5	0	0	0.92593	7.90403	-0.0463195
32.6	0	0	0.924262	7.92987	-0.0700753
32.7	0	0	0.922577	7.95572	-0.0936961
32.8	0	0	0.920875	7.98156	-0.117165
32.9	0	0	0.919157	8.0074	-0.140465
33	0	0	0.917422	8.03324	-0.163581
33.1	0	0	0.915672	8.05909	-0.186495
33.2	0	0	0.913905	8.08493	-0.209192
33.3	0	0	0.912123	8.11077	-0.231655
33.4	0	0	0.910324	8.13661	-0.253871
33.5	0	0	0.90851	8.16245	-0.275822
33.6	0	0	0.906681	8.18829	-0.297493
33.7	0	0	0.904836	8.21412	-0.318872
33.8	0	0	0.902976	8.23996	-0.339941
33.9	0	0	0.901101	8.2658	-0.360689
34	0	0	0.89921	8.29164	-0.381099
34.1	0	0	0.897305	8.31747	-0.40116
34.2	0	0	0.895385	8.34331	-0.420858
34.3	0	0	0.89345	8.36914	-0.440179
34.4	0	0	0.891501	8.39497	-0.459112
34.5	0	0	0.889537	8.42081	-0.477643
34.6	0	0	0.887559	8.44664	-0.495762
34.7	0	0	0.885567	8.47247	-0.513457
34.8	0	0	0.883561	8.4983	-0.530716
34.9	0	0	0.881541	8.52413	-0.54753
35	0	0	0.879507	8.54996	-0.563887
35.1	0	0	0.877459	8.57579	-0.579778
35.2	0	0	0.875398	8.60162	-0.595192
35.3	0	0	0.873323	8.62745	-0.610122
35.4	0	0	0.871236	8.65328	-0.624559
35.5	0	0	0.869135	8.6791	-0.638494
35.6	0	0	0.86702	8.70493	-0.651918
35.7	0	0	0.864893	8.73076	-0.664826
35.8	0	0	0.862754	8.75658	-0.67721
35.9	0	0	0.860601	8.78241	-0.689063
36	0	0	0.858436	8.80823	-0.70038
36.1	1	0	0.855748	8.84692	-0.716802
36.2	1	0	0.853149	8.88567	-0.732146
36.3	1	0	0.850646	8.92449	-0.746392
36.4	1	0	0.848241	8.96333	-0.759523
36.5	1	0	0.84594	9.00219	-0.771524
36.6	1	0	0.843746	9.04105	-0.782385
36.7	1	0	0.841663	9.07988	-0.792098
36.8	1	0	0.839693	9.11867	-0.80066
36.9	1	0	0.837838	9.1574	-0.808068
37	1	0	0.836102	9.19605	-0.814325
37.1	1	0	0.834484	9.2346	-0.819438
37.2	1	0	0.832986	9.27302	-0.823412
37.3	1	0	0.831608	9.31131	-0.826261
37.4	1	0	0.830351	9.34945	-0.827996
37.5	1	0	0.829214	9.38741	-0.828635
37.6	1	0	0.828196	9.42519	-0.828196
37.7	1	0	0.827297	9.46276	-0.8267
37.8	1	0	0.826514	9.50011	-0.82417
37.9	1	0	0.825845	9.53723	-0.82063
38	1	0	0.825289	9.57409	-0.816106
38.1	1	0	0.824843	9.6107	-0.810628
38.2	1	0	0.824503	9.64702	-0.804224
38.3	1	0	0.824267	9.68306	-0.796925
38.4	1	0	0.824131	9.71881	-0.788763
38.5	1	0	0.824092	9.75424	-0.77977
38.6	1	0	0.824146	9.78936	-0.769979
38.7	1	0	0.824289	9.82414	-0.759424
38.8	1	0	0.824517	9.8586	-0.748139
38.9	1	0	0.824826	9.89271	-0.736159
39	1	0	0.825211	9.92647	-0.723519
39.1	1	0	0.825669	9.95988	-0.710253
39.2	1	0	0.826195	9.99294	-0.696395
39.3	1	0	0.826785	10.0256	-0.68198
39.4	1	0	0.827434	10.0579	-0.667041
39.5	1	0	0.828138	10.0899	-0.651613
39.6	1	0	0.828893	10.1215	-0.635728
39.7	1	0	0.829696	10.1527	-0.619419
39.8	1	0	0.830541	10.1835	-0.602718
39.9	1	0	0.831424	10.214	-0.585656
40	1	0	0.832343	10.2441	-0.568262
40.1	1	0	0.833292	10.2738	-0.550568
40.2	1	0	0.834269	10.3032	-0.5326
40.3	1	0	0.835269	10.3321	-0.514388
40.4	1	0	0.83629	10.3607	-0.495958
40.5	1	0	0.837328	10.389	-0.477337
40.6	1	0	0.838379	10.4169	-0.458548
40.7	1	0	0.839441	10.4444	-0.439617
40.8	1	0	0.84051	10.4715	-0.420566
40.9	1	0	0.841584	10.4984	-0.401417
41	1	0	0.84266	10.5248	-0.382192
41.1	1	0	0.843736	10.5509	-0.362912
41.2	1	0	0.844809	10.5767	-0.343594
41.3	1	0	0.845876	10.6022	-0.324259
41.4	1	0	0.846936	10.6273	-0.304922
41.5	1	0	0.847987	10.6521	-0.285602
41.6	1	0	0.849025	10.6765	-0.266312
41.7	1	0	0.850051	10.7007	-0.24707
41.8	1	0	0.851061	10.7245	-0.227887
41.9	1	0	0.852054	10.748	-0.208778
42	1	0	0.85303	10.7713	-0.189754
42.1	1	0	0.853985	10.7942	-0.170829
42.2	1	1	0.852251	10.8402	-0.131917
42.3	1	1	0.850708	10.886	-0.0930705
42.4	1	1	0.849359	10.9315	-0.0543805
42.5	1	1	0.848203	10.9768	-0.0159367
42.6	1	1	0.84724	11.0218	0.0221756
42.7	1	1	0.846467	11.0664	0.0598757
42.8	1	1	0.845881	11.1106	0.0970876
42.9	1	1	0.845478	11.1544	0.13374
43	1	1	0.845254	11.1978	0.169768
43.1	1	1	0.845203	11.2407	0.205111
43.2	1	1	0.845318	11.2831	0.239713
43.3	1	1	0.845592	11.325	0.273527
43.4	1	1	0.846018	11.3663	0.306508
43.5	1	1	0.846588	11.4071	0.338618
43.6	1	1	0.847294	11.4473	0.369824
43.7	1	1	0.848127	11.4868	0.400098
43.8	1	1	0.849079	11.5258	0.429418
43.9	1	1	0.850141	11.5642	0.457765
44	1	1	0.851304	11.6019	0.485126
44.1	1	1	0.85256	11.639	0.511493
44.2	1	1	0.8539	11.6755	0.536858
44.3	1	1	0.855317	11.7113	0.561222
44.4	1	1	0.856801	11.7465	0.584587
44.5	1	1	0.858345	11.781	0.606957
44.6	1	1	0.859942	11.8149	0.62834
44.7	1	1	0.861584	11.8481	0.648748
44.8	1	1	0.863265	11.8808	0.668193
44.9	1	1	0.864977	11.9127	0.686691
45	1	1	0.866715	11.9441	0.704259
45.1	1	1	0.868472	11.9749	0.720915
45.2	1	1	0.870244	12.005	0.736679
45.3	1	1	0.872024	12.0345	0.751573
45.4	1	1	0.873809	12.0635	0.765619
45.5	1	1	0.875594	12.0918	0.77884
45.6	1	1	0.877374	12.1196	0.79126
45.7	1	1	0.879147	12.1468	0.802902
45.8	1	1	0.880907	12.1735	0.813792
45.9	1	1	0.882653	12.1996	0.823953
46	1	1	0.884381	12.2252	0.83341
46.1	1	1	0.886089	12.2503	0.842188
46.2	1	1	0.887775	12.2748	0.850312
46.3	1	1	0.889435	12.2989	0.857806
46.4	1	1	0.891069	12.3225	0.864693
46.5	1	1	0.892675	12.3455	0.870997
46.6	1	1	0.894251	12.3682	0.876743
46.7	1	1	0.895796	12.3903	0.881951
46.8	1	1	0.897309	12.412	0.886645
46.9	1	1	0.898789	12.4333	0.890847
47	1	1	0.900235	12.4542	0.894577
47.1	1	1	0.901646	12.4746	0.897856
47.2	1	1	0.903023	12.4947	0.900703
47.3	1	1	0.904364	12.5143	0.903139
47.4	1	1	0.905669	12.5336	0.905182
47.5	1	1	0.906938	12.5525	0.906851
47.6	1	1	0.908171	12.571	0.908161
47.7	1	1	0.909368	12.5892	0.909131
47.8	1	1	0.910529	12.607	0.909777
47.9	1	1	0.911653	12.6245	0.910114
48	1	1	0.912742	12.6416	0.910157
48.1	1	1	0.913794	12.6585	0.909921
48.2	0	1	0.915521	12.6867	0.908906
48.3	0	1	0.91722	12.7141	0.907229
48.4	0	1	0.918889	12.7409	0.904935
48.5	0	1	0.920526	12.7669	0.902072
48.6	0	1	0.922129	12.7924	0.898682
48.7	0	1	0.923696	12.8171	0.894808
48.8	0	1	0.925226	12.8413	0.890489
48.9	0	1	0.926718	12.8648	0.885763
49	0	1	0.928171	12.8877	0.880664
49.1	0	1	0.929585	12.91	0.875227
49.2	0	1	0.930959	12.9318	0.869484
49.3	0	1	0.932293	12.953	0.863463
49.4	0	1	0.933587	12.9737	0.857193
49.5	0	1	0.934841	12.9939	0.8507
49.6	0	1	0.936054	13.0136	0.844009
49.7	0	1	0.937229	13.0327	0.837142
49.8	0	1	0.938364	13.0514	0.830122
49.9	0	1	0.93946	13.0697	0.822966
50	0	1	0.940519	13.0875	0.815695
50.1	0	1	0.94154	13.1048	0.808325
50.2	0	1	0.942523	13.1217	0.800873
50.3	0	1	0.943471	13.1382	0.793352
50.4	0	1	0.944383	13.1544	0.785777
50.5	0	1	0.94526	13.1701	0.77816
50.6	0	1	0.946104	13.1855	0.770513
50.7	0	1	0.946914	13.2005	0.762847
50.8	0	1	0.947691	13.2151	0.755171
50.9	0	1	0.948437	13.2294	0.747494
51	0	1	0.949152	13.2434	0.739824
51.1	0	1	0.949836	13.257	0.73217
51.2	0	1	0.950492	13.2703	0.724537
51.3	0	1	0.951118	13.2834	0.716933
51.4	0	1	0.951717	13.2961	0.709362
51.5	0	1	0.952289	13.3086	0.701831
51.6	0	1	0.952834	13.3207	0.694343
51.7	0	1	0.953354	13.3326	0.686902
51.8	0	1	0.953849	13.3443	0.679514
51.9	0	1	0.954319	13.3557	0.67218
52	0	1	0.954766	13.3668	0.664904
52.1	0	1	0.95519	13.3777	0.657689
52.2	0	1	0.955592	13.3884	0.650536
52.3	0	1	0.955972	13.3988	0.643448
52.4	0	1	0.956331	13.409	0.636428
52.5	0	1	0.95667	13.419	0.629475
52.6	0	1	0.956988	13.4288	0.622592
52.7	0	1	0.957288	13.4384	0.615779
52.8	0	1	0.957569	13.4478	0.609038
52.9	0	1	0.957831	13.457	0.602369
53	0	1	0.958075	13.4661	0.595773
53.1	0	1	0.958303	13.4749	0.58925
53.2	0	1	0.958513	13.4836	0.5828
53.3	0	1	0.958707	13.4921	0.576424
53.4	0	1	0.958885	13.5004	0.570121
53.5	0	1	0.959047	13.5086	0.563892
53.6	0	1	0.959194	13.5166	0.557736
53.7	0	1	0.959326	13.5245	0.551652
53.8	0	1	0.959444	13.5322	0.545641
53.9	0	1	0.959547	13.5398	0.539702
54	0	1	0.959637	13.5473	0.533835
54.1	0	1	0.959713	13.5546	0.528038
54.2	0	0	0.958508	13.5804	0.506502
54.3	0	0	0.957283	13.6063	0.484671
54.4	0	0	0.95604	13.6321	0.462561
54.5	0	0	0.954777	13.658	0.440191
54.6	0	0	0.953495	13.6839	0.417577
54.7	0	0	0.952194	13.7097	0.394736
54.8	0	0	0.950874	13.7356	0.371685
54.9	0	0	0.949536	13.7614	0.348443
55	0	0	0.948179	13.7873	0.325027
55.1	0	0	0.946803	13.8131	0.301455
55.2	0	0	0.945409	13.839	0.277744
55.3	0	0	0.943997	13.8648	0.253912
55.4	0	0	0.942567	13.8907	0.229977
55.5	0	0	0.941119	13.9165	0.205957
55.6	0	0	0.939653	13.9424	0.18187
55.7	0	0	0.938169	13.9682	0.157734
55.8	0	0	0.936667	13.9941	0.133567
55.9	0	0	0.935148	14.0199	0.109386
56	0	0	0.933612	14.0458	0.0852088
56.1	0	0	0.932059	14.0716	0.0610539
56.2	0	0	0.930488	14.0975	0.0369385
56.3	0	0	0.9289	14.1233	0.0128804
56.4	0	0	0.927295	14.1491	-0.0111033
56.5	0	0	0.925674	14.175	-0.034995
56.6	0	0	0.924035	14.2008	-0.0587776
56.7	0	0	0.922381	14.2267	-0.0824341
56.8	0	0	0.920709	14.2525	-0.105948
56.9	0	0	0.919022	14.2783	-0.129301
57	0	0	0.917318	14.3042	-0.152479
57.1	0	0	0.915598	14.33	-0.175464
57.2	0	0	0.913863	14.3558	-0.19824
57.3	0	0	0.912111	14.3817	-0.220791
57.4	0	0	0.910344	14.4075	-0.243103
57.5	0	0	0.908561	14.4333	-0.265159
57.6	0	0	0.906762	14.4592	-0.286944
57.7	0	0	0.904949	14.485	-0.308443
57.8	0	0	0.90312	14.5108	-0.329642
57.9	0	0	0.901276	14.5366	-0.350526
58	0	0	0.899416	14.5625	-0.371082
58.1	0	0	0.897542	14.5883	-0.391296
58.2	0	0	0.895654	14.6141	-0.411154
58.3	0	0	0.89375	14.6399	-0.430643
58.4	0	0	0.891832	14.6657	-0.449751
58.5	0	0	0.8899	14.6916	-0.468465
58.6	0	0	0.887953	14.7174	-0.486773
58.7	0	0	0.885992	14.7432	-0.504664
58.8	0	0	0.884018	14.769	-0.522126
58.9	0	0	0.882029	14.7948	-0.539149
59	0	0	0.880026	14.8206	-0.555722
59.1	0	0	0.87801	14.8464	-0.571834
59.2	0	0	0.87598	14.8723	-0.587477
59.3	0	0	0.873937	14.8981	-0.602641
59.4	0	0	0.87188	14.9239	-0.617317
59.5	0	0	0.86981	14.9497	-0.631496
59.6	0	0	0.867727	14.9755	-0.645171
59.7	0	0	0.865631	15.0013	-0.658334
59.8	0	0	0.863522	15.0271	-0.670978
59.9	0	0	0.861401	15.0529	-0.683096
60	0	0	0.859267	15.0787	-0.694682
60.1	0	0	0.85712	15.1045	-0.705729
60.2	1	0	0.854521	15.1432	-0.721815
60.3	1	0	0.852013	15.1819	-0.736821
60.4	1	0	0.8496	15.2207	-0.750726
60.5	1	0	0.847287	15.2595	-0.763514
60.6	1	0	0.845079	15.2984	-0.775173
60.7	1	0	0.842977	15.3372	-0.785691
60.8	1	0	0.840986	15.376	-0.795063
60.9	1	0	0.839108	15.4147	-0.803284
61	1	0	0.837345	15.4534	-0.810355
61.1	1	0	0.835698	15.492	-0.816278
61.2	1	0	0.83417	15.5304	-0.821059
61.3	1	0	0.83276	15.5688	-0.824708
61.4	1	0	0.831469	15.607	-0.827235
61.5	1	0	0.830297	15.645	-0.828654
61.6	1	0	0.829243	15.6829	-0.828983
61.7	1	0	0.828307	15.7206	-0.828241
61.8	1	0	0.827487	15.7581	-0.826448
61.9	1	0	0.82678	15.7953	-0.823628
62	1	0	0.826186	15.8323	-0.819806
62.1	1	0	0.825702	15.8691	-0.81501
62.2	1	0	0.825325	15.9056	-0.809266
62.3	1	0	0.825051	15.9418	-0.802605
62.4	1	0	0.824879	15.9777	-0.795057
62.5	1	0	0.824804	16.0133	-0.786655
62.6	1	0	0.824822	16.0486	-0.777431
62.7	1	0	0.824931	16.0836	-0.767418
62.8	1	0	0.825125	16.1182	-0.756651
62.9	1	0	0.825402	16.1526	-0.745163
63	1	0	0.825756	16.1865	-0.732989
63.1	1	0	0.826184	16.2202	-0.720164
63.2	1	0	0.826681	16.2534	-0.706722
63.3	1	0	0.827244	16.2863	-0.692697
63.4	1	0	0.827867	16.3189	-0.678124
63.5	1	0	0.828547	16.3511	-0.663037
63.6	1	0	0.829279	16.3829	-0.647469
63.7	1	0	0.830059	16.4143	-0.631453
63.8	1	0	0.830884	16.4454	-0.615021
63.9	1	0	0.831748	16.4761	-0.598206
64	1	0	0.832649	16.5064	-0.581037
64.1	1	0	0.833581	16.5364	-0.563545
64.2	1	0	0.834543	16.5659	-0.54576
64.3	1	0	0.835529	16.5952	-0.52771
64.4	1	0	0.836536	16.624	-0.509423
64.5	1	0	0.837562	16.6525	-0.490925
64.6	1	0	0.838602	16.6806	-0.472242
64.7	1	0	0.839654	16.7083	-0.453399
64.8	1	0	0.840714	16.7357	-0.434421
64.9	1	0	0.84178	16.7628	-0.415328
65	1	0	0.842849	16.7895	-0.396145
65.1	1	0	0.843918	16.8158	-0.376891
65.2	1	0	0.844985	16.8418	-0.357587
65.3	1	0	0.846048	16.8675	-0.338252
65.4	1	0	0.847103	16.8928	-0.318904
65.5	1	0	0.84815	16.9178	-0.29956
65.6	1	0	0.849185	16.9424	-0.280237
65.7	1	0	0.850208	16.9668	-0.260951
65.8	1	0	0.851215	16.9908	-0.241715
65.9	1	0	0.852207	17.0146	-0.222543
66	1	0	0.85318	17.038	-0.20345
66.1	1	0	0.854134	17.0611	-0.184446
66.2	1	1	0.852331	17.1071	-0.145584
66.3	1	1	0.850718	17.1529	-0.106753
66.4	1	1	0.849299	17.1986	-0.0680444
66.5	1	1	0.848074	17.2439	-0.0295502
66.6	1	1	0.847043	17.289	0.00864367
66.7	1	1	0.846203	17.3337	0.0464551
66.8	1	1	0.845552	17.378	0.0838065
66.9	1	1	0.845087	17.422	0.120625
67	1	1	0.844802	17.4655	0.156844
67.1	1	1	0.844693	17.5086	0.192402
67.2	1	1	0.844754	17.5511	0.22724
67.3	1	1	0.844977	17.5932	0.261309
67.4	1	1	0.845355	17.6347	0.294563
67.5	1	1	0.845881	17.6756	0.326962
67.6	1	1	0.846546	17.716	0.35847
67.7	1	1	0.847342	17.7558	0.389059
67.8	1	1	0.84826	17.795	0.418704
67.9	1	1	0.849293	17.8336	0.447385
68	1	1	0.85043	17.8715	0.475087
68.1	1	1	0.851664	17.9088	0.501799
68.2	1	1	0.852986	17.9455	0.527514
68.3	1	1	0.854387	17.9815	0.552231
68.4	1	1	0.855859	18.0169	0.575949
68.5	1	1	0.857395	18.0517	0.598672
68.6	1	1	0.858986	18.0858	0.620408
68.7	1	1	0.860626	18.1193	0.641166
68.8	1	1	0.862307	18.1521	0.660959
68.9	1	1	0.864022	18.1843	0.6798
69	1	1	0.865765	18.2159	0.697706
69.1	1	1	0.867531	18.2469	0.714696
69.2	1	1	0.869312	18.2772	0.730787
69.3	1	1	0.871105	18.307	0.746002
69.4	1	1	0.872904	18.3361	0.760362
69.5	1	1	0.874704	18.3647	0.773889
69.6	1	1	0.876501	18.3927	0.786608
69.7	1	1	0.878292	18.4201	0.798541
69.8	1	1	0.880073	18.447	0.809713
69.9	1	1	0.881839	18.4733	0.820148
70	1	1	0.88359	18.4991	0.829872
70.1	1	1	0.885321	18.5243	0.838908
70.2	1	1	0.88703	18.5491	0.847281
70.3	1	1	0.888715	18.5733	0.855016
70.4	1	1	0.890374	18.597	0.862136
70.5	1	1	0.892005	18.6203	0.868665
70.6	1	1	0.893607	18.6431	0.874626
70.7	1	1	0.895178	18.6654	0.880043
70.8	1	1	0.896718	18.6873	0.884937
70.9	1	1	0.898224	18.7087	0.889331
71	1	1	0.899697	18.7297	0.893246
71.1	1	1	0.901136	18.7503	0.896703
71.2	1	1	0.902539	18.7705	0.899722
71.3	1	1	0.903908	18.7903	0.902321
71.4	1	1	0.90524	18.8097	0.904521
71.5	1	1	0.906537	18.8287	0.90634
71.6	1	1	0.907797	18.8474	0.907795
71.7	1	1	0.909021	18.8657	0.908903
71.8	1	1	0.910209	18.8836	0.909681
71.9	1	1	0.91136	18.9012	0.910144
72	1	1	0.912476	18.9185	0.910308
72.1	1	1	0.913555	18.9354	0.910188
72.2	0	1	0.915306	18.9638	0.909344
72.3	0	1	0.917029	18.9913	0.907826
72.4	0	1	0.918722	19.0182	0.905683
72.5	0	1	0.920382	19.0444	0.902961
72.6	0	1	0.922009	19.07	0.899704
72.7	0	1	0.9236	19.0948	0.895953
72.8	0	1	0.925153	19.1191	0.891749
72.9	0	1	0.926669	19.1427	0.88713
73	0	1	0.928145	19.1658	0.882131
73.1	0	1	0.929582	19.1882	0.876787
73.2	0	1	0.930978	19.2101	0.87113
73.3	0	1	0.932334	19.2314	0.86519
73.4	0	1	0.93365	19.2522	0.858994
73.5	0	1	0.934925	19.2724	0.852571
73.6	0	1	0.93616	19.2922	0.845943
73.7	0	1	0.937355	19.3114	0.839136
73.8	0	1	0.938511	19.3302	0.832169
73.9	0	1	0.939627	19.3485	0.825064
74	0	1	0.940705	19.3664	0.81784
74.1	0	1	0.941745	19.3838	0.810513
74.2	0	1	0.942747	19.4008	0.803099
74.3	0	1	0.943712	19.4174	0.795614
74.4	0	1	0.944641	19.4336	0.788072
74.5	0	1	0.945535	19.4494	0.780485
74.6	0	1	0.946394	19.4648	0.772865
74.7	0	1	0.947219	19.4798	0.765223
74.8	0	1	0.94801	19.4945	0.757569
74.9	0	1	0.94877	19.5089	0.749912
75	0	1	0.949497	19.5229	0.742261
75.1	0	1	0.950193	19.5366	0.734622
75.2	0	1	0.95086	19.55	0.727003
75.3	0	1	0.951496	19.563	0.719411
75.4	0	1	0.952104	19.5758	0.711851
75.5	0	1	0.952684	19.5883	0.704329
75.6	0	1	0.953236	19.6005	0.696848
75.7	0	1	0.953762	19.6125	0.689414
75.8	0	1	0.954262	19.6241	0.682031
75.9	0	1	0.954736	19.6355	0.674701
76	0	1	0.955186	19.6467	0.667428
76.1	0	1	0.955611	19.6576	0.660215
76.2	0	1	0.956014	19.6683	0.653064
76.3	0	1	0.956393	19.6788	0.645977
76.4	0	1	0.95675	19.689	0.638957
76.5	0	1	0.957086	19.6991	0.632004
76.6	0	1	0.957401	19.7089	0.625121
76.7	0	1	0.957696	19.7185	0.618308
76.8	0	1	0.957971	19.7279	0.611566
76.9	0	1	0.958226	19.7372	0.604897
77	0	1	0.958463	19.7462	0.598301
77.1	0	1	0.958681	19.7551	0.591778
77.2	0	1	0.958882	19.7638	0.58533
77.3	0	1	0.959066	19.7723	0.578955
77.4	0	1	0.959234	19.7806	0.572655
77.5	0	1	0.959385	19.7888	0.566429
77.6	0	1	0.95952	19.7968	0.560277
77.7	0	1	0.959641	19.8047	0.5542
77.8	0	1	0.959746	19.8124	0.548196
77.9	0	1	0.959838	19.82	0.542266
78	0	1	0.959915	19.8274	0.536408
78.1	0	1	0.959979	19.8347	0.530624
78.2	0	0	0.958749	19.8605	0.509118
78.3	0	0	0.957499	19.8864	0.487317
78.4	0	0	0.956229	19.9122	0.465237
78.5	0	0	0.95494	19.9381	0.442896
78.6	0	0	0.953632	19.9639	0.420309
78.7	0	0	0.952305	19.9898	0.397495
78.8	0	0	0.950959	20.0156	0.374471
78.9	0	0	0.949594	20.0415	0.351254
79	0	0	0.94821	20.0673	0.327862
79.1	0	0	0.946808	20.0931	0.304313
79.2	0	0	0.945387	20.119	0.280624
79.3	0	0	0.943948	20.1448	0.256814
79.4	0	0	0.94249	20.1707	0.232899
79.5	0	0	0.941015	20.1965	0.208899
79.6	0	0	0.939522	20.2223	0.184831
79.7	0	0	0.93801	20.2482	0.160712
79.8	0	0	0.936481	20.274	0.136561
79.9	0	0	0.934935	20.2998	0.112395
80	0	0	0.933371	20.3257	0.0882322
80.1	0	0	0.93179	20.3515	0.0640905
80.2	0	0	0.930192	20.3774	0.0399873
80.3	0	0	0.928576	20.4032	0.0159401
80.4	0	0	0.926944	20.429	-0.00803356
80.5	0	0	0.925295	20.4549	-0.0319164
80.6	0	0	0.923629	20.4807	-0.0556913
80.7	0	0	0.921946	20.5065	-0.0793412
80.8	0	0	0.920248	20.5323	-0.102849
80.9	0	0	0.918532	20.5582	-0.126199
81	0	0	0.916801	20.584	-0.149373
81.1	0	0	0.915054	20.6098	-0.172356
81.2	0	0	0.913291	20.6357	-0.195131
81.3	0	0	0.911512	20.6615	-0.217683
81.4	0	0	0.909717	20.6873	-0.239996
81.5	0	0	0.907907	20.7132	-0.262054
81.6	0	0	0.906081	20.739	-0.283843
81.7	0	0	0.90424	20.7648	-0.305347
81.8	0	0	0.902384	20.7906	-0.326552
81.9	0	0	0.900513	20.8165	-0.347443
82	0	0	0.898627	20.8423	-0.368007
82.1	0	0	0.896727	20.8681	-0.38823
82.2	0	0	0.894811	20.8939	-0.408099
82.3	0	0	0.892882	20.9198	-0.4276
82.4	0	0	0.890937	20.9456	-0.44672
82.5	0	0	0.888979	20.9714	-0.465448
82.6	0	0	0.887006	20.9972	-0.483771
82.7	0	0	0.88502	21.023	-0.501678
82.8	0	0	0.883019	21.0489	-0.519158
82.9	0	0	0.881005	21.0747	-0.536199
83	0	0	0.878977	21.1005	-0.552791
83.1	0	0	0.876936	21.1263	-0.568924
83.2	0	0	0.874881	21.1521	-0.584588
83.3	0	0	0.872813	21.1779	-0.599775
83.4	0	0	0.870732	21.2038	-0.614474
83.5	0	0	0.868638	21.2296	-0.628678
83.6	0	0	0.866531	21.2554	-0.642378
83.7	0	0	0.864412	21.2812	-0.655568
83.8	0	0	0.862279	21.307	-0.668239
83.9	0	0	0.860135	21.3328	-0.680385
84	0	0	0.857978	21.3586	-0.692
84.1	0	0	0.855808	21.3845	-0.703077
84.2	1	0	0.853189	21.4232	-0.719225
84.3	1	0	0.850661	21.4619	-0.734294
84.4	1	0	0.848229	21.5008	-0.748265
84.5	1	0	0.845898	21.5396	-0.761121
84.6	1	0	0.843672	21.5785	-0.772847
84.7	1	0	0.841553	21.6173	-0.783435
84.8	1	0	0.839545	21.6562	-0.792877
84.9	1	0	0.837651	21.6949	-0.80117
85	1	0	0.835873	21.7336	-0.808313
85.1	1	0	0.834212	21.7723	-0.814309
85.2	1	0	0.83267	21.8108	-0.819163
85.3	1	0	0.831248	21.8492	-0.822885
85.4	1	0	0.829945	21.8874	-0.825485
85.5	1	0	0.828762	21.9255	-0.826978
85.6	1	0	0.827698	21.9634	-0.82738
85.7	1	0	0.826752	22.0012	-0.826711
85.8	1	0	0.825923	22.0387	-0.82499
85.9	1	0	0.825209	22.076	-0.822243
86	1	0	0.824609	22.113	-0.818492
86.1	1	0	0.824118	22.1498	-0.813766
86.2	1	0	0.823736	22.1864	-0.808092
86.3	1	0	0.823458	22.2226	-0.8015
86.4	1	0	0.823282	22.2586	-0.79402
86.5	1	0	0.823204	22.2942	-0.785685
86.6	1	0	0.82322	22.3296	-0.776526
86.7	1	0	0.823327	22.3646	-0.766578
86.8	1	0	0.823521	22.3993	-0.755874
86.9	1	0	0.823797	22.4337	-0.744448
87	1	0	0.824152	22.4677	-0.732335
87.1	1	0	0.824581	22.5013	-0.719569
87.2	1	0	0.82508	22.5347	-0.706185
87.3	1	0	0.825645	22.5676	-0.692217
87.4	1	0	0.826271	22.6002	-0.677699
87.5	1	0	0.826954	22.6324	-0.662666
87.6	1	0	0.827689	22.6643	-0.64715
87.7	1	0	0.828473	22.6958	-0.631185
87.8	1	0	0.829302	22.7269	-0.614803
87.9	1	0	0.830171	22.7576	-0.598035
88	1	0	0.831077	22.788	-0.580913
88.1	1	0	0.832015	22.818	-0.563467
88.2	1	0	0.832982	22.8476	-0.545726
88.3	1	0	0.833974	22.8768	-0.527718
88.4	1	0	0.834987	22.9057	-0.509472
88.5	1	0	0.836019	22.9342	-0.491014
88.6	1	0	0.837065	22.9623	-0.47237
88.7	1	0	0.838123	22.9901	-0.453564
88.8	1	0	0.83919	23.0175	-0.434621
88.9	1	0	0.840263	23.0446	-0.415564
89	1	0	0.841338	23.0713	-0.396414
89.1	1	0	0.842414	23.0977	-0.377192
89.2	1	0	0.843488	23.1237	-0.35792
89.3	1	0	0.844557	23.1494	-0.338615
89.4	1	0	0.845619	23.1748	-0.319296
89.5	1	0	0.846672	23.1998	-0.299981
89.6	1	0	0.847714	23.2245	-0.280685
89.7	1	0	0.848743	23.2488	-0.261425
89.8	1	0	0.849758	23.2729	-0.242214
89.9	1	0	0.850755	23.2966	-0.223068
90	1	0	0.851735	23.3201	-0.203998
90.1	1	0	0.852695	23.3432	-0.185017
90.2	1	1	0.850874	23.3893	-0.146185
90.3	1	1	0.849247	23.4352	-0.107382
90.4	1	1	0.847815	23.4808	-0.0687022
90.5	1	1	0.846579	23.5262	-0.0302347
90.6	1	1	0.845539	23.5713	0.00793366
90.7	1	1	0.844694	23.6161	0.0457209
90.8	1	1	0.844039	23.6605	0.0830495
90.9	1	1	0.843572	23.7045	0.119847
91	1	1	0.843288	23.7481	0.156046
91.1	1	1	0.843182	23.7912	0.191585
91.2	1	1	0.843247	23.8338	0.226406
91.3	1	1	0.843476	23.8759	0.26046
91.4	1	1	0.843862	23.9174	0.2937
91.5	1	1	0.844398	23.9584	0.326086
91.6	1	1	0.845075	23.9989	0.357583
91.7	1	1	0.845884	24.0387	0.388163
91.8	1	1	0.846817	24.0779	0.4178
91.9	1	1	0.847865	24.1165	0.446474
92	1	1	0.84902	24.1545	0.474171
92.1	1	1	0.850272	24.1919	0.500879
92.2	1	1	0.851613	24.2286	0.526592
92.3	1	1	0.853034	24.2647	0.551307
92.4	1	1	0.854528	24.3001	0.575025
92.5	1	1	0.856086	24.3349	0.59775
92.6	1	1	0.857699	24.369	0.619488
92.7	1	1	0.859362	24.4025	0.640249
92.8	1	1	0.861066	24.4354	0.660046
92.9	1	1	0.862805	24.4676	0.678892
93	1	1	0.864573	24.4992	0.696804
93.1	1	1	0.866363	24.5302	0.7138
93.2	1	1	0.868169	24.5606	0.729899
93.3	1	1	0.869986	24.5903	0.745122
93.4	1	1	0.87181	24.6195	0.75949
93.5	1	1	0.873635	24.6481	0.773027
93.6	1	1	0.875457	24.6761	0.785755
93.7	1	1	0.877273	24.7035	0.797698
93.8	1	1	0.879078	24.7304	0.808881
93.9	1	1	0.880869	24.7567	0.819327
94	1	1	0.882643	24.7825	0.829062
94.1	1	1	0.884398	24.8078	0.838109
94.2	1	1	0.88613	24.8325	0.846494
94.3	1	1	0.887839	24.8568	0.854241
94.4	1	1	0.889521	24.8805	0.861373
94.5	1	1	0.891175	24.9038	0.867914
94.6	1	1	0.892799	24.9266	0.873888
94.7	1	1	0.894393	24.9489	0.879318
94.8	1	1	0.895954	24.9708	0.884225
94.9	1	1	0.897482	24.9922	0.888633
95	1	1	0.898976	25.0132	0.892561
95.1	1	1	0.900435	25.0338	0.896031
95.2	1	1	0.90186	25.054	0.899064
95.3	1	1	0.903248	25.0738	0.901677
95.4	1	1	0.9046	25.0932	0.903892
95.5	1	1	0.905916	25.1122	0.905725
95.6	1	1	0.907196	25.1308	0.907194
95.7	1	1	0.908439	25.1491	0.908318
95.8	1	1	0.909646	25.167	0.909111
95.9	1	1	0.910816	25.1846	0.90959
96	1	1	0.91195	25.2019	0.90977
96.1	1	1	0.913048	25.2188	0.909666
96.2	0	1	0.914812	25.2471	0.908834
96.3	0	1	0.916548	25.2747	0.907328
96.4	0	1	0.918252	25.3016	0.905197
96.5	0	1	0.919924	25.3278	0.902487
96.6	0	1	0.92156	25.3533	0.899241
96.7	0	1	0.92316	25.3781	0.895503
96.8	0	1	0.924721	25.4024	0.891312
96.9	0	1	0.926243	25.426	0.886707
97	0	1	0.927726	25.449	0.881722
97.1	0	1	0.929168	25.4714	0.876392
97.2	0	1	0.93057	25.4933	0.87075
97.3	0	1	0.931931	25.5145	0.864825
97.4	0	1	0.93325	25.5353	0.858645
97.5	0	1	0.934529	25.5555	0.852237
97.6	0	1	0.935768	25.5753	0.845627
97.7	0	1	0.936966	25.5945	0.838837
97.8	0	1	0.938125	25.6133	0.831889
97.9	0	1	0.939245	25.6315	0.824802
98	0	1	0.940326	25.6494	0.817597
98.1	0	1	0.941369	25.6668	0.81029
98.2	0	1	0.942375	25.6838	0.802898
98.3	0	1	0.943344	25.7003	0.795435
98.4	0	1	0.944278	25.7165	0.787915
98.5	0	1	0.945177	25.7322	0.780351
98.6	0	1	0.946042	25.7476	0.772755
98.7	0	1	0.946874	25.7627	0.765138
98.8	0	1	0.947673	25.7773	0.757509
98.9	0	1	0.94844	25.7917	0.749877
99	0	1	0.949177	25.8057	0.742252
99.1	0	1	0.949884	25.8193	0.734641
99.2	0	1	0.950561	25.8327	0.72705
99.3	0	1	0.95121	25.8458	0.719485
99.4	0	1	0.951832	25.8585	0.711954
99.5	0	1	0.952426	25.871	0.70446
99.6	0	1	0.952995	25.8832	0.697009
99.7	0	1	0.953538	25.8951	0.689605
99.8	0	1	0.954057	25.9068	0.682252
99.9	0	1	0.954552	25.9182	0.674952
100	0	1	0.955023	25.9293	0.667709
100.1	0	1	0.955472	25.9402	0.660527
100.2	0	1	0.955899	25.9509	0.653406
100.3	0	1	0.956305	25.9614	0.646349
100.4	0	1	0.95669	25.9716	0.639358
100.5	0	1	0.957055	25.9816	0.632435
100.6	0	1	0.957401	25.9914	0.625581
100.7	0	1	0.957727	26.0011	0.618796
100.8	0	1	0.958036	26.0105	0.612082
100.9	0	1	0.958326	26.0197	0.60544
101	0	1	0.958599	26.0287	0.598869
101.1	0	1	0.958855	26.0376	0.592371
101.2	0	1	0.959094	26.0463	0.585946
101.3	0	1	0.959318	26.0548	0.579593
101.4	0	1	0.959525	26.0632	0.573313
101.5	0	1	0.959717	26.0714	0.567106
101.6	0	1	0.959895	26.0794	0.560971
101.7	0	1	0.960057	26.0873	0.554908
101.8	0	1	0.960206	26.095	0.548917
101.9	0	1	0.96034	26.1026	0.542997
102	0	1	0.96046	26.11	0.537148
102.1	0	1	0.960567	26.1174	0.531369
102.2	0	0	0.959333	26.1432	0.509865
102.3	0	0	0.958079	26.169	0.488065
102.4	0	0	0.956805	26.1949	0.465986
102.5	0	0	0.955511	26.2207	0.443644
102.6	0	0	0.954199	26.2465	0.421058
102.7	0	0	0.952867	26.2724	0.398245
102.8	0	0	0.951516	26.2982	0.375221
102.9	0	0	0.950146	26.324	0.352005
103	0	0	0.948757	26.3498	0.328613
103.1	0	0	0.94735	26.3757	0.305064
103.2	0	0	0.945923	26.4015	0.281375
103.3	0	0	0.944479	26.4273	0.257564
103.4	0	0	0.943016	26.4532	0.23365
103.5	0	0	0.941535	26.479	0.209649
103.6	0	0	0.940036	26.5048	0.185579
103.7	0	0	0.938519	26.5306	0.16146
103.8	0	0	0.936984	26.5565	0.137308
103.9	0	0	0.935431	26.5823	0.113141
104	0	0	0.933861	26.6081	0.0889767
104.1	0	0	0.932274	26.6339	0.0648334
104.2	0	0	0.930669	26.6598	0.0407285
104.3	0	0	0.929047	26.6856	0.0166794
104.4	0	0	0.927407	26.7114	-0.00729642
104.5	0	0	0.925751	26.7372	-0.0311816
104.6	0	0	0.924079	26.763	-0.0549591
104.7	0	0	0.922389	26.7889	-0.0786117
104.8	0	0	0.920683	26.8147	-0.102123
104.9	0	0	0.91896	26.8405	-0.125475
105	0	0	0.917222	26.8663	-0.148653
105.1	0	0	0.915467	26.8921	-0.171639
105.2	0	0	0.913696	26.918	-0.194419
105.3	0	0	0.911909	26.9438	-0.216974
105.4	0	0	0.910106	26.9696	-0.239292
105.5	0	0	0.908288	26.9954	-0.261354
105.6	0	0	0.906454	27.0212	-0.283148
105.7	0	0	0.904604	27.047	-0.304657
105.8	0	0	0.90274	27.0729	-0.325867
105.9	0	0	0.90086	27.0987	-0.346765
106	0	0	0.898966	27.1245	-0.367334
106.1	0	0	0.897056	27.1503	-0.387564
106.2	0	0	0.895132	27.1761	-0.407438
106.3	0	0	0.893193	27.2019	-0.426946
106.4	0	0	0.891239	27.2277	-0.446073
106.5	0	0	0.889271	27.2535	-0.464808
106.6	0	0	0.887289	27.2793	-0.483139
106.7	0	0	0.885293	27.3052	-0.501054
106.8	0	0	0.883283	27.331	-0.518541
106.9	0	0	0.881259	27.3568	-0.535591
107	0	0	0.879221	27.3826	-0.552191
107.1	0	0	0.87717	27.4084	-0.568333
107.2	0	0	0.875105	27.4342	-0.584006
107.3	0	0	0.873027	27.46	-0.599202
107.4	0	0	0.870936	27.4858	-0.613911
107.5	0	0	0.868831	27.5116	-0.628125
107.6	0	0	0.866714	27.5374	-0.641835
107.7	0	0	0.864583	27.5632	-0.655035
107.8	0	0	0.862441	27.589	-0.667717
107.9	0	0	0.860285	27.6148	-0.679874
108	0	0	0.858117	27.6406	-0.6915
108.1	0	0	0.855937	27.6664	-0.702589
108.2	1	0	0.853272	27.7051	-0.718739
108.3	1	0	0.850699	27.7439	-0.733809
108.4	1	0	0.848222	27.7827	-0.747781
108.5	1	0	0.845847	27.8216	-0.760636
108.6	1	0	0.843577	27.8605	-0.772363
108.7	1	0	0.841415	27.8994	-0.78295
108.8	1	0	0.839365	27.9382	-0.792392
108.9	1	0	0.83743	27.977	-0.800684
109	1	0	0.835611	28.0157	-0.807825
109.1	1	0	0.833911	28.0544	-0.81382
109.2	1	0	0.832331	28.0929	-0.818672
109.3	1	0	0.830871	28.1313	-0.822392
109.4	1	0	0.829533	28.1696	-0.82499
109.5	1	0	0.828316	28.2078	-0.82648
109.6	1	0	0.827219	28.2457	-0.82688
109.7	1	0	0.826242	28.2835	-0.826208
109.8	1	0	0.825383	28.321	-0.824484
109.9	1	0	0.824641	28.3583	-0.821733
110	1	0	0.824014	28.3954	-0.81798
110.1	1	0	0.823499	28.4323	-0.81325
110.2	1	0	0.823093	28.4688	-0.807572
110.3	1	0	0.822794	28.5051	-0.800977
110.4	1	0	0.822598	28.5411	-0.793493
110.5	1	0	0.822503	28.5768	-0.785155
110.6	1	0	0.822503	28.6122	-0.775993
110.7	1	0	0.822596	28.6473	-0.766041
110.8	1	0	0.822777	28.6821	-0.755333
110.9	1	0	0.823043	28.7165	-0.743903
111	1	0	0.823389	28.7505	-0.731786
111.1	1	0	0.823811	28.7842	-0.719016
111.2	1	0	0.824304	28.8176	-0.705628
111.3	1	0	0.824865	28.8506	-0.691656
111.4	1	0	0.825489	28.8832	-0.677135
111.5	1	0	0.826172	28.9155	-0.662097
111.6	1	0	0.826909	28.9474	-0.646578
111.7	1	0	0.827696	28.9789	-0.630609
111.8	1	0	0.828529	29.0101	-0.614223
111.9	1	0	0.829404	29.0408	-0.597451
112	1	0	0.830318	29.0712	-0.580325
112.1	1	0	0.831265	29.1013	-0.562875
112.2	1	0	0.832242	29.1309	-0.545129
112.3	1	0	0.833246	29.1602	-0.527118
112.4	1	0	0.834273	29.1891	-0.508867
112.5	1	0	0.835319	29.2177	-0.490405
112.6	1	0	0.836381	29.2459	-0.471756
112.7	1	0	0.837456	29.2737	-0.452946
112.8	1	0	0.838541	29.3011	-0.433999
112.9	1	0	0.839633	29.3282	-0.414937
113	1	0	0.840729	29.355	-0.395782
113.1	1	0	0.841827	29.3814	-0.376556
113.2	1	0	0.842923	29.4074	-0.357278
113.3	1	0	0.844016	29.4331	-0.337968
113.4	1	0	0.845103	29.4585	-0.318643
113.5	1	0	0.846182	29.4836	-0.299322
113.6	1	0	0.84725	29.5083	-0.28002
113.7	1	0	0.848307	29.5327	-0.260753
113.8	1	0	0.84935	29.5568	-0.241535
113.9	1	0	0.850377	29.5805	-0.222381
114	1	0	0.851386	29.604	-0.203304
114.1	1	0	0.852377	29.6272	-0.184315
114.2	1	1	0.850602	29.6732	-0.145524
114.3	1	1	0.849017	29.719	-0.106762
114.4	1	1	0.847624	29.7647	-0.0681208
114.5	1	1	0.846424	29.81	-0.0296917
114.6	1	1	0.845416	29.8551	0.00843931
114.7	1	1	0.844599	29.8998	0.04619
114.8	1	1	0.84397	29.9442	0.0834829
114.9	1	1	0.843525	29.9882	0.120246
115	1	1	0.843259	30.0317	0.15641
115.1	1	1	0.843168	30.0748	0.191915
115.2	1	1	0.843245	30.1173	0.226704
115.3	1	1	0.843483	30.1594	0.260725
115.4	1	1	0.843875	30.2009	0.293933
115.5	1	1	0.844413	30.2419	0.326287
115.6	1	1	0.84509	30.2823	0.357754
115.7	1	1	0.845896	30.322	0.388302
115.8	1	1	0.846823	30.3612	0.417909
115.9	1	1	0.847863	30.3998	0.446552
116	1	1	0.849007	30.4378	0.474219
116.1	1	1	0.850246	30.4751	0.500897
116.2	1	1	0.851573	30.5118	0.526581
116.3	1	1	0.852977	30.5478	0.551266
116.4	1	1	0.854452	30.5832	0.574954
116.5	1	1	0.85599	30.618	0.59765
116.6	1	1	0.857582	30.6521	0.619358
116.7	1	1	0.859222	30.6856	0.64009
116.8	1	1	0.860902	30.7185	0.659858
116.9	1	1	0.862616	30.7507	0.678675
117	1	1	0.864358	30.7823	0.696558
117.1	1	1	0.866121	30.8132	0.713526
117.2	1	1	0.8679	30.8436	0.729596
117.3	1	1	0.86969	30.8734	0.744791
117.4	1	1	0.871485	30.9025	0.759131
117.5	1	1	0.873281	30.9311	0.772639
117.6	1	1	0.875075	30.9591	0.78534
117.7	1	1	0.876861	30.9865	0.797255
117.8	1	1	0.878637	31.0134	0.808411
117.9	1	1	0.8804	31.0397	0.81883
118	1	1	0.882145	31.0655	0.828538
118.1	1	1	0.883871	31.0908	0.837559
118.2	1	1	0.885575	31.1155	0.845917
118.3	1	1	0.887256	31.1398	0.853638
118.4	1	1	0.88891	31.1635	0.860745
118.5	1	1	0.890536	31.1868	0.867261
118.6	1	1	0.892134	31.2096	0.87321
118.7	1	1	0.8937	31.2319	0.878615
118.8	1	1	0.895235	31.2538	0.883498
118.9	1	1	0.896738	31.2753	0.887882
119	1	1	0.898207	31.2963	0.891786
119.1	1	1	0.899641	31.3169	0.895233
119.2	1	1	0.901041	31.3371	0.898243
119.3	1	1	0.902406	31.3569	0.900834
119.4	1	1	0.903735	31.3763	0.903026
119.5	1	1	0.905029	31.3953	0.904837
119.6	1	1	0.906287	31.414	0.906285
119.7	1	1	0.907508	31.4323	0.907387
119.8	1	1	0.908694	31.4502	0.908159
119.9	1	1	0.909844	31.4679	0.908618
120	1	1	0.910959	31.4851	0.908778
120.1	1	1	0.912038	31.5021	0.908654
120.2	0	1	0.913789	31.5304	0.907806
120.3	0	1	0.915514	31.558	0.906285
120.4	0	1	0.91721	31.585	0.904139
120.5	0	1	0.918874	31.6112	0.901415
120.6	0	1	0.920504	31.6367	0.898155
120.7	0	1	0.922098	31.6616	0.894403
120.8	0	1	0.923655	31.6859	0.890199
120.9	0	1	0.925174	31.7095	0.88558
121	0	1	0.926653	31.7326	0.880582
121.1	0	1	0.928093	31.755	0.875239
121.2	0	1	0.929493	31.7769	0.869583
121.3	0	1	0.930852	31.7982	0.863645
121.4	0	1	0.93217	31.819	0.857453
121.5	0	1	0.933448	31.8393	0.851033
121.6	0	1	0.934685	31.859	0.844411
121.7	0	1	0.935882	31.8783	0.837608
121.8	0	1	0.937039	31.8971	0.830648
121.9	0	1	0.938157	31.9154	0.823551
122	0	1	0.939235	31.9332	0.816334
122.1	0	1	0.940276	31.9507	0.809017
122.2	0	1	0.941279	31.9677	0.801614
122.3	0	1	0.942245	31.9842	0.794141
122.4	0	1	0.943175	32.0004	0.786613
122.5	0	1	0.94407	32.0162	0.779041
122.6	0	1	0.94493	32.0316	0.771438
122.7	0	1	0.945756	32.0466	0.763814
122.8	0	1	0.94655	32.0613	0.75618
122.9	0	1	0.947312	32.0756	0.748545
123	0	1	0.948042	32.0896	0.740917
123.1	0	1	0.948743	32.1033	0.733304
123.2	0	1	0.949414	32.1166	0.725713
123.3	0	1	0.950057	32.1297	0.71815
123.4	0	1	0.950672	32.1424	0.710622
123.5	0	1	0.95126	32.1549	0.703132
123.6	0	1	0.951822	32.1671	0.695687
123.7	0	1	0.952359	32.179	0.68829
123.8	0	1	0.952871	32.1906	0.680945
123.9	0	1	0.95336	32.202	0.673656
124	0	1	0.953825	32.2132	0.666425
124.1	0	1	0.954269	32.2241	0.659255
124.2	0	1	0.95469	32.2347	0.652148
124.3	0	1	0.955091	32.2452	0.645106
124.4	0	1	0.955471	32.2554	0.638132
124.5	0	1	0.955832	32.2654	0.631226
124.6	0	1	0.956173	32.2752	0.624389
124.7	0	1	0.956495	32.2848	0.617623
124.8	0	1	0.956799	32.2942	0.610928
124.9	0	1	0.957085	32.3034	0.604305
125	0	1	0.957354	32.3124	0.597754
125.1	0	1	0.957606	32.3212	0.591276
125.2	0	1	0.957841	32.3299	0.584871
125.3	0	1	0.95806	32.3384	0.578539
125.4	0	1	0.958263	32.3467	0.572279
125.5	0	1	0.958451	32.3549	0.566092
125.6	0	1	0.958623	32.3629	0.559977
125.7	0	1	0.958781	32.3708	0.553934
125.8	0	1	0.958923	32.3785	0.547963
125.9	0	1	0.959051	32.386	0.542063
126	0	1	0.959165	32.3935	0.536233
126.1	0	1	0.959265	32.4008	0.530473
126.2	0	0	0.958035	32.4266	0.508979
126.3	0	0	0.956786	32.4525	0.487188
126.4	0	0	0.955518	32.4783	0.465119
126.5	0	0	0.954231	32.5042	0.442788
126.6	0	0	0.952924	32.53	0.420212
126.7	0	0	0.951599	32.5559	0.397408
126.8	0	0	0.950255	32.5817	0.374395
126.9	0	0	0.948893	32.6076	0.351188
127	0	0	0.947512	32.6335	0.327807
127.1	0	0	0.946112	32.6593	0.304268
127.2	0	0	0.944695	32.6852	0.280589
127.3	0	0	0.943259	32.711	0.256789
127.4	0	0	0.941806	32.7369	0.232884
127.5	0	0	0.940334	32.7627	0.208893
127.6	0	0	0.938845	32.7886	0.184835
127.7	0	0	0.937338	32.8144	0.160725
127.8	0	0	0.935814	32.8402	0.136583
127.9	0	0	0.934272	32.8661	0.112427
128	0	0	0.932714	32.8919	0.0882728
128.1	0	0	0.931138	32.9178	0.0641398
128.2	0	0	0.929545	32.9436	0.0400452
128.3	0	0	0.927935	32.9695	0.0160064
128.4	0	0	0.926308	32.9953	-0.00795917
128.5	0	0	0.924665	33.0212	-0.0318341
128.6	0	0	0.923006	33.047	-0.0556013
128.7	0	0	0.92133	33.0728	-0.0792436
128.8	0	0	0.919638	33.0987	-0.102744
128.9	0	0	0.917929	33.1245	-0.126087
129	0	0	0.916205	33.1504	-0.149254
129.1	0	0	0.914465	33.1762	-0.17223
129.2	0	0	0.912709	33.202	-0.194999
129.3	0	0	0.910937	33.2279	-0.217545
129.4	0	0	0.90915	33.2537	-0.239852
129.5	0	0	0.907348	33.2795	-0.261905
129.6	0	0	0.905531	33.3054	-0.283688
129.7	0	0	0.903698	33.3312	-0.305187
129.8	0	0	0.90185	33.357	-0.326388
129.9	0	0	0.899988	33.3829	-0.347275
130	0	0	0.89811	33.4087	-0.367835
130.1	0	0	0.896218	33.4345	-0.388054
130.2	0	0	0.894312	33.4604	-0.407919
130.3	0	0	0.892391	33.4862	-0.427416
130.4	0	0	0.890456	33.512	-0.446534
130.5	0	0	0.888507	33.5378	-0.465259
130.6	0	0	0.886544	33.5637	-0.48358
130.7	0	0	0.884566	33.5895	-0.501485
130.8	0	0	0.882576	33.6153	-0.518963
130.9	0	0	0.880571	33.6411	-0.536003
131	0	0	0.878553	33.667	-0.552594
131.1	0	0	0.876522	33.6928	-0.568726
131.2	0	0	0.874477	33.7186	-0.58439
131.3	0	0	0.872419	33.7444	-0.599576
131.4	0	0	0.870348	33.7702	-0.614275
131.5	0	0	0.868264	33.7961	-0.62848
131.6	0	0	0.866168	33.8219	-0.642181
131.7	0	0	0.864059	33.8477	-0.655371
131.8	0	0	0.861937	33.8735	-0.668044
131.9	0	0	0.859803	33.8993	-0.680192
132	0	0	0.857656	33.9251	-0.691809
132.1	0	0	0.855497	33.951	-0.702889
132.2	1	0	0.852878	33.9897	-0.719035
132.3	1	0	0.850351	34.0285	-0.734103
132.4	1	0	0.84792	34.0673	-0.748072
132.5	1	0	0.84559	34.1062	-0.760926
132.6	1	0	0.843366	34.1451	-0.772651
132.7	1	0	0.84125	34.184	-0.783237
132.8	1	0	0.839246	34.2228	-0.792676
132.9	1	0	0.837357	34.2616	-0.800967
133	1	0	0.835584	34.3004	-0.808107
133.1	1	0	0.833929	34.339	-0.814099
133.2	1	0	0.832394	34.3776	-0.818951
133.3	1	0	0.830979	34.416	-0.822669
133.4	1	0	0.829685	34.4542	-0.825265
133.5	1	0	0.828512	34.4924	-0.826754
133.6	1	0	0.827458	34.5303	-0.827152
133.7	1	0	0.826523	34.5681	-0.826477
133.8	1	0	0.825706	34.6056	-0.824751
133.9	1	0	0.825004	34.6429	-0.821998
134	1	0	0.824417	34.68	-0.818241
134.1	1	0	0.82394	34.7168	-0.813509
134.2	1	0	0.823573	34.7534	-0.807828
134.3	1	0	0.823311	34.7896	-0.801228
134.4	1	0	0.823151	34.8256	-0.793741
134.5	1	0	0.82309	34.8613	-0.785398
134.6	1	0	0.823124	34.8967	-0.776231
134.7	1	0	0.823249	34.9317	-0.766274
134.8	1	0	0.823462	34.9665	-0.75556
134.9	1	0	0.823758	35.0008	-0.744125
135	1	0	0.824133	35.0349	-0.732001
135.1	1	0	0.824583	35.0686	-0.719224
135.2	1	0	0.825103	35.1019	-0.705829
135.3	1	0	0.825689	35.1349	-0.691849
135.4	1	0	0.826337	35.1675	-0.67732
135.5	1	0	0.827043	35.1997	-0.662274
135.6	1	0	0.827802	35.2316	-0.646745
135.7	1	0	0.82861	35.2631	-0.630767
135.8	1	0	0.829462	35.2942	-0.614371
135.9	1	0	0.830356	35.325	-0.597589
136	1	0	0.831286	35.3554	-0.580453
136.1	1	0	0.832249	35.3854	-0.562991
136.2	1	0	0.833241	35.415	-0.545235
136.3	1	0	0.834258	35.4442	-0.527212
136.4	1	0	0.835297	35.4731	-0.508949
136.5	1	0	0.836355	35.5017	-0.490475
136.6	1	0	0.837427	35.5298	-0.471814
136.7	1	0	0.838511	35.5576	-0.452991
136.8	1	0	0.839604	35.585	-0.434031
136.9	1	0	0.840703	35.6121	-0.414955
137	1	0	0.841805	35.6388	-0.395787
137.1	1	0	0.842907	35.6652	-0.376548
137.2	1	0	0.844007	35.6912	-0.357256
137.3	1	0	0.845103	35.7169	-0.337932
137.4	1	0	0.846192	35.7423	-0.318594
137.5	1	0	0.847271	35.7673	-0.299259
137.6	1	0	0.84834	35.792	-0.279944
137.7	1	0	0.849396	35.8164	-0.260663
137.8	1	0	0.850436	35.8405	-0.241433
137.9	1	0	0.851461	35.8642	-0.222265
138	1	0	0.852467	35.8877	-0.203175
138.1	1	0	0.853453	35.9108	-0.184173
138.2	1	1	0.851696	35.9568	-0.145362
138.3	1	1	0.850129	36.0026	-0.106578
138.4	1	1	0.848754	36.0482	-0.0679165
138.5	1	1	0.847571	36.0935	-0.0294662
138.6	1	1	0.84658	36.1386	0.00868612
138.7	1	1	0.845778	36.1833	0.0464582
138.8	1	1	0.845164	36.2276	0.0837727
138.9	1	1	0.844733	36.2715	0.120557
139	1	1	0.844482	36.315	0.156744
139.1	1	1	0.844403	36.358	0.192271
139.2	1	1	0.844492	36.4006	0.227081
139.3	1	1	0.844742	36.4426	0.261125
139.4	1	1	0.845144	36.4841	0.294355
139.5	1	1	0.845692	36.525	0.326732
139.6	1	1	0.846378	36.5653	0.358221
139.7	1	1	0.847193	36.6051	0.388793
139.8	1	1	0.848128	36.6443	0.418422
139.9	1	1	0.849175	36.6828	0.44709
140	1	1	0.850326	36.7207	0.47478
140.1	1	1	0.851571	36.758	0.501482
140.2	1	1	0.852903	36.7947	0.527189
140.3	1	1	0.854312	36.8307	0.551898
140.4	1	1	0.855792	36.866	0.575611
140.5	1	1	0.857333	36.9008	0.59833
140.6	1	1	0.858929	36.9349	0.620062
140.7	1	1	0.860571	36.9683	0.640819
140.8	1	1	0.862254	37.0011	0.66061
140.9	1	1	0.86397	37.0333	0.679451
141	1	1	0.865713	37.0649	0.697358
141.1	1	1	0.867477	37.0958	0.714349
141.2	1	1	0.869256	37.1262	0.730443
141.3	1	1	0.871046	37.1559	0.745661
141.4	1	1	0.872841	37.185	0.760024
141.5	1	1	0.874636	37.2136	0.773555
141.6	1	1	0.876428	37.2416	0.786278
141.7	1	1	0.878213	37.269	0.798215
141.8	1	1	0.879987	37.2958	0.809391
141.9	1	1	0.881746	37.3221	0.819831
142	1	1	0.883489	37.3479	0.829559
142.1	1	1	0.885211	37.3732	0.8386
142.2	1	1	0.886911	37.3979	0.846977
142.3	1	1	0.888587	37.4221	0.854715
142.4	1	1	0.890236	37.4459	0.861839
142.5	1	1	0.891856	37.4691	0.868371
142.6	1	1	0.893447	37.4919	0.874335
142.7	1	1	0.895007	37.5142	0.879754
142.8	1	1	0.896535	37.5361	0.884651
142.9	1	1	0.898029	37.5576	0.889046
143	1	1	0.899489	37.5786	0.892961
143.1	1	1	0.900914	37.5992	0.896418
143.2	1	1	0.902304	37.6193	0.899435
143.3	1	1	0.903658	37.6391	0.902034
143.4	1	1	0.904976	37.6585	0.904231
143.5	1	1	0.906257	37.6776	0.906047
143.6	1	1	0.907502	37.6962	0.907498
143.7	1	1	0.908709	37.7145	0.908601
143.8	1	1	0.90988	37.7325	0.909374
143.9	1	1	0.911015	37.7501	0.909831
144	1	1	0.912112	37.7674	0.909988
144.1	1	1	0.913174	37.7843	0.90986
144.2	0	1	0.914902	37.8127	0.90901
144.3	0	1	0.916603	37.8403	0.907486
144.4	0	1	0.918275	37.8672	0.905334
144.5	0	1	0.919915	37.8934	0.902603
144.6	0	1	0.921521	37.919	0.899334
144.7	0	1	0.923091	37.9439	0.895571
144.8	0	1	0.924624	37.9682	0.891354
144.9	0	1	0.926119	37.9918	0.88672
145	0	1	0.927575	38.0149	0.881705
145.1	0	1	0.928991	38.0374	0.876344
145.2	0	1	0.930368	38.0593	0.870668
145.3	0	1	0.931704	38.0807	0.864708
145.4	0	1	0.933	38.1015	0.858491
145.5	0	1	0.934256	38.1218	0.852046
145.6	0	1	0.935472	38.1416	0.845395
145.7	0	1	0.936648	38.1608	0.838563
145.8	0	1	0.937785	38.1797	0.831572
145.9	0	1	0.938882	38.198	0.824442
146	0	1	0.939942	38.2159	0.81719
146.1	0	1	0.940963	38.2334	0.809836
146.2	0	1	0.941948	38.2504	0.802396
146.3	0	1	0.942896	38.267	0.794883
146.4	0	1	0.943809	38.2833	0.787313
146.5	0	1	0.944686	38.2991	0.779698
146.6	0	1	0.94553	38.3145	0.772051
146.7	0	1	0.94634	38.3296	0.764381
146.8	0	1	0.947118	38.3444	0.7567
146.9	0	1	0.947865	38.3588	0.749016
147	0	1	0.94858	38.3728	0.741338
147.1	0	1	0.949266	38.3865	0.733674
147.2	0	1	0.949922	38.3999	0.72603
147.3	0	1	0.95055	38.4131	0.718414
147.4	0	1	0.951151	38.4259	0.710831
147.5	0	1	0.951725	38.4384	0.703286
147.6	0	1	0.952273	38.4506	0.695785
147.7	0	1	0.952796	38.4626	0.688331
147.8	0	1	0.953295	38.4743	0.680929
147.9	0	1	0.95377	38.4857	0.673582
148	0	1	0.954222	38.4969	0.666293
148.1	0	1	0.954652	38.5079	0.659064
148.2	0	1	0.95506	38.5186	0.651899
148.3	0	1	0.955447	38.5291	0.644799
148.4	0	1	0.955814	38.5394	0.637767
148.5	0	1	0.956161	38.5495	0.630803
148.6	0	1	0.956489	38.5593	0.623909
148.7	0	1	0.956799	38.569	0.617086
148.8	0	1	0.95709	38.5784	0.610336
148.9	0	1	0.957364	38.5877	0.603658
149	0	1	0.95762	38.5967	0.597053
149.1	0	1	0.95786	38.6056	0.590523
149.2	0	1	0.958083	38.6143	0.584066
149.3	0	1	0.95829	38.6229	0.577683
149.4	0	1	0.958482	38.6312	0.571375
149.5	0	1	0.958659	38.6395	0.56514
149.6	0	1	0.95882	38.6475	0.55898
149.7	0	1	0.958967	38.6554	0.552893
149.8	0	1	0.9591	38.6632	0.546879
149.9	0	1	0.959218	38.6708	0.540938
150	0	1	0.959323	38.6782	0.53507
150.1	0	1	0.959414	38.6856	0.529273
150.2	0	0	0.958205	38.7114	0.507771
150.3	0	0	0.956976	38.7373	0.485972
150.4	0	0	0.955728	38.7631	0.463895
150.5	0	0	0.95446	38.789	0.441557
150.6	0	0	0.953173	38.8148	0.418974
150.7	0	0	0.951868	38.8407	0.396163
150.8	0	0	0.950543	38.8665	0.373143
150.9	0	0	0.9492	38.8923	0.34993
151	0	0	0.947838	38.9182	0.326542
151.1	0	0	0.946457	38.944	0.302998
151.2	0	0	0.945058	38.9699	0.279314
151.3	0	0	0.943641	38.9957	0.255508
151.4	0	0	0.942205	39.0216	0.231598
151.5	0	0	0.940752	39.0474	0.207603
151.6	0	0	0.93928	39.0732	0.18354
151.7	0	0	0.937791	39.0991	0.159426
151.8	0	0	0.936284	39.1249	0.135281
151.9	0	0	0.934759	39.1508	0.111121
152	0	0	0.933217	39.1766	0.0869636
152.1	0	0	0.931658	39.2024	0.0628277
152.2	0	0	0.930081	39.2283	0.0387304
152.3	0	0	0.928488	39.2541	0.0146892
152.4	0	0	0.926877	39.2799	-0.00927846
152.5	0	0	0.92525	39.3057	-0.0331552
152.6	0	0	0.923606	39.3316	-0.056924
152.7	0	0	0.921945	39.3574	-0.0805676
152.8	0	0	0.920268	39.3832	-0.104069
152.9	0	0	0.918574	39.4091	-0.127413
153	0	0	0.916864	39.4349	-0.15058
153.1	0	0	0.915138	39.4607	-0.173557
153.2	0	0	0.913397	39.4865	-0.196326
153.3	0	0	0.911639	39.5124	-0.218872
153.4	0	0	0.909865	39.5382	-0.241178
153.5	0	0	0.908076	39.564	-0.26323
153.6	0	0	0.906272	39.5898	-0.285012
153.7	0	0	0.904451	39.6156	-0.30651
153.8	0	0	0.902616	39.6415	-0.327709
153.9	0	0	0.900766	39.6673	-0.348594
154	0	0	0.8989	39.6931	-0.369152
154.1	0	0	0.89702	39.7189	-0.389369
154.2	0	0	0.895125	39.7447	-0.409232
154.3	0	0	0.893215	39.7705	-0.428727
154.4	0	0	0.891291	39.7964	-0.447841
154.5	0	0	0.889352	39.8222	-0.466564
154.6	0	0	0.887399	39.848	-0.484881
154.7	0	0	0.885432	39.8738	-0.502783
154.8	0	0	0.883451	39.8996	-0.520257
154.9	0	0	0.881456	39.9254	-0.537293
155	0	0	0.879447	39.9512	-0.553879
155.1	0	0	0.877425	39.977	-0.570007
155.2	0	0	0.875389	40.0028	-0.585667
155.3	0	0	0.873339	40.0286	-0.600848
155.4	0	0	0.871276	40.0544	-0.615543
155.5	0	0	0.8692	40.0802	-0.629742
155.6	0	0	0.867111	40.106	-0.643438
155.7	0	0	0.865009	40.1318	-0.656623
155.8	0	0	0.862895	40.1576	-0.66929
155.9	0	0	0.860767	40.1834	-0.681432
156	0	0	0.858627	40.2092	-0.693043
156.1	1	0	0.855947	40.2479	-0.709886
156.2	1	0	0.853354	40.2866	-0.725662
156.3	1	0	0.850852	40.3254	-0.740351
156.4	1	0	0.848448	40.3642	-0.753932
156.5	1	0	0.846144	40.403	-0.766392
156.6	1	0	0.843946	40.4419	-0.777716
156.7	1	0	0.841855	40.4807	-0.787897
156.8	1	0	0.839876	40.5195	-0.796929
156.9	1	0	0.83801	40.5583	-0.804809
157	1	0	0.83626	40.5969	-0.811538
157.1	1	0	0.834627	40.6355	-0.81712
157.2	1	0	0.833112	40.674	-0.821562
157.3	1	0	0.831717	40.7123	-0.824873
157.4	1	0	0.830441	40.7505	-0.827066
157.5	1	0	0.829283	40.7885	-0.828156
157.6	1	0	0.828245	40.8264	-0.82816
157.7	1	0	0.827323	40.864	-0.827098
157.8	1	0	0.826518	40.9015	-0.824993
157.9	1	0	0.825826	40.9387	-0.821867
158	1	0	0.825247	40.9756	-0.817748
158.1	1	0	0.824777	41.0123	-0.812661
158.2	1	0	0.824413	41.0487	-0.806637
158.3	1	0	0.824153	41.0849	-0.799705
158.4	1	0	0.823994	41.1207	-0.791895
158.5	1	0	0.823932	41.1563	-0.783242
158.6	1	0	0.823962	41.1915	-0.773776
158.7	1	0	0.824083	41.2264	-0.763533
158.8	1	0	0.824288	41.261	-0.752545
158.9	1	0	0.824575	41.2953	-0.740848
159	1	0	0.824939	41.3291	-0.728475
159.1	1	0	0.825376	41.3627	-0.715462
159.2	1	0	0.825882	41.3959	-0.701843
159.3	1	0	0.826452	41.4287	-0.687653
159.4	1	0	0.827083	41.4612	-0.672925
159.5	1	0	0.827769	41.4933	-0.657693
159.6	1	0	0.828507	41.525	-0.641991
159.7	1	0	0.829293	41.5563	-0.625852
159.8	1	0	0.830122	41.5873	-0.609306
159.9	1	0	0.83099	41.6179	-0.592387
160	1	0	0.831894	41.6482	-0.575125
160.1	1	0	0.83283	41.678	-0.557549
160.2	1	0	0.833794	41.7075	-0.539689
160.3	1	0	0.834782	41.7366	-0.521573
160.4	1	0	0.83579	41.7654	-0.503228
160.5	1	0	0.836817	41.7938	-0.484681
160.6	1	0	0.837857	41.8218	-0.465957
160.7	1	0	0.838909	41.8494	-0.447081
160.8	1	0	0.839969	41.8767	-0.428076
160.9	1	0	0.841034	41.9037	-0.408965
161	1	0	0.842101	41.9303	-0.389769
161.1	1	0	0.843169	41.9565	-0.37051
161.2	1	0	0.844234	41.9825	-0.351206
161.3	1	0	0.845294	42.008	-0.331877
161.4	1	0	0.846347	42.0333	-0.312541
161.5	1	0	0.84739	42.0582	-0.293214
161.6	1	0	0.848423	42.0828	-0.273914
161.7	1	0	0.849442	42.107	-0.254653
161.8	1	0	0.850446	42.131	-0.235449
161.9	1	0	0.851434	42.1546	-0.216313
162	1	0	0.852404	42.178	-0.197259
162.1	1	1	0.850528	42.2241	-0.158474
162.2	1	1	0.848844	42.27	-0.119688
162.3	1	1	0.847356	42.3158	-0.0809949
162.4	1	1	0.846064	42.3613	-0.0424866
162.5	1	1	0.844968	42.4065	-0.00425026
162.6	1	1	0.844067	42.4514	0.0336309
162.7	1	1	0.843359	42.4959	0.071078
162.8	1	1	0.842839	42.54	0.108017
162.9	1	1	0.842504	42.5837	0.144379
163	1	1	0.842349	42.627	0.180101
163.1	1	1	0.842368	42.6697	0.215124
163.2	1	1	0.842553	42.712	0.249396
163.3	1	1	0.842898	42.7537	0.28287
163.4	1	1	0.843396	42.7949	0.315504
163.5	1	1	0.844037	42.8355	0.347261
163.6	1	1	0.844814	42.8755	0.37811
163.7	1	1	0.845718	42.915	0.408025
163.8	1	1	0.84674	42.9538	0.436986
163.9	1	1	0.847872	42.992	0.464976
164	1	1	0.849104	43.0295	0.491981
164.1	1	1	0.850429	43.0664	0.517996
164.2	1	1	0.851837	43.1027	0.543015
164.3	1	1	0.85332	43.1383	0.567038
164.4	1	1	0.85487	43.1733	0.590067
164.5	1	1	0.856479	43.2077	0.61211
164.6	1	1	0.858139	43.2414	0.633175
164.7	1	1	0.859844	43.2744	0.653273
164.8	1	1	0.861587	43.3069	0.672418
164.9	1	1	0.86336	43.3387	0.690625
165	1	1	0.865157	43.3699	0.707911
165.1	1	1	0.866973	43.4004	0.724296
165.2	1	1	0.868803	43.4304	0.7398
165.3	1	1	0.87064	43.4597	0.754444
165.4	1	1	0.872481	43.4885	0.76825
165.5	1	1	0.87432	43.5167	0.781242
165.6	1	1	0.876154	43.5443	0.793442
165.7	1	1	0.877979	43.5713	0.804875
165.8	1	1	0.879791	43.5978	0.815566
165.9	1	1	0.881588	43.6238	0.825537
166	1	1	0.883366	43.6492	0.834815
166.1	1	1	0.885122	43.6741	0.843423
166.2	1	1	0.886855	43.6985	0.851386
166.3	1	1	0.888563	43.7224	0.858727
166.4	1	1	0.890243	43.7458	0.865471
166.5	1	1	0.891894	43.7688	0.87164
166.6	1	1	0.893514	43.7913	0.877258
166.7	1	1	0.895103	43.8133	0.882347
166.8	1	1	0.896658	43.8348	0.886929
166.9	1	1	0.89818	43.856	0.891025
167	1	1	0.899667	43.8767	0.894657
167.1	1	1	0.901119	43.897	0.897845
167.2	1	1	0.902535	43.9169	0.900608
167.3	1	1	0.903915	43.9365	0.902965
167.4	1	1	0.905259	43.9556	0.904936
167.5	1	1	0.906566	43.9744	0.906537
167.6	1	1	0.907836	43.9928	0.907786
167.7	1	1	0.90907	44.0108	0.9087
167.8	1	1	0.910267	44.0285	0.909295
167.9	1	1	0.911428	44.0459	0.909586
168	1	1	0.912552	44.0629	0.909587
