# Supplementary material for: Application of time lags between light and temperature cycles for growth control based on the circadian clock of Lactuca sativa L. seedlings
Source: Front Plant Sci. 2022 Oct 13;13:994555. doi: 10.3389/fpls.2022.994555 (PMC9802636; doi:10.3389/fpls.2022.994555)
Supplement: Supplementary file 1 [file DataSheet_1.zip › Simulation/GW (Figure S9)/L12D12_12h32C_Dt=6h_GW.csv]

t	LD	Temperature	R	��	RCos��
0.1	0	0	0.999987	-0.520539	0.86754
0.2	0	0	0.999947	-0.494724	0.880054
0.3	0	0	0.999882	-0.468908	0.891957
0.4	0	0	0.99979	-0.443093	0.903241
0.5	0	0	0.999672	-0.417277	0.913896
0.6	0	0	0.999529	-0.391461	0.923917
0.7	0	0	0.999359	-0.365646	0.933295
0.8	0	0	0.999164	-0.33983	0.942023
0.9	0	0	0.998943	-0.314015	0.950096
1	0	0	0.998697	-0.288199	0.957508
1.1	0	0	0.998425	-0.262384	0.964253
1.2	0	0	0.998128	-0.236568	0.970328
1.3	0	0	0.997805	-0.210753	0.975728
1.4	0	0	0.997458	-0.184937	0.980449
1.5	0	0	0.997085	-0.159122	0.984489
1.6	0	0	0.996687	-0.133306	0.987845
1.7	0	0	0.996265	-0.10749	0.990515
1.8	0	0	0.995818	-0.0816747	0.992498
1.9	0	0	0.995346	-0.0558591	0.993793
2	0	0	0.994849	-0.0300435	0.9944
2.1	0	0	0.994328	-0.00422791	0.994319
2.2	0	0	0.993783	0.0215877	0.993551
2.3	0	0	0.993213	0.0474034	0.992098
2.4	0	0	0.99262	0.073219	0.98996
2.5	0	0	0.992002	0.0990347	0.987141
2.6	0	0	0.99136	0.12485	0.983644
2.7	0	0	0.990695	0.150666	0.979472
2.8	0	0	0.990006	0.176482	0.974629
2.9	0	0	0.989294	0.202297	0.96912
3	0	0	0.988558	0.228113	0.962949
3.1	0	0	0.987799	0.253929	0.956123
3.2	0	0	0.987016	0.279745	0.948647
3.3	0	0	0.986211	0.30556	0.940528
3.4	0	0	0.985382	0.331376	0.931773
3.5	0	0	0.984531	0.357192	0.922389
3.6	0	0	0.983657	0.383008	0.912386
3.7	0	0	0.98276	0.408824	0.90177
3.8	0	0	0.981841	0.434639	0.890551
3.9	0	0	0.9809	0.460455	0.878739
4	0	0	0.979936	0.486271	0.866343
4.1	0	0	0.97895	0.512087	0.853374
4.2	0	0	0.977942	0.537903	0.839842
4.3	0	0	0.976913	0.563719	0.825759
4.4	0	0	0.975861	0.589535	0.811135
4.5	0	0	0.974788	0.615351	0.795984
4.6	0	0	0.973694	0.641167	0.780317
4.7	0	0	0.972578	0.666983	0.764146
4.8	0	0	0.971441	0.692799	0.747486
4.9	0	0	0.970283	0.718615	0.73035
5	0	0	0.969103	0.744431	0.71275
5.1	0	0	0.967903	0.770247	0.694702
5.2	0	0	0.966683	0.796063	0.676219
5.3	0	0	0.965441	0.821879	0.657317
5.4	0	0	0.964179	0.847695	0.63801
5.5	0	0	0.962897	0.873511	0.618314
5.6	0	0	0.961595	0.899328	0.598243
5.7	0	0	0.960272	0.925144	0.577815
5.8	0	0	0.95893	0.95096	0.557044
5.9	0	0	0.957568	0.976776	0.535948
6	0	0	0.956186	1.00259	0.514542
6.1	0	0	0.954784	1.02841	0.492843
6.2	0	1	0.954918	1.03503	0.48749
6.3	0	1	0.955035	1.04153	0.4822
6.4	0	1	0.955135	1.04792	0.476973
6.5	0	1	0.955218	1.05419	0.471809
6.6	0	1	0.955285	1.06037	0.466707
6.7	0	1	0.955336	1.06643	0.461666
6.8	0	1	0.955372	1.0724	0.456685
6.9	0	1	0.955394	1.07827	0.451764
7	0	1	0.9554	1.08404	0.446902
7.1	0	1	0.955393	1.08971	0.442099
7.2	0	1	0.955372	1.0953	0.437353
7.3	0	1	0.955337	1.10079	0.432664
7.4	0	1	0.955289	1.1062	0.42803
7.5	0	1	0.955228	1.11152	0.423452
7.6	0	1	0.955155	1.11676	0.418928
7.7	0	1	0.955069	1.12192	0.414458
7.8	0	1	0.95497	1.127	0.41004
7.9	0	1	0.954859	1.132	0.405675
8	0	1	0.954737	1.13692	0.40136
8.1	0	1	0.954602	1.14178	0.397096
8.2	0	1	0.954456	1.14656	0.392881
8.3	0	1	0.954299	1.15127	0.388714
8.4	0	1	0.95413	1.15591	0.384596
8.5	0	1	0.95395	1.16049	0.380525
8.6	0	1	0.953759	1.165	0.376499
8.7	0	1	0.953556	1.16944	0.37252
8.8	0	1	0.953343	1.17383	0.368585
8.9	0	1	0.953119	1.17815	0.364694
9	0	1	0.952883	1.18242	0.360846
9.1	0	1	0.952637	1.18662	0.357041
9.2	0	1	0.952381	1.19077	0.353277
9.3	0	1	0.952113	1.19487	0.349554
9.4	0	1	0.951834	1.19891	0.345872
9.5	0	1	0.951545	1.2029	0.342229
9.6	0	1	0.951245	1.20683	0.338624
9.7	0	1	0.950934	1.21072	0.335058
9.8	0	1	0.950612	1.21455	0.33153
9.9	0	1	0.950279	1.21834	0.328038
10	0	1	0.949936	1.22208	0.324583
10.1	0	1	0.949581	1.22578	0.321163
10.2	0	1	0.949215	1.22942	0.317779
10.3	0	1	0.948838	1.23303	0.314428
10.4	0	1	0.948449	1.23659	0.311112
10.5	0	1	0.948049	1.24011	0.307829
10.6	0	1	0.947638	1.24358	0.304578
10.7	0	1	0.947215	1.24701	0.30136
10.8	0	1	0.94678	1.25041	0.298174
10.9	0	1	0.946334	1.25376	0.295019
11	0	1	0.945875	1.25708	0.291894
11.1	0	1	0.945404	1.26036	0.2888
11.2	0	1	0.944921	1.2636	0.285736
11.3	0	1	0.944425	1.2668	0.282702
11.4	0	1	0.943917	1.26996	0.279697
11.5	0	1	0.943396	1.27309	0.276721
11.6	0	1	0.942862	1.27619	0.273773
11.7	0	1	0.942314	1.27925	0.270854
11.8	0	1	0.941754	1.28227	0.267963
11.9	0	1	0.94118	1.28526	0.2651
12	0	1	0.940592	1.28822	0.262265
12.1	1	1	0.93854	1.29295	0.25743
12.2	1	1	0.936435	1.29769	0.252577
12.3	1	1	0.934275	1.30246	0.247706
12.4	1	1	0.932059	1.30724	0.242819
12.5	1	1	0.929787	1.31204	0.237916
12.6	1	1	0.927457	1.31685	0.233
12.7	1	1	0.925067	1.32168	0.228071
12.8	1	1	0.922618	1.32653	0.223131
12.9	1	1	0.920107	1.33139	0.218181
13	1	1	0.917534	1.33626	0.213224
13.1	1	1	0.914897	1.34115	0.208261
13.2	1	1	0.912196	1.34605	0.203294
13.3	1	1	0.90943	1.35095	0.198325
13.4	1	1	0.906597	1.35587	0.193356
13.5	1	1	0.903698	1.36079	0.188389
13.6	1	1	0.90073	1.36572	0.183427
13.7	1	1	0.897693	1.37065	0.178472
13.8	1	1	0.894587	1.37559	0.173525
13.9	1	1	0.891411	1.38052	0.16859
14	1	1	0.888164	1.38546	0.16367
14.1	1	1	0.884845	1.39039	0.158766
14.2	1	1	0.881454	1.39532	0.153882
14.3	1	1	0.87799	1.40024	0.149021
14.4	1	1	0.874453	1.40515	0.144184
14.5	1	1	0.870843	1.41006	0.139376
14.6	1	1	0.867159	1.41495	0.134599
14.7	1	1	0.863401	1.41982	0.129856
14.8	1	1	0.859568	1.42468	0.12515
14.9	1	1	0.855661	1.42952	0.120484
15	1	1	0.851679	1.43433	0.115862
15.1	1	1	0.847623	1.43912	0.111287
15.2	1	1	0.843492	1.44388	0.106762
15.3	1	1	0.839287	1.44861	0.102291
15.4	1	1	0.835008	1.45331	0.0978757
15.5	1	1	0.830655	1.45797	0.0935208
15.6	1	1	0.826229	1.46259	0.0892294
15.7	1	1	0.821731	1.46716	0.0850048
15.8	1	1	0.81716	1.47169	0.0808504
15.9	1	1	0.812517	1.47617	0.0767696
16	1	1	0.807804	1.4806	0.0727657
16.1	1	1	0.803021	1.48496	0.0688421
16.2	1	1	0.79817	1.48927	0.0650021
16.3	1	1	0.79325	1.49351	0.061249
16.4	1	1	0.788265	1.49768	0.057586
16.5	1	1	0.783215	1.50177	0.0540162
16.6	1	1	0.778101	1.50579	0.0505429
16.7	1	1	0.772924	1.50973	0.047169
16.8	1	1	0.767688	1.51358	0.0438976
16.9	1	1	0.762393	1.51735	0.0407315
17	1	1	0.757041	1.52101	0.0376735
17.1	1	1	0.751635	1.52458	0.0347264
17.2	1	1	0.746176	1.52804	0.0318927
17.3	1	1	0.740666	1.5314	0.029175
17.4	1	1	0.735108	1.53464	0.0265756
17.5	1	1	0.729505	1.53776	0.0240968
17.6	1	1	0.723858	1.54076	0.0217407
17.7	1	1	0.71817	1.54363	0.0195094
17.8	1	1	0.712444	1.54636	0.0174046
17.9	1	1	0.706684	1.54896	0.0154282
18	1	1	0.70089	1.55142	0.0135817
18.1	1	0	0.695375	1.57996	-0.00637358
18.2	1	0	0.68985	1.60888	-0.0262626
18.3	1	0	0.68432	1.63816	-0.046064
18.4	1	0	0.678791	1.66782	-0.0657565
18.5	1	0	0.673268	1.69786	-0.085318
18.6	1	0	0.667759	1.72828	-0.104727
18.7	1	0	0.662269	1.75908	-0.12396
18.8	1	0	0.656806	1.79027	-0.142996
18.9	1	0	0.651376	1.82184	-0.161811
19	1	0	0.645986	1.8538	-0.180384
19.1	1	0	0.640644	1.88614	-0.198692
19.2	1	0	0.635356	1.91887	-0.216713
19.3	1	0	0.630132	1.95199	-0.234424
19.4	1	0	0.624977	1.98548	-0.251805
19.5	1	0	0.6199	2.01936	-0.268832
19.6	1	0	0.614909	2.05361	-0.285486
19.7	1	0	0.610012	2.08823	-0.301744
19.8	1	0	0.605216	2.12322	-0.317588
19.9	1	0	0.60053	2.15857	-0.332998
20	1	0	0.59596	2.19426	-0.347954
20.1	1	0	0.591516	2.2303	-0.362438
20.2	1	0	0.587204	2.26667	-0.376433
20.3	1	0	0.583032	2.30336	-0.389921
20.4	1	0	0.579007	2.34036	-0.402888
20.5	1	0	0.575137	2.37766	-0.415317
20.6	1	0	0.571427	2.41523	-0.427195
20.7	1	0	0.567884	2.45306	-0.438509
20.8	1	0	0.564515	2.49114	-0.449246
20.9	1	0	0.561325	2.52944	-0.459396
21	1	0	0.558319	2.56795	-0.468948
21.1	1	0	0.555502	2.60664	-0.477895
21.2	1	0	0.552878	2.6455	-0.486227
21.3	1	0	0.550451	2.68449	-0.493939
21.4	1	0	0.548224	2.7236	-0.501024
21.5	1	0	0.546199	2.76279	-0.507479
21.6	1	0	0.54438	2.80206	-0.513301
21.7	1	0	0.542767	2.84135	-0.518487
21.8	1	0	0.54136	2.88066	-0.523036
21.9	1	0	0.540161	2.91996	-0.526949
22	1	0	0.539169	2.95921	-0.530227
22.1	1	0	0.538383	2.9984	-0.532872
22.2	1	0	0.5378	3.03749	-0.534889
22.3	1	0	0.53742	3.07646	-0.53628
22.4	1	0	0.537238	3.11528	-0.537052
22.5	1	0	0.537253	3.15394	-0.537212
22.6	1	0	0.537459	3.19239	-0.536766
22.7	1	0	0.537853	3.23063	-0.535722
22.8	1	0	0.53843	3.26863	-0.534091
22.9	1	0	0.539184	3.30637	-0.531881
23	1	0	0.540111	3.34383	-0.529103
23.1	1	0	0.541204	3.38099	-0.525769
23.2	1	0	0.542457	3.41784	-0.52189
23.3	1	0	0.543863	3.45435	-0.51748
23.4	1	0	0.545416	3.49051	-0.51255
23.5	1	0	0.547109	3.52632	-0.507116
23.6	1	0	0.548935	3.56175	-0.501191
23.7	1	0	0.550887	3.59681	-0.494789
23.8	1	0	0.552958	3.63147	-0.487925
23.9	1	0	0.55514	3.66573	-0.480615
24	1	0	0.557426	3.69959	-0.472874
24.1	0	0	0.554821	3.72559	-0.462867
24.2	0	0	0.552219	3.7516	-0.452621
24.3	0	0	0.549619	3.77762	-0.442147
24.4	0	0	0.547022	3.80364	-0.431456
24.5	0	0	0.544427	3.82966	-0.420555
24.6	0	0	0.541836	3.85569	-0.409456
24.7	0	0	0.539247	3.88173	-0.398168
24.8	0	0	0.536662	3.90777	-0.386701
24.9	0	0	0.53408	3.93381	-0.375066
25	0	0	0.531501	3.95986	-0.363273
25.1	0	0	0.528926	3.98592	-0.351331
25.2	0	0	0.526354	4.01198	-0.339251
25.3	0	0	0.523785	4.03804	-0.327044
25.4	0	0	0.52122	4.06412	-0.314718
25.5	0	0	0.518659	4.09019	-0.302286
25.6	0	0	0.516101	4.11627	-0.289756
25.7	0	0	0.513548	4.14236	-0.277139
25.8	0	0	0.510998	4.16845	-0.264445
25.9	0	0	0.508453	4.19455	-0.251685
26	0	0	0.505911	4.22066	-0.238868
26.1	0	0	0.503374	4.24677	-0.226005
26.2	0	0	0.500841	4.27288	-0.213105
26.3	0	0	0.498312	4.299	-0.200179
26.4	0	0	0.495788	4.32513	-0.187236
26.5	0	0	0.493268	4.35126	-0.174287
26.6	0	0	0.490753	4.3774	-0.16134
26.7	0	0	0.488243	4.40354	-0.148406
26.8	0	0	0.485737	4.42969	-0.135495
26.9	0	0	0.483236	4.45585	-0.122615
27	0	0	0.48074	4.48201	-0.109776
27.1	0	0	0.47825	4.50818	-0.0969866
27.2	0	0	0.475764	4.53435	-0.0842571
27.3	0	0	0.473283	4.56053	-0.0715958
27.4	0	0	0.470808	4.58672	-0.0590116
27.5	0	0	0.468337	4.61291	-0.0465133
27.6	0	0	0.465872	4.63911	-0.0341093
27.7	0	0	0.463413	4.66531	-0.021808
27.8	0	0	0.460959	4.69152	-0.00961776
27.9	0	0	0.458511	4.71774	0.00245341
28	0	0	0.456068	4.74396	0.0143976
28.1	0	0	0.453631	4.77019	0.026207
28.2	0	0	0.451199	4.79643	0.0378742
28.3	0	0	0.448774	4.82267	0.0493917
28.4	0	0	0.446354	4.84892	0.0607523
28.5	0	0	0.443941	4.87518	0.071949
28.6	0	0	0.441533	4.90144	0.0829751
28.7	0	0	0.439131	4.92771	0.0938238
28.8	0	0	0.436736	4.95398	0.104489
28.9	0	0	0.434347	4.98026	0.114964
29	0	0	0.431964	5.00655	0.125243
29.1	0	0	0.429587	5.03285	0.135321
29.2	0	0	0.427217	5.05915	0.145191
29.3	0	0	0.424853	5.08546	0.154848
29.4	0	0	0.422496	5.11177	0.164288
29.5	0	0	0.420145	5.13809	0.173505
29.6	0	0	0.417801	5.16442	0.182494
29.7	0	0	0.415464	5.19076	0.191252
29.8	0	0	0.413133	5.2171	0.199773
29.9	0	0	0.41081	5.24345	0.208054
30	0	0	0.408493	5.26981	0.216091
30.1	0	1	0.410563	5.32854	0.237264
30.2	0	1	0.413244	5.38646	0.257936
30.3	0	1	0.41651	5.44344	0.278083
30.4	0	1	0.420329	5.49936	0.297683
30.5	0	1	0.42467	5.55412	0.316717
30.6	0	1	0.429497	5.60764	0.335166
30.7	0	1	0.434777	5.65987	0.353015
30.8	0	1	0.440471	5.71074	0.370251
30.9	0	1	0.446542	5.76024	0.386863
31	0	1	0.452956	5.80834	0.402843
31.1	0	1	0.459674	5.85504	0.418184
31.2	0	1	0.466664	5.90035	0.432881
31.3	0	1	0.47389	5.94427	0.446933
31.4	0	1	0.48132	5.98683	0.460338
31.5	0	1	0.488925	6.02806	0.473098
31.6	0	1	0.496674	6.06798	0.485217
31.7	0	1	0.504541	6.10664	0.496698
31.8	0	1	0.512501	6.14406	0.507549
31.9	0	1	0.520529	6.1803	0.517776
32	0	1	0.528604	6.21539	0.527389
32.1	0	1	0.536705	6.24937	0.536398
32.2	0	1	0.544815	6.28228	0.544814
32.3	0	1	0.552915	6.31416	0.552649
32.4	0	1	0.56099	6.34506	0.559917
32.5	0	1	0.569027	6.375	0.56663
32.6	0	1	0.577012	6.40404	0.572804
32.7	0	1	0.584935	6.43219	0.578453
32.8	0	1	0.592784	6.45951	0.583592
32.9	0	1	0.60055	6.48602	0.588239
33	0	1	0.608226	6.51175	0.592407
33.1	0	1	0.615804	6.53674	0.596115
33.2	0	1	0.623278	6.56101	0.599378
33.3	0	1	0.630641	6.58459	0.602212
33.4	0	1	0.637891	6.60752	0.604634
33.5	0	1	0.645022	6.6298	0.606661
33.6	0	1	0.652031	6.65148	0.608308
33.7	0	1	0.658915	6.67256	0.609592
33.8	0	1	0.665672	6.69308	0.610529
33.9	0	1	0.6723	6.71306	0.611134
34	0	1	0.678798	6.73251	0.611422
34.1	0	1	0.685165	6.75145	0.61141
34.2	0	1	0.6914	6.7699	0.611111
34.3	0	1	0.697504	6.78788	0.61054
34.4	0	1	0.703475	6.80541	0.60971
34.5	0	1	0.709315	6.8225	0.608636
34.6	0	1	0.715025	6.83916	0.607331
34.7	0	1	0.720604	6.85542	0.605808
34.8	0	1	0.726054	6.87128	0.604078
34.9	0	1	0.731377	6.88675	0.602154
35	0	1	0.736573	6.90186	0.600048
35.1	0	1	0.741644	6.91661	0.597771
35.2	0	1	0.746592	6.93101	0.595333
35.3	0	1	0.751418	6.94507	0.592745
35.4	0	1	0.756125	6.95881	0.590016
35.5	0	1	0.760714	6.97224	0.587157
35.6	0	1	0.765186	6.98536	0.584176
35.7	0	1	0.769545	6.99818	0.581081
35.8	0	1	0.773792	7.01072	0.577882
35.9	0	1	0.777929	7.02297	0.574587
36	0	1	0.781958	7.03496	0.571202
36.1	1	1	0.783071	7.04149	0.568511
36.2	1	1	0.784139	7.04796	0.565784
36.3	1	1	0.785161	7.05438	0.563021
36.4	1	1	0.786138	7.06075	0.560223
36.5	1	1	0.787069	7.06706	0.557392
36.6	1	1	0.787956	7.07331	0.554527
36.7	1	1	0.788797	7.07952	0.55163
36.8	1	1	0.789594	7.08568	0.548702
36.9	1	1	0.790347	7.09178	0.545744
37	1	1	0.791055	7.09784	0.542756
37.1	1	1	0.791719	7.10385	0.53974
37.2	1	1	0.79234	7.10982	0.536697
37.3	1	1	0.792917	7.11574	0.533626
37.4	1	1	0.793451	7.12161	0.53053
37.5	1	1	0.793941	7.12744	0.527409
37.6	1	1	0.794388	7.13322	0.524263
37.7	1	1	0.794793	7.13896	0.521093
37.8	1	1	0.795154	7.14466	0.517901
37.9	1	1	0.795473	7.15031	0.514688
38	1	1	0.795749	7.15592	0.511453
38.1	1	1	0.795983	7.1615	0.508197
38.2	1	1	0.796175	7.16703	0.504922
38.3	1	1	0.796324	7.17252	0.501629
38.4	1	1	0.796432	7.17797	0.498317
38.5	1	1	0.796497	7.18338	0.494988
38.6	1	1	0.796521	7.18875	0.491643
38.7	1	1	0.796503	7.19409	0.488282
38.8	1	1	0.796444	7.19938	0.484907
38.9	1	1	0.796343	7.20464	0.481517
39	1	1	0.796201	7.20986	0.478114
39.1	1	1	0.796018	7.21505	0.474698
39.2	1	1	0.795793	7.22019	0.47127
39.3	1	1	0.795527	7.2253	0.467832
39.4	1	1	0.79522	7.23037	0.464384
39.5	1	1	0.794873	7.23541	0.460926
39.6	1	1	0.794484	7.24041	0.457459
39.7	1	1	0.794055	7.24537	0.453985
39.8	1	1	0.793585	7.25029	0.450504
39.9	1	1	0.793075	7.25518	0.447016
40	1	1	0.792524	7.26004	0.443524
40.1	1	1	0.791933	7.26485	0.440027
40.2	1	1	0.791302	7.26963	0.436526
40.3	1	1	0.79063	7.27438	0.433023
40.4	1	1	0.789918	7.27908	0.429517
40.5	1	1	0.789167	7.28375	0.426011
40.6	1	1	0.788375	7.28839	0.422505
40.7	1	1	0.787544	7.29298	0.418999
40.8	1	1	0.786673	7.29754	0.415496
40.9	1	1	0.785763	7.30206	0.411995
41	1	1	0.784814	7.30654	0.408497
41.1	1	1	0.783825	7.31099	0.405004
41.2	1	1	0.782797	7.31539	0.401517
41.3	1	1	0.78173	7.31976	0.398036
41.4	1	1	0.780625	7.32408	0.394563
41.5	1	1	0.779481	7.32837	0.391098
41.6	1	1	0.778299	7.33262	0.387643
41.7	1	1	0.777079	7.33682	0.384198
41.8	1	1	0.775821	7.34098	0.380765
41.9	1	1	0.774525	7.34511	0.377345
42	1	1	0.773192	7.34918	0.373939
42.1	1	1	0.771822	7.35322	0.370548
42.2	1	0	0.766708	7.37713	0.351909
42.3	1	0	0.761503	7.40135	0.333028
42.4	1	0	0.756207	7.4259	0.313921
42.5	1	0	0.750824	7.45078	0.2946
42.6	1	0	0.745355	7.47598	0.275081
42.7	1	0	0.739804	7.50153	0.25538
42.8	1	0	0.734173	7.52742	0.235514
42.9	1	0	0.728466	7.55366	0.215502
43	1	0	0.722685	7.58025	0.19536
43.1	1	0	0.716835	7.6072	0.17511
43.2	1	0	0.71092	7.63452	0.154771
43.3	1	0	0.704944	7.66221	0.134363
43.4	1	0	0.698913	7.69027	0.113909
43.5	1	0	0.69283	7.71872	0.0934311
43.6	1	0	0.686703	7.74755	0.0729513
43.7	1	0	0.680536	7.77677	0.0524933
43.8	1	0	0.674335	7.80639	0.032081
43.9	1	0	0.668108	7.83641	0.0117384
44	1	0	0.661861	7.86684	-0.00850975
44.1	1	0	0.6556	7.89768	-0.0286387
44.2	1	0	0.649335	7.92893	-0.0486233
44.3	1	0	0.643071	7.96061	-0.0684384
44.4	1	0	0.636818	7.99271	-0.0880588
44.5	1	0	0.630584	8.02523	-0.107459
44.6	1	0	0.624377	8.05818	-0.126614
44.7	1	0	0.618206	8.09157	-0.1455
44.8	1	0	0.612081	8.12539	-0.16409
44.9	1	0	0.60601	8.15964	-0.182361
45	1	0	0.600004	8.19433	-0.200289
45.1	1	0	0.594071	8.22945	-0.21785
45.2	1	0	0.588222	8.265	-0.235021
45.3	1	0	0.582468	8.30099	-0.251781
45.4	1	0	0.576817	8.3374	-0.268107
45.5	1	0	0.571279	8.37423	-0.28398
45.6	1	0	0.565866	8.41148	-0.299378
45.7	1	0	0.560586	8.44913	-0.314282
45.8	1	0	0.55545	8.48718	-0.328676
45.9	1	0	0.550467	8.52563	-0.342541
46	1	0	0.545647	8.56444	-0.355862
46.1	1	0	0.540999	8.60362	-0.368623
46.2	1	0	0.536533	8.64315	-0.380812
46.3	1	0	0.532255	8.683	-0.392415
46.4	1	0	0.528176	8.72316	-0.403421
46.5	1	0	0.524302	8.76361	-0.41382
46.6	1	0	0.52064	8.80433	-0.423602
46.7	1	0	0.517198	8.84528	-0.432761
46.8	1	0	0.513981	8.88646	-0.441289
46.9	1	0	0.510995	8.92781	-0.449181
47	1	0	0.508244	8.96933	-0.456434
47.1	1	0	0.505731	9.01097	-0.463045
47.2	1	0	0.503461	9.0527	-0.469012
47.3	1	0	0.501436	9.0945	-0.474334
47.4	1	0	0.499656	9.13632	-0.479013
47.5	1	0	0.498124	9.17814	-0.48305
47.6	1	0	0.496837	9.21992	-0.486449
47.7	1	0	0.495797	9.26163	-0.489213
47.8	1	0	0.495001	9.30323	-0.491349
47.9	1	0	0.494446	9.34469	-0.492861
48	1	0	0.494129	9.38598	-0.493757
48.1	1	0	0.494047	9.42706	-0.494046
48.2	0	0	0.491807	9.45379	-0.4916
48.3	0	0	0.489566	9.48054	-0.488806
48.4	0	0	0.487327	9.50728	-0.485669
48.5	0	0	0.485087	9.53403	-0.482195
48.6	0	0	0.482848	9.56079	-0.478389
48.7	0	0	0.48061	9.58756	-0.474256
48.8	0	0	0.478372	9.61433	-0.469804
48.9	0	0	0.476134	9.6411	-0.465037
49	0	0	0.473898	9.66788	-0.459964
49.1	0	0	0.471663	9.69467	-0.454589
49.2	0	0	0.469428	9.72146	-0.44892
49.3	0	0	0.467194	9.74825	-0.442964
49.4	0	0	0.464962	9.77506	-0.436728
49.5	0	0	0.462731	9.80187	-0.43022
49.6	0	0	0.460501	9.82868	-0.423447
49.7	0	0	0.458273	9.8555	-0.416416
49.8	0	0	0.456046	9.88233	-0.409136
49.9	0	0	0.45382	9.90916	-0.401615
50	0	0	0.451597	9.936	-0.39386
50.1	0	0	0.449375	9.96284	-0.38588
50.2	0	0	0.447154	9.98969	-0.377683
50.3	0	0	0.444936	10.0165	-0.369278
50.4	0	0	0.44272	10.0434	-0.360673
50.5	0	0	0.440506	10.0703	-0.351877
50.6	0	0	0.438294	10.0971	-0.342898
50.7	0	0	0.436084	10.124	-0.333746
50.8	0	0	0.433876	10.1509	-0.324429
50.9	0	0	0.431671	10.1778	-0.314957
51	0	0	0.429469	10.2047	-0.305338
51.1	0	0	0.427269	10.2316	-0.29558
51.2	0	0	0.425071	10.2585	-0.285695
51.3	0	0	0.422877	10.2854	-0.27569
51.4	0	0	0.420685	10.3124	-0.265574
51.5	0	0	0.418496	10.3393	-0.255357
51.6	0	0	0.41631	10.3662	-0.245048
51.7	0	0	0.414128	10.3932	-0.234655
51.8	0	0	0.411948	10.4201	-0.224189
51.9	0	0	0.409771	10.4471	-0.213658
52	0	0	0.407598	10.474	-0.203071
52.1	0	0	0.405429	10.501	-0.192438
52.2	0	0	0.403262	10.528	-0.181767
52.3	0	0	0.401099	10.555	-0.171066
52.4	0	0	0.39894	10.5819	-0.160346
52.5	0	0	0.396785	10.6089	-0.149615
52.6	0	0	0.394633	10.6359	-0.138882
52.7	0	0	0.392485	10.663	-0.128154
52.8	0	0	0.390341	10.69	-0.117442
52.9	0	0	0.388202	10.717	-0.106753
53	0	0	0.386066	10.744	-0.0960957
53.1	0	0	0.383934	10.7711	-0.0854784
53.2	0	0	0.381807	10.7981	-0.0749093
53.3	0	0	0.379683	10.8251	-0.0643964
53.4	0	0	0.377565	10.8522	-0.0539476
53.5	0	0	0.37545	10.8793	-0.0435707
53.6	0	0	0.37334	10.9063	-0.0332735
53.7	0	0	0.371235	10.9334	-0.0230633
53.8	0	0	0.369134	10.9605	-0.0129477
53.9	0	0	0.367039	10.9876	-0.00293367
54	0	0	0.364948	11.0147	0.00697156
54.1	0	0	0.362861	11.0418	0.0167611
54.2	0	1	0.358673	11.108	0.040243
54.3	0	1	0.355295	11.1751	0.0634419
54.4	0	1	0.35275	11.2428	0.0863223
54.5	0	1	0.351051	11.3108	0.10885
54.6	0	1	0.350203	11.3789	0.130994
54.7	0	1	0.350201	11.4468	0.152724
54.8	0	1	0.351033	11.5142	0.174011
54.9	0	1	0.352679	11.5808	0.194829
55	0	1	0.355108	11.6464	0.215154
55.1	0	1	0.358286	11.7108	0.234965
55.2	0	1	0.362173	11.7738	0.254241
55.3	0	1	0.366723	11.8351	0.272966
55.4	0	1	0.371888	11.8948	0.291124
55.5	0	1	0.377618	11.9526	0.308703
55.6	0	1	0.383863	12.0086	0.32569
55.7	0	1	0.390573	12.0627	0.342079
55.8	0	1	0.397697	12.115	0.357861
55.9	0	1	0.405188	12.1653	0.373032
56	0	1	0.412999	12.2138	0.38759
56.1	0	1	0.421086	12.2604	0.401533
56.2	0	1	0.429409	12.3053	0.414862
56.3	0	1	0.43793	12.3485	0.427579
56.4	0	1	0.446611	12.3901	0.439689
56.5	0	1	0.45542	12.4301	0.451195
56.6	0	1	0.464327	12.4685	0.462106
56.7	0	1	0.473304	12.5056	0.472429
56.8	0	1	0.482325	12.5412	0.482173
56.9	0	1	0.491367	12.5756	0.491347
57	0	1	0.50041	12.6087	0.499962
57.1	0	1	0.509435	12.6406	0.50803
57.2	0	1	0.518423	12.6715	0.515564
57.3	0	1	0.527362	12.7012	0.522575
57.4	0	1	0.536235	12.7299	0.529078
57.5	0	1	0.545033	12.7577	0.535087
57.6	0	1	0.553743	12.7846	0.540615
57.7	0	1	0.562356	12.8105	0.545676
57.8	0	1	0.570865	12.8357	0.550287
57.9	0	1	0.579262	12.8601	0.554461
58	0	1	0.58754	12.8837	0.558213
58.1	0	1	0.595694	12.9065	0.561558
58.2	0	1	0.60372	12.9288	0.564512
58.3	0	1	0.611613	12.9503	0.567088
58.4	0	1	0.619371	12.9712	0.569302
58.5	0	1	0.626991	12.9915	0.571168
58.6	0	1	0.634471	13.0113	0.572701
58.7	0	1	0.641809	13.0305	0.573914
58.8	0	1	0.649004	13.0492	0.574821
58.9	0	1	0.656056	13.0673	0.575437
59	0	1	0.662965	13.085	0.575774
59.1	0	1	0.669729	13.1023	0.575845
59.2	0	1	0.67635	13.119	0.575664
59.3	0	1	0.682829	13.1354	0.575241
59.4	0	1	0.689165	13.1513	0.57459
59.5	0	1	0.69536	13.1668	0.573722
59.6	0	1	0.701416	13.182	0.572648
59.7	0	1	0.707333	13.1968	0.571379
59.8	0	1	0.713113	13.2112	0.569926
59.9	0	1	0.718758	13.2253	0.568299
60	0	1	0.724269	13.239	0.566507
60.1	0	1	0.729648	13.2524	0.564561
60.2	1	1	0.731848	13.2594	0.56302
60.3	1	1	0.733988	13.2663	0.561415
60.4	1	1	0.736069	13.2731	0.55975
60.5	1	1	0.73809	13.2799	0.558023
60.6	1	1	0.740053	13.2867	0.556238
60.7	1	1	0.741958	13.2933	0.554396
60.8	1	1	0.743805	13.2999	0.552496
60.9	1	1	0.745594	13.3065	0.550542
61	1	1	0.747326	13.313	0.548534
61.1	1	1	0.749002	13.3194	0.546473
61.2	1	1	0.750621	13.3258	0.54436
61.3	1	1	0.752184	13.3322	0.542198
61.4	1	1	0.753692	13.3385	0.539986
61.5	1	1	0.755144	13.3447	0.537727
61.6	1	1	0.756541	13.3509	0.535421
61.7	1	1	0.757884	13.357	0.533069
61.8	1	1	0.759172	13.3631	0.530673
61.9	1	1	0.760406	13.3692	0.528234
62	1	1	0.761587	13.3752	0.525753
62.1	1	1	0.762714	13.3812	0.523231
62.2	1	1	0.763789	13.3871	0.52067
62.3	1	1	0.764811	13.393	0.51807
62.4	1	1	0.765781	13.3988	0.515432
62.5	1	1	0.766698	13.4046	0.512758
62.6	1	1	0.767564	13.4103	0.510049
62.7	1	1	0.768379	13.416	0.507305
62.8	1	1	0.769143	13.4217	0.504528
62.9	1	1	0.769856	13.4273	0.501719
63	1	1	0.770519	13.4329	0.498879
63.1	1	1	0.771132	13.4385	0.496009
63.2	1	1	0.771695	13.444	0.49311
63.3	1	1	0.772209	13.4494	0.490182
63.4	1	1	0.772673	13.4549	0.487227
63.5	1	1	0.773088	13.4603	0.484246
63.6	1	1	0.773454	13.4656	0.481239
63.7	1	1	0.773771	13.4709	0.478208
63.8	1	1	0.77404	13.4762	0.475154
63.9	1	1	0.774261	13.4815	0.472076
64	1	1	0.774433	13.4867	0.468977
64.1	1	1	0.774557	13.4919	0.465857
64.2	1	1	0.774633	13.497	0.462716
64.3	1	1	0.77466	13.5021	0.459557
64.4	1	1	0.77464	13.5072	0.45638
64.5	1	1	0.774572	13.5122	0.453185
64.6	1	1	0.774456	13.5172	0.449974
64.7	1	1	0.774293	13.5221	0.446749
64.8	1	1	0.774082	13.5271	0.443509
64.9	1	1	0.773824	13.532	0.440256
65	1	1	0.773518	13.5368	0.436991
65.1	1	1	0.773165	13.5416	0.433715
65.2	1	1	0.772765	13.5464	0.43043
65.3	1	1	0.772318	13.5511	0.427136
65.4	1	1	0.771825	13.5558	0.423834
65.5	1	1	0.771285	13.5605	0.420527
65.6	1	1	0.770699	13.5651	0.417215
65.7	1	1	0.770067	13.5697	0.413899
65.8	1	1	0.769389	13.5743	0.410581
65.9	1	1	0.768666	13.5788	0.407262
66	1	1	0.767898	13.5832	0.403943
66.1	1	1	0.767086	13.5877	0.400625
66.2	1	0	0.76204	13.6113	0.382502
66.3	1	0	0.756897	13.6353	0.364115
66.4	1	0	0.751658	13.6596	0.345478
66.5	1	0	0.746326	13.6842	0.326604
66.6	1	0	0.740902	13.7092	0.307508
66.7	1	0	0.735389	13.7345	0.288203
66.8	1	0	0.729789	13.7601	0.268708
66.9	1	0	0.724105	13.7861	0.249037
67	1	0	0.71834	13.8124	0.22921
67.1	1	0	0.712499	13.8391	0.209245
67.2	1	0	0.706584	13.8661	0.18916
67.3	1	0	0.700599	13.8936	0.168978
67.4	1	0	0.694551	13.9214	0.148718
67.5	1	0	0.688442	13.9496	0.128403
67.6	1	0	0.682279	13.9781	0.108054
67.7	1	0	0.676067	14.0071	0.0876944
67.8	1	0	0.669813	14.0364	0.0673482
67.9	1	0	0.663521	14.0662	0.0470391
68	1	0	0.6572	14.0964	0.0267915
68.1	1	0	0.650855	14.127	0.00663024
68.2	1	0	0.644495	14.158	-0.0134197
68.3	1	0	0.638127	14.1894	-0.0333329
68.4	1	0	0.631758	14.2213	-0.0530841
68.5	1	0	0.625398	14.2536	-0.0726478
68.6	1	0	0.619055	14.2863	-0.0919985
68.7	1	0	0.612738	14.3195	-0.111111
68.8	1	0	0.606456	14.3531	-0.12996
68.9	1	0	0.600219	14.3872	-0.14852
69	1	0	0.594036	14.4217	-0.166768
69.1	1	0	0.587917	14.4567	-0.184679
69.2	1	0	0.581872	14.4921	-0.202229
69.3	1	0	0.575912	14.528	-0.219395
69.4	1	0	0.570047	14.5643	-0.236156
69.5	1	0	0.564287	14.6011	-0.252488
69.6	1	0	0.558643	14.6383	-0.268372
69.7	1	0	0.553125	14.6759	-0.283788
69.8	1	0	0.547744	14.714	-0.298716
69.9	1	0	0.54251	14.7525	-0.313138
70	1	0	0.537434	14.7914	-0.327037
70.1	1	0	0.532524	14.8306	-0.340397
70.2	1	0	0.527792	14.8703	-0.353204
70.3	1	0	0.523245	14.9103	-0.365443
70.4	1	0	0.518895	14.9507	-0.377102
70.5	1	0	0.514748	14.9914	-0.38817
70.6	1	0	0.510813	15.0325	-0.398635
70.7	1	0	0.507098	15.0738	-0.408491
70.8	1	0	0.50361	15.1153	-0.417728
70.9	1	0	0.500355	15.1571	-0.42634
71	1	0	0.497338	15.1991	-0.434322
71.1	1	0	0.494565	15.2412	-0.441671
71.2	1	0	0.49204	15.2835	-0.448383
71.3	1	0	0.489766	15.3259	-0.454457
71.4	1	0	0.487745	15.3684	-0.459892
71.5	1	0	0.485979	15.4109	-0.46469
71.6	1	0	0.48447	15.4534	-0.468852
71.7	1	0	0.483216	15.4958	-0.472382
71.8	1	0	0.482216	15.5382	-0.475282
71.9	1	0	0.48147	15.5804	-0.47756
72	1	0	0.480973	15.6225	-0.47922
72.1	1	0	0.480724	15.6645	-0.480269
72.2	0	0	0.4786	15.6914	-0.478534
72.3	0	0	0.476476	15.7183	-0.47645
72.4	0	0	0.474351	15.7452	-0.474022
72.5	0	0	0.472226	15.7722	-0.471253
72.6	0	0	0.4701	15.7991	-0.46815
72.7	0	0	0.467974	15.826	-0.464717
72.8	0	0	0.465848	15.853	-0.46096
72.9	0	0	0.463722	15.8799	-0.456884
73	0	0	0.461596	15.9069	-0.452496
73.1	0	0	0.45947	15.9338	-0.447802
73.2	0	0	0.457345	15.9608	-0.442808
73.3	0	0	0.45522	15.9877	-0.43752
73.4	0	0	0.453095	16.0147	-0.431946
73.5	0	0	0.45097	16.0417	-0.426092
73.6	0	0	0.448847	16.0686	-0.419966
73.7	0	0	0.446724	16.0956	-0.413574
73.8	0	0	0.444601	16.1226	-0.406925
73.9	0	0	0.44248	16.1496	-0.400025
74	0	0	0.440359	16.1766	-0.392882
74.1	0	0	0.43824	16.2036	-0.385505
74.2	0	0	0.436121	16.2306	-0.377902
74.3	0	0	0.434004	16.2576	-0.37008
74.4	0	0	0.431888	16.2846	-0.362047
74.5	0	0	0.429774	16.3116	-0.353813
74.6	0	0	0.427661	16.3387	-0.345385
74.7	0	0	0.42555	16.3657	-0.336772
74.8	0	0	0.42344	16.3927	-0.327983
74.9	0	0	0.421332	16.4198	-0.319026
75	0	0	0.419226	16.4468	-0.309911
75.1	0	0	0.417122	16.4739	-0.300645
75.2	0	0	0.415019	16.5009	-0.291238
75.3	0	0	0.412919	16.528	-0.281699
75.4	0	0	0.410821	16.555	-0.272036
75.5	0	0	0.408725	16.5821	-0.262259
75.6	0	0	0.406632	16.6092	-0.252376
75.7	0	0	0.404541	16.6363	-0.242397
75.8	0	0	0.402453	16.6634	-0.232331
75.9	0	0	0.400367	16.6904	-0.222186
76	0	0	0.398284	16.7175	-0.211971
76.1	0	0	0.396203	16.7447	-0.201696
76.2	0	0	0.394125	16.7718	-0.191369
76.3	0	0	0.392051	16.7989	-0.181
76.4	0	0	0.389979	16.826	-0.170596
76.5	0	0	0.38791	16.8531	-0.160167
76.6	0	0	0.385845	16.8803	-0.149722
76.7	0	0	0.383783	16.9074	-0.139269
76.8	0	0	0.381724	16.9345	-0.128816
76.9	0	0	0.379668	16.9617	-0.118373
77	0	0	0.377616	16.9889	-0.107947
77.1	0	0	0.375567	17.016	-0.0975467
77.2	0	0	0.373522	17.0432	-0.0871809
77.3	0	0	0.371481	17.0704	-0.0768573
77.4	0	0	0.369444	17.0975	-0.0665839
77.5	0	0	0.36741	17.1247	-0.0563685
77.6	0	0	0.36538	17.1519	-0.046219
77.7	0	0	0.363354	17.1791	-0.0361429
77.8	0	0	0.361333	17.2063	-0.0261477
77.9	0	0	0.359315	17.2335	-0.0162407
78	0	0	0.357302	17.2608	-0.00642916
78.1	0	0	0.355293	17.288	0.00327991
78.2	0	1	0.350709	17.355	0.0267
78.3	0	1	0.346947	17.423	0.0498588
78.4	0	1	0.344034	17.4917	0.0727206
78.5	0	1	0.341987	17.561	0.0952512
78.6	0	1	0.340817	17.6305	0.117418
78.7	0	1	0.340522	17.6999	0.139191
78.8	0	1	0.341092	17.7688	0.16054
78.9	0	1	0.342508	17.837	0.181439
79	0	1	0.344743	17.9043	0.201863
79.1	0	1	0.347762	17.9703	0.221789
79.2	0	1	0.351524	18.0349	0.241196
79.3	0	1	0.355982	18.0979	0.260067
79.4	0	1	0.361087	18.1591	0.278385
79.5	0	1	0.366786	18.2185	0.296135
79.6	0	1	0.373028	18.2759	0.313305
79.7	0	1	0.379758	18.3313	0.329886
79.8	0	1	0.386925	18.3847	0.34587
79.9	0	1	0.394478	18.4362	0.361251
80	0	1	0.402368	18.4857	0.376024
80.1	0	1	0.410549	18.5333	0.390189
80.2	0	1	0.418977	18.5791	0.403744
80.3	0	1	0.427613	18.623	0.416691
80.4	0	1	0.436419	18.6653	0.429033
80.5	0	1	0.44536	18.7059	0.440775
80.6	0	1	0.454404	18.745	0.451922
80.7	0	1	0.463522	18.7825	0.462482
80.8	0	1	0.472688	18.8187	0.472463
80.9	0	1	0.481878	18.8534	0.481874
81	0	1	0.491069	18.8869	0.490726
81.1	0	1	0.500244	18.9192	0.499031
81.2	0	1	0.509383	18.9503	0.5068
81.3	0	1	0.518472	18.9803	0.514046
81.4	0	1	0.527497	19.0093	0.520783
81.5	0	1	0.536444	19.0372	0.527023
81.6	0	1	0.545304	19.0643	0.532782
81.7	0	1	0.554067	19.0904	0.538073
81.8	0	1	0.562724	19.1157	0.542912
81.9	0	1	0.571269	19.1402	0.547312
82	0	1	0.579693	19.1639	0.55129
82.1	0	1	0.587994	19.1869	0.554859
82.2	0	1	0.596165	19.2091	0.558035
82.3	0	1	0.604203	19.2308	0.560832
82.4	0	1	0.612105	19.2517	0.563265
82.5	0	1	0.619869	19.2721	0.565348
82.6	0	1	0.627491	19.2919	0.567096
82.7	0	1	0.634972	19.3111	0.568523
82.8	0	1	0.642309	19.3298	0.569642
82.9	0	1	0.649502	19.348	0.570466
83	0	1	0.65655	19.3657	0.571009
83.1	0	1	0.663454	19.383	0.571283
83.2	0	1	0.670214	19.3998	0.571301
83.3	0	1	0.676829	19.4161	0.571074
83.4	0	1	0.683301	19.4321	0.570615
83.5	0	1	0.689631	19.4476	0.569935
83.6	0	1	0.695819	19.4628	0.569044
83.7	0	1	0.701867	19.4776	0.567954
83.8	0	1	0.707776	19.492	0.566674
83.9	0	1	0.713547	19.5061	0.565215
84	0	1	0.719182	19.5198	0.563587
84.1	0	1	0.724683	19.5333	0.561799
84.2	1	1	0.726978	19.5402	0.560386
84.3	1	1	0.729212	19.547	0.558908
84.4	1	1	0.731386	19.5538	0.557367
84.5	1	1	0.7335	19.5606	0.555765
84.6	1	1	0.735556	19.5673	0.554102
84.7	1	1	0.737553	19.5739	0.552381
84.8	1	1	0.739492	19.5805	0.550602
84.9	1	1	0.741375	19.587	0.548768
85	1	1	0.7432	19.5934	0.546879
85.1	1	1	0.744969	19.5999	0.544936
85.2	1	1	0.746682	19.6062	0.54294
85.3	1	1	0.74834	19.6125	0.540894
85.4	1	1	0.749943	19.6188	0.538797
85.5	1	1	0.751491	19.625	0.536651
85.6	1	1	0.752985	19.6312	0.534457
85.7	1	1	0.754424	19.6373	0.532215
85.8	1	1	0.75581	19.6434	0.529928
85.9	1	1	0.757142	19.6494	0.527595
86	1	1	0.758421	19.6554	0.525217
86.1	1	1	0.759647	19.6613	0.522796
86.2	1	1	0.76082	19.6672	0.520333
86.3	1	1	0.76194	19.6731	0.517827
86.4	1	1	0.763007	19.6789	0.515281
86.5	1	1	0.764022	19.6847	0.512695
86.6	1	1	0.764984	19.6905	0.510071
86.7	1	1	0.765894	19.6962	0.507408
86.8	1	1	0.766752	19.7019	0.504708
86.9	1	1	0.767558	19.7075	0.501972
87	1	1	0.768312	19.7131	0.4992
87.1	1	1	0.769014	19.7187	0.496395
87.2	1	1	0.769664	19.7242	0.493556
87.3	1	1	0.770263	19.7297	0.490685
87.4	1	1	0.770811	19.7352	0.487782
87.5	1	1	0.771307	19.7406	0.484849
87.6	1	1	0.771752	19.746	0.481887
87.7	1	1	0.772146	19.7513	0.478896
87.8	1	1	0.772489	19.7567	0.475878
87.9	1	1	0.772781	19.7619	0.472834
88	1	1	0.773022	19.7672	0.469764
88.1	1	1	0.773213	19.7724	0.466671
88.2	1	1	0.773353	19.7776	0.463554
88.3	1	1	0.773443	19.7827	0.460414
88.4	1	1	0.773482	19.7879	0.457254
88.5	1	1	0.773471	19.7929	0.454074
88.6	1	1	0.773411	19.798	0.450875
88.7	1	1	0.7733	19.803	0.447658
88.8	1	1	0.77314	19.808	0.444425
88.9	1	1	0.77293	19.8129	0.441177
89	1	1	0.772671	19.8178	0.437914
89.1	1	1	0.772362	19.8227	0.434638
89.2	1	1	0.772005	19.8275	0.431351
89.3	1	1	0.771599	19.8323	0.428053
89.4	1	1	0.771144	19.837	0.424745
89.5	1	1	0.770641	19.8417	0.42143
89.6	1	1	0.77009	19.8464	0.418107
89.7	1	1	0.769491	19.8511	0.41478
89.8	1	1	0.768844	19.8557	0.411448
89.9	1	1	0.768151	19.8602	0.408113
90	1	1	0.76741	19.8647	0.404777
90.1	1	1	0.766622	19.8692	0.40144
90.2	1	0	0.761581	19.8929	0.383329
90.3	1	0	0.756441	19.9169	0.364955
90.4	1	0	0.751206	19.9412	0.346329
90.5	1	0	0.745877	19.9658	0.327466
90.6	1	0	0.740455	19.9908	0.308378
90.7	1	0	0.734944	20.0161	0.289083
90.8	1	0	0.729345	20.0417	0.269595
90.9	1	0	0.723662	20.0677	0.249931
91	1	0	0.717898	20.0941	0.23011
91.1	1	0	0.712057	20.1208	0.21015
91.2	1	0	0.706142	20.1478	0.190071
91.3	1	0	0.700157	20.1753	0.169893
91.4	1	0	0.694108	20.2031	0.149636
91.5	1	0	0.687998	20.2313	0.129324
91.6	1	0	0.681835	20.2598	0.108977
91.7	1	0	0.675621	20.2888	0.088619
91.8	1	0	0.669365	20.3182	0.0682736
91.9	1	0	0.663072	20.348	0.0479646
92	1	0	0.656749	20.3781	0.0277165
92.1	1	0	0.650403	20.4087	0.00755387
92.2	1	0	0.644041	20.4398	-0.0124981
92.3	1	0	0.637671	20.4712	-0.0324142
92.4	1	0	0.631301	20.5031	-0.052169
92.5	1	0	0.624939	20.5354	-0.071737
92.6	1	0	0.618594	20.5681	-0.0910929
92.7	1	0	0.612275	20.6013	-0.110211
92.8	1	0	0.605991	20.635	-0.129067
92.9	1	0	0.599751	20.6691	-0.147635
93	1	0	0.593566	20.7036	-0.165891
93.1	1	0	0.587445	20.7386	-0.183811
93.2	1	0	0.581399	20.774	-0.201371
93.3	1	0	0.575436	20.8099	-0.218548
93.4	1	0	0.569569	20.8463	-0.23532
93.5	1	0	0.563807	20.8831	-0.251665
93.6	1	0	0.558162	20.9203	-0.267562
93.7	1	0	0.552642	20.9579	-0.282991
93.8	1	0	0.547259	20.996	-0.297932
93.9	1	0	0.542024	21.0345	-0.312369
94	1	0	0.536945	21.0735	-0.326283
94.1	1	0	0.532035	21.1128	-0.339659
94.2	1	0	0.527301	21.1525	-0.352481
94.3	1	0	0.522754	21.1926	-0.364736
94.4	1	0	0.518402	21.233	-0.376411
94.5	1	0	0.514255	21.2737	-0.387494
94.6	1	0	0.51032	21.3148	-0.397976
94.7	1	0	0.506605	21.3561	-0.407847
94.8	1	0	0.503116	21.3977	-0.4171
94.9	1	0	0.499862	21.4396	-0.425728
95	1	0	0.496846	21.4816	-0.433726
95.1	1	0	0.494074	21.5238	-0.44109
95.2	1	0	0.49155	21.5661	-0.447816
95.3	1	0	0.489277	21.6086	-0.453904
95.4	1	0	0.487258	21.6511	-0.459353
95.5	1	0	0.485494	21.6936	-0.464163
95.6	1	0	0.483986	21.7362	-0.468337
95.7	1	0	0.482735	21.7787	-0.471877
95.8	1	0	0.481738	21.8211	-0.474787
95.9	1	0	0.480994	21.8634	-0.477073
96	1	0	0.480501	21.9055	-0.478741
96.1	1	0	0.480254	21.9475	-0.479797
96.2	0	0	0.478133	21.9745	-0.478067
96.3	0	0	0.476012	22.0014	-0.475987
96.4	0	0	0.473889	22.0284	-0.473561
96.5	0	0	0.471766	22.0553	-0.470794
96.6	0	0	0.469642	22.0823	-0.467692
96.7	0	0	0.467518	22.1093	-0.464259
96.8	0	0	0.465393	22.1363	-0.460502
96.9	0	0	0.463268	22.1632	-0.456425
97	0	0	0.461143	22.1902	-0.452035
97.1	0	0	0.459017	22.2172	-0.447338
97.2	0	0	0.456892	22.2442	-0.442341
97.3	0	0	0.454767	22.2712	-0.43705
97.4	0	0	0.452642	22.2982	-0.431471
97.5	0	0	0.450517	22.3252	-0.425612
97.6	0	0	0.448392	22.3522	-0.41948
97.7	0	0	0.446268	22.3792	-0.413082
97.8	0	0	0.444145	22.4062	-0.406426
97.9	0	0	0.442022	22.4333	-0.39952
98	0	0	0.4399	22.4603	-0.39237
98.1	0	0	0.437778	22.4873	-0.384985
98.2	0	0	0.435658	22.5144	-0.377374
98.3	0	0	0.433539	22.5414	-0.369544
98.4	0	0	0.43142	22.5685	-0.361503
98.5	0	0	0.429303	22.5955	-0.35326
98.6	0	0	0.427187	22.6226	-0.344824
98.7	0	0	0.425073	22.6496	-0.336203
98.8	0	0	0.42296	22.6767	-0.327405
98.9	0	0	0.420848	22.7038	-0.31844
99	0	0	0.418739	22.7308	-0.309316
99.1	0	0	0.416631	22.7579	-0.300042
99.2	0	0	0.414524	22.785	-0.290627
99.3	0	0	0.41242	22.8121	-0.281081
99.4	0	0	0.410318	22.8392	-0.271411
99.5	0	0	0.408218	22.8663	-0.261627
99.6	0	0	0.406119	22.8934	-0.251738
99.7	0	0	0.404024	22.9205	-0.241753
99.8	0	0	0.40193	22.9476	-0.23168
99.9	0	0	0.399839	22.9747	-0.22153
100	0	0	0.397751	23.0019	-0.211311
100.1	0	0	0.395665	23.029	-0.201033
100.2	0	0	0.393582	23.0561	-0.190703
100.3	0	0	0.391502	23.0833	-0.18033
100.4	0	0	0.389424	23.1104	-0.169925
100.5	0	0	0.38735	23.1376	-0.159495
100.6	0	0	0.385278	23.1647	-0.14905
100.7	0	0	0.38321	23.1919	-0.138597
100.8	0	0	0.381145	23.2191	-0.128146
100.9	0	0	0.379083	23.2462	-0.117705
101	0	0	0.377024	23.2734	-0.107283
101.1	0	0	0.374969	23.3006	-0.096887
101.2	0	0	0.372917	23.3278	-0.0865265
101.3	0	0	0.37087	23.355	-0.0762092
101.4	0	0	0.368825	23.3822	-0.0659431
101.5	0	0	0.366785	23.4094	-0.0557361
101.6	0	0	0.364748	23.4366	-0.045596
101.7	0	0	0.362715	23.4638	-0.0355303
101.8	0	0	0.360687	23.4911	-0.0255466
101.9	0	0	0.358662	23.5183	-0.0156521
102	0	0	0.356641	23.5455	-0.00585422
102.1	0	0	0.354625	23.5728	0.00384017
102.2	0	1	0.350053	23.6398	0.0272416
102.3	0	1	0.346305	23.7079	0.0503794
102.4	0	1	0.343408	23.7768	0.0732178
102.5	0	1	0.341378	23.8462	0.0957227
102.6	0	1	0.340226	23.9157	0.117862
102.7	0	1	0.339949	23.9851	0.139604
102.8	0	1	0.340539	24.0541	0.160921
102.9	0	1	0.341975	24.1224	0.181785
103	0	1	0.34423	24.1897	0.202174
103.1	0	1	0.347269	24.2557	0.222063
103.2	0	1	0.35105	24.3203	0.241432
103.3	0	1	0.355528	24.3833	0.260265
103.4	0	1	0.360651	24.4445	0.278543
103.5	0	1	0.366369	24.5038	0.296255
103.6	0	1	0.372628	24.5611	0.313388
103.7	0	1	0.379376	24.6165	0.329932
103.8	0	1	0.386559	24.6699	0.345881
103.9	0	1	0.394127	24.7213	0.361229
104	0	1	0.402033	24.7707	0.375972
104.1	0	1	0.410229	24.8182	0.390108
104.2	0	1	0.418674	24.8639	0.403638
104.3	0	1	0.427326	24.9078	0.416564
104.4	0	1	0.436148	24.95	0.428887
104.5	0	1	0.445105	24.9906	0.440614
104.6	0	1	0.454167	25.0295	0.451751
104.7	0	1	0.463303	25.067	0.462303
104.8	0	1	0.472488	25.1031	0.472281
104.9	0	1	0.481698	25.1378	0.481692
105	0	1	0.490911	25.1712	0.490548
105.1	0	1	0.500108	25.2034	0.498859
105.2	0	1	0.50927	25.2345	0.506637
105.3	0	1	0.518383	25.2644	0.513894
105.4	0	1	0.527433	25.2934	0.520644
105.5	0	1	0.536406	25.3213	0.526899
105.6	0	1	0.545292	25.3483	0.532673
105.7	0	1	0.554081	25.3744	0.537981
105.8	0	1	0.562764	25.3997	0.542835
105.9	0	1	0.571334	25.4241	0.547251
106	0	1	0.579784	25.4478	0.551242
106.1	0	1	0.588108	25.4708	0.554824
106.2	0	1	0.596302	25.4931	0.558011
106.3	0	1	0.604362	25.5147	0.560816
106.4	0	1	0.612283	25.5356	0.563255
106.5	0	1	0.620064	25.556	0.565342
106.6	0	1	0.627702	25.5758	0.56709
106.7	0	1	0.635196	25.5951	0.568514
106.8	0	1	0.642543	25.6138	0.569627
106.9	0	1	0.649744	25.632	0.570444
107	0	1	0.656799	25.6497	0.570976
107.1	0	1	0.663706	25.6669	0.571238
107.2	0	1	0.670467	25.6837	0.571243
107.3	0	1	0.677082	25.7001	0.571002
107.4	0	1	0.683552	25.716	0.570527
107.5	0	1	0.689879	25.7316	0.569832
107.6	0	1	0.696062	25.7467	0.568926
107.7	0	1	0.702105	25.7615	0.567821
107.8	0	1	0.708008	25.776	0.566529
107.9	0	1	0.713774	25.79	0.565058
108	0	1	0.719404	25.8038	0.56342
108.1	0	1	0.7249	25.8172	0.561624
108.2	1	1	0.727187	25.8241	0.560198
108.3	1	1	0.729414	25.831	0.558708
108.4	1	1	0.731581	25.8378	0.557156
108.5	1	1	0.73369	25.8445	0.555543
108.6	1	1	0.73574	25.8512	0.55387
108.7	1	1	0.737733	25.8579	0.552139
108.8	1	1	0.739668	25.8644	0.55035
108.9	1	1	0.741546	25.8709	0.548505
109	1	1	0.743367	25.8774	0.546605
109.1	1	1	0.745132	25.8838	0.544651
109.2	1	1	0.746841	25.8902	0.542644
109.3	1	1	0.748495	25.8965	0.540585
109.4	1	1	0.750093	25.9028	0.538475
109.5	1	1	0.751635	25.909	0.536316
109.6	1	1	0.753123	25.9152	0.534107
109.7	1	1	0.754557	25.9213	0.53185
109.8	1	1	0.755935	25.9274	0.529547
109.9	1	1	0.75726	25.9335	0.527197
110	1	1	0.758529	25.9395	0.524801
110.1	1	1	0.759745	25.9454	0.522362
110.2	1	1	0.760907	25.9514	0.519879
110.3	1	1	0.762015	25.9572	0.517354
110.4	1	1	0.763068	25.9631	0.514787
110.5	1	1	0.764068	25.9689	0.51218
110.6	1	1	0.765014	25.9746	0.509533
110.7	1	1	0.765907	25.9804	0.506848
110.8	1	1	0.766746	25.9861	0.504126
110.9	1	1	0.767532	25.9917	0.501367
111	1	1	0.768264	25.9973	0.498574
111.1	1	1	0.768944	26.0029	0.495746
111.2	1	1	0.76957	26.0084	0.492886
111.3	1	1	0.770144	26.0139	0.489995
111.4	1	1	0.770666	26.0194	0.487073
111.5	1	1	0.771136	26.0248	0.484123
111.6	1	1	0.771553	26.0302	0.481144
111.7	1	1	0.77192	26.0355	0.47814
111.8	1	1	0.772235	26.0408	0.47511
111.9	1	1	0.772499	26.0461	0.472056
112	1	1	0.772713	26.0514	0.468979
112.1	1	1	0.772877	26.0565	0.465881
112.2	1	1	0.772992	26.0617	0.462763
112.3	1	1	0.773057	26.0668	0.459626
112.4	1	1	0.773074	26.0719	0.456471
112.5	1	1	0.773042	26.0769	0.4533
112.6	1	1	0.772962	26.082	0.450113
112.7	1	1	0.772834	26.0869	0.446911
112.8	1	1	0.772659	26.0919	0.443696
112.9	1	1	0.772437	26.0967	0.44047
113	1	1	0.772168	26.1016	0.437231
113.1	1	1	0.771853	26.1064	0.433983
113.2	1	1	0.771491	26.1112	0.430726
113.3	1	1	0.771084	26.1159	0.42746
113.4	1	1	0.770631	26.1206	0.424187
113.5	1	1	0.770133	26.1253	0.420908
113.6	1	1	0.769589	26.1299	0.417624
113.7	1	1	0.769	26.1345	0.414335
113.8	1	1	0.768367	26.1391	0.411044
113.9	1	1	0.767688	26.1436	0.40775
114	1	1	0.766965	26.1481	0.404456
114.1	1	1	0.766197	26.1525	0.401162
114.2	1	0	0.761162	26.1762	0.383071
114.3	1	0	0.756029	26.2001	0.364717
114.4	1	0	0.750801	26.2244	0.346111
114.5	1	0	0.745478	26.249	0.327268
114.6	1	0	0.740063	26.274	0.308201
114.7	1	0	0.734559	26.2993	0.288925
114.8	1	0	0.728967	26.3249	0.269457
114.9	1	0	0.723291	26.3509	0.249814
115	1	0	0.717533	26.3772	0.230013
115.1	1	0	0.711698	26.4039	0.210072
115.2	1	0	0.70579	26.431	0.190012
115.3	1	0	0.699812	26.4584	0.169853
115.4	1	0	0.693768	26.4862	0.149615
115.5	1	0	0.687665	26.5144	0.12932
115.6	1	0	0.681506	26.5429	0.108991
115.7	1	0	0.675299	26.5719	0.0886506
115.8	1	0	0.669047	26.6012	0.0683222
115.9	1	0	0.662759	26.631	0.0480299
116	1	0	0.65644	26.6612	0.027798
116.1	1	0	0.650098	26.6918	0.00765134
116.2	1	0	0.643739	26.7228	-0.012385
116.3	1	0	0.637372	26.7542	-0.0322857
116.4	1	0	0.631004	26.7861	-0.0520254
116.5	1	0	0.624644	26.8184	-0.0715786
116.6	1	0	0.618301	26.8511	-0.0909199
116.7	1	0	0.611983	26.8843	-0.110024
116.8	1	0	0.605699	26.9179	-0.128865
116.9	1	0	0.59946	26.952	-0.147419
117	1	0	0.593275	26.9865	-0.165661
117.1	1	0	0.587153	27.0215	-0.183568
117.2	1	0	0.581105	27.0569	-0.201114
117.3	1	0	0.575141	27.0928	-0.218277
117.4	1	0	0.569272	27.1291	-0.235036
117.5	1	0	0.563508	27.1659	-0.251367
117.6	1	0	0.557859	27.2031	-0.267251
117.7	1	0	0.552336	27.2408	-0.282667
117.8	1	0	0.546949	27.2789	-0.297595
117.9	1	0	0.541709	27.3174	-0.312019
118	1	0	0.536626	27.3563	-0.325921
118.1	1	0	0.531711	27.3956	-0.339285
118.2	1	0	0.526972	27.4353	-0.352095
118.3	1	0	0.522419	27.4753	-0.364339
118.4	1	0	0.518061	27.5157	-0.376003
118.5	1	0	0.513907	27.5565	-0.387076
118.6	1	0	0.509965	27.5975	-0.397548
118.7	1	0	0.506243	27.6388	-0.40741
118.8	1	0	0.502748	27.6804	-0.416654
118.9	1	0	0.499486	27.7222	-0.425274
119	1	0	0.496462	27.7642	-0.433264
119.1	1	0	0.493682	27.8064	-0.440621
119.2	1	0	0.49115	27.8488	-0.447342
119.3	1	0	0.488869	27.8912	-0.453424
119.4	1	0	0.486842	27.9337	-0.458869
119.5	1	0	0.48507	27.9762	-0.463676
119.6	1	0	0.483554	28.0188	-0.467847
119.7	1	0	0.482294	28.0612	-0.471386
119.8	1	0	0.481289	28.1037	-0.474296
119.9	1	0	0.480537	28.146	-0.476583
120	1	0	0.480035	28.1881	-0.478252
120.1	1	0	0.47978	28.2301	-0.47931
120.2	0	0	0.477663	28.257	-0.477591
120.3	0	0	0.475545	28.2839	-0.475523
120.4	0	0	0.473427	28.3108	-0.473111
120.5	0	0	0.471308	28.3378	-0.47036
120.6	0	0	0.469188	28.3647	-0.467274
120.7	0	0	0.467069	28.3916	-0.463859
120.8	0	0	0.464949	28.4186	-0.46012
120.9	0	0	0.462828	28.4455	-0.456063
121	0	0	0.460708	28.4725	-0.451694
121.1	0	0	0.458587	28.4994	-0.44702
121.2	0	0	0.456467	28.5264	-0.442046
121.3	0	0	0.454347	28.5533	-0.436778
121.4	0	0	0.452227	28.5803	-0.431225
121.5	0	0	0.450108	28.6073	-0.425392
121.6	0	0	0.447989	28.6342	-0.419287
121.7	0	0	0.44587	28.6612	-0.412917
121.8	0	0	0.443752	28.6882	-0.40629
121.9	0	0	0.441635	28.7152	-0.399412
122	0	0	0.439519	28.7422	-0.392293
122.1	0	0	0.437404	28.7692	-0.384939
122.2	0	0	0.43529	28.7962	-0.377358
122.3	0	0	0.433176	28.8232	-0.36956
122.4	0	0	0.431064	28.8502	-0.361551
122.5	0	0	0.428954	28.8772	-0.353341
122.6	0	0	0.426845	28.9042	-0.344938
122.7	0	0	0.424737	28.9312	-0.336349
122.8	0	0	0.42263	28.9582	-0.327585
122.9	0	0	0.420526	28.9853	-0.318653
123	0	0	0.418423	29.0123	-0.309563
123.1	0	0	0.416322	29.0393	-0.300323
123.2	0	0	0.414223	29.0664	-0.290941
123.3	0	0	0.412126	29.0934	-0.281428
123.4	0	0	0.41003	29.1205	-0.271791
123.5	0	0	0.407938	29.1476	-0.26204
123.6	0	0	0.405847	29.1746	-0.252184
123.7	0	0	0.403759	29.2017	-0.242231
123.8	0	0	0.401673	29.2288	-0.232191
123.9	0	0	0.399589	29.2559	-0.222072
124	0	0	0.397509	29.283	-0.211884
124.1	0	0	0.395431	29.31	-0.201635
124.2	0	0	0.393355	29.3371	-0.191335
124.3	0	0	0.391283	29.3643	-0.180991
124.4	0	0	0.389213	29.3914	-0.170614
124.5	0	0	0.387147	29.4185	-0.160211
124.6	0	0	0.385084	29.4456	-0.149792
124.7	0	0	0.383023	29.4727	-0.139365
124.8	0	0	0.380966	29.4999	-0.128939
124.9	0	0	0.378913	29.527	-0.118521
125	0	0	0.376863	29.5541	-0.108121
125.1	0	0	0.374816	29.5813	-0.0977467
125.2	0	0	0.372773	29.6085	-0.0874063
125.3	0	0	0.370733	29.6356	-0.0771079
125.4	0	0	0.368697	29.6628	-0.0668595
125.5	0	0	0.366665	29.69	-0.0566688
125.6	0	0	0.364637	29.7171	-0.0465437
125.7	0	0	0.362613	29.7443	-0.0364918
125.8	0	0	0.360593	29.7715	-0.0265204
125.9	0	0	0.358577	29.7987	-0.0166369
126	0	0	0.356565	29.8259	-0.00684851
126.1	0	0	0.354558	29.8531	0.00283779
126.2	0	1	0.349971	29.9202	0.0262397
126.3	0	1	0.346207	29.9883	0.0493815
126.4	0	1	0.343294	30.0571	0.0722276
126.5	0	1	0.341249	30.1265	0.0947439
126.6	0	1	0.340081	30.196	0.116898
126.7	0	1	0.339791	30.2655	0.138659
126.8	0	1	0.340367	30.3345	0.159998
126.9	0	1	0.341792	30.4028	0.180888
127	0	1	0.344036	30.4702	0.201305
127.1	0	1	0.347067	30.5363	0.221225
127.2	0	1	0.350841	30.6009	0.240629
127.3	0	1	0.355313	30.6639	0.259497
127.4	0	1	0.360434	30.7252	0.277814
127.5	0	1	0.36615	30.7846	0.295566
127.6	0	1	0.37241	30.842	0.312741
127.7	0	1	0.379159	30.8974	0.329328
127.8	0	1	0.386346	30.9509	0.34532
127.9	0	1	0.39392	31.0024	0.360712
128	0	1	0.401833	31.0519	0.375499
128.1	0	1	0.410037	31.0995	0.38968
128.2	0	1	0.418491	31.1453	0.403255
128.3	0	1	0.427154	31.1892	0.416224
128.4	0	1	0.435987	31.2315	0.428592
128.5	0	1	0.444957	31.2721	0.440362
128.6	0	1	0.454031	31.3111	0.45154
128.7	0	1	0.463181	31.3487	0.462134
128.8	0	1	0.472381	31.3848	0.472151
128.9	0	1	0.481605	31.4195	0.481602
129	0	1	0.490834	31.453	0.490496
129.1	0	1	0.500046	31.4853	0.498845
129.2	0	1	0.509225	31.5164	0.506659
129.3	0	1	0.518355	31.5464	0.513952
129.4	0	1	0.527422	31.5753	0.520736
129.5	0	1	0.536413	31.6033	0.527024
129.6	0	1	0.545317	31.6303	0.532831
129.7	0	1	0.554124	31.6565	0.53817
129.8	0	1	0.562827	31.6818	0.543055
129.9	0	1	0.571416	31.7063	0.5475
130	0	1	0.579885	31.73	0.551519
130.1	0	1	0.58823	31.753	0.555128
130.2	0	1	0.596444	31.7753	0.558339
130.3	0	1	0.604523	31.797	0.561168
130.4	0	1	0.612465	31.818	0.563629
130.5	0	1	0.620265	31.8384	0.565735
130.6	0	1	0.627923	31.8582	0.567501
130.7	0	1	0.635435	31.8775	0.56894
130.8	0	1	0.6428	31.8962	0.570067
130.9	0	1	0.650018	31.9145	0.570893
131	0	1	0.657088	31.9322	0.571433
131.1	0	1	0.66401	31.9495	0.5717
131.2	0	1	0.670784	31.9664	0.571706
131.3	0	1	0.677411	31.9828	0.571464
131.4	0	1	0.683891	31.9988	0.570986
131.5	0	1	0.690225	32.0143	0.570283
131.6	0	1	0.696415	32.0295	0.569368
131.7	0	1	0.702462	32.0444	0.56825
131.8	0	1	0.708367	32.0588	0.566942
131.9	0	1	0.714133	32.073	0.565453
132	0	1	0.71976	32.0868	0.563794
132.1	0	1	0.725252	32.1002	0.561974
132.2	1	1	0.727526	32.1072	0.560528
132.3	1	1	0.729739	32.114	0.559018
132.4	1	1	0.731891	32.1209	0.557445
132.5	1	1	0.733982	32.1276	0.555812
132.6	1	1	0.736014	32.1343	0.554118
132.7	1	1	0.737986	32.141	0.552366
132.8	1	1	0.7399	32.1475	0.550558
132.9	1	1	0.741755	32.1541	0.548694
133	1	1	0.743553	32.1605	0.546777
133.1	1	1	0.745294	32.1669	0.544807
133.2	1	1	0.746979	32.1733	0.542787
133.3	1	1	0.748608	32.1796	0.540716
133.4	1	1	0.750182	32.1859	0.538598
133.5	1	1	0.751702	32.1921	0.536432
133.6	1	1	0.753167	32.1982	0.534221
133.7	1	1	0.754579	32.2043	0.531965
133.8	1	1	0.755937	32.2104	0.529665
133.9	1	1	0.757243	32.2164	0.527323
134	1	1	0.758497	32.2224	0.52494
134.1	1	1	0.7597	32.2283	0.522517
134.2	1	1	0.760851	32.2342	0.520054
134.3	1	1	0.761952	32.24	0.517553
134.4	1	1	0.763002	32.2458	0.515014
134.5	1	1	0.764002	32.2515	0.512439
134.6	1	1	0.764952	32.2572	0.509828
134.7	1	1	0.765852	32.2629	0.507182
134.8	1	1	0.766703	32.2685	0.504502
134.9	1	1	0.767505	32.2741	0.501789
135	1	1	0.768258	32.2797	0.499042
135.1	1	1	0.768962	32.2852	0.496263
135.2	1	1	0.769616	32.2907	0.493453
135.3	1	1	0.770222	32.2962	0.490612
135.4	1	1	0.770779	32.3016	0.487741
135.5	1	1	0.771287	32.307	0.484841
135.6	1	1	0.771746	32.3123	0.481911
135.7	1	1	0.772156	32.3176	0.478954
135.8	1	1	0.772516	32.3229	0.475969
135.9	1	1	0.772828	32.3282	0.472958
136	1	1	0.773089	32.3334	0.469921
136.1	1	1	0.773302	32.3386	0.466858
136.2	1	1	0.773464	32.3437	0.463772
136.3	1	1	0.773577	32.3488	0.460663
136.4	1	1	0.77364	32.3539	0.457531
136.5	1	1	0.773652	32.359	0.454378
136.6	1	1	0.773615	32.364	0.451205
136.7	1	1	0.773528	32.369	0.448014
136.8	1	1	0.773391	32.374	0.444804
136.9	1	1	0.773205	32.3789	0.441578
137	1	1	0.772968	32.3838	0.438337
137.1	1	1	0.772682	32.3886	0.435081
137.2	1	1	0.772346	32.3934	0.431813
137.3	1	1	0.771962	32.3982	0.428534
137.4	1	1	0.771528	32.403	0.425245
137.5	1	1	0.771045	32.4077	0.421947
137.6	1	1	0.770515	32.4123	0.418642
137.7	1	1	0.769936	32.417	0.415332
137.8	1	1	0.76931	32.4215	0.412017
137.9	1	1	0.768637	32.4261	0.408699
138	1	1	0.767917	32.4306	0.40538
138.1	1	1	0.76715	32.4351	0.402061
138.2	1	0	0.762117	32.4587	0.383947
138.3	1	0	0.756986	32.4827	0.365569
138.4	1	0	0.751758	32.507	0.346938
138.5	1	0	0.746436	32.5317	0.328068
138.6	1	0	0.741022	32.5566	0.308974
138.7	1	0	0.735517	32.5819	0.28967
138.8	1	0	0.729924	32.6076	0.270173
138.9	1	0	0.724247	32.6336	0.250499
139	1	0	0.718488	32.6599	0.230667
139.1	1	0	0.71265	32.6866	0.210695
139.2	1	0	0.706739	32.7136	0.190603
139.3	1	0	0.700757	32.7411	0.170411
139.4	1	0	0.694709	32.7689	0.15014
139.5	1	0	0.688601	32.7971	0.129812
139.6	1	0	0.682437	32.8256	0.10945
139.7	1	0	0.676223	32.8546	0.0890768
139.8	1	0	0.669965	32.884	0.0687156
139.9	1	0	0.663669	32.9137	0.0483907
140	1	0	0.657343	32.9439	0.0281268
140.1	1	0	0.650992	32.9745	0.00794881
140.2	1	0	0.644624	33.0055	-0.0121182
140.3	1	0	0.638247	33.037	-0.0320486
140.4	1	0	0.63187	33.0688	-0.0518172
140.5	1	0	0.6255	33.1011	-0.0713981
140.6	1	0	0.619145	33.1339	-0.090766
140.7	1	0	0.612816	33.167	-0.109895
140.8	1	0	0.606522	33.2006	-0.128761
140.9	1	0	0.600271	33.2347	-0.147338
141	1	0	0.594073	33.2692	-0.165601
141.1	1	0	0.587939	33.3042	-0.183528
141.2	1	0	0.581879	33.3396	-0.201093
141.3	1	0	0.575903	33.3755	-0.218274
141.4	1	0	0.570021	33.4118	-0.235049
141.5	1	0	0.564245	33.4485	-0.251395
141.6	1	0	0.558583	33.4857	-0.267293
141.7	1	0	0.553048	33.5233	-0.282723
141.8	1	0	0.547649	33.5614	-0.297664
141.9	1	0	0.542397	33.5998	-0.3121
142	1	0	0.537302	33.6387	-0.326013
142.1	1	0	0.532374	33.678	-0.339388
142.2	1	0	0.527623	33.7176	-0.352209
142.3	1	0	0.523058	33.7576	-0.364463
142.4	1	0	0.518689	33.798	-0.376138
142.5	1	0	0.514524	33.8387	-0.387221
142.6	1	0	0.510571	33.8797	-0.397705
142.7	1	0	0.506839	33.921	-0.407578
142.8	1	0	0.503333	33.9625	-0.416835
142.9	1	0	0.50006	34.0043	-0.425468
143	1	0	0.497027	34.0463	-0.433472
143.1	1	0	0.494237	34.0884	-0.440844
143.2	1	0	0.491696	34.1307	-0.447581
143.3	1	0	0.489406	34.1731	-0.453681
143.4	1	0	0.48737	34.2155	-0.459144
143.5	1	0	0.48559	34.258	-0.463971
143.6	1	0	0.484067	34.3005	-0.468164
143.7	1	0	0.4828	34.3429	-0.471726
143.8	1	0	0.481788	34.3853	-0.47466
143.9	1	0	0.48103	34.4276	-0.476973
144	1	0	0.480523	34.4697	-0.47867
144.1	1	0	0.480264	34.5116	-0.479758
144.2	0	0	0.478143	34.5385	-0.478056
144.3	0	0	0.47602	34.5654	-0.476005
144.4	0	0	0.473897	34.5924	-0.473609
144.5	0	0	0.471773	34.6193	-0.470873
144.6	0	0	0.469649	34.6462	-0.467801
144.7	0	0	0.467524	34.6732	-0.4644
144.8	0	0	0.465398	34.7001	-0.460673
144.9	0	0	0.463272	34.7271	-0.456628
145	0	0	0.461146	34.754	-0.45227
145.1	0	0	0.45902	34.781	-0.447605
145.2	0	0	0.456894	34.808	-0.44264
145.3	0	0	0.454768	34.8349	-0.437381
145.4	0	0	0.452641	34.8619	-0.431835
145.5	0	0	0.450516	34.8889	-0.426008
145.6	0	0	0.44839	34.9159	-0.419908
145.7	0	0	0.446265	34.9428	-0.413543
145.8	0	0	0.44414	34.9698	-0.406919
145.9	0	0	0.442017	34.9968	-0.400044
146	0	0	0.439893	35.0238	-0.392927
146.1	0	0	0.437771	35.0508	-0.385574
146.2	0	0	0.435649	35.0778	-0.377994
146.3	0	0	0.433529	35.1049	-0.370195
146.4	0	0	0.431409	35.1319	-0.362185
146.5	0	0	0.429291	35.1589	-0.353973
146.6	0	0	0.427174	35.1859	-0.345567
146.7	0	0	0.425058	35.213	-0.336975
146.8	0	0	0.422944	35.24	-0.328207
146.9	0	0	0.420831	35.2671	-0.31927
147	0	0	0.41872	35.2941	-0.310175
147.1	0	0	0.416611	35.3212	-0.300929
147.2	0	0	0.414503	35.3482	-0.291541
147.3	0	0	0.412398	35.3753	-0.28202
147.4	0	0	0.410294	35.4024	-0.272376
147.5	0	0	0.408193	35.4294	-0.262617
147.6	0	0	0.406093	35.4565	-0.252752
147.7	0	0	0.403996	35.4836	-0.242791
147.8	0	0	0.401901	35.5107	-0.232742
147.9	0	0	0.399809	35.5378	-0.222614
148	0	0	0.397719	35.5649	-0.212416
148.1	0	0	0.395632	35.592	-0.202157
148.2	0	0	0.393547	35.6191	-0.191846
148.3	0	0	0.391465	35.6462	-0.181493
148.4	0	0	0.389386	35.6734	-0.171105
148.5	0	0	0.38731	35.7005	-0.160691
148.6	0	0	0.385237	35.7276	-0.150261
148.7	0	0	0.383167	35.7548	-0.139823
148.8	0	0	0.381101	35.7819	-0.129386
148.9	0	0	0.379037	35.8091	-0.118958
149	0	0	0.376977	35.8362	-0.108547
149.1	0	0	0.374921	35.8634	-0.0981617
149.2	0	0	0.372868	35.8906	-0.0878106
149.3	0	0	0.370818	35.9178	-0.0775017
149.4	0	0	0.368772	35.9449	-0.0672429
149.5	0	0	0.36673	35.9721	-0.0570421
149.6	0	0	0.364692	35.9993	-0.0469071
149.7	0	0	0.362658	36.0265	-0.0368454
149.8	0	0	0.360628	36.0538	-0.0268647
149.9	0	0	0.358601	36.081	-0.0169721
150	0	0	0.356579	36.1082	-0.00717494
150.1	0	0	0.354561	36.1354	0.00251977
150.2	0	1	0.349976	36.2024	0.025895
150.3	0	1	0.346212	36.2704	0.0490123
150.4	0	1	0.343298	36.3391	0.0718364
150.5	0	1	0.34125	36.4084	0.0943333
150.6	0	1	0.340079	36.4779	0.116471
150.7	0	1	0.339784	36.5472	0.138218
150.8	0	1	0.340354	36.6162	0.159547
150.9	0	1	0.341772	36.6845	0.18043
151	0	1	0.34401	36.7518	0.200843
151.1	0	1	0.347033	36.8178	0.220763
151.2	0	1	0.350799	36.8824	0.24017
151.3	0	1	0.355264	36.9454	0.259044
151.4	0	1	0.360377	37.0066	0.277371
151.5	0	1	0.366086	37.066	0.295134
151.6	0	1	0.372339	37.1234	0.312324
151.7	0	1	0.379081	37.1789	0.328928
151.8	0	1	0.386262	37.2323	0.344939
151.9	0	1	0.39383	37.2838	0.360352
152	0	1	0.401736	37.3333	0.375161
152.1	0	1	0.409934	37.381	0.389364
152.2	0	1	0.418382	37.4268	0.402961
152.3	0	1	0.427037	37.4708	0.415953
152.4	0	1	0.435863	37.5131	0.428341
152.5	0	1	0.444824	37.5537	0.44013
152.6	0	1	0.453889	37.5928	0.451326
152.7	0	1	0.463029	37.6304	0.461935
152.8	0	1	0.472215	37.6665	0.471965
152.9	0	1	0.481425	37.7013	0.481424
153	0	1	0.490637	37.7349	0.490324
153.1	0	1	0.499831	37.7672	0.498674
153.2	0	1	0.508988	37.7983	0.506487
153.3	0	1	0.518094	37.8283	0.513774
153.4	0	1	0.527134	37.8573	0.520549
153.5	0	1	0.536096	37.8853	0.526826
153.6	0	1	0.544969	37.9124	0.532618
153.7	0	1	0.553743	37.9386	0.53794
153.8	0	1	0.562409	37.9639	0.542806
153.9	0	1	0.570961	37.9884	0.547232
154	0	1	0.579392	38.0122	0.551231
154.1	0	1	0.587696	38.0352	0.55482
154.2	0	1	0.59587	38.0575	0.558013
154.3	0	1	0.603909	38.0791	0.560825
154.4	0	1	0.61181	38.1001	0.563271
154.5	0	1	0.619571	38.1205	0.565366
154.6	0	1	0.62719	38.1403	0.567124
154.7	0	1	0.634665	38.1596	0.56856
154.8	0	1	0.641997	38.1783	0.569687
154.9	0	1	0.649183	38.1965	0.57052
155	0	1	0.656225	38.2142	0.571072
155.1	0	1	0.663122	38.2315	0.571355
155.2	0	1	0.669874	38.2483	0.571383
155.3	0	1	0.676483	38.2646	0.571169
155.4	0	1	0.68295	38.2805	0.570724
155.5	0	1	0.689276	38.2961	0.570059
155.6	0	1	0.695462	38.3112	0.569188
155.7	0	1	0.70151	38.326	0.568119
155.8	0	1	0.707422	38.3404	0.566864
155.9	0	1	0.713198	38.3545	0.565434
156	0	1	0.718843	38.3682	0.563837
156.1	1	1	0.721276	38.3753	0.562581
156.2	1	1	0.723649	38.3823	0.561258
156.3	1	1	0.725961	38.3892	0.559867
156.4	1	1	0.728214	38.396	0.55841
156.5	1	1	0.730407	38.4028	0.556889
156.6	1	1	0.73254	38.4096	0.555303
156.7	1	1	0.734614	38.4163	0.553654
156.8	1	1	0.736629	38.4229	0.551943
156.9	1	1	0.738584	38.4295	0.550171
157	1	1	0.740481	38.4361	0.54834
157.1	1	1	0.742318	38.4426	0.546449
157.2	1	1	0.744097	38.449	0.544501
157.3	1	1	0.745816	38.4554	0.542495
157.4	1	1	0.747477	38.4618	0.540435
157.5	1	1	0.74908	38.4681	0.538319
157.6	1	1	0.750624	38.4743	0.536151
157.7	1	1	0.75211	38.4805	0.53393
157.8	1	1	0.753538	38.4867	0.531659
157.9	1	1	0.754908	38.4928	0.529338
158	1	1	0.75622	38.4989	0.526969
158.1	1	1	0.757475	38.505	0.524553
158.2	1	1	0.758673	38.511	0.522091
158.3	1	1	0.759815	38.5169	0.519585
158.4	1	1	0.7609	38.5228	0.517035
158.5	1	1	0.761929	38.5287	0.514444
158.6	1	1	0.762902	38.5345	0.511813
158.7	1	1	0.76382	38.5403	0.509142
158.8	1	1	0.764683	38.5461	0.506434
158.9	1	1	0.765491	38.5518	0.503689
159	1	1	0.766244	38.5574	0.500909
159.1	1	1	0.766944	38.563	0.498094
159.2	1	1	0.76759	38.5686	0.495247
159.3	1	1	0.768183	38.5742	0.492368
159.4	1	1	0.768722	38.5797	0.489458
159.5	1	1	0.769209	38.5851	0.48652
159.6	1	1	0.769643	38.5906	0.483553
159.7	1	1	0.770025	38.596	0.480559
159.8	1	1	0.770355	38.6013	0.47754
159.9	1	1	0.770634	38.6066	0.474497
160	1	1	0.770861	38.6119	0.47143
160.1	1	1	0.771037	38.6171	0.468341
160.2	1	1	0.771162	38.6223	0.465232
160.3	1	1	0.771237	38.6274	0.462103
160.4	1	1	0.771261	38.6326	0.458955
160.5	1	1	0.771236	38.6376	0.455791
160.6	1	1	0.771161	38.6427	0.452611
160.7	1	1	0.771037	38.6476	0.449417
160.8	1	1	0.770864	38.6526	0.446209
160.9	1	1	0.770643	38.6575	0.44299
161	1	1	0.770374	38.6624	0.439761
161.1	1	1	0.770058	38.6672	0.436523
161.2	1	1	0.769694	38.672	0.433277
161.3	1	1	0.769284	38.6767	0.430025
161.4	1	1	0.768828	38.6814	0.426767
161.5	1	1	0.768326	38.6861	0.423506
161.6	1	1	0.76778	38.6907	0.420243
161.7	1	1	0.767189	38.6953	0.416979
161.8	1	1	0.766555	38.6998	0.413715
161.9	1	1	0.765877	38.7043	0.410452
162	1	1	0.765157	38.7087	0.407192
162.1	1	0	0.760126	38.7323	0.389246
162.2	1	0	0.754998	38.7562	0.371032
162.3	1	0	0.749773	38.7804	0.352563
162.4	1	0	0.744454	38.8049	0.333852
162.5	1	0	0.739041	38.8297	0.314912
162.6	1	0	0.733537	38.8549	0.295759
162.7	1	0	0.727945	38.8804	0.276408
162.8	1	0	0.722267	38.9063	0.256876
162.9	1	0	0.716507	38.9325	0.23718
163	1	0	0.710668	38.9591	0.217339
163.1	1	0	0.704753	38.9861	0.197372
163.2	1	0	0.698767	39.0134	0.177298
163.3	1	0	0.692714	39.0411	0.15714
163.4	1	0	0.686599	39.0691	0.136917
163.5	1	0	0.680427	39.0976	0.116652
163.6	1	0	0.674204	39.1265	0.0963687
163.7	1	0	0.667935	39.1557	0.0760894
163.8	1	0	0.661626	39.1854	0.0558383
163.9	1	0	0.655285	39.2155	0.0356397
164	1	0	0.648918	39.246	0.0155182
164.1	1	0	0.642532	39.2769	-0.00450123
164.2	1	0	0.636136	39.3083	-0.0243933
164.3	1	0	0.629736	39.34	-0.0441326
164.4	1	0	0.623342	39.3723	-0.0636938
164.5	1	0	0.616962	39.4049	-0.0830513
164.6	1	0	0.610604	39.438	-0.10218
164.7	1	0	0.604279	39.4716	-0.121054
164.8	1	0	0.597996	39.5056	-0.139649
164.9	1	0	0.591763	39.5401	-0.15794
165	1	0	0.585592	39.575	-0.175902
165.1	1	0	0.579492	39.6104	-0.193513
165.2	1	0	0.573474	39.6462	-0.210748
165.3	1	0	0.567548	39.6825	-0.227586
165.4	1	0	0.561725	39.7193	-0.244003
165.5	1	0	0.556015	39.7565	-0.25998
165.6	1	0	0.550429	39.7941	-0.275495
165.7	1	0	0.544977	39.8322	-0.29053
165.8	1	0	0.539671	39.8707	-0.305065
165.9	1	0	0.534519	39.9096	-0.319084
166	1	0	0.529534	39.9489	-0.332569
166.1	1	0	0.524723	39.9887	-0.345506
166.2	1	0	0.520098	40.0288	-0.357881
166.3	1	0	0.515668	40.0692	-0.36968
166.4	1	0	0.51144	40.1101	-0.380892
166.5	1	0	0.507425	40.1512	-0.391506
166.6	1	0	0.503629	40.1926	-0.401513
166.7	1	0	0.50006	40.2343	-0.410904
166.8	1	0	0.496724	40.2763	-0.419674
166.9	1	0	0.493628	40.3184	-0.427816
167	1	0	0.490777	40.3607	-0.435326
167.1	1	0	0.488175	40.4032	-0.4422
167.2	1	0	0.485825	40.4458	-0.448438
167.3	1	0	0.483731	40.4885	-0.454039
167.4	1	0	0.481895	40.5312	-0.459002
167.5	1	0	0.480316	40.574	-0.46333
167.6	1	0	0.478997	40.6167	-0.467025
167.7	1	0	0.477935	40.6593	-0.470091
167.8	1	0	0.477129	40.7018	-0.472534
167.9	1	0	0.476576	40.7442	-0.474359
168	1	0	0.476275	40.7864	-0.475572
