# Supplementary material for: Application of time lags between light and temperature cycles for growth control based on the circadian clock of Lactuca sativa L. seedlings
Source: Front Plant Sci. 2022 Oct 13;13:994555. doi: 10.3389/fpls.2022.994555 (PMC9802636; doi:10.3389/fpls.2022.994555)
Supplement: Supplementary file 1 [file DataSheet_1.zip › Simulation/GW (Figure S9)/LD_ctrl_GW.csv]

t	LD	Temperature	R	��	RCos��
0.1	0	0	0.999987	-0.520539	0.86754
0.2	0	0	0.999947	-0.494724	0.880054
0.3	0	0	0.999882	-0.468908	0.891957
0.4	0	0	0.99979	-0.443093	0.903241
0.5	0	0	0.999672	-0.417277	0.913896
0.6	0	0	0.999529	-0.391461	0.923917
0.7	0	0	0.999359	-0.365646	0.933295
0.8	0	0	0.999164	-0.33983	0.942023
0.9	0	0	0.998943	-0.314015	0.950096
1	0	0	0.998697	-0.288199	0.957508
1.1	0	0	0.998425	-0.262384	0.964253
1.2	0	0	0.998128	-0.236568	0.970328
1.3	0	0	0.997805	-0.210753	0.975728
1.4	0	0	0.997458	-0.184937	0.980449
1.5	0	0	0.997085	-0.159122	0.984489
1.6	0	0	0.996687	-0.133306	0.987845
1.7	0	0	0.996265	-0.10749	0.990515
1.8	0	0	0.995818	-0.0816747	0.992498
1.9	0	0	0.995346	-0.0558591	0.993793
2	0	0	0.994849	-0.0300435	0.9944
2.1	0	0	0.994328	-0.00422791	0.994319
2.2	0	0	0.993783	0.0215877	0.993551
2.3	0	0	0.993213	0.0474034	0.992098
2.4	0	0	0.99262	0.073219	0.98996
2.5	0	0	0.992002	0.0990347	0.987141
2.6	0	0	0.99136	0.12485	0.983644
2.7	0	0	0.990695	0.150666	0.979472
2.8	0	0	0.990006	0.176482	0.974629
2.9	0	0	0.989294	0.202297	0.96912
3	0	0	0.988558	0.228113	0.962949
3.1	0	0	0.987799	0.253929	0.956123
3.2	0	0	0.987016	0.279745	0.948647
3.3	0	0	0.986211	0.30556	0.940528
3.4	0	0	0.985382	0.331376	0.931773
3.5	0	0	0.984531	0.357192	0.922389
3.6	0	0	0.983657	0.383008	0.912386
3.7	0	0	0.98276	0.408824	0.90177
3.8	0	0	0.981841	0.434639	0.890551
3.9	0	0	0.9809	0.460455	0.878739
4	0	0	0.979936	0.486271	0.866343
4.1	0	0	0.97895	0.512087	0.853374
4.2	0	0	0.977942	0.537903	0.839842
4.3	0	0	0.976913	0.563719	0.825759
4.4	0	0	0.975861	0.589535	0.811135
4.5	0	0	0.974788	0.615351	0.795984
4.6	0	0	0.973694	0.641167	0.780317
4.7	0	0	0.972578	0.666983	0.764146
4.8	0	0	0.971441	0.692799	0.747486
4.9	0	0	0.970283	0.718615	0.73035
5	0	0	0.969103	0.744431	0.71275
5.1	0	0	0.967903	0.770247	0.694702
5.2	0	0	0.966683	0.796063	0.676219
5.3	0	0	0.965441	0.821879	0.657317
5.4	0	0	0.964179	0.847695	0.63801
5.5	0	0	0.962897	0.873511	0.618314
5.6	0	0	0.961595	0.899328	0.598243
5.7	0	0	0.960272	0.925144	0.577815
5.8	0	0	0.95893	0.95096	0.557044
5.9	0	0	0.957568	0.976776	0.535948
6	0	0	0.956186	1.00259	0.514542
6.1	0	0	0.954784	1.02841	0.492843
6.2	0	0	0.953363	1.05422	0.470868
6.3	0	0	0.951923	1.08004	0.448634
6.4	0	0	0.950464	1.10586	0.426158
6.5	0	0	0.948985	1.13167	0.403457
6.6	0	0	0.947488	1.15749	0.380548
6.7	0	0	0.945972	1.18331	0.35745
6.8	0	0	0.944437	1.20912	0.334179
6.9	0	0	0.942884	1.23494	0.310754
7	0	0	0.941312	1.26076	0.287191
7.1	0	0	0.939722	1.28657	0.26351
7.2	0	0	0.938114	1.31239	0.239726
7.3	0	0	0.936488	1.33821	0.21586
7.4	0	0	0.934844	1.36402	0.191927
7.5	0	0	0.933182	1.38984	0.167946
7.6	0	0	0.931502	1.41566	0.143935
7.7	0	0	0.929806	1.44147	0.119912
7.8	0	0	0.928091	1.46729	0.0958931
7.9	0	0	0.92636	1.49311	0.0718974
8	0	0	0.924611	1.51892	0.047942
8.1	0	0	0.922846	1.54474	0.0240444
8.2	0	0	0.921064	1.57056	0.000221768
8.3	0	0	0.919265	1.59637	-0.0235085
8.4	0	0	0.917449	1.62219	-0.0471295
8.5	0	0	0.915617	1.64801	-0.0706242
8.6	0	0	0.913769	1.67382	-0.0939759
8.7	0	0	0.911905	1.69964	-0.117168
8.8	0	0	0.910024	1.72546	-0.140184
8.9	0	0	0.908128	1.75127	-0.163008
9	0	0	0.906216	1.77709	-0.185624
9.1	0	0	0.904288	1.80291	-0.208015
9.2	0	0	0.902344	1.82872	-0.230168
9.3	0	0	0.900386	1.85454	-0.252065
9.4	0	0	0.898412	1.88036	-0.273693
9.5	0	0	0.896423	1.90618	-0.295037
9.6	0	0	0.894419	1.93199	-0.316082
9.7	0	0	0.8924	1.95781	-0.336813
9.8	0	0	0.890366	1.98363	-0.357218
9.9	0	0	0.888318	2.00944	-0.377282
10	0	0	0.886255	2.03526	-0.396993
10.1	0	0	0.884178	2.06108	-0.416337
10.2	0	0	0.882087	2.0869	-0.435302
10.3	0	0	0.879981	2.11271	-0.453875
10.4	0	0	0.877862	2.13853	-0.472046
10.5	0	0	0.875729	2.16435	-0.489802
10.6	0	0	0.873582	2.19016	-0.507132
10.7	0	0	0.871421	2.21598	-0.524026
10.8	0	0	0.869248	2.2418	-0.540473
10.9	0	0	0.867061	2.26762	-0.556464
11	0	0	0.86486	2.29343	-0.571988
11.1	0	0	0.862647	2.31925	-0.587037
11.2	0	0	0.860421	2.34507	-0.601602
11.3	0	0	0.858182	2.37089	-0.615675
11.4	0	0	0.85593	2.3967	-0.629248
11.5	0	0	0.853666	2.42252	-0.642313
11.6	0	0	0.851389	2.44834	-0.654863
11.7	0	0	0.849101	2.47416	-0.666893
11.8	0	0	0.8468	2.49997	-0.678394
11.9	0	0	0.844487	2.52579	-0.689363
12	0	0	0.842162	2.55161	-0.699794
12.1	1	0	0.839307	2.59012	-0.714884
12.2	1	0	0.836555	2.6287	-0.728913
12.3	1	0	0.83391	2.66731	-0.741864
12.4	1	0	0.831376	2.70595	-0.753725
12.5	1	0	0.828959	2.74459	-0.764487
12.6	1	0	0.82666	2.78322	-0.774142
12.7	1	0	0.824484	2.82181	-0.782687
12.8	1	0	0.822433	2.86035	-0.790121
12.9	1	0	0.820509	2.89882	-0.796448
13	1	0	0.818713	2.9372	-0.801671
13.1	1	0	0.817047	2.97547	-0.805799
13.2	1	0	0.815512	3.01361	-0.808842
13.3	1	0	0.814106	3.05161	-0.810813
13.4	1	0	0.812831	3.08945	-0.811727
13.5	1	0	0.811686	3.12711	-0.811601
13.6	1	0	0.810668	3.16457	-0.810454
13.7	1	0	0.809778	3.20183	-0.808309
13.8	1	0	0.809011	3.23886	-0.805188
13.9	1	0	0.808368	3.27565	-0.801115
14	1	0	0.807844	3.31219	-0.796117
14.1	1	0	0.807436	3.34846	-0.790221
14.2	1	0	0.807142	3.38446	-0.783455
14.3	1	0	0.806959	3.42016	-0.77585
14.4	1	0	0.806881	3.45557	-0.767435
14.5	1	0	0.806906	3.49067	-0.758241
14.6	1	0	0.807029	3.52545	-0.748299
14.7	1	0	0.807246	3.5599	-0.737643
14.8	1	0	0.807553	3.59402	-0.726303
14.9	1	0	0.807945	3.6278	-0.714313
15	1	0	0.808418	3.66123	-0.701705
15.1	1	0	0.808967	3.69431	-0.688511
15.2	1	0	0.809587	3.72704	-0.674763
15.3	1	0	0.810275	3.7594	-0.660495
15.4	1	0	0.811025	3.79141	-0.645736
15.5	1	0	0.811834	3.82304	-0.630519
15.6	1	0	0.812696	3.85431	-0.614874
15.7	1	0	0.813607	3.88522	-0.598831
15.8	1	0	0.814563	3.91575	-0.582421
15.9	1	0	0.81556	3.94592	-0.565672
16	1	0	0.816593	3.97571	-0.548612
16.1	1	0	0.817659	4.00514	-0.531269
16.2	1	0	0.818754	4.03421	-0.513669
16.3	1	0	0.819873	4.06291	-0.495839
16.4	1	0	0.821014	4.09124	-0.477804
16.5	1	0	0.822173	4.11922	-0.459587
16.6	1	0	0.823346	4.14684	-0.441213
16.7	1	0	0.82453	4.17411	-0.422703
16.8	1	0	0.825722	4.20103	-0.40408
16.9	1	0	0.826919	4.2276	-0.385364
17	1	0	0.828118	4.25383	-0.366575
17.1	1	0	0.829317	4.27972	-0.347732
17.2	1	0	0.830513	4.30527	-0.328853
17.3	1	0	0.831703	4.3305	-0.309956
17.4	1	0	0.832886	4.3554	-0.291057
17.5	1	0	0.834058	4.37998	-0.272171
17.6	1	0	0.835218	4.40424	-0.253315
17.7	1	0	0.836364	4.4282	-0.234501
17.8	1	0	0.837494	4.45185	-0.215743
17.9	1	0	0.838607	4.47519	-0.197053
18	1	0	0.8397	4.49825	-0.178444
18.1	1	0	0.840772	4.52101	-0.159927
18.2	1	0	0.841822	4.54348	-0.141512
18.3	1	0	0.842848	4.56568	-0.123209
18.4	1	0	0.843849	4.5876	-0.105027
18.5	1	0	0.844824	4.60926	-0.0869751
18.6	1	0	0.845772	4.63064	-0.069061
18.7	1	0	0.846691	4.65177	-0.0512923
18.8	1	0	0.847581	4.67265	-0.0336759
18.9	1	0	0.848441	4.69327	-0.0162184
19	1	0	0.84927	4.71365	0.00107442
19.1	1	0	0.850067	4.7338	0.0181969
19.2	1	0	0.850832	4.75371	0.035144
19.3	1	0	0.851563	4.77339	0.0519111
19.4	1	0	0.85226	4.79284	0.0684938
19.5	1	0	0.852922	4.81208	0.0848883
19.6	1	0	0.85355	4.8311	0.101091
19.7	1	0	0.854141	4.84992	0.117099
19.8	1	0	0.854697	4.86853	0.132908
19.9	1	0	0.855215	4.88693	0.148517
20	1	0	0.855697	4.90515	0.163924
20.1	1	0	0.856141	4.92317	0.179125
20.2	1	0	0.856547	4.941	0.194119
20.3	1	0	0.856914	4.95866	0.208904
20.4	1	0	0.857243	4.97613	0.22348
20.5	1	0	0.857532	4.99343	0.237844
20.6	1	0	0.857782	5.01056	0.251996
20.7	1	0	0.857992	5.02753	0.265934
20.8	1	0	0.858162	5.04433	0.279658
20.9	1	0	0.858291	5.06098	0.293168
21	1	0	0.85838	5.07747	0.306462
21.1	1	0	0.858427	5.09381	0.31954
21.2	1	0	0.858432	5.11	0.332403
21.3	1	0	0.858396	5.12606	0.345049
21.4	1	0	0.858317	5.14197	0.357479
21.5	1	0	0.858196	5.15774	0.369692
21.6	1	0	0.858031	5.17339	0.381689
21.7	1	0	0.857824	5.1889	0.39347
21.8	1	0	0.857573	5.20429	0.405035
21.9	1	0	0.857278	5.21956	0.416383
22	1	0	0.856939	5.2347	0.427515
22.1	1	0	0.856555	5.24973	0.438432
22.2	1	0	0.856126	5.26465	0.449133
22.3	1	0	0.855652	5.27945	0.459619
22.4	1	0	0.855132	5.29415	0.46989
22.5	1	0	0.854566	5.30874	0.479946
22.6	1	0	0.853953	5.32323	0.489788
22.7	1	0	0.853294	5.33762	0.499416
22.8	1	0	0.852587	5.35191	0.508831
22.9	1	0	0.851833	5.3661	0.518031
23	1	0	0.851031	5.3802	0.527019
23.1	1	0	0.85018	5.39422	0.535794
23.2	1	0	0.849281	5.40814	0.544357
23.3	1	0	0.848333	5.42198	0.552707
23.4	1	0	0.847335	5.43573	0.560846
23.5	1	0	0.846287	5.4494	0.568773
23.6	1	0	0.845189	5.463	0.576489
23.7	1	0	0.844041	5.47651	0.583994
23.8	1	0	0.842841	5.48995	0.591289
23.9	1	0	0.84159	5.50331	0.598373
24	1	0	0.840287	5.51661	0.605248
24.1	0	0	0.838084	5.54228	0.618388
24.2	0	0	0.83587	5.56796	0.631035
24.3	0	0	0.833647	5.59363	0.643184
24.4	0	0	0.831414	5.6193	0.654828
24.5	0	0	0.829172	5.64498	0.665961
24.6	0	0	0.82692	5.67065	0.676578
24.7	0	0	0.824658	5.69632	0.686675
24.8	0	0	0.822388	5.72198	0.696247
24.9	0	0	0.820109	5.74765	0.705289
25	0	0	0.81782	5.77331	0.713799
25.1	0	0	0.815523	5.79898	0.721774
25.2	0	0	0.813217	5.82464	0.729209
25.3	0	0	0.810902	5.8503	0.736104
25.4	0	0	0.808579	5.87596	0.742456
25.5	0	0	0.806248	5.90162	0.748264
25.6	0	0	0.803909	5.92727	0.753527
25.7	0	0	0.801561	5.95293	0.758244
25.8	0	0	0.799206	5.97858	0.762415
25.9	0	0	0.796842	6.00423	0.76604
26	0	0	0.794471	6.02989	0.76912
26.1	0	0	0.792092	6.05553	0.771656
26.2	0	0	0.789706	6.08118	0.773649
26.3	0	0	0.787313	6.10683	0.775101
26.4	0	0	0.784912	6.13247	0.776015
26.5	0	0	0.782504	6.15812	0.776392
26.6	0	0	0.780089	6.18376	0.776237
26.7	0	0	0.777668	6.2094	0.775552
26.8	0	0	0.775239	6.23504	0.774341
26.9	0	0	0.772804	6.26068	0.772608
27	0	0	0.770362	6.28631	0.770359
27.1	0	0	0.767914	6.31195	0.767597
27.2	0	0	0.76546	6.33758	0.764328
27.3	0	0	0.763	6.36321	0.760558
27.4	0	0	0.760533	6.38884	0.756292
27.5	0	0	0.758061	6.41447	0.751537
27.6	0	0	0.755583	6.4401	0.7463
27.7	0	0	0.753099	6.46572	0.740587
27.8	0	0	0.750609	6.49134	0.734406
27.9	0	0	0.748114	6.51697	0.727764
28	0	0	0.745614	6.54259	0.720668
28.1	0	0	0.743109	6.56821	0.713128
28.2	0	0	0.740598	6.59382	0.705152
28.3	0	0	0.738082	6.61944	0.696748
28.4	0	0	0.735562	6.64505	0.687925
28.5	0	0	0.733037	6.67067	0.678692
28.6	0	0	0.730507	6.69628	0.66906
28.7	0	0	0.727973	6.72189	0.659036
28.8	0	0	0.725434	6.74749	0.648633
28.9	0	0	0.722891	6.7731	0.637859
29	0	0	0.720343	6.79871	0.626725
29.1	0	0	0.717792	6.82431	0.615241
29.2	0	0	0.715237	6.84991	0.603419
29.3	0	0	0.712677	6.87551	0.591269
29.4	0	0	0.710115	6.90111	0.578803
29.5	0	0	0.707548	6.9267	0.566031
29.6	0	0	0.704978	6.9523	0.552964
29.7	0	0	0.702404	6.97789	0.539616
29.8	0	0	0.699828	7.00348	0.525996
29.9	0	0	0.697248	7.02907	0.512118
30	0	0	0.694665	7.05466	0.497992
30.1	0	0	0.692079	7.08025	0.483631
30.2	0	0	0.68949	7.10583	0.469047
30.3	0	0	0.686898	7.13142	0.454253
30.4	0	0	0.684304	7.157	0.439259
30.5	0	0	0.681707	7.18258	0.424079
30.6	0	0	0.679108	7.20816	0.408725
30.7	0	0	0.676507	7.23374	0.39321
30.8	0	0	0.673903	7.25931	0.377545
30.9	0	0	0.671297	7.28488	0.361743
31	0	0	0.668689	7.31046	0.345817
31.1	0	0	0.66608	7.33603	0.329779
31.2	0	0	0.663468	7.36159	0.313642
31.3	0	0	0.660855	7.38716	0.297417
31.4	0	0	0.65824	7.41273	0.281118
31.5	0	0	0.655624	7.43829	0.264756
31.6	0	0	0.653007	7.46385	0.248344
31.7	0	0	0.650388	7.48941	0.231894
31.8	0	0	0.647768	7.51497	0.215418
31.9	0	0	0.645147	7.54053	0.198929
32	0	0	0.642525	7.56608	0.182438
32.1	0	0	0.639902	7.59164	0.165957
32.2	0	0	0.637279	7.61719	0.149498
32.3	0	0	0.634654	7.64274	0.133072
32.4	0	0	0.63203	7.66829	0.116692
32.5	0	0	0.629405	7.69383	0.100368
32.6	0	0	0.626779	7.71938	0.0841122
32.7	0	0	0.624153	7.74492	0.0679354
32.8	0	0	0.621527	7.77046	0.0518486
32.9	0	0	0.618901	7.796	0.0358626
33	0	0	0.616275	7.82154	0.0199882
33.1	0	0	0.61365	7.84708	0.00423582
33.2	0	0	0.611024	7.87261	-0.0113842
33.3	0	0	0.608399	7.89815	-0.0268619
33.4	0	0	0.605774	7.92368	-0.0421871
33.5	0	0	0.60315	7.94921	-0.0573502
33.6	0	0	0.600526	7.97474	-0.0723416
33.7	0	0	0.597904	8.00027	-0.0871521
33.8	0	0	0.595282	8.02579	-0.101772
33.9	0	0	0.59266	8.05131	-0.116194
34	0	0	0.59004	8.07684	-0.130408
34.1	0	0	0.587421	8.10236	-0.144406
34.2	0	0	0.584804	8.12788	-0.158179
34.3	0	0	0.582187	8.15339	-0.171721
34.4	0	0	0.579572	8.17891	-0.185023
34.5	0	0	0.576958	8.20442	-0.198077
34.6	0	0	0.574346	8.22994	-0.210877
34.7	0	0	0.571736	8.25545	-0.223416
34.8	0	0	0.569127	8.28096	-0.235686
34.9	0	0	0.56652	8.30646	-0.247682
35	0	0	0.563915	8.33197	-0.259397
35.1	0	0	0.561312	8.35747	-0.270826
35.2	0	0	0.558711	8.38298	-0.281963
35.3	0	0	0.556112	8.40848	-0.292802
35.4	0	0	0.553516	8.43398	-0.303339
35.5	0	0	0.550922	8.45948	-0.313568
35.6	0	0	0.54833	8.48497	-0.323485
35.7	0	0	0.545741	8.51047	-0.333086
35.8	0	0	0.543154	8.53596	-0.342368
35.9	0	0	0.54057	8.56146	-0.351325
36	0	0	0.537989	8.58695	-0.359955
36.1	1	0	0.533096	8.62629	-0.371991
36.2	1	0	0.528395	8.666	-0.383445
36.3	1	0	0.523895	8.70606	-0.394309
36.4	1	0	0.519604	8.74644	-0.404572
36.5	1	0	0.51553	8.78712	-0.414225
36.6	1	0	0.511681	8.82809	-0.423262
36.7	1	0	0.508062	8.86931	-0.431676
36.8	1	0	0.504681	8.91075	-0.439461
36.9	1	0	0.501541	8.95239	-0.446616
37	1	0	0.498649	8.9942	-0.453135
37.1	1	0	0.496007	9.03615	-0.45902
37.2	1	0	0.493619	9.0782	-0.464268
37.3	1	0	0.491486	9.12031	-0.468882
37.4	1	0	0.489611	9.16246	-0.472862
37.5	1	0	0.487993	9.20461	-0.476213
37.6	1	0	0.486632	9.24671	-0.478938
37.7	1	0	0.485527	9.28874	-0.481042
37.8	1	0	0.484677	9.33066	-0.482532
37.9	1	0	0.484077	9.37243	-0.483414
38	1	0	0.483725	9.41402	-0.483697
38.1	1	0	0.483615	9.4554	-0.483388
38.2	1	0	0.483744	9.49652	-0.482499
38.3	1	0	0.484104	9.53737	-0.481039
38.4	1	0	0.48469	9.57791	-0.479018
38.5	1	0	0.485495	9.61812	-0.476449
38.6	1	0	0.486512	9.65797	-0.473344
38.7	1	0	0.487732	9.69743	-0.469716
38.8	1	0	0.489147	9.73648	-0.465577
38.9	1	0	0.49075	9.77511	-0.460941
39	1	0	0.49253	9.81329	-0.455824
39.1	1	0	0.49448	9.85101	-0.450238
39.2	1	0	0.496589	9.88827	-0.444199
39.3	1	0	0.49885	9.92503	-0.437721
39.4	1	0	0.501253	9.96131	-0.430821
39.5	1	0	0.503788	9.99708	-0.423513
39.6	1	0	0.506446	10.0323	-0.415812
39.7	1	0	0.509219	10.0671	-0.407736
39.8	1	0	0.512098	10.1013	-0.399298
39.9	1	0	0.515073	10.1351	-0.390515
40	1	0	0.518137	10.1683	-0.381403
40.1	1	0	0.52128	10.201	-0.371976
40.2	1	0	0.524496	10.2332	-0.362251
40.3	1	0	0.527776	10.2648	-0.352244
40.4	1	0	0.531112	10.296	-0.341968
40.5	1	0	0.534497	10.3267	-0.33144
40.6	1	0	0.537924	10.3569	-0.320674
40.7	1	0	0.541387	10.3866	-0.309686
40.8	1	0	0.544879	10.4158	-0.298489
40.9	1	0	0.548393	10.4446	-0.287097
41	1	0	0.551924	10.4729	-0.275526
41.1	1	0	0.555466	10.5007	-0.263788
41.2	1	0	0.559014	10.5281	-0.251897
41.3	1	0	0.562563	10.5551	-0.239866
41.4	1	0	0.566108	10.5816	-0.227708
41.5	1	0	0.569644	10.6077	-0.215435
41.6	1	0	0.573167	10.6334	-0.20306
41.7	1	0	0.576673	10.6587	-0.190595
41.8	1	0	0.580158	10.6836	-0.17805
41.9	1	0	0.583619	10.7082	-0.165437
42	1	0	0.587052	10.7323	-0.152767
42.1	1	0	0.590454	10.7561	-0.14005
42.2	1	0	0.593823	10.7795	-0.127297
42.3	1	0	0.597155	10.8026	-0.114518
42.4	1	0	0.600448	10.8253	-0.101721
42.5	1	0	0.603699	10.8478	-0.088916
42.6	1	0	0.606906	10.8698	-0.0761118
42.7	1	0	0.610068	10.8916	-0.063317
42.8	1	0	0.613181	10.9131	-0.0505395
42.9	1	0	0.616246	10.9342	-0.0377873
43	1	0	0.619259	10.9551	-0.0250679
43.1	1	0	0.622219	10.9757	-0.0123886
43.2	1	0	0.625125	10.996	0.000243853
43.3	1	0	0.627976	11.016	0.0128227
43.4	1	0	0.630771	11.0358	0.0253415
43.5	1	0	0.633508	11.0553	0.0377944
43.6	1	0	0.636187	11.0745	0.0501754
43.7	1	0	0.638806	11.0935	0.062479
43.8	1	0	0.641365	11.1123	0.0747001
43.9	1	0	0.643864	11.1308	0.0868334
44	1	0	0.6463	11.1492	0.0988742
44.1	1	0	0.648675	11.1673	0.110818
44.2	1	0	0.650988	11.1851	0.12266
44.3	1	0	0.653237	11.2028	0.134397
44.4	1	0	0.655423	11.2203	0.146025
44.5	1	0	0.657545	11.2375	0.157539
44.6	1	0	0.659604	11.2546	0.168937
44.7	1	0	0.661598	11.2715	0.180215
44.8	1	0	0.663527	11.2881	0.19137
44.9	1	0	0.665393	11.3047	0.202399
45	1	0	0.667193	11.321	0.213299
45.1	1	0	0.668929	11.3371	0.224067
45.2	1	0	0.6706	11.3531	0.234702
45.3	1	0	0.672206	11.369	0.2452
45.4	1	0	0.673747	11.3846	0.25556
45.5	1	0	0.675223	11.4001	0.265779
45.6	1	0	0.676635	11.4155	0.275856
45.7	1	0	0.677981	11.4307	0.285788
45.8	1	0	0.679263	11.4458	0.295574
45.9	1	0	0.68048	11.4607	0.305213
46	1	0	0.681633	11.4755	0.314702
46.1	1	0	0.682721	11.4901	0.324042
46.2	1	0	0.683745	11.5046	0.333229
46.3	1	0	0.684704	11.519	0.342263
46.4	1	0	0.6856	11.5333	0.351144
46.5	1	0	0.686431	11.5474	0.359869
46.6	1	0	0.687199	11.5614	0.368439
46.7	1	0	0.687903	11.5753	0.376851
46.8	1	0	0.688543	11.5891	0.385106
46.9	1	0	0.68912	11.6028	0.393202
47	1	0	0.689634	11.6164	0.40114
47.1	1	0	0.690085	11.6298	0.408917
47.2	1	0	0.690473	11.6432	0.416535
47.3	1	0	0.690798	11.6564	0.423992
47.4	1	0	0.691061	11.6695	0.431288
47.5	1	0	0.691261	11.6826	0.438422
47.6	1	0	0.691399	11.6955	0.445395
47.7	1	0	0.691475	11.7084	0.452205
47.8	1	0	0.691488	11.7212	0.458853
47.9	1	0	0.69144	11.7338	0.465339
48	1	0	0.691331	11.7464	0.471662
48.1	1	0	0.69116	11.7589	0.477822
48.2	0	0	0.689429	11.7847	0.489317
48.3	0	0	0.687693	11.8105	0.500419
48.4	0	0	0.685952	11.8363	0.51112
48.5	0	0	0.684204	11.8621	0.521416
48.6	0	0	0.682451	11.8879	0.531301
48.7	0	0	0.680693	11.9137	0.540771
48.8	0	0	0.678929	11.9394	0.54982
48.9	0	0	0.67716	11.9652	0.558446
49	0	0	0.675385	11.991	0.566642
49.1	0	0	0.673605	12.0168	0.574408
49.2	0	0	0.671819	12.0425	0.581738
49.3	0	0	0.670029	12.0683	0.58863
49.4	0	0	0.668233	12.0941	0.595082
49.5	0	0	0.666432	12.1198	0.601091
49.6	0	0	0.664626	12.1456	0.606656
49.7	0	0	0.662815	12.1714	0.611774
49.8	0	0	0.660998	12.1971	0.616446
49.9	0	0	0.659177	12.2229	0.62067
50	0	0	0.657351	12.2486	0.624445
50.1	0	0	0.65552	12.2744	0.627772
50.2	0	0	0.653684	12.3001	0.63065
50.3	0	0	0.651843	12.3259	0.633081
50.4	0	0	0.649998	12.3516	0.635064
50.5	0	0	0.648147	12.3773	0.636601
50.6	0	0	0.646292	12.4031	0.637694
50.7	0	0	0.644433	12.4288	0.638345
50.8	0	0	0.642569	12.4545	0.638555
50.9	0	0	0.6407	12.4803	0.638326
51	0	0	0.638827	12.506	0.637663
51.1	0	0	0.63695	12.5317	0.636567
51.2	0	0	0.635068	12.5574	0.635043
51.3	0	0	0.633182	12.5831	0.633093
51.4	0	0	0.631291	12.6089	0.630722
51.5	0	0	0.629397	12.6346	0.627934
51.6	0	0	0.627498	12.6603	0.624733
51.7	0	0	0.625595	12.686	0.621125
51.8	0	0	0.623688	12.7117	0.617114
51.9	0	0	0.621777	12.7374	0.612706
52	0	0	0.619862	12.7631	0.607907
52.1	0	0	0.617943	12.7888	0.602721
52.2	0	0	0.61602	12.8145	0.597157
52.3	0	0	0.614094	12.8402	0.591218
52.4	0	0	0.612164	12.8659	0.584914
52.5	0	0	0.610229	12.8916	0.578249
52.6	0	0	0.608292	12.9172	0.571232
52.7	0	0	0.606351	12.9429	0.563869
52.8	0	0	0.604406	12.9686	0.556168
52.9	0	0	0.602457	12.9943	0.548137
53	0	0	0.600506	13.02	0.539784
53.1	0	0	0.59855	13.0456	0.531116
53.2	0	0	0.596592	13.0713	0.522142
53.3	0	0	0.59463	13.097	0.512871
53.4	0	0	0.592665	13.1226	0.503311
53.5	0	0	0.590697	13.1483	0.493471
53.6	0	0	0.588726	13.174	0.483359
53.7	0	0	0.586752	13.1996	0.472985
53.8	0	0	0.584774	13.2253	0.462358
53.9	0	0	0.582794	13.2509	0.451487
54	0	0	0.580811	13.2766	0.440382
54.1	0	0	0.578825	13.3022	0.429053
54.2	0	0	0.576836	13.3279	0.417508
54.3	0	0	0.574845	13.3535	0.405758
54.4	0	0	0.572851	13.3792	0.393813
54.5	0	0	0.570854	13.4048	0.381682
54.6	0	0	0.568855	13.4305	0.369375
54.7	0	0	0.566853	13.4561	0.356903
54.8	0	0	0.564849	13.4817	0.344276
54.9	0	0	0.562843	13.5074	0.331503
55	0	0	0.560834	13.533	0.318596
55.1	0	0	0.558823	13.5586	0.305564
55.2	0	0	0.556809	13.5843	0.292417
55.3	0	0	0.554794	13.6099	0.279165
55.4	0	0	0.552777	13.6355	0.26582
55.5	0	0	0.550757	13.6611	0.252391
55.6	0	0	0.548736	13.6867	0.238888
55.7	0	0	0.546712	13.7124	0.225322
55.8	0	0	0.544687	13.738	0.211703
55.9	0	0	0.54266	13.7636	0.198041
56	0	0	0.540631	13.7892	0.184346
56.1	0	0	0.538601	13.8148	0.170629
56.2	0	0	0.536569	13.8404	0.156898
56.3	0	0	0.534536	13.866	0.143165
56.4	0	0	0.532501	13.8916	0.129439
56.5	0	0	0.530464	13.9172	0.11573
56.6	0	0	0.528427	13.9428	0.102048
56.7	0	0	0.526388	13.9684	0.0884019
56.8	0	0	0.524347	13.994	0.0748016
56.9	0	0	0.522306	14.0196	0.0612565
57	0	0	0.520263	14.0452	0.047776
57.1	0	0	0.51822	14.0708	0.0343691
57.2	0	0	0.516175	14.0964	0.021045
57.3	0	0	0.51413	14.122	0.00781262
57.4	0	0	0.512083	14.1476	-0.00531927
57.5	0	0	0.510036	14.1731	-0.018342
57.6	0	0	0.507988	14.1987	-0.0312471
57.7	0	0	0.50594	14.2243	-0.0440262
57.8	0	0	0.50389	14.2499	-0.0566711
57.9	0	0	0.501841	14.2754	-0.0691739
58	0	0	0.49979	14.301	-0.0815266
58.1	0	0	0.49774	14.3266	-0.0937215
58.2	0	0	0.495689	14.3522	-0.105751
58.3	0	0	0.493637	14.3777	-0.117609
58.4	0	0	0.491586	14.4033	-0.129286
58.5	0	0	0.489534	14.4289	-0.140777
58.6	0	0	0.487482	14.4544	-0.152075
58.7	0	0	0.48543	14.48	-0.163173
58.8	0	0	0.483378	14.5055	-0.174065
58.9	0	0	0.481326	14.5311	-0.184744
59	0	0	0.479274	14.5567	-0.195205
59.1	0	0	0.477223	14.5822	-0.205443
59.2	0	0	0.475172	14.6078	-0.215451
59.3	0	0	0.473121	14.6333	-0.225224
59.4	0	0	0.47107	14.6589	-0.234758
59.5	0	0	0.46902	14.6844	-0.244047
59.6	0	0	0.46697	14.71	-0.253087
59.7	0	0	0.464921	14.7355	-0.261874
59.8	0	0	0.462873	14.761	-0.270403
59.9	0	0	0.460825	14.7866	-0.27867
60	0	0	0.458778	14.8121	-0.286673
60.1	0	0	0.456732	14.8377	-0.294407
60.2	1	0	0.452092	14.879	-0.305442
60.3	1	0	0.447666	14.9208	-0.315974
60.4	1	0	0.443464	14.963	-0.325992
60.5	1	0	0.439496	15.0056	-0.335487
60.6	1	0	0.435771	15.0487	-0.34445
60.7	1	0	0.432295	15.0921	-0.352874
60.8	1	0	0.429078	15.1359	-0.360753
60.9	1	0	0.426126	15.1799	-0.368081
61	1	0	0.423444	15.2242	-0.374853
61.1	1	0	0.421037	15.2687	-0.381067
61.2	1	0	0.41891	15.3134	-0.38672
61.3	1	0	0.417065	15.3582	-0.391811
61.4	1	0	0.415504	15.4031	-0.396339
61.5	1	0	0.414229	15.448	-0.400306
61.6	1	0	0.413238	15.4928	-0.403713
61.7	1	0	0.412531	15.5376	-0.406562
61.8	1	0	0.412105	15.5823	-0.408857
61.9	1	0	0.411957	15.6268	-0.410602
62	1	0	0.412082	15.6711	-0.411803
62.1	1	0	0.412476	15.7152	-0.412465
62.2	1	0	0.413131	15.7589	-0.412595
62.3	1	0	0.414042	15.8023	-0.412202
62.4	1	0	0.415199	15.8453	-0.411292
62.5	1	0	0.416595	15.8878	-0.409874
62.6	1	0	0.418222	15.93	-0.407959
62.7	1	0	0.420068	15.9716	-0.405556
62.8	1	0	0.422125	16.0127	-0.402676
62.9	1	0	0.424383	16.0533	-0.399329
63	1	0	0.42683	16.0933	-0.395527
63.1	1	0	0.429457	16.1328	-0.391283
63.2	1	0	0.432252	16.1717	-0.386608
63.3	1	0	0.435204	16.2099	-0.381514
63.4	1	0	0.438304	16.2476	-0.376015
63.5	1	0	0.44154	16.2847	-0.370123
63.6	1	0	0.444903	16.3211	-0.363853
63.7	1	0	0.448381	16.357	-0.357216
63.8	1	0	0.451964	16.3922	-0.350227
63.9	1	0	0.455644	16.4268	-0.342899
64	1	0	0.459409	16.4608	-0.335247
64.1	1	0	0.463252	16.4942	-0.327283
64.2	1	0	0.467162	16.527	-0.319021
64.3	1	0	0.471132	16.5593	-0.310476
64.4	1	0	0.475154	16.5909	-0.301659
64.5	1	0	0.479218	16.622	-0.292586
64.6	1	0	0.483319	16.6525	-0.28327
64.7	1	0	0.487448	16.6825	-0.273723
64.8	1	0	0.491598	16.712	-0.263959
64.9	1	0	0.495764	16.7409	-0.253991
65	1	0	0.499939	16.7693	-0.243831
65.1	1	0	0.504117	16.7972	-0.233493
65.2	1	0	0.508293	16.8246	-0.222988
65.3	1	0	0.512461	16.8516	-0.212328
65.4	1	0	0.516617	16.878	-0.201526
65.5	1	0	0.520755	16.9041	-0.190593
65.6	1	0	0.524873	16.9296	-0.179541
65.7	1	0	0.528964	16.9548	-0.168379
65.8	1	0	0.533027	16.9795	-0.157121
65.9	1	0	0.537057	17.0039	-0.145775
66	1	0	0.54105	17.0278	-0.134352
66.1	1	0	0.545005	17.0514	-0.122862
66.2	1	0	0.548917	17.0746	-0.111316
66.3	1	0	0.552785	17.0974	-0.0997211
66.4	1	0	0.556606	17.1198	-0.088088
66.5	1	0	0.560377	17.142	-0.0764251
66.6	1	0	0.564096	17.1637	-0.0647409
66.7	1	0	0.567762	17.1852	-0.0530438
66.8	1	0	0.571373	17.2063	-0.0413417
66.9	1	0	0.574927	17.2272	-0.0296424
67	1	0	0.578423	17.2477	-0.0179533
67.1	1	0	0.581858	17.268	-0.00628147
67.2	1	0	0.585233	17.2879	0.00536606
67.3	1	0	0.588545	17.3076	0.0169827
67.4	1	0	0.591794	17.327	0.0285621
67.5	1	0	0.594979	17.3462	0.040098
67.6	1	0	0.5981	17.3651	0.0515846
67.7	1	0	0.601154	17.3838	0.0630163
67.8	1	0	0.604142	17.4022	0.0743877
67.9	1	0	0.607064	17.4204	0.0856934
68	1	0	0.609917	17.4384	0.0969287
68.1	1	0	0.612703	17.4561	0.108089
68.2	1	0	0.615421	17.4736	0.119169
68.3	1	0	0.61807	17.4909	0.130165
68.4	1	0	0.620651	17.5081	0.141073
68.5	1	0	0.623162	17.525	0.151888
68.6	1	0	0.625605	17.5417	0.162608
68.7	1	0	0.627978	17.5582	0.173228
68.8	1	0	0.630281	17.5746	0.183745
68.9	1	0	0.632516	17.5908	0.194156
69	1	0	0.634681	17.6068	0.204458
69.1	1	0	0.636776	17.6226	0.214647
69.2	1	0	0.638802	17.6382	0.224722
69.3	1	0	0.64076	17.6537	0.234679
69.4	1	0	0.642648	17.6691	0.244515
69.5	1	0	0.644466	17.6843	0.25423
69.6	1	0	0.646217	17.6993	0.26382
69.7	1	0	0.647898	17.7142	0.273283
69.8	1	0	0.649511	17.7289	0.282617
69.9	1	0	0.651056	17.7435	0.291821
70	1	0	0.652533	17.758	0.300892
70.1	1	0	0.653942	17.7723	0.30983
70.2	1	0	0.655284	17.7866	0.318632
70.3	1	0	0.656558	17.8006	0.327297
70.4	1	0	0.657765	17.8146	0.335824
70.5	1	0	0.658906	17.8284	0.344212
70.6	1	0	0.659979	17.8421	0.352459
70.7	1	0	0.660987	17.8557	0.360565
70.8	1	0	0.661929	17.8692	0.368528
70.9	1	0	0.662805	17.8826	0.376347
71	1	0	0.663616	17.8959	0.384022
71.1	1	0	0.664362	17.909	0.391552
71.2	1	0	0.665043	17.9221	0.398936
71.3	1	0	0.665659	17.935	0.406173
71.4	1	0	0.666212	17.9479	0.413264
71.5	1	0	0.6667	17.9607	0.420207
71.6	1	0	0.667124	17.9733	0.427002
71.7	1	0	0.667485	17.9859	0.433648
71.8	1	0	0.667783	17.9984	0.440146
71.9	1	0	0.668017	18.0108	0.446494
72	1	0	0.668189	18.0231	0.452693
72.1	1	0	0.668298	18.0353	0.458742
72.2	0	0	0.666759	18.0611	0.470037
72.3	0	0	0.665213	18.0869	0.480957
72.4	0	0	0.66366	18.1127	0.491496
72.5	0	0	0.6621	18.1385	0.501648
72.6	0	0	0.660534	18.1643	0.511407
72.7	0	0	0.65896	18.19	0.520768
72.8	0	0	0.657379	18.2158	0.529727
72.9	0	0	0.655792	18.2416	0.538279
73	0	0	0.654198	18.2673	0.54642
73.1	0	0	0.652598	18.2931	0.554147
73.2	0	0	0.65099	18.3189	0.561455
73.3	0	0	0.649377	18.3446	0.568342
73.4	0	0	0.647756	18.3704	0.574806
73.5	0	0	0.64613	18.3961	0.580843
73.6	0	0	0.644497	18.4219	0.586452
73.7	0	0	0.642857	18.4476	0.59163
73.8	0	0	0.641212	18.4734	0.596377
73.9	0	0	0.63956	18.4991	0.60069
74	0	0	0.637902	18.5249	0.604571
74.1	0	0	0.636238	18.5506	0.608017
74.2	0	0	0.634568	18.5763	0.611029
74.3	0	0	0.632892	18.6021	0.613607
74.4	0	0	0.63121	18.6278	0.615751
74.5	0	0	0.629522	18.6535	0.617463
74.6	0	0	0.627829	18.6792	0.618744
74.7	0	0	0.626129	18.7049	0.619594
74.8	0	0	0.624424	18.7307	0.620016
74.9	0	0	0.622714	18.7564	0.620012
75	0	0	0.620998	18.7821	0.619585
75.1	0	0	0.619276	18.8078	0.618736
75.2	0	0	0.617549	18.8335	0.617469
75.3	0	0	0.615816	18.8592	0.615788
75.4	0	0	0.614078	18.8849	0.613695
75.5	0	0	0.612335	18.9106	0.611195
75.6	0	0	0.610587	18.9363	0.608292
75.7	0	0	0.608834	18.962	0.60499
75.8	0	0	0.607075	18.9877	0.601295
75.9	0	0	0.605311	19.0133	0.59721
76	0	0	0.603543	19.039	0.592741
76.1	0	0	0.601769	19.0647	0.587894
76.2	0	0	0.599991	19.0904	0.582675
76.3	0	0	0.598208	19.1161	0.577089
76.4	0	0	0.59642	19.1417	0.571143
76.5	0	0	0.594628	19.1674	0.564843
76.6	0	0	0.592831	19.1931	0.558195
76.7	0	0	0.591029	19.2187	0.551207
76.8	0	0	0.589223	19.2444	0.543886
76.9	0	0	0.587413	19.2701	0.53624
77	0	0	0.585598	19.2957	0.528274
77.1	0	0	0.583779	19.3214	0.519998
77.2	0	0	0.581955	19.347	0.511419
77.3	0	0	0.580128	19.3727	0.502546
77.4	0	0	0.578296	19.3983	0.493386
77.5	0	0	0.576461	19.424	0.483947
77.6	0	0	0.574621	19.4496	0.47424
77.7	0	0	0.572777	19.4752	0.464271
77.8	0	0	0.57093	19.5009	0.45405
77.9	0	0	0.569079	19.5265	0.443586
78	0	0	0.567224	19.5521	0.432888
78.1	0	0	0.565365	19.5778	0.421966
78.2	0	0	0.563503	19.6034	0.410828
78.3	0	0	0.561638	19.629	0.399483
78.4	0	0	0.559769	19.6547	0.387943
78.5	0	0	0.557896	19.6803	0.376215
78.6	0	0	0.55602	19.7059	0.36431
78.7	0	0	0.554141	19.7315	0.352237
78.8	0	0	0.552259	19.7571	0.340007
78.9	0	0	0.550373	19.7827	0.327628
79	0	0	0.548484	19.8083	0.315112
79.1	0	0	0.546593	19.8339	0.302467
79.2	0	0	0.544698	19.8596	0.289705
79.3	0	0	0.542801	19.8852	0.276834
79.4	0	0	0.540901	19.9108	0.263864
79.5	0	0	0.538997	19.9364	0.250807
79.6	0	0	0.537092	19.962	0.237671
79.7	0	0	0.535183	19.9875	0.224467
79.8	0	0	0.533272	20.0131	0.211205
79.9	0	0	0.531359	20.0387	0.197894
80	0	0	0.529443	20.0643	0.184545
80.1	0	0	0.527525	20.0899	0.171167
80.2	0	0	0.525604	20.1155	0.15777
80.3	0	0	0.523681	20.1411	0.144364
80.4	0	0	0.521756	20.1666	0.130959
80.5	0	0	0.519829	20.1922	0.117564
80.6	0	0	0.5179	20.2178	0.104188
80.7	0	0	0.515969	20.2434	0.0908419
80.8	0	0	0.514036	20.2689	0.0775342
80.9	0	0	0.512101	20.2945	0.0642743
81	0	0	0.510164	20.3201	0.0510713
81.1	0	0	0.508226	20.3456	0.0379343
81.2	0	0	0.506286	20.3712	0.0248723
81.3	0	0	0.504344	20.3968	0.011894
81.4	0	0	0.502401	20.4223	-0.000991949
81.5	0	0	0.500456	20.4479	-0.0137769
81.6	0	0	0.49851	20.4734	-0.0264525
81.7	0	0	0.496563	20.499	-0.0390105
81.8	0	0	0.494614	20.5245	-0.0514428
81.9	0	0	0.492664	20.5501	-0.0637414
82	0	0	0.490713	20.5756	-0.0758986
82.1	0	0	0.488761	20.6012	-0.0879067
82.2	0	0	0.486808	20.6267	-0.0997583
82.3	0	0	0.484854	20.6523	-0.111446
82.4	0	0	0.482899	20.6778	-0.122963
82.5	0	0	0.480943	20.7034	-0.134302
82.6	0	0	0.478987	20.7289	-0.145457
82.7	0	0	0.47703	20.7544	-0.15642
82.8	0	0	0.475072	20.78	-0.167186
82.9	0	0	0.473114	20.8055	-0.177749
83	0	0	0.471155	20.831	-0.188102
83.1	0	0	0.469196	20.8566	-0.19824
83.2	0	0	0.467236	20.8821	-0.208158
83.3	0	0	0.465276	20.9076	-0.217849
83.4	0	0	0.463316	20.9331	-0.227309
83.5	0	0	0.461356	20.9587	-0.236534
83.6	0	0	0.459395	20.9842	-0.245517
83.7	0	0	0.457435	21.0097	-0.254256
83.8	0	0	0.455475	21.0352	-0.262745
83.9	0	0	0.453514	21.0607	-0.270981
84	0	0	0.451554	21.0863	-0.27896
84.1	0	0	0.449594	21.1118	-0.286678
84.2	1	0	0.444983	21.1532	-0.2977
84.3	1	0	0.440587	21.1952	-0.308228
84.4	1	0	0.436414	21.2376	-0.318252
84.5	1	0	0.432475	21.2804	-0.327762
84.6	1	0	0.42878	21.3236	-0.33675
84.7	1	0	0.425335	21.3673	-0.345208
84.8	1	0	0.422149	21.4112	-0.353129
84.9	1	0	0.419229	21.4555	-0.360509
85	1	0	0.41658	21.5	-0.367341
85.1	1	0	0.414207	21.5448	-0.373623
85.2	1	0	0.412116	21.5897	-0.379352
85.3	1	0	0.410308	21.6348	-0.384526
85.4	1	0	0.408786	21.6799	-0.389145
85.5	1	0	0.40755	21.7251	-0.393208
85.6	1	0	0.406601	21.7702	-0.396718
85.7	1	0	0.405936	21.8153	-0.399676
85.8	1	0	0.405555	21.8603	-0.402086
85.9	1	0	0.405453	21.905	-0.40395
86	1	0	0.405625	21.9496	-0.405275
86.1	1	0	0.406068	21.9939	-0.406066
86.2	1	0	0.406773	22.0379	-0.406329
86.3	1	0	0.407735	22.0815	-0.406071
86.4	1	0	0.408945	22.1248	-0.405301
86.5	1	0	0.410395	22.1676	-0.404026
86.6	1	0	0.412076	22.2099	-0.402256
86.7	1	0	0.413978	22.2518	-0.4
86.8	1	0	0.416091	22.2931	-0.397269
86.9	1	0	0.418405	22.3339	-0.394073
87	1	0	0.420909	22.3741	-0.390424
87.1	1	0	0.423593	22.4137	-0.386333
87.2	1	0	0.426445	22.4528	-0.381813
87.3	1	0	0.429456	22.4912	-0.376875
87.4	1	0	0.432613	22.529	-0.371532
87.5	1	0	0.435907	22.5662	-0.365798
87.6	1	0	0.439326	22.6028	-0.359685
87.7	1	0	0.442861	22.6387	-0.353206
87.8	1	0	0.446502	22.674	-0.346375
87.9	1	0	0.450238	22.7087	-0.339205
88	1	0	0.45406	22.7428	-0.33171
88.1	1	0	0.457958	22.7763	-0.323903
88.2	1	0	0.461924	22.8092	-0.315798
88.3	1	0	0.46595	22.8415	-0.307409
88.4	1	0	0.470026	22.8732	-0.298749
88.5	1	0	0.474145	22.9043	-0.289831
88.6	1	0	0.478299	22.9348	-0.280668
88.7	1	0	0.482482	22.9648	-0.271274
88.8	1	0	0.486686	22.9943	-0.261662
88.9	1	0	0.490905	23.0232	-0.251845
89	1	0	0.495132	23.0517	-0.241834
89.1	1	0	0.499363	23.0796	-0.231644
89.2	1	0	0.503591	23.107	-0.221285
89.3	1	0	0.507811	23.1339	-0.210769
89.4	1	0	0.512018	23.1604	-0.20011
89.5	1	0	0.516208	23.1864	-0.189317
89.6	1	0	0.520377	23.212	-0.178403
89.7	1	0	0.52452	23.2372	-0.167378
89.8	1	0	0.528633	23.2619	-0.156253
89.9	1	0	0.532713	23.2862	-0.145039
90	1	0	0.536757	23.3101	-0.133745
90.1	1	0	0.540762	23.3337	-0.122382
90.2	1	0	0.544725	23.3568	-0.110959
90.3	1	0	0.548643	23.3796	-0.0994859
90.4	1	0	0.552513	23.402	-0.0879712
90.5	1	0	0.556334	23.4241	-0.0764241
90.6	1	0	0.560103	23.4459	-0.0648529
90.7	1	0	0.563819	23.4673	-0.0532659
90.8	1	0	0.56748	23.4884	-0.0416712
90.9	1	0	0.571083	23.5093	-0.0300762
91	1	0	0.574628	23.5298	-0.0184886
91.1	1	0	0.578113	23.55	-0.00691537
91.2	1	0	0.581538	23.5699	0.00463655
91.3	1	0	0.5849	23.5896	0.0161606
91.4	1	0	0.588199	23.609	0.0276503
91.5	1	0	0.591435	23.6281	0.0390996
91.6	1	0	0.594605	23.647	0.0505027
91.7	1	0	0.59771	23.6656	0.0618539
91.8	1	0	0.600749	23.684	0.0731479
91.9	1	0	0.603722	23.7022	0.0843795
92	1	0	0.606627	23.7201	0.0955437
92.1	1	0	0.609465	23.7378	0.106636
92.2	1	0	0.612235	23.7553	0.117652
92.3	1	0	0.614937	23.7726	0.128586
92.4	1	0	0.617571	23.7897	0.139436
92.5	1	0	0.620136	23.8066	0.150197
92.6	1	0	0.622632	23.8233	0.160866
92.7	1	0	0.625059	23.8398	0.171438
92.8	1	0	0.627418	23.8561	0.181911
92.9	1	0	0.629708	23.8723	0.192281
93	1	0	0.631928	23.8882	0.202545
93.1	1	0	0.63408	23.904	0.212701
93.2	1	0	0.636163	23.9197	0.222745
93.3	1	0	0.638177	23.9351	0.232675
93.4	1	0	0.640123	23.9505	0.242488
93.5	1	0	0.642	23.9656	0.252183
93.6	1	0	0.643808	23.9806	0.261757
93.7	1	0	0.645548	23.9955	0.271207
93.8	1	0	0.64722	24.0103	0.280532
93.9	1	0	0.648824	24.0248	0.28973
94	1	0	0.65036	24.0393	0.298799
94.1	1	0	0.651829	24.0536	0.307738
94.2	1	0	0.65323	24.0678	0.316544
94.3	1	0	0.654564	24.0819	0.325217
94.4	1	0	0.655831	24.0959	0.333755
94.5	1	0	0.657031	24.1097	0.342156
94.6	1	0	0.658164	24.1234	0.35042
94.7	1	0	0.659231	24.137	0.358545
94.8	1	0	0.660231	24.1505	0.36653
94.9	1	0	0.661166	24.1639	0.374375
95	1	0	0.662035	24.1771	0.382077
95.1	1	0	0.662838	24.1903	0.389637
95.2	1	0	0.663576	24.2034	0.397053
95.3	1	0	0.664249	24.2164	0.404324
95.4	1	0	0.664856	24.2292	0.411451
95.5	1	0	0.665399	24.242	0.418431
95.6	1	0	0.665878	24.2547	0.425265
95.7	1	0	0.666292	24.2673	0.431952
95.8	1	0	0.666642	24.2798	0.438492
95.9	1	0	0.666928	24.2922	0.444883
96	1	0	0.66715	24.3045	0.451126
96.1	1	0	0.667309	24.3168	0.45722
96.2	0	0	0.665792	24.3426	0.468544
96.3	0	0	0.664268	24.3684	0.479494
96.4	0	0	0.662736	24.3942	0.490063
96.5	0	0	0.661198	24.42	0.500246
96.6	0	0	0.659652	24.4458	0.510037
96.7	0	0	0.658098	24.4716	0.519431
96.8	0	0	0.656537	24.4974	0.528424
96.9	0	0	0.65497	24.5232	0.53701
97	0	0	0.653395	24.549	0.545186
97.1	0	0	0.651813	24.5748	0.552947
97.2	0	0	0.650224	24.6005	0.560291
97.3	0	0	0.648628	24.6263	0.567214
97.4	0	0	0.647025	24.6521	0.573714
97.5	0	0	0.645415	24.6779	0.579787
97.6	0	0	0.643799	24.7036	0.585431
97.7	0	0	0.642176	24.7294	0.590646
97.8	0	0	0.640546	24.7552	0.595428
97.9	0	0	0.63891	24.7809	0.599777
98	0	0	0.637267	24.8067	0.603693
98.1	0	0	0.635617	24.8325	0.607174
98.2	0	0	0.633961	24.8582	0.610221
98.3	0	0	0.632299	24.884	0.612833
98.4	0	0	0.630631	24.9097	0.615011
98.5	0	0	0.628956	24.9355	0.616756
98.6	0	0	0.627275	24.9612	0.618068
98.7	0	0	0.625588	24.9869	0.61895
98.8	0	0	0.623894	25.0127	0.619403
98.9	0	0	0.622195	25.0384	0.61943
99	0	0	0.62049	25.0642	0.619031
99.1	0	0	0.618779	25.0899	0.618211
99.2	0	0	0.617062	25.1156	0.616972
99.3	0	0	0.615339	25.1413	0.615317
99.4	0	0	0.613611	25.1671	0.61325
99.5	0	0	0.611877	25.1928	0.610774
99.6	0	0	0.610137	25.2185	0.607895
99.7	0	0	0.608392	25.2442	0.604615
99.8	0	0	0.606641	25.2699	0.600941
99.9	0	0	0.604885	25.2956	0.596877
100	0	0	0.603124	25.3214	0.592428
100.1	0	0	0.601357	25.3471	0.587599
100.2	0	0	0.599585	25.3728	0.582397
100.3	0	0	0.597808	25.3985	0.576827
100.4	0	0	0.596026	25.4242	0.570895
100.5	0	0	0.594239	25.4499	0.564609
100.6	0	0	0.592447	25.4756	0.557974
100.7	0	0	0.59065	25.5012	0.550997
100.8	0	0	0.588848	25.5269	0.543687
100.9	0	0	0.587042	25.5526	0.536049
101	0	0	0.58523	25.5783	0.528092
101.1	0	0	0.583415	25.604	0.519823
101.2	0	0	0.581594	25.6297	0.511251
101.3	0	0	0.579769	25.6553	0.502382
101.4	0	0	0.57794	25.681	0.493226
101.5	0	0	0.576106	25.7067	0.483791
101.6	0	0	0.574268	25.7324	0.474086
101.7	0	0	0.572426	25.758	0.464119
101.8	0	0	0.570579	25.7837	0.453899
101.9	0	0	0.568729	25.8094	0.443435
102	0	0	0.566874	25.835	0.432736
102.1	0	0	0.565016	25.8607	0.421811
102.2	0	0	0.563153	25.8863	0.410671
102.3	0	0	0.561287	25.912	0.399324
102.4	0	0	0.559417	25.9376	0.387779
102.5	0	0	0.557543	25.9633	0.376047
102.6	0	0	0.555666	25.9889	0.364137
102.7	0	0	0.553785	26.0146	0.35206
102.8	0	0	0.551901	26.0402	0.339824
102.9	0	0	0.550013	26.0659	0.327439
103	0	0	0.548122	26.0915	0.314916
103.1	0	0	0.546227	26.1171	0.302265
103.2	0	0	0.54433	26.1428	0.289496
103.3	0	0	0.542429	26.1684	0.276618
103.4	0	0	0.540525	26.194	0.263642
103.5	0	0	0.538618	26.2197	0.250577
103.6	0	0	0.536708	26.2453	0.237434
103.7	0	0	0.534796	26.2709	0.224223
103.8	0	0	0.53288	26.2965	0.210954
103.9	0	0	0.530962	26.3221	0.197636
104	0	0	0.529041	26.3478	0.18428
104.1	0	0	0.527118	26.3734	0.170896
104.2	0	0	0.525192	26.399	0.157493
104.3	0	0	0.523263	26.4246	0.144081
104.4	0	0	0.521333	26.4502	0.130671
104.5	0	0	0.519399	26.4758	0.117271
104.6	0	0	0.517464	26.5014	0.103891
104.7	0	0	0.515527	26.527	0.0905406
104.8	0	0	0.513587	26.5526	0.0772295
104.9	0	0	0.511645	26.5782	0.0639668
105	0	0	0.509702	26.6038	0.0507617
105.1	0	0	0.507756	26.6294	0.0376232
105.2	0	0	0.505809	26.655	0.0245604
105.3	0	0	0.50386	26.6805	0.0115821
105.4	0	0	0.501909	26.7061	-0.00130305
105.5	0	0	0.499957	26.7317	-0.0140864
105.6	0	0	0.498003	26.7573	-0.0267596
105.7	0	0	0.496048	26.7829	-0.0393144
105.8	0	0	0.494091	26.8085	-0.0517425
105.9	0	0	0.492133	26.834	-0.0640361
106	0	0	0.490174	26.8596	-0.0761873
106.1	0	0	0.488213	26.8852	-0.0881885
106.2	0	0	0.486251	26.9107	-0.100032
106.3	0	0	0.484289	26.9363	-0.111711
106.4	0	0	0.482325	26.9619	-0.123218
106.5	0	0	0.480361	26.9874	-0.134547
106.6	0	0	0.478395	27.013	-0.14569
106.7	0	0	0.476429	27.0385	-0.156641
106.8	0	0	0.474462	27.0641	-0.167393
106.9	0	0	0.472495	27.0897	-0.177941
107	0	0	0.470527	27.1152	-0.188279
107.1	0	0	0.468558	27.1408	-0.1984
107.2	0	0	0.466589	27.1663	-0.2083
107.3	0	0	0.46462	27.1919	-0.217973
107.4	0	0	0.46265	27.2174	-0.227414
107.5	0	0	0.460681	27.2429	-0.236618
107.6	0	0	0.458711	27.2685	-0.24558
107.7	0	0	0.456741	27.294	-0.254297
107.8	0	0	0.454771	27.3196	-0.262763
107.9	0	0	0.452801	27.3451	-0.270976
108	0	0	0.450831	27.3706	-0.27893
108.1	0	0	0.448861	27.3962	-0.286623
108.2	1	0	0.444258	27.4377	-0.297621
108.3	1	0	0.439869	27.4796	-0.308125
108.4	1	0	0.435705	27.5221	-0.318125
108.5	1	0	0.431775	27.5649	-0.327611
108.6	1	0	0.428088	27.6082	-0.336574
108.7	1	0	0.424653	27.6519	-0.345007
108.8	1	0	0.421477	27.6959	-0.352903
108.9	1	0	0.418567	27.7402	-0.360257
109	1	0	0.415928	27.7847	-0.367064
109.1	1	0	0.413567	27.8295	-0.37332
109.2	1	0	0.411486	27.8745	-0.379024
109.3	1	0	0.40969	27.9195	-0.384173
109.4	1	0	0.408179	27.9647	-0.388767
109.5	1	0	0.406955	28.0099	-0.392807
109.6	1	0	0.406018	28.055	-0.396294
109.7	1	0	0.405365	28.1001	-0.39923
109.8	1	0	0.404996	28.1451	-0.401618
109.9	1	0	0.404906	28.1899	-0.403462
110	1	0	0.40509	28.2344	-0.404768
110.1	1	0	0.405545	28.2787	-0.405541
110.2	1	0	0.406262	28.3227	-0.405787
110.3	1	0	0.407235	28.3663	-0.405514
110.4	1	0	0.408457	28.4095	-0.404729
110.5	1	0	0.409918	28.4523	-0.403442
110.6	1	0	0.41161	28.4946	-0.401661
110.7	1	0	0.413522	28.5365	-0.399396
110.8	1	0	0.415645	28.5778	-0.396657
110.9	1	0	0.417969	28.6185	-0.393454
111	1	0	0.420483	28.6587	-0.389801
111.1	1	0	0.423176	28.6983	-0.385706
111.2	1	0	0.426037	28.7373	-0.381184
111.3	1	0	0.429056	28.7757	-0.376245
111.4	1	0	0.432221	28.8135	-0.370903
111.5	1	0	0.435522	28.8507	-0.36517
111.6	1	0	0.438949	28.8872	-0.35906
111.7	1	0	0.44249	28.9231	-0.352584
111.8	1	0	0.446136	28.9584	-0.345758
111.9	1	0	0.449877	28.9931	-0.338594
112	1	0	0.453704	29.0271	-0.331105
112.1	1	0	0.457606	29.0606	-0.323305
112.2	1	0	0.461576	29.0934	-0.315208
112.3	1	0	0.465604	29.1257	-0.306827
112.4	1	0	0.469682	29.1573	-0.298175
112.5	1	0	0.473803	29.1884	-0.289266
112.6	1	0	0.477958	29.2189	-0.280113
112.7	1	0	0.482141	29.2489	-0.270729
112.8	1	0	0.486344	29.2784	-0.261127
112.9	1	0	0.490562	29.3073	-0.25132
113	1	0	0.494788	29.3356	-0.241321
113.1	1	0	0.499016	29.3635	-0.231141
113.2	1	0	0.50324	29.3909	-0.220794
113.3	1	0	0.507456	29.4178	-0.21029
113.4	1	0	0.511659	29.4443	-0.199643
113.5	1	0	0.515843	29.4703	-0.188863
113.6	1	0	0.520006	29.4958	-0.177962
113.7	1	0	0.524142	29.521	-0.166951
113.8	1	0	0.528248	29.5457	-0.15584
113.9	1	0	0.53232	29.57	-0.14464
114	1	0	0.536356	29.5939	-0.133362
114.1	1	0	0.540352	29.6174	-0.122014
114.2	1	0	0.544305	29.6405	-0.110607
114.3	1	0	0.548213	29.6633	-0.0991509
114.4	1	0	0.552073	29.6857	-0.0876535
114.5	1	0	0.555882	29.7078	-0.0761242
114.6	1	0	0.55964	29.7295	-0.0645714
114.7	1	0	0.563344	29.7509	-0.0530034
114.8	1	0	0.566992	29.772	-0.0414281
114.9	1	0	0.570582	29.7928	-0.0298533
115	1	0	0.574114	29.8133	-0.0182863
115.1	1	0	0.577586	29.8335	-0.00673438
115.2	1	0	0.580996	29.8534	0.00479566
115.3	1	0	0.584343	29.873	0.0162972
115.4	1	0	0.587628	29.8924	0.0277638
115.5	1	0	0.590847	29.9115	0.0391894
115.6	1	0	0.594002	29.9304	0.0505681
115.7	1	0	0.597091	29.949	0.0618943
115.8	1	0	0.600114	29.9673	0.0731625
115.9	1	0	0.603069	29.9855	0.0843676
116	1	0	0.605957	30.0034	0.0955046
116.1	1	0	0.608777	30.0211	0.106569
116.2	1	0	0.611529	30.0386	0.117556
116.3	1	0	0.614213	30.0558	0.128461
116.4	1	0	0.616828	30.0729	0.139281
116.5	1	0	0.619374	30.0898	0.150011
116.6	1	0	0.621851	30.1064	0.160647
116.7	1	0	0.62426	30.1229	0.171187
116.8	1	0	0.626599	30.1392	0.181626
116.9	1	0	0.628869	30.1553	0.191962
117	1	0	0.631071	30.1713	0.202191
117.1	1	0	0.633203	30.187	0.212311
117.2	1	0	0.635267	30.2027	0.222318
117.3	1	0	0.637262	30.2181	0.232211
117.4	1	0	0.639189	30.2334	0.241987
117.5	1	0	0.641047	30.2485	0.251644
117.6	1	0	0.642838	30.2635	0.261178
117.7	1	0	0.64456	30.2784	0.27059
117.8	1	0	0.646215	30.2931	0.279876
117.9	1	0	0.647802	30.3076	0.289035
118	1	0	0.649322	30.322	0.298064
118.1	1	0	0.650775	30.3363	0.306964
118.2	1	0	0.652162	30.3505	0.315731
118.3	1	0	0.653482	30.3645	0.324365
118.4	1	0	0.654735	30.3785	0.332865
118.5	1	0	0.655923	30.3922	0.341228
118.6	1	0	0.657045	30.4059	0.349455
118.7	1	0	0.658101	30.4195	0.357544
118.8	1	0	0.659092	30.4329	0.365493
118.9	1	0	0.660018	30.4463	0.373303
119	1	0	0.660879	30.4595	0.380972
119.1	1	0	0.661675	30.4727	0.3885
119.2	1	0	0.662407	30.4857	0.395885
119.3	1	0	0.663074	30.4986	0.403126
119.4	1	0	0.663677	30.5115	0.410224
119.5	1	0	0.664217	30.5242	0.417178
119.6	1	0	0.664692	30.5369	0.423986
119.7	1	0	0.665103	30.5494	0.430649
119.8	1	0	0.665451	30.5619	0.437166
119.9	1	0	0.665736	30.5743	0.443536
120	1	0	0.665957	30.5866	0.449758
120.1	1	0	0.666114	30.5988	0.455833
120.2	0	0	0.66459	30.6246	0.467136
120.3	0	0	0.663057	30.6504	0.478066
120.4	0	0	0.661518	30.6762	0.488617
120.5	0	0	0.659972	30.702	0.498783
120.6	0	0	0.658419	30.7277	0.508559
120.7	0	0	0.656858	30.7535	0.517939
120.8	0	0	0.655291	30.7793	0.526919
120.9	0	0	0.653717	30.8051	0.535495
121	0	0	0.652136	30.8308	0.543662
121.1	0	0	0.650549	30.8566	0.551416
121.2	0	0	0.648954	30.8824	0.558753
121.3	0	0	0.647353	30.9081	0.565672
121.4	0	0	0.645746	30.9339	0.572168
121.5	0	0	0.644132	30.9597	0.57824
121.6	0	0	0.642512	30.9854	0.583885
121.7	0	0	0.640885	31.0112	0.589101
121.8	0	0	0.639251	31.0369	0.593887
121.9	0	0	0.637612	31.0627	0.598242
122	0	0	0.635966	31.0884	0.602165
122.1	0	0	0.634314	31.1142	0.605654
122.2	0	0	0.632656	31.1399	0.608711
122.3	0	0	0.630992	31.1657	0.611335
122.4	0	0	0.629322	31.1914	0.613526
122.5	0	0	0.627646	31.2171	0.615285
122.6	0	0	0.625965	31.2429	0.616615
122.7	0	0	0.624277	31.2686	0.617514
122.8	0	0	0.622584	31.2943	0.617987
122.9	0	0	0.620884	31.3201	0.618034
123	0	0	0.61918	31.3458	0.617657
123.1	0	0	0.617469	31.3715	0.61686
123.2	0	0	0.615754	31.3972	0.615646
123.3	0	0	0.614032	31.4229	0.614017
123.4	0	0	0.612306	31.4487	0.611977
123.5	0	0	0.610574	31.4744	0.609531
123.6	0	0	0.608836	31.5001	0.606681
123.7	0	0	0.607094	31.5258	0.603433
123.8	0	0	0.605346	31.5515	0.59979
123.9	0	0	0.603594	31.5772	0.595759
124	0	0	0.601836	31.6029	0.591344
124.1	0	0	0.600073	31.6286	0.58655
124.2	0	0	0.598305	31.6543	0.581383
124.3	0	0	0.596533	31.68	0.57585
124.4	0	0	0.594756	31.7057	0.569956
124.5	0	0	0.592974	31.7314	0.563707
124.6	0	0	0.591187	31.7571	0.557111
124.7	0	0	0.589396	31.7828	0.550174
124.8	0	0	0.5876	31.8085	0.542903
124.9	0	0	0.5858	31.8342	0.535306
125	0	0	0.583996	31.8599	0.527389
125.1	0	0	0.582187	31.8855	0.519161
125.2	0	0	0.580374	31.9112	0.51063
125.3	0	0	0.578556	31.9369	0.501803
125.4	0	0	0.576735	31.9626	0.492688
125.5	0	0	0.574909	31.9882	0.483295
125.6	0	0	0.57308	32.0139	0.473631
125.7	0	0	0.571246	32.0396	0.463705
125.8	0	0	0.569409	32.0653	0.453526
125.9	0	0	0.567567	32.0909	0.443103
126	0	0	0.565722	32.1166	0.432445
126.1	0	0	0.563873	32.1423	0.421562
126.2	0	0	0.562021	32.1679	0.410461
126.3	0	0	0.560165	32.1936	0.399154
126.4	0	0	0.558306	32.2192	0.387649
126.5	0	0	0.556443	32.2449	0.375955
126.6	0	0	0.554577	32.2705	0.364084
126.7	0	0	0.552707	32.2962	0.352043
126.8	0	0	0.550834	32.3218	0.339844
126.9	0	0	0.548958	32.3475	0.327495
127	0	0	0.547079	32.3731	0.315008
127.1	0	0	0.545197	32.3988	0.302391
127.2	0	0	0.543312	32.4244	0.289654
127.3	0	0	0.541424	32.4501	0.276809
127.4	0	0	0.539533	32.4757	0.263864
127.5	0	0	0.53764	32.5014	0.250829
127.6	0	0	0.535743	32.527	0.237716
127.7	0	0	0.533844	32.5526	0.224532
127.8	0	0	0.531943	32.5783	0.21129
127.9	0	0	0.530039	32.6039	0.197998
128	0	0	0.528132	32.6295	0.184666
128.1	0	0	0.526223	32.6551	0.171305
128.2	0	0	0.524312	32.6808	0.157924
128.3	0	0	0.522399	32.7064	0.144533
128.4	0	0	0.520483	32.732	0.131141
128.5	0	0	0.518565	32.7576	0.117759
128.6	0	0	0.516645	32.7833	0.104395
128.7	0	0	0.514723	32.8089	0.0910602
128.8	0	0	0.5128	32.8345	0.0777626
128.9	0	0	0.510874	32.8601	0.064512
129	0	0	0.508947	32.8857	0.0513176
129.1	0	0	0.507017	32.9113	0.0381884
129.2	0	0	0.505087	32.9369	0.0251334
129.3	0	0	0.503154	32.9626	0.0121614
129.4	0	0	0.50122	32.9882	-0.000718753
129.5	0	0	0.499285	33.0138	-0.0134986
129.6	0	0	0.497348	33.0394	-0.0261697
129.7	0	0	0.49541	33.065	-0.0387238
129.8	0	0	0.493471	33.0906	-0.0511526
129.9	0	0	0.49153	33.1162	-0.0634483
130	0	0	0.489588	33.1418	-0.0756029
130.1	0	0	0.487646	33.1674	-0.0876089
130.2	0	0	0.485702	33.193	-0.0994588
130.3	0	0	0.483757	33.2185	-0.111145
130.4	0	0	0.481812	33.2441	-0.122661
130.5	0	0	0.479865	33.2697	-0.133999
130.6	0	0	0.477918	33.2953	-0.145153
130.7	0	0	0.47597	33.3209	-0.156116
130.8	0	0	0.474022	33.3465	-0.166882
130.9	0	0	0.472073	33.3721	-0.177445
131	0	0	0.470124	33.3977	-0.187798
131.1	0	0	0.468174	33.4232	-0.197936
131.2	0	0	0.466224	33.4488	-0.207853
131.3	0	0	0.464273	33.4744	-0.217544
131.4	0	0	0.462322	33.5	-0.227005
131.5	0	0	0.460372	33.5255	-0.236229
131.6	0	0	0.458421	33.5511	-0.245212
131.7	0	0	0.45647	33.5767	-0.25395
131.8	0	0	0.454519	33.6023	-0.262439
131.9	0	0	0.452568	33.6278	-0.270674
132	0	0	0.450618	33.6534	-0.278652
132.1	0	0	0.448667	33.679	-0.286369
132.2	1	0	0.444078	33.7205	-0.297398
132.3	1	0	0.439703	33.7626	-0.307934
132.4	1	0	0.435554	33.8051	-0.317964
132.5	1	0	0.43164	33.848	-0.327479
132.6	1	0	0.427969	33.8914	-0.336472
132.7	1	0	0.42455	33.9351	-0.344933
132.8	1	0	0.421391	33.9792	-0.352856
132.9	1	0	0.418499	34.0235	-0.360236
133	1	0	0.415879	34.0682	-0.367068
133.1	1	0	0.413536	34.113	-0.373348
133.2	1	0	0.411474	34.158	-0.379073
133.3	1	0	0.409696	34.2032	-0.384243
133.4	1	0	0.408205	34.2484	-0.388855
133.5	1	0	0.407001	34.2936	-0.392911
133.6	1	0	0.406083	34.3388	-0.396413
133.7	1	0	0.405451	34.384	-0.399361
133.8	1	0	0.405101	34.429	-0.40176
133.9	1	0	0.405031	34.4738	-0.403613
134	1	0	0.405235	34.5184	-0.404926
134.1	1	0	0.405709	34.5628	-0.405703
134.2	1	0	0.406446	34.6068	-0.405952
134.3	1	0	0.407438	34.6504	-0.405681
134.4	1	0	0.408678	34.6937	-0.404896
134.5	1	0	0.410158	34.7365	-0.403606
134.6	1	0	0.411868	34.7788	-0.401822
134.7	1	0	0.413798	34.8207	-0.399552
134.8	1	0	0.415939	34.862	-0.396806
134.9	1	0	0.41828	34.9028	-0.393597
135	1	0	0.42081	34.943	-0.389935
135.1	1	0	0.423519	34.9826	-0.385833
135.2	1	0	0.426395	35.0216	-0.381301
135.3	1	0	0.429429	35.06	-0.376352
135.4	1	0	0.432609	35.0978	-0.371
135.5	1	0	0.435924	35.1349	-0.365257
135.6	1	0	0.439365	35.1714	-0.359136
135.7	1	0	0.44292	35.2073	-0.35265
135.8	1	0	0.446579	35.2426	-0.345814
135.9	1	0	0.450333	35.2773	-0.33864
136	1	0	0.454172	35.3113	-0.331141
136.1	1	0	0.458087	35.3447	-0.323333
136.2	1	0	0.462069	35.3775	-0.315227
136.3	1	0	0.466109	35.4098	-0.306838
136.4	1	0	0.4702	35.4414	-0.298178
136.5	1	0	0.474333	35.4725	-0.289262
136.6	1	0	0.4785	35.503	-0.280103
136.7	1	0	0.482695	35.5329	-0.270713
136.8	1	0	0.486911	35.5623	-0.261106
136.9	1	0	0.491141	35.5912	-0.251294
137	1	0	0.49538	35.6196	-0.24129
137.1	1	0	0.499621	35.6474	-0.231107
137.2	1	0	0.503859	35.6748	-0.220756
137.3	1	0	0.508089	35.7017	-0.210249
137.4	1	0	0.512306	35.7281	-0.199598
137.5	1	0	0.516505	35.7541	-0.188814
137.6	1	0	0.520683	35.7796	-0.177909
137.7	1	0	0.524834	35.8047	-0.166894
137.8	1	0	0.528956	35.8294	-0.155778
137.9	1	0	0.533045	35.8537	-0.144573
138	1	0	0.537097	35.8775	-0.133289
138.1	1	0	0.54111	35.901	-0.121935
138.2	1	0	0.54508	35.9241	-0.110521
138.3	1	0	0.549006	35.9469	-0.0990557
138.4	1	0	0.552883	35.9693	-0.0875489
138.5	1	0	0.556711	35.9914	-0.0760089
138.6	1	0	0.560487	36.0131	-0.0644444
138.7	1	0	0.564209	36.0345	-0.0528633
138.8	1	0	0.567876	36.0556	-0.0412738
138.9	1	0	0.571485	36.0764	-0.0296834
139	1	0	0.575035	36.0968	-0.0180996
139.1	1	0	0.578525	36.117	-0.00652945
139.2	1	0	0.581953	36.1369	0.00502007
139.3	1	0	0.585319	36.1566	0.0165423
139.4	1	0	0.588621	36.176	0.0280309
139.5	1	0	0.591858	36.1951	0.0394797
139.6	1	0	0.59503	36.2139	0.0508827
139.7	1	0	0.598136	36.2326	0.0622342
139.8	1	0	0.601175	36.2509	0.0735289
139.9	1	0	0.604146	36.2691	0.0847613
140	1	0	0.60705	36.287	0.0959266
140.1	1	0	0.609886	36.3047	0.10702
140.2	1	0	0.612652	36.3222	0.118037
140.3	1	0	0.61535	36.3395	0.128973
140.4	1	0	0.617979	36.3566	0.139823
140.5	1	0	0.620539	36.3734	0.150585
140.6	1	0	0.623029	36.3901	0.161254
140.7	1	0	0.625449	36.4066	0.171826
140.8	1	0	0.6278	36.4229	0.182299
140.9	1	0	0.630082	36.4391	0.192668
141	1	0	0.632294	36.455	0.202931
141.1	1	0	0.634436	36.4708	0.213085
141.2	1	0	0.636509	36.4865	0.223127
141.3	1	0	0.638513	36.5019	0.233054
141.4	1	0	0.640448	36.5173	0.242864
141.5	1	0	0.642313	36.5324	0.252555
141.6	1	0	0.64411	36.5474	0.262125
141.7	1	0	0.645838	36.5623	0.27157
141.8	1	0	0.647497	36.577	0.28089
141.9	1	0	0.649088	36.5916	0.290083
142	1	0	0.650611	36.6061	0.299146
142.1	1	0	0.652066	36.6204	0.308078
142.2	1	0	0.653453	36.6346	0.316877
142.3	1	0	0.654772	36.6487	0.325543
142.4	1	0	0.656024	36.6626	0.334072
142.5	1	0	0.657208	36.6764	0.342465
142.6	1	0	0.658326	36.6902	0.35072
142.7	1	0	0.659376	36.7038	0.358835
142.8	1	0	0.66036	36.7172	0.36681
142.9	1	0	0.661277	36.7306	0.374643
143	1	0	0.662129	36.7439	0.382334
143.1	1	0	0.662914	36.7571	0.389882
143.2	1	0	0.663633	36.7701	0.397285
143.3	1	0	0.664286	36.7831	0.404543
143.4	1	0	0.664874	36.796	0.411655
143.5	1	0	0.665397	36.8087	0.41862
143.6	1	0	0.665854	36.8214	0.425438
143.7	1	0	0.666247	36.834	0.432109
143.8	1	0	0.666575	36.8465	0.43863
143.9	1	0	0.666839	36.8589	0.445003
144	1	0	0.667038	36.8713	0.451227
144.1	1	0	0.667173	36.8835	0.4573
144.2	0	0	0.665651	36.9093	0.468612
144.3	0	0	0.664121	36.9351	0.47955
144.4	0	0	0.662585	36.9609	0.490107
144.5	0	0	0.66104	36.9867	0.500277
144.6	0	0	0.659489	37.0125	0.510056
144.7	0	0	0.65793	37.0383	0.519437
144.8	0	0	0.656364	37.0641	0.528417
144.9	0	0	0.654791	37.0899	0.53699
145	0	0	0.65321	37.1157	0.545153
145.1	0	0	0.651623	37.1415	0.552902
145.2	0	0	0.650029	37.1672	0.560233
145.3	0	0	0.648428	37.193	0.567143
145.4	0	0	0.64682	37.2188	0.573629
145.5	0	0	0.645205	37.2446	0.579689
145.6	0	0	0.643583	37.2703	0.585321
145.7	0	0	0.641955	37.2961	0.590522
145.8	0	0	0.64032	37.3219	0.595292
145.9	0	0	0.638678	37.3476	0.599629
146	0	0	0.63703	37.3734	0.603532
146.1	0	0	0.635376	37.3991	0.607001
146.2	0	0	0.633715	37.4249	0.610035
146.3	0	0	0.632048	37.4506	0.612635
146.4	0	0	0.630374	37.4764	0.614802
146.5	0	0	0.628694	37.5021	0.616535
146.6	0	0	0.627008	37.5279	0.617837
146.7	0	0	0.625317	37.5536	0.618708
146.8	0	0	0.623619	37.5793	0.61915
146.9	0	0	0.621915	37.6051	0.619166
147	0	0	0.620205	37.6308	0.618758
147.1	0	0	0.618489	37.6565	0.617928
147.2	0	0	0.616768	37.6823	0.61668
147.3	0	0	0.61504	37.708	0.615016
147.4	0	0	0.613308	37.7337	0.612941
147.5	0	0	0.611569	37.7594	0.610458
147.6	0	0	0.609825	37.7851	0.607571
147.7	0	0	0.608076	37.8108	0.604284
147.8	0	0	0.606321	37.8365	0.600604
147.9	0	0	0.604561	37.8623	0.596533
148	0	0	0.602795	37.888	0.592078
148.1	0	0	0.601024	37.9137	0.587245
148.2	0	0	0.599249	37.9394	0.582038
148.3	0	0	0.597468	37.9651	0.576464
148.4	0	0	0.595682	37.9907	0.570529
148.5	0	0	0.593891	38.0164	0.564239
148.6	0	0	0.592095	38.0421	0.557602
148.7	0	0	0.590295	38.0678	0.550624
148.8	0	0	0.588489	38.0935	0.543312
148.9	0	0	0.586679	38.1192	0.535674
149	0	0	0.584865	38.1449	0.527717
149.1	0	0	0.583046	38.1705	0.519448
149.2	0	0	0.581222	38.1962	0.510877
149.3	0	0	0.579394	38.2219	0.50201
149.4	0	0	0.577561	38.2476	0.492856
149.5	0	0	0.575725	38.2732	0.483424
149.6	0	0	0.573884	38.2989	0.473722
149.7	0	0	0.572038	38.3245	0.463758
149.8	0	0	0.570189	38.3502	0.453542
149.9	0	0	0.568336	38.3759	0.443083
150	0	0	0.566479	38.4015	0.43239
150.1	0	0	0.564618	38.4272	0.421472
150.2	0	0	0.562753	38.4528	0.410338
150.3	0	0	0.560884	38.4785	0.398998
150.4	0	0	0.559012	38.5041	0.387461
150.5	0	0	0.557136	38.5297	0.375737
150.6	0	0	0.555256	38.5554	0.363836
150.7	0	0	0.553374	38.581	0.351767
150.8	0	0	0.551487	38.6067	0.339541
150.9	0	0	0.549597	38.6323	0.327166
151	0	0	0.547704	38.6579	0.314654
151.1	0	0	0.545808	38.6835	0.302014
151.2	0	0	0.543909	38.7092	0.289256
151.3	0	0	0.542007	38.7348	0.27639
151.4	0	0	0.540101	38.7604	0.263425
151.5	0	0	0.538193	38.786	0.250373
151.6	0	0	0.536282	38.8117	0.237243
151.7	0	0	0.534368	38.8373	0.224045
151.8	0	0	0.532451	38.8629	0.21079
151.9	0	0	0.530532	38.8885	0.197486
152	0	0	0.52861	38.9141	0.184144
152.1	0	0	0.526686	38.9397	0.170774
152.2	0	0	0.524759	38.9653	0.157386
152.3	0	0	0.52283	38.9909	0.143989
152.4	0	0	0.520898	39.0165	0.130593
152.5	0	0	0.518965	39.0421	0.117208
152.6	0	0	0.517029	39.0677	0.103843
152.7	0	0	0.515091	39.0933	0.0905081
152.8	0	0	0.513151	39.1189	0.0772124
152.9	0	0	0.511209	39.1445	0.0639651
153	0	0	0.509265	39.17	0.0507754
153.1	0	0	0.50732	39.1956	0.0376524
153.2	0	0	0.505373	39.2212	0.0246051
153.3	0	0	0.503424	39.2468	0.0116422
153.4	0	0	0.501473	39.2724	-0.00122758
153.5	0	0	0.499521	39.2979	-0.0139957
153.6	0	0	0.497568	39.3235	-0.0266537
153.7	0	0	0.495613	39.3491	-0.0391934
153.8	0	0	0.493656	39.3746	-0.0516066
153.9	0	0	0.491699	39.4002	-0.0638855
154	0	0	0.48974	39.4258	-0.0760222
154.1	0	0	0.487781	39.4513	-0.0880091
154.2	0	0	0.48582	39.4769	-0.0998388
154.3	0	0	0.483858	39.5024	-0.111504
154.4	0	0	0.481896	39.528	-0.122998
154.5	0	0	0.479932	39.5536	-0.134313
154.6	0	0	0.477968	39.5791	-0.145443
154.7	0	0	0.476003	39.6047	-0.156381
154.8	0	0	0.474038	39.6302	-0.167121
154.9	0	0	0.472072	39.6557	-0.177658
155	0	0	0.470105	39.6813	-0.187984
155.1	0	0	0.468138	39.7068	-0.198094
155.2	0	0	0.466171	39.7324	-0.207984
155.3	0	0	0.464204	39.7579	-0.217646
155.4	0	0	0.462236	39.7834	-0.227078
155.5	0	0	0.460268	39.809	-0.236273
155.6	0	0	0.4583	39.8345	-0.245226
155.7	0	0	0.456332	39.86	-0.253935
155.8	0	0	0.454365	39.8856	-0.262394
155.9	0	0	0.452397	39.9111	-0.270599
156	0	0	0.45043	39.9366	-0.278547
156.1	1	0	0.445662	39.9779	-0.289817
156.2	1	0	0.441103	40.0197	-0.300598
156.3	1	0	0.436765	40.0619	-0.31088
156.4	1	0	0.432657	40.1047	-0.320653
156.5	1	0	0.428788	40.1478	-0.329907
156.6	1	0	0.425168	40.1913	-0.338635
156.7	1	0	0.421804	40.2353	-0.346828
156.8	1	0	0.418703	40.2795	-0.354482
156.9	1	0	0.415874	40.324	-0.361592
157	1	0	0.41332	40.3688	-0.368152
157.1	1	0	0.411047	40.4138	-0.374161
157.2	1	0	0.409058	40.459	-0.379616
157.3	1	0	0.407357	40.5042	-0.384515
157.4	1	0	0.405944	40.5496	-0.38886
157.5	1	0	0.404821	40.5949	-0.392651
157.6	1	0	0.403986	40.6402	-0.39589
157.7	1	0	0.403437	40.6854	-0.398579
157.8	1	0	0.403173	40.7304	-0.400723
157.9	1	0	0.403188	40.7752	-0.402325
158	1	0	0.403479	40.8199	-0.403391
158.1	1	0	0.404038	40.8642	-0.403927
158.2	1	0	0.404861	40.9081	-0.403941
158.3	1	0	0.405938	40.9517	-0.403439
158.4	1	0	0.407262	40.9949	-0.402429
158.5	1	0	0.408824	41.0376	-0.400921
158.6	1	0	0.410614	41.0799	-0.398925
158.7	1	0	0.412623	41.1216	-0.396449
158.8	1	0	0.41484	41.1628	-0.393505
158.9	1	0	0.417254	41.2034	-0.390103
159	1	0	0.419856	41.2435	-0.386255
159.1	1	0	0.422633	41.2829	-0.381973
159.2	1	0	0.425575	41.3218	-0.377269
159.3	1	0	0.428671	41.36	-0.372155
159.4	1	0	0.43191	41.3976	-0.366643
159.5	1	0	0.435281	41.4346	-0.360748
159.6	1	0	0.438774	41.4709	-0.354481
159.7	1	0	0.442378	41.5066	-0.347857
159.8	1	0	0.446083	41.5417	-0.340888
159.9	1	0	0.44988	41.5762	-0.333588
160	1	0	0.453758	41.61	-0.32597
160.1	1	0	0.457709	41.6433	-0.318048
160.2	1	0	0.461723	41.6759	-0.309836
160.3	1	0	0.465793	41.7079	-0.301346
160.4	1	0	0.469909	41.7394	-0.292593
160.5	1	0	0.474065	41.7702	-0.283589
160.6	1	0	0.478252	41.8005	-0.274349
160.7	1	0	0.482464	41.8303	-0.264884
160.8	1	0	0.486693	41.8595	-0.255207
160.9	1	0	0.490935	41.8882	-0.245333
161	1	0	0.495181	41.9164	-0.235272
161.1	1	0	0.499428	41.9441	-0.225037
161.2	1	0	0.503668	41.9713	-0.214641
161.3	1	0	0.507898	41.998	-0.204095
161.4	1	0	0.512113	42.0242	-0.193412
161.5	1	0	0.516307	42.05	-0.182601
161.6	1	0	0.520478	42.0754	-0.171675
161.7	1	0	0.52462	42.1003	-0.160645
161.8	1	0	0.528731	42.1248	-0.14952
161.9	1	0	0.532807	42.1489	-0.138312
162	1	0	0.536844	42.1726	-0.12703
162.1	1	0	0.54084	42.1959	-0.115685
162.2	1	0	0.544792	42.2189	-0.104284
162.3	1	0	0.548698	42.2415	-0.0928392
162.4	1	0	0.552555	42.2637	-0.0813578
162.5	1	0	0.55636	42.2856	-0.0698487
162.6	1	0	0.560113	42.3072	-0.0583204
162.7	1	0	0.563811	42.3284	-0.046781
162.8	1	0	0.567452	42.3494	-0.0352383
162.9	1	0	0.571036	42.37	-0.0236998
163	1	0	0.57456	42.3903	-0.0121728
163.1	1	0	0.578024	42.4104	-0.000664144
163.2	1	0	0.581425	42.4301	0.0108193
163.3	1	0	0.584764	42.4496	0.0222711
163.4	1	0	0.58804	42.4688	0.0336852
163.5	1	0	0.591251	42.4878	0.0450554
163.6	1	0	0.594397	42.5065	0.0563763
163.7	1	0	0.597477	42.525	0.0676422
163.8	1	0	0.600491	42.5432	0.0788481
163.9	1	0	0.603438	42.5612	0.0899888
164	1	0	0.606318	42.579	0.10106
164.1	1	0	0.60913	42.5965	0.112056
164.2	1	0	0.611875	42.6139	0.122974
164.3	1	0	0.614552	42.631	0.133809
164.4	1	0	0.617161	42.6479	0.144558
164.5	1	0	0.619701	42.6647	0.155216
164.6	1	0	0.622174	42.6812	0.16578
164.7	1	0	0.624578	42.6976	0.176247
164.8	1	0	0.626914	42.7138	0.186614
164.9	1	0	0.629182	42.7298	0.196877
165	1	0	0.631381	42.7456	0.207033
165.1	1	0	0.633512	42.7613	0.217081
165.2	1	0	0.635576	42.7768	0.227018
165.3	1	0	0.637571	42.7921	0.23684
165.4	1	0	0.639499	42.8073	0.246546
165.5	1	0	0.641359	42.8223	0.256134
165.6	1	0	0.643152	42.8372	0.265602
165.7	1	0	0.644877	42.852	0.274947
165.8	1	0	0.646535	42.8666	0.284168
165.9	1	0	0.648126	42.881	0.293264
166	1	0	0.64965	42.8954	0.302232
166.1	1	0	0.651107	42.9096	0.311071
166.2	1	0	0.652498	42.9237	0.31978
166.3	1	0	0.653823	42.9377	0.328356
166.4	1	0	0.655081	42.9515	0.3368
166.5	1	0	0.656273	42.9652	0.345109
166.6	1	0	0.657398	42.9788	0.353283
166.7	1	0	0.658458	42.9924	0.361319
166.8	1	0	0.659452	43.0057	0.369218
166.9	1	0	0.66038	43.019	0.376978
167	1	0	0.661243	43.0322	0.384598
167.1	1	0	0.66204	43.0453	0.392077
167.2	1	0	0.662771	43.0583	0.399414
167.3	1	0	0.663438	43.0712	0.406608
167.4	1	0	0.664038	43.084	0.413659
167.5	1	0	0.664574	43.0967	0.420565
167.6	1	0	0.665045	43.1093	0.427326
167.7	1	0	0.665451	43.1219	0.433941
167.8	1	0	0.665791	43.1343	0.44041
167.9	1	0	0.666067	43.1467	0.446731
168	1	0	0.666279	43.1589	0.452905
